# Supplementary material for: The kinetics of metal soap crystallization in oil polymers
Source: Phys Chem Chem Phys. 2021 Sep 27;23(39):22589–600. doi: 10.1039/d1cp03479k (PMC8514046; doi:10.1039/d1cp03479k)
Supplement: CP-023-D1CP03479K-s001 [file CP-023-D1CP03479K-s001.nb]

(* Content-type: application/vnd.wolfram.mathematica *)

(*** Wolfram Notebook File ***)
(* http://www.wolfram.com/nb *)

(* CreatedBy='Mathematica 12.0' *)

(*CacheID: 234*)
(* Internal cache information:
NotebookFileLineBreakTest
NotebookFileLineBreakTest
NotebookDataPosition[       158,          7]
NotebookDataLength[    188274,       3714]
NotebookOptionsPosition[    183095,       3633]
NotebookOutlinePosition[    183490,       3649]
CellTagsIndexPosition[    183447,       3646]
WindowFrame->Normal*)

(* Beginning of Notebook Content *)
Notebook[{

Cell[CellGroupData[{
Cell["Data import", "Section",
 CellChangeTimes->{{3.836468943709057*^9, 
  3.836468949984069*^9}},ExpressionUUID->"544534c1-7032-4ba5-bc6d-\
5052b612d08b"],

Cell["Setting the working directory", "Text",
 CellChangeTimes->{{3.8364689624453993`*^9, 3.836468969559896*^9}, {
  3.83647277299566*^9, 
  3.8364727737068644`*^9}},ExpressionUUID->"550a1fe9-236d-4da0-a55e-\
904ced0dcd39"],

Cell[BoxData[
 RowBox[{"SetDirectory", "[", 
  RowBox[{"NotebookDirectory", "[", "]"}], "]"}]], "Input",
 CellChangeTimes->{{3.792822568893203*^9, 3.7928225754591293`*^9}},
 CellLabel->
  "In[142]:=",ExpressionUUID->"1c6d03df-122b-476a-b642-a29a8c782c80"],

Cell["Importing the datafile with a time-series of spectra", "Text",
 CellChangeTimes->{{3.836468975530452*^9, 
  3.836469000224821*^9}},ExpressionUUID->"e1af430f-6c79-4f4f-9827-\
eb3ec2457c58"],

Cell[BoxData[
 RowBox[{
  RowBox[{"imp", "=", 
   RowBox[{"Import", "[", "\"\<file.csv\>\"", "]"}]}], ";"}]], "Input",
 CellChangeTimes->{{3.792822583485013*^9, 3.792822592077012*^9}, 
   3.7930149776436462`*^9, {3.815989994472472*^9, 3.815989996260618*^9}, {
   3.8160022239416323`*^9, 3.816002224916253*^9}, {3.816002379280136*^9, 
   3.816002379534083*^9}, {3.81640540355262*^9, 3.816405403839819*^9}, {
   3.816409382103031*^9, 3.8164093843112288`*^9}, {3.816410940202441*^9, 
   3.8164109529053307`*^9}, {3.816411012320651*^9, 3.8164110128318644`*^9}, {
   3.816411779669677*^9, 3.816411782109058*^9}, {3.816413066463512*^9, 
   3.81641306663124*^9}, {3.816414347492219*^9, 3.816414348924507*^9}, {
   3.816419947440217*^9, 3.816419948263558*^9}, 3.8172806093211946`*^9, {
   3.817283272999189*^9, 3.817283274319415*^9}, {3.817283619420969*^9, 
   3.817283619971673*^9}, {3.817284141200534*^9, 3.817284142886043*^9}, {
   3.8172842567803497`*^9, 3.817284258215171*^9}, {3.817284662760345*^9, 
   3.8172846644952717`*^9}, {3.822546213157826*^9, 3.8225462357200327`*^9}, {
   3.822546292552765*^9, 3.8225462926409616`*^9}, {3.8244616684205637`*^9, 
   3.824461668852005*^9}, {3.8244620311936827`*^9, 3.824462031306185*^9}, {
   3.824462380669457*^9, 3.824462381292873*^9}, {3.824462600658408*^9, 
   3.82446260072079*^9}, {3.824462699692501*^9, 3.824462701682456*^9}, {
   3.824462778188101*^9, 3.824462779082782*^9}, {3.829039323697762*^9, 
   3.829039323776657*^9}, {3.829039497490655*^9, 3.829039497569324*^9}, 
   3.829045600502799*^9, {3.829376728174581*^9, 3.829376729707759*^9}, 
   3.829377845737382*^9, {3.836472793140929*^9, 
   3.836472794611549*^9}},ExpressionUUID->"4f442e2e-efdf-42d9-8ba7-\
458c09c1d272"],

Cell["Extracting a list of timestamps (in min) for the spectra", "Text",
 CellChangeTimes->{{3.8364690182509747`*^9, 
  3.8364690744981527`*^9}},ExpressionUUID->"0d975747-e55e-4928-a9d6-\
61b714877612"],

Cell[BoxData[
 RowBox[{
  RowBox[{"times", "=", 
   RowBox[{
    RowBox[{"imp", "\[LeftDoubleBracket]", 
     RowBox[{"1", ",", "5", ",", 
      RowBox[{"2", ";;"}]}], "\[RightDoubleBracket]"}], "/", "60"}]}], 
  ";"}]], "Input",
 CellChangeTimes->{{3.792752056820569*^9, 3.792752095846922*^9}, {
  3.7928226378120823`*^9, 3.7928226480354233`*^9}, {3.7928227086992693`*^9, 
  3.792822721828705*^9}, {3.7928249587931213`*^9, 3.792824960182393*^9}, {
  3.815219200167317*^9, 3.8152192013262453`*^9}, {3.817280631325376*^9, 
  3.817280631454042*^9}, {3.817283280642552*^9, 3.817283288008122*^9}, {
  3.829045608553803*^9, 3.829045608727854*^9}, {3.829376735020319*^9, 
  3.8293767351884193`*^9}},
 CellLabel->
  "In[144]:=",ExpressionUUID->"42dd1a27-1695-4222-a869-5493033219cc"],

Cell["Extracting a list of wavenumber values", "Text",
 CellChangeTimes->{{3.836469078011322*^9, 
  3.836469087650262*^9}},ExpressionUUID->"6d907fa5-e3e8-4f88-ace1-\
94892d86152b"],

Cell[BoxData[
 RowBox[{
  RowBox[{"wvns", "=", 
   RowBox[{"Reverse", "[", 
    RowBox[{"imp", "\[LeftDoubleBracket]", 
     RowBox[{"1", ",", 
      RowBox[{"7", ";;"}], ",", "1"}], "\[RightDoubleBracket]"}], "]"}]}], 
  ";"}]], "Input",
 CellChangeTimes->{{3.79275210051258*^9, 3.7927521273396482`*^9}, {
  3.792822726781109*^9, 3.792822769217558*^9}, {3.7928229163765793`*^9, 
  3.792822930218083*^9}, {3.8172806377262774`*^9, 3.8172806378667*^9}, {
  3.8172832825273046`*^9, 3.817283282626297*^9}, {3.829045610057727*^9, 
  3.829045610208372*^9}, {3.829376740436715*^9, 3.8293767405075274`*^9}},
 CellLabel->
  "In[145]:=",ExpressionUUID->"6cff0de7-ba81-49d2-a811-e052181a7f97"],

Cell["\<\
Making a list of all recorded spectra, and adding a list of zeros so the \
wavenumbers of each recorded point correspond to the position in the list, \
for easy data manipulation\
\>", "Text",
 CellChangeTimes->{{3.836469090939434*^9, 
  3.8364691523631077`*^9}},ExpressionUUID->"ffd1667e-46e5-4235-b2ba-\
b6cbeb1679fd"],

Cell[BoxData[{
 RowBox[{
  RowBox[{"data", "=", 
   RowBox[{"Reverse", "[", 
    RowBox[{
     RowBox[{
      RowBox[{"imp", "\[LeftDoubleBracket]", 
       RowBox[{"1", ",", 
        RowBox[{"7", ";;"}], ",", 
        RowBox[{"2", ";;"}]}], "\[RightDoubleBracket]"}], "\[Transpose]"}], 
     ",", "2"}], "]"}]}], ";"}], "\[IndentingNewLine]", 
 RowBox[{
  RowBox[{"data", "=", 
   RowBox[{"Table", "[", 
    RowBox[{
     RowBox[{"Join", "[", 
      RowBox[{
       RowBox[{"ConstantArray", "[", 
        RowBox[{"0", ",", "449"}], "]"}], ",", 
       RowBox[{
       "data", "\[LeftDoubleBracket]", "n", "\[RightDoubleBracket]"}]}], 
      "]"}], ",", 
     RowBox[{"{", 
      RowBox[{"n", ",", 
       RowBox[{"Length", "[", "data", "]"}]}], "}"}]}], "]"}]}], 
  ";"}]}], "Input",
 CellChangeTimes->{{3.792752129395609*^9, 3.792752161046288*^9}, {
  3.7927522013565083`*^9, 3.7927522066029387`*^9}, {3.79275225030546*^9, 
  3.7927522546254377`*^9}, {3.792752348540164*^9, 3.792752399999045*^9}, {
  3.7927533739588833`*^9, 3.792753396078677*^9}, {3.792822776497992*^9, 
  3.792822783816936*^9}, {3.7928229328271713`*^9, 3.7928229641394463`*^9}, {
  3.815219211135593*^9, 3.8152192509509697`*^9}, {3.817280640642323*^9, 
  3.81728064079152*^9}, {3.817283284052981*^9, 3.817283284192279*^9}, {
  3.82904561457786*^9, 3.829045614736308*^9}, {3.829376744125825*^9, 
  3.829376744204133*^9}},
 CellLabel->
  "In[146]:=",ExpressionUUID->"ac1babbc-f7a3-46b5-922a-ccb4f1c85efd"],

Cell[TextData[{
 "Defining the data for the temperature during the run, based on the \
background ATR diamond phonon signal at 2155 ",
 Cell[BoxData[
  FormBox[
   SuperscriptBox["cm", 
    RowBox[{"-", "1"}]], TraditionalForm]],
  FormatType->"TraditionalForm",ExpressionUUID->
  "1857dcc8-d951-4245-a247-97dd2c9cb06e"]
}], "Text",
 CellChangeTimes->{{3.8364691654373817`*^9, 
  3.836469232301055*^9}},ExpressionUUID->"87a48351-eba9-4742-b3eb-\
f494520dde42"],

Cell[BoxData[
 RowBox[{
  RowBox[{"timetemp", "=", 
   RowBox[{
    RowBox[{"{", 
     RowBox[{"times", ",", 
      RowBox[{"Rescale", "[", 
       RowBox[{
        RowBox[{"data", "\[LeftDoubleBracket]", 
         RowBox[{";;", ",", "2155"}], "\[RightDoubleBracket]"}], ",", 
        RowBox[{"{", 
         RowBox[{
          RowBox[{"Mean", "[", 
           RowBox[{"data", "\[LeftDoubleBracket]", 
            RowBox[{
             RowBox[{"375", ";;", "400"}], ",", "2155"}], 
            "\[RightDoubleBracket]"}], "]"}], ",", 
          RowBox[{"Mean", "[", 
           RowBox[{"data", "\[LeftDoubleBracket]", 
            RowBox[{
             RowBox[{"250", ";;", "350"}], ",", "2155"}], 
            "\[RightDoubleBracket]"}], "]"}]}], "}"}], ",", 
        RowBox[{"{", 
         RowBox[{"25", ",", "150"}], "}"}]}], "]"}]}], "}"}], 
    "\[Transpose]"}]}], ";"}]], "Input",
 CellChangeTimes->{{3.815223531378414*^9, 3.815223536704646*^9}, {
   3.8290415030960493`*^9, 3.829041517337304*^9}, {3.8290415672908916`*^9, 
   3.829041583874969*^9}, {3.8290456456663103`*^9, 3.8290456546804333`*^9}, {
   3.829377333398877*^9, 3.829377377421104*^9}, {3.829377864825389*^9, 
   3.829377882232355*^9}, 
   3.836472907719308*^9},ExpressionUUID->"a8b0013c-d12d-4341-a90e-\
a30497def166"],

Cell["Plotting the temperature during the run", "Text",
 CellChangeTimes->{{3.836469237998167*^9, 
  3.836469252069091*^9}},ExpressionUUID->"8624527d-c387-47fd-8afc-\
fe1c496a66f9"],

Cell[CellGroupData[{

Cell[BoxData[
 RowBox[{"ListLinePlot", "[", 
  RowBox[{"timetemp", ",", 
   RowBox[{"PlotRange", "\[Rule]", 
    RowBox[{"{", 
     RowBox[{
      RowBox[{"{", 
       RowBox[{"0", ",", "70"}], "}"}], ",", 
      RowBox[{"{", 
       RowBox[{"15", ",", "170"}], "}"}]}], "}"}]}], ",", 
   RowBox[{"Frame", "\[Rule]", "True"}], ",", 
   RowBox[{"FrameLabel", "\[Rule]", 
    RowBox[{"{", 
     RowBox[{"\"\<time (min)\>\"", ",", "\"\<temperature (\.baC)\>\""}], 
     "}"}]}]}], "]"}]], "Input",
 CellChangeTimes->{{3.813497358125999*^9, 3.813497405958123*^9}, {
   3.8134974649917097`*^9, 3.813497537376296*^9}, {3.8152194571799498`*^9, 
   3.815219461763879*^9}, {3.815223541241601*^9, 3.815223542176586*^9}, {
   3.815990401811638*^9, 3.815990427667879*^9}, {3.8160025005853786`*^9, 
   3.8160025038646584`*^9}, {3.8160026379245367`*^9, 3.816002641634901*^9}, 
   3.81640556101558*^9, {3.816409424275544*^9, 3.816409447655766*^9}, {
   3.816410980490068*^9, 3.816410982184729*^9}, {3.816411030986857*^9, 
   3.816411032241576*^9}, 3.816411806948742*^9, {3.817280678823337*^9, 
   3.817280679011055*^9}, 3.817283298623062*^9, 3.817283728876851*^9, {
   3.824462789924165*^9, 3.8244627908761663`*^9}, {3.8290395335243053`*^9, 
   3.829039538955517*^9}, {3.829041592010065*^9, 3.829041608673965*^9}, {
   3.829377386781887*^9, 3.829377388181295*^9}, {3.8293778897061653`*^9, 
   3.829377895785872*^9}},
 CellLabel->"In[52]:=",ExpressionUUID->"c394b228-5739-4758-bce2-ba961415e17e"],

Cell[BoxData[
 GraphicsBox[{{}, {{}, {}, 
    {RGBColor[0.368417, 0.506779, 0.709798], PointSize[
      NCache[
       Rational[1, 90], 0.011111111111111112`]], AbsoluteThickness[1.6], 
     LineBox[CompressedData["
1:eJw9mHk4VW0bxRESQoMIiTJliMyz5RzzeJRQito7lSJv9SoloaRB8yiNSjMp
pZJEioSIQqJ6NSclDSoNvntzvvY/rnM5w36eZ63fWvfWZGImRoiJiIgcFRUR
4f6qryra37Gsy3F2Umsm85jBjc7qrm9x5U6zFh9eWTOLRdUKFem8uEan00tW
75l5mYFukFlI2NP/nDJ/z4481MnAINt5jULCK6fGu7M3iw9mIb9UqntRXrvT
/gvjBkvNZfB+8HWTvfofne7EacY9bqfPy8vkH//xyamh3rJo4wMGGjkuF8oq
vjrJ2TabpGYwUPJeef7Fnu9OrgdcT/9Yy+Dbi5mZjRd7nP75NDhrShcD01dn
tV+s/u2Ut/ywts5BBoq8L9uSx4mAp2MwuOAqA3eDuqgJ20Xxw/b6qeowBqPu
vHTKOiQGkfm3vJtrGRR6yooZDBTH9pDlO4K2MPBJfrr3eYwESqV1/onKZeAh
+KW8uEkSlyXWjZxTxeDlvTEtPxyl4CIxSJf9yODg6sClE30GYWyGjqhDMAOT
Qm5F0sjUeuR2fSUDww0umzPUZOGypL760XcGelNmDtZPGYztv5SWtTUwCOU5
vmnukMPZKXvObCtjsIg/29muRx7mtZU//LIZSDHlom3nFBD8dr5BgDKLzEbz
TuuIITgcdy9Kd63wfJSHYslqty3scwZOwaHni6uHYlhZidbt2wyqgjun/zNp
GKrzV5xyKmcwq3q6d8XA4XDu1Lg/OovBM7MO6a2FwxF17cDB0jsMtpR+1ZsW
o4jUmPFf1M8ykNNPeTN27Ah8e6S9q66awbDUD4nRp0dgdM3O2IkpDLjbMwlT
goJqvfviawzkJ8v0/hqiDB01qeqYFwy841cb+5QrQ0ztYOD3zQwqng3pHLZ8
JP74y94ZTO/XuqbvUCKiAolj87y76Tw4dSjnq2C7Yv6fyN8MBi/MTmuZq4qz
WicX2O1jUNCbf+qEmho2+zzMuiXBYs7m4tuL76lhg3zCYkafhePNsyIFwaOg
VsFfub6YQUfAFfU1MuoQzzQP+Ocbg/T/btgHFKvjWked7qg8uv8VZ9blLB6N
nbmyifxkBuEDa0YG9IyGwuPWNrlPDJqO/uMgHayBKvGjhzUGsvjD73n/7pwG
Tgf9fDm4ldZH8lSS0cSLG/cnbVpO56dut+vHLE3cXxtu+Hk6AzftWLGMk5pY
+vTkqYf7GSwo+5MXLzYGOjGzihppfb/rvMxDp41ByPKiVWq/GFyTGDrc6dIY
uM+ok20k/UrhjvR8hbHQi8pN2zaGhT+Gzbw5aSxOvKr6N72UzuffRziRMxYN
+uzj+Hzy39oRzTUDtTBiw5yUV68YTNQ9vP7cTC2EG6wcvZzOd0jonMidhVpQ
tS+d7HaUQcLXJxJWvVp4msTTO0b6sB93/KXKFG2cXdmZFk1+rbb4NLsnj15L
2l3VJz2mRRa4PZHVgYnRzIQKPoMTK+gL5uhAT6bJ9nM0AzL/rBmndbC5KNPL
Xo6FC3eJ62L8oKN1H8hfekNt5i0K04VbrHX6w0EsXruKeAVd0cWCwgHzSh6R
fl6t77Eaqgf3wbGqMZnEi2VDkrZP1gPf7cJ12d0M6twlj5fk6qHbdGJ+SQ6D
rfF312QNGofqCzOzfzUz8M/dGbGOHQfP6WotW58yiC699zu3aBz8Rn2W0bNi
kVeqEiglqo+LMyLn7yP/NDNZ4u1T9fHF9SA/SYGFif6pYfcu6kPT/tTblPNC
v8sZoFV3l1PsGwb07quP5xrg1sCFjrrEq3fi5kMssw1Qdd4tt+A9AyundwMZ
SUPEf2qpaiT+Efxeu84wxILZG+NHkN/Vh9mn6141hH77xcADtP/rci6YV/42
xMEJDY8vqrFwb1s+/GywEZzfWJwI5PhyMnHszvNGULixQd+Z+FrmMehBrMx4
BO45taCDfm/o6pLKzIjxCBprsMdYmsXa02sS/5wcj5ddn2aGEr/dnviEPxMz
xvjlUUtnpzPYoSweJDfdGPfUb3x4a8Ci8MomyY+XjPFedntcRK9Qb1ImCItw
SAspZLAz+5ykor4JTtueGk+bhascL4NNEF/UsTmJeJPxvLNLLcUE3XOcP414
SPrirvMmsM9ffl+M+JI1TnHO6CcmaNVezjMlfevEmfg/6DXB6J0Ng/7dzqCx
nRxpOAHOdRfU5Um/CU4WYVenTIBcqVY4/wkDhRCbixWpE5B5dLRPNOmfVut6
6cIEbJwtH+5P+8UbWWQ0v2ECtnSXJysPYdEw4cbqZWKmKF+Z1jKH9LMidbro
ImPTv/tn9KNse/g0U0ypNV9YLsri8fzxWr7rTfGjOW1GLe2X8ww68TOmSIl8
/GvyWwaf6n0ZhYf0f7P7CaJniB+67U+lJMyw9pCv2HvSiyE+WCiZmmGQQuWm
55os6nduuCAfbobIBwWh0l8YhIkuyi1IMsMoc4evcSIsukYukajIMcN6m2Or
yncy2LOATvCRGV5dNute8Y7pP/+B5nC8464/QJzlvn37cXNzFJaFef2h9U/3
yJi4MMgc+We/Gi2n8xhwwPJe5GpzTNZUyOgYxeKC/KGZwefMsW/jJeO3dB6O
0kSwx+Z426i5uKaJ+Lvk+iGVXnNMqmDOX3NiEfdWZ4KUoQViDyR4fvhBvBUj
gkyxwLh/Xq5R+sngQtBtcflUCxQ5e464TXnP3jHe/SvPAuplm31ciO8VRa94
9Q8soOWgn1dGecEdb7GoJaar8369FLDQO3o5Ime8JfCiN7tGiUXtt0nPj4Va
4uPVS/5OpJ+QT2naxesskZqyK1GTePgibLFm5GlLpLWeNPPvIP3VteQFNVki
oF5M/m4N+ad62NcYcSt8UciV1Ce+1TjSCU+wwvCFlX+mE+85HHuHWaFCf1f+
H9L782P7bmkkWeHAcw/Vxkqh/nOscPKRgoqrOwvb6MP3JR9ZwfMy+72U+Pbu
qVTEF0lr7G5z2xB4jwGH18Hm1lBt2SLrSfvf60YrmmyNZMNVVZ/J37kFW82P
rbLG/VA1DR/KB9uLtMO51ph3yefEDzq/dtre7FZrTN+mc+iwKyvklQ0GDkss
1qP19m4SuMUY2ODO2/ZRkz8zyBUpaJoWQq8lHBrGdDOYzF1rbLDFNLPdhvQr
wW14ng3EUlfUZD0X5vVTG5yw0Zvd28JA1fixlqSoLWZ9mbps9A3Kf7LLZyNb
TBrM53cUMQjcn/BdNtQWInq9lzocWIhzwF1ri6JnEyplx7LIZlcN/HzRFuI/
4xccucWA1DXgQKMtnN9LNLbS+ff5b4AdQgZ9ac2i+13oQAIzscOKL90VI3sY
aJ5bNHfbdDvMrxPXL6O+soYDQKIdBAlpGmMpfyxJzoHZdgidXrfbh3jF4Z7X
bIcXMzKlt5L+/kkxXR4qaY9jc8vPbHRmofEtQ8bTzB61zn/qVj1jcISW8zvQ
HmFj4rrnj2MxkeL9XbI9su58/7Ke8rA1jwSba48Zy6Sfhaiy2KhdHPKpxR49
yeH4j/hD397YLuWAqtgot3R56lMbn+zO13dAXOvnpTtovwK4Aw52gKpF07h4
2m9OrvtSHHD1QvZHUB88Ue5ttf68A8b4hfJ52ixMCTdHnjggtL3j8zZFFkSj
WB8RR6hFtbHDJVlw8rI1csSDAR97p+mw4JYzaaojVq0Yl6bow5K4SGFrHVFs
cyv/x3AWfgxHPEdEdMcuYSjfiv4lxTY6wqYqfsdAWn/065+nusScECq79Yge
8YqLk3ZjJ3w76G147gMDrv40TXNCVtqALdrUN31PWf/8uN4Jaw6/tuwkvj9U
pB0944RDr1cqTqP8SZx37d8dD50QzhM5WUx67eORGHDwj8jBTOJvK8fHkcDS
jAqlU+osLI4967hpDFS8vDi2VoUFt53pAIpXrPd6dZxBMWfoYMAj3+NnYgn1
dzru/dFAfZtPQHkYi/n0c8opwLxtX8pHMSw4uxzKAPYu/JM9ivrv1xgSwBlg
l+m6lXG/hfd/A8gZs2nhd+LLnnxbnbiHwLpLtRtMaf/aOb9+AK7e5PsWWlJ+
7/7F3OkFRPJVhpt6Uh7WnjPACGckzZ1mrkg8uVtNl6Hz3z6sLZm8i893hs3b
N+7KdUJ+TXHGOp8uhVTqi33+nucMDedlyoOXEW85QCU7o2uIp50h199H0Qns
cYZv5W6VG8TfwypkwLPOWOOb5rrulVA/t5wx/NmOrIbbQh43OEP9mOS+j1Is
dvHTol6/c8bCSpHt1otZtHCKEOMBnxrEIxKFelXmwelugtZ66pt9fjLmIePF
M/+HBUy/3sBD4Oajrk982f68DOLhxtagzFekv7nb3q9wiuZh+PECu4uUZ9cK
6VrNw6inZZK1PUKeZPCw1fza6xUtwj57hof6XS1p+j+E/eMGD8GsXU9jiZCn
D3mYsydM/yT52/6p/6Y9H3jw2PpRJYvW38dXCT4ORue6NdL3l28PN/yhyEft
27rzOyhv+/htyMdLnnlQIvl/YXebWQePj6dSm4MYel1J8cJM4SMp4Waxkh0L
OaO8A50xfGTnbKrruUv84m4giQ/tkmPne6jvZ6tNnWW3hw+jF15dQ6kP9fE5
hw/5LYLRJodpfpukX+N4iw/pq1fmWRmxOED4K3zE/8uXvvnnHR+7bzY38NuY
/jwXc0FxmNruhstCfyi7YGVk91ylFuE8YOwCvQ1qOEJ9Q5pbkJMLTGNMX04i
PzDBSa3zg1yQaDlmnPgB6kskn2dRLhgx8uCTBeSnwYViL8JWu+CI+cKj1pJC
fu11wc51ezO1aN7ou7/TLuBJXQ85SfMmVwfcb7hgd+8FxwjKN3POf00ukCu0
MYuj9W8ifNl+cMHP356yp7ZRfnIDs7grVirn//s5R+g/RVd0zG7etYfmt5iq
qaOGGbqCx0u4lUp5cJsLAJ4r9vdm1B+9+//8d4WP7o5Ia25etKMDjnHFfw0F
I/zp86e7qBAluULpe/x3ZeJV5we6drtiy4L4SaH0efe+wHfFuQ/qv5/RPLVv
Ip3wTVeE5e6YdN6cBRf3IY9c//bBPv+9c8Wu7hzF4NFsf/8TdcPdRw/Wq0Yy
4OLHUtkNL138J5VSHqpQfSoa74Zu1XuG8YuYfr66uv2dX/r6SpAbvKtM/G/K
sv3+i3LD3FSjvQZHGAg2cYRzQ77mo3vmNUKe73XD8yt39RNp/hDhrnNuSP3l
GTCrQOi/EjfIZV0+bUp5kMYVrCY3xBlZRF0m3tJpzHn43g2iT05+2EF5ydXD
CHF3LLYMFF2bxCBpLDUYFXeU7B/yy2aVMD8N3HFsUrjGBjpvzi5GPHe0yH0v
6CgR9sUQdzzcn+NtTv2bw51JjDvuDykP/ryJAWcX6SR3GGuFBl4lfvcVxN3u
qHwnoZr+9P/9xh01O6fefPtTOP/edIfa5PCWGuo/HG5+Nrvjysx2s1aa37nt
fNXuDuWz2iYlGUy//0Q90NGw1rGa5h3NSK+yZiUPGNan75lM/CPafJwx3gNV
Mpur39F8WnyIgOfiAb1tA6Oiid/ccvImeyD6a2nDwWqh/6I8sKEtjmm6wPTn
7SoP1M5MXd1I+uuhOm641wNpq2aOGEXn35e/uR6IDZBNmUj9OGXZkT+bSjyQ
76J08W6KMN+bPND4IOBqLe2XOdk3/r0HxEqDrMopv/v6rLgnLLR4b77T/Mbh
JkXFE1N1bk+7QH2FpuNvkww8UV1XM2Mw9ZFp3ADi7Am1jZGKc9v+3788McjK
Yb4YfV6SK4gLPHG9PiN6+z7qB27koDWe8Pq4zvgQ9QEOrxa7PSEtePRxA/Vt
7uezsz1h+Lp3TEiFcJ646YnKqoRIF8pXbhzJbfaEVtvtPYKvDJ6SfXU+euJc
vO1UPTrf0dwDDFEvtP33yP5wCANu+9cqecHR3vBu0XdhHxjvhdfNjVnDaD+J
Dm3LXbzQmTmy8lKhsB9M9cKn2SXjGknPNA0QkLyQPG/phBC6v77+scoLdnZn
xBNIH5R2QyrTvRCWYVhx9qWwb+d6YW7Tgk3+tTQfcwFa4vU3bzgcn2j0QmzW
3NgC4gs3Thi/98JIp6Vr01YyuPMmesqZAd4w4jMOd8n/Y7hLxRvVktcPsJ+F
/dPAG5ekQzw6af7L4QY2Z280RzbLaCYw/X002BuL1u76epq+n4uzJQu8IWl5
7cgNWi837gxY440E1XnHrdcL/bfLGy+lYtsPUx7ZcQNmtjeedsnUqNUK/Vfq
/fd5UNM0GqCavZG0PYW/LIjp7wud3gg/atp1bQ2Dvvol4vNXT33PB5V8YOX2
cveWZcLnLUY+sMDOQ+UXGUTkbB6k7uID0SEJ40+IsThzmq6pPogwiLhwheat
jzMoQef74Pi2wNQP18gPNL51J/uAP+DDOA3Sw/5bGucWpfsgKtI5J/Sc8HnD
WR/cTNRWmLeVAbWfkUvKfOBab/7aP0843zT64EDg0Bu+94XzV4cPRmt2zS6g
vFF7czHZb4Av5JxvTQvwY7CYM/BIX8qZqkDeFcpjwp2ziS/kf3ruHk16//OA
HOPsi99t3wJbNv+///qiYPWmZ4t8GHD1a+QCX/Qq+k43Jn78ZmgATPHFvh2Z
oRc3MuDsMGqfLzKDz6bW0fq4x0/fzvhCq/NA56tppG+qBwtKffHA2ExWnM5X
iyt0D32hn1+m5L5MOJ93+mKxcWRDIfGi1J7uQMQPvb9ym44fEfpvhB/SS7Sy
/kiwCOcWZOSHLmaDsYD2m5NjOZ9eR8aGql5iIMMF9FQ/VB1vXqbTMwMO3ILm
+8H0clC0jOZU7KLx/FCyH9w/P1+hISvAe5KPYrofvO4N9NKuc+nv82f9kPcl
/XZuhgPWvCOAlvlhZ5n40tiFVrhHdfJDgx/Eb/4q/lpm2u+/Dj9ouZYptIdY
Cvu5P6yjLNh0ZSuUDKl8Ez3SH5kCu9/ph6z7n2cb+2PydcnlfCsreJO9a+GP
gBbP5N8h1iDaCdyC/XHpvsf+ri3WoOluS2m0P25KJjz41mMFUDx6pvhjQ3nF
F1eeLXZQvSrL8Iday4Ap0cFWwn7vD7/FX40XyNmBq7NDSv1RYistb5VgBQ7f
Bx/S+w/O/DTK2Bo1XKHs9Ieen5jZ61qb/v4oJgDj3bjVPcq6v1/JCHAoVatQ
ZoQtGrnnKyMEsGx0CG3WtcYqP9U3FzUFaNJYKVl0xwrjuYAwFGBuTMhZlWO2
/fltLcDJ+k51U1dbfHb5rZoJAf4YFkWqatr088lbgG+NASdfMDbgcbwMFuDS
gMTr4XnW4PAaxgiQGCF98IW2tXCeEIB9MMBkgpx1f94vEWBDooLX9hc2/fNK
sgD1uq+L48pssY67NgowW2qzmW6Xbb9e9gjwolL+qqK9Tf+8dViAlevW3Vut
YY2elVT4zggwYZxaSquvLbQ4IF4SwPR5jyWraNPv3xsChHUffZJwzAqLuAHh
rgDpQeoje7Ns+vXVIMDbNwIXsxbb/v73nwB+yXdk5c5Z9ffnDgEmNw9xMj9n
3T+/fxNgl2z91IDP1v36EwvANTY+fmuDFSZzvJQJQJhDQmWAui1EKZ48RgTg
p1aN7PRpVjDgHoBoBkB6m1jiKtrvPp4bBqBWYwr74IQtfhE+JKwDoJH/KjZ6
mVU/bxCA1iK3n5nJ1v19xDsAeuqLlFXabPuffwQF4KMgfcIPfRtweDRmAmD7
zxT1HfS6T8/RAZgffn35w0k2+B+ZC6P4
      "]]}}, {{}, {}}},
  AspectRatio->NCache[GoldenRatio^(-1), 0.6180339887498948],
  Axes->{True, True},
  AxesLabel->{None, None},
  AxesOrigin->{0, 15.},
  DisplayFunction->Identity,
  Frame->{{True, True}, {True, True}},
  FrameLabel->{{
     FormBox["\"temperature (\.baC)\"", TraditionalForm], None}, {
     FormBox["\"time (min)\"", TraditionalForm], None}},
  FrameTicks->{{Automatic, Automatic}, {Automatic, Automatic}},
  GridLines->{None, None},
  GridLinesStyle->Directive[
    GrayLevel[0.5, 0.4]],
  Method->{
   "OptimizePlotMarkers" -> True, "OptimizePlotMarkers" -> True, 
    "CoordinatesToolOptions" -> {"DisplayFunction" -> ({
        Identity[
         Part[#, 1]], 
        Identity[
         Part[#, 2]]}& ), "CopiedValueFunction" -> ({
        Identity[
         Part[#, 1]], 
        Identity[
         Part[#, 2]]}& )}},
  PlotRange->{{0, 70}, {15, 170}},
  PlotRangeClipping->True,
  PlotRangePadding->{{0, 0}, {0, 0}},
  Ticks->{Automatic, Automatic}]], "Output",
 CellChangeTimes->{{3.813497372701046*^9, 3.813497399407773*^9}, {
   3.81349749553773*^9, 3.8134975384427013`*^9}, 3.815219463308391*^9, 
   3.815223544028884*^9, {3.815990398940048*^9, 3.8159904282764063`*^9}, 
   3.816002504086925*^9, 3.816002641928782*^9, {3.816405556646681*^9, 
   3.816405561136601*^9}, {3.8164094189697227`*^9, 3.816409448527141*^9}, 
   3.816410983692801*^9, {3.8164110273404417`*^9, 3.816411032692607*^9}, 
   3.816411825105114*^9, 3.816413096886107*^9, 3.8164143761138773`*^9, {
   3.81641999445676*^9, 3.816420007991048*^9}, {3.817280669468628*^9, 
   3.8172806796057673`*^9}, {3.81728329343721*^9, 3.8172832987864027`*^9}, {
   3.81728372546129*^9, 3.817283729131186*^9}, 3.817284150389244*^9, 
   3.817284282872817*^9, 3.817284682580257*^9, 3.822546318241268*^9, 
   3.824461682744589*^9, 3.824462046873693*^9, 3.824462390305496*^9, 
   3.824462709413925*^9, {3.824462785615108*^9, 3.8244627909610233`*^9}, {
   3.829039511549081*^9, 3.8290395391728477`*^9}, 3.829041470634062*^9, {
   3.829041586657875*^9, 3.829041608866968*^9}, 3.829045656692127*^9, {
   3.829377379391979*^9, 3.829377388921186*^9}, {3.829377884380754*^9, 
   3.829377896329178*^9}},
 CellLabel->"Out[52]=",ExpressionUUID->"46411e51-7fb1-4c5c-ac6c-b2e7b961beb0"]
}, Open  ]],

Cell["Inspecting the last spectrum from the data series", "Text",
 CellChangeTimes->{{3.836472954792265*^9, 
  3.836472971109892*^9}},ExpressionUUID->"76f55cbf-3a98-47dc-916b-\
7021cb88ce8d"],

Cell[CellGroupData[{

Cell[BoxData[
 RowBox[{"ListLinePlot", "[", 
  RowBox[{"data", "\[LeftDoubleBracket]", 
   RowBox[{"-", "1"}], "\[RightDoubleBracket]"}], "]"}]], "Input",
 CellChangeTimes->{{3.829117464575835*^9, 3.8291174720487223`*^9}},
 CellLabel->"In[54]:=",ExpressionUUID->"bb9d7afe-5270-49ff-9774-bd8a4df53989"],

Cell[BoxData[
 GraphicsBox[{{}, {{}, {}, 
    {RGBColor[0.368417, 0.506779, 0.709798], PointSize[
      NCache[
       Rational[1, 180], 0.005555555555555556]], AbsoluteThickness[1.6], 
     LineBox[CompressedData["
1:eJxc3HtUTN0bB/BBEkLuISQhhFDekHwjCSFJQhGKEEKIUtP9XnOrmaZpZhBC
CCH3QYhCCCGEEJLck/Abr+f81nq3f6zPOnPmnH159tn7OXvqtWi1i09jHo+n
bsPj/fn/77/asbz//sN/qcfYgHEHxoaMjRgbMzZhbMq4L2MzxgMYmzMezNiC
8VDGwxgPZ2zJ2IrxCMb/MLZmPJLxKMajGdswHsPYlvFYxviv+Yx5dsxxxrxx
zHHGvPHMccY8e+Y4Y94E5jhjngNznDFvInOcMc+ROc6YN4k5zpg3mTnOmDeF
Oc6Y58QcZ8ybyhxnzJvGHGfMm84cZ8xz/q/BmM9Yw5g3gzmfMZ+xhjHPhTmf
MZ+xhjFvJnM+Yz5jDWOeK3M+Yz5jDWPeLOZ8xnzGGsY8N+Z8xnzGGsa82cz5
jPmMNYx57sz5jPmMNYx5c5jzGfMZaxjz5jLnM+Yz1jDmzWPOZ8xnrGHM82DO
Z8xnrGHM82TOZ8xnrGHMm8+cz5jPWMOYt4A5nzGfsYYxz+u/NmYMxl6M+YzV
jDWMKxjzFjLXZwzGXoz5jNWMNYwrGPMWMddnDMZejPmM1Yw1jCsY8xYz12cM
xl6M+YzVjDWMKxjzvJnrMwZjL8Z8xmrGGsYVjHk+zPUZg7EXYz5jNWMN4wrG
vCXM9RmDsRdjPmM1Yw3jCsa8pcz1GYOxF2M+YzVjDeMKxjxf5vqMwdiLMZ+x
mrGGcQVj3jLm+ozB2Isxn7GasYZxBWPecub6jMHYizGfsZqxhnEFY94K5vqM
wdiLMZ+xmrGGcQVjnh9zfcZg7MWYz1jNWMO4gjFvJXN9xmDsxZjPWM1Yw7iC
MW8Vc33GYOzFmM9YzVjDuIIxbzVzfcZg7MWYz1jNWMO4gjHP/782YGzM2IIx
GDsz9mLsz5jPWMBYzTiXsYZxCeMKxrWMeWv+awPGxowtGIOxM2Mvxv6M+YwF
jNWMcxlrGJcwrmBcy5i39r82YGzM2IIxGDsz9mLsz5jPWMBYzTiXsYZxCeMK
xrWMeev+awPGxowtGIOxM2Mvxv6M+YwFjNWMcxlrGJcwrmBcy5gX8F8bMDZm
bMEYjJ0ZezH2Z8xnLGCsZpzLWMO4hHEF41rGvPX/tQFjY8YWjMHYmbEXY3/G
fMYCxmrGuYw1jEsYVzCuZczb8F8bMDZmbMEYjJ0ZezH2Z8xnLGCsZpzLWMO4
hHEF41rGvI3/tQFjY8YWjMHYmbEXY3/GfMYCxmrGuYw1jEsYVzCuZcwL/K8N
GBsztmAMxs6MvRj7M+YzFjBWM85lrGFcwriCcS1j3qb/2oCxMWMLxmDszNiL
sT9jPmMBYzXjXMYaxiWMKxjXMuZt/q8NGBsztmAMxs6MvRj7M+YzFjBWM85l
rGFcwriCcS1jXtB/bcDYmLEFYzB2ZuzF2J8xn7GAsZpxLmMN4xLGFYxrGfOC
/2sDxsbBqPm2ed+ohTl/3wtaBGPr4U65g/PJCIa0deLanqvJzsEwtf8e3qkd
2SsYF2TpthV9yf7BiL4c0mmKkMwPxsk9P19triYLgtHVdPi1ASb7/lodjBk/
9GZnzCXnBkOztv/MNbFkTTA8N+6+7BdKLgnGiDwP4ac55IpgqMUjP1g4kmuD
cfBbzK2IfmTeFpSu2pOlc5iub7AFMz9OuLu+Cdl4C14sDRFoNu+l8m/BJsH4
ZR3+IWMLJJ/v1F9+tYfKvwW2/Qz7v7cle23Bx75nJ/SbspvKvwV7WnavqJmR
TeXfgoL8DT8fpe2i8m/Blkld+gVMJau3YMDF5EtbQ8i5W7Bm1v2NE2rJmi0Q
XvdpM2cSfV/JFuxqZPa2fA65Ygt0fY9G77Mk125BqGsP6/M/6XxeCKZbFZyf
e4lsEIJHrjXTP6nIxiFYn2XvMXkX2SIE6kUvnUyfkRGCr+of13oOpu93DkGP
3V32/VpM9gqBM67czt5A9g/BwCfJRe254/wQ6HourbLvRxaEYLiD1YioJ1z5
Q3DyY97szYVc+UPQ/7vJ2xON6POaEBy3r9zju4grv/b4tKw3rfZx5Q9B7P2i
o7fvcuUPQdqChUbHPpF5oRj+abBZ969kg1DsOaZ7dHIu2TgUz+/W+A7qRLYI
xVLzLzHnZnPlD8U/HZ5vlRzZSeUPxY0rdmd3uJC9QjF/V/X0MYPI/qGI36Nj
0aIfmR+KVe7Ni78bkgWh+BEf+vrXjx1U/lBc6OVzZ2gdOTcU17ou/Drbkj6v
CUVeeO0h/+3kklBMmqBnuaUb3V9FKBQWukH5ceTaUOw+nPVu90uu/fmQCu/o
uetS+fT4WHoys0yZx/UHPg7b9e0ysiXZkI9Jw3SHDlxN1zPmw/rO78ft+pDN
+NiUFlTergPZgo+fSTdTF7ciW/OR/mbV+KE9yODjoyL2fl9/siMf9ia93ay+
cfXJx5x1D7s08qfru/PRRnXj4fCdZC8+XMqdKoZKyb58dL79YUwh1z7+fNjN
3edp+ou+L5CPgNtLFNHZXP3z8VaQ8VQ3mBzLR5jLr9+Tkrj24OPHwwNOzW+R
ZXxEHAz4vN+C6598tPtppR1xyNl8yG5kH8h8zPVXPk7q/36t24LqN58P+UHf
UaO7cP2Xj12WOZ+Om5IL+bhxeUUHx7Fcf9aW/8Hu4+Ve5DI+bnl46gSv5Po3
H6bzx3fcPpNcxYfD+wObco25/s7HQXFuH/lXup86PobPiCx9V821fxh0Xhzd
klJP1gtD08Z1jVs3cO0fhtEHnx0wLeXaPww/3M+tHp/IjQ9hWB+6d+Asd7JZ
GCLixsaPWseNF2GwbvvzQf1rsnUY/EQF/xyPpPtDGNp7nir4WU12DIOdzpIb
B75x40kY3ozL+aV3gewehpT9g6RVMdz4EobJOUOTijzJvmH48u6Kb9wobrwJ
Q6zHCXG6ETkwDIU1jfs05eKZH4YWFuahZwaRY8Mw8N8CceNRGEJ3fHo6J5ws
C8OakE3HfI+R1WFoF14/mv+GnB2GK+1dCp80o/E+NwzFoh1B47qR88NwZ0ZP
0QpXskZbnoelL0ZeJheGQfN+1Ia94+j5URKGOXfKuyUlkcvCsE06w/xYHrki
DF21o23wJ3JVGJY1O2Ywdi49n2rDMP/Yvlvhp8h1YTjRt+a8cT2ZF44HNq0j
vg+k551eOCa9amXXcwP3PNT6zob2wbfJhuEYK11w6k5/en4ahyOJl7990jqy
WTiubpt1a8hRskU44m+NlIdUkq3DUdVzuG4iZ4TjheP5LrOPkR3DEXUvru/e
LWRn7fV9i453mE12D4e+eHf4jElkr3A02bp38ZQJZN9wTP2nsv7WCLJ/OH6t
3fhK3p4cGI77cxeY5r3g5h/h+HjndUbKJXJsOLLvbK3seZmbj4RD+wytD3hK
loVjn3PWj5FNuflJON41ebD0SV9ydjgGX2l0Um7DzVfC4Xh34IYJo8j54cDu
GdvfdufmL+Ho+6A+ObqOvr8wHD1XbD078BG5RNs+jce9fVpELgvHft1rM89z
86+KcOxO2SBavJVcFY4+uzTtC+LJteHIsm8ktFxFrgtHp8OrrceMJPMi8CQi
eH39S+oPehGIUD261DKZbBCBy2/UHt5OZMMIOOvdflnTn2wcgQq/60bv2pPN
ItBqY9yEpZ+pP1pEQF427AbvGtk6Atv/dI8jZGi/L3fu591nyI4R+NDw8/Tq
e9x8KgImft3PDXtIdo+A0ZuNC1cc5eZXEagaWTYjYSPZNwKTfOJH6o0i+0dg
mk4nn4etyYHa62/iJTTUU7zxI/DDkffuZwM5NgKmFkM/bGtBnxdEIPCntXOa
AVkWAcTdyPT6TZ9XR0CT16T5izJydgSUkpqZ9fu5+I9Abdu7K3pKufiPQOos
E3m8kov/CIw+oN/0soaL/wi4ap51HPSCXBKB2wtvVLm/J5dpy3dcvTjnIbki
AhsSBw5OvkquisDD16dfbeDOr9XeX+Xbe+Os6P7rIvDiSqjISUbmReL60hdN
dj0n60VicVNv1zP6XPtHwv1RCn+DOdf+kXhzSFYW7MG1fyT6bA4IeaHg2j8S
dnV758kquPlyJFodNQm63o/6m3UkDpfHPhoUyq0fIjFP1676wyuyYyQiZ5df
+eDKxX8kxl1yzJh+nov/SIRKTMaXjdpP7R+JymsDq5qdJftGYsrM3SGTRx2g
9o/EohfRqRoFOTASH8eNson8QOZrj082vVlklkvtH4nUR+HzBi0hCyJhM9xo
QK/DZFkknn5w7Py1zUFq/0j8u1zZRM6ORPerzh1nvibnRqLxyxUV7gsPUftH
QnxPsn7SS7JGW785T02+BRym9o9E79PZjw40zqP2j4RbSJfEtnHkskgs0c72
S3SOUPtH4kRAePXeheSqSDSvNvbZHEiujUTKoI4+/Fnkukj4i7/u3dGHzIvC
ko2iM3N/0/frReGEf9CjLa/JBlEYfalj54kvyIZRKHudc7LHB7JxFBp/X/l8
Tyv6PrMoLPtgWLpyLNkiCltrQ8IuRpOto/BnNhn0gIwomNTPtVk4+Ci1fxSW
jv+VbhdMdo5C4uHhafUXyO5R0N+0oLag2TFq/yhIjzTxVk4h+0bh9Jmg6ttp
ZP8oBE4vjZ1eSw6Mwrzmj/qsccun9o9CysgBohZnyLFRSOrbebFX9+PU/lHw
v1OysMsGskz7feMOjI27QVZHYfiwQs/I/ieo/aMQOj1n5osgcm4U7t+0Ln1/
npwfhYBFbd4tbnqS2j8KpaF3G+qmkAujwLtYKBqZRi6JwrXeoRa15eSyKFhM
GW0l7XaK2j8KZ0tvZMS7kquisKZbq4pBAnJtFC49Mp478AG5LgpXTKaeamJz
mto/GuM8RgYtzSPrRSNn1sm+WVZnqP2j8XxHRoFxLtkwGk9+dMub3fMstX80
GnUZtcE5jmwWDYuJKU8efiZbROP2t67hz4dpqP2joWl2wPOBPxnROHrGUfuE
JztGY+fCulhZu3PU/tFovd04MDiI7B4N/QOmm/a/J3tFo6am0YkhS89T+0cj
QM+ouWUZ2T8aB7y6ffD+5wK1fzSixl7IsAok86Nx7sXBJd4Ccqz2fFPpb0EI
WRANBw9e1x1TyLJo2Hz/XJbWiKyORvG7+TXi7XS97GgsDhpUdXooOTcaN3Xi
3Qty6X7zoxHY13KSeX+yJhpbTxyve6ik8hdGo9unUc8Ercgl2vouECicyqn+
y6KxfNp878Yh1F4V0XAJE6+saM21v7Y++iTdHLWH+lttNHYdk5eELqf+WheN
tjyjoK8e1N95MVgV5+GvG0rxoRcD28B3t6K5eDOIwUITyb7KLmTDGEyzWta8
KoDi1zgGd3iTq27foPHALAZJPZpP0BlEtojB1TDfb1+SaHyzjoHrualvH9bQ
+IcYLBYWmaY4kR1j8GOXz5EWOTR+Oscg/lC7aUs6k91jsK69QU1/CY3HXjFo
NV6+9GFPsm8M1KdVZ9cv58b/GDwfnZhlvY2eD4ExuO4aO/HZC3qe8GNgbnF2
cI+R5NgYXPy0+FHcdm7+FwP77aNjM/tz878YLNp1uGZzAT3f1DGQtuqV6e9D
zo5B9f116XIdcm4MjJ6YXWi8m56v+TEY3Yn/dogXWRODGUPqLPsNIRfGIOTB
x4e92nDz/xhEH3U541bHPf9j4Bcme1Lwlnv+xyB30a7W2e+457+2PsJWtu7F
fb42BlMu2+3fxM136mLwa+eSi32ryLxYJF4SuJw9R9aLxaNPs3t3SiQbxKLt
oWctHjuQDWPRuabRgg2fufxILPLnDx7zZTvZLBZu7SzPFS3l8iWxsO2hsqq0
J1vHotWig9JjXD4KsZhsHmnRzopb/8Vi9ZSxNju5fJaz9vuHfbzgsopb/8Wi
Oj5A7iXm1n+x8P9m1q5xNrf+i8XjyEThCBW3/ouFnsFn3Wl+3PovFiHjzGfk
NOfWf7HY3/ez6kEUrU9jY9FipcR5VgO3/o/FqXu/39tu4db/sQgbn+1yuBlZ
HYvT6yIaLmdSfiZb61tVBaVOXL5GW/6D01LfdyHna8s3325s3Zcsav9YFPZP
nWJ7k1wYi4LwPwkGcon2820N33aTkctiMX9sa0mfSHJFLLapVy+Z7kmuikX7
q/o+HzuTa2Mx2OeGq+2J7dT+scju/kueM4PMi0Ps7O2+Q6q3UfvHoZeVaHc/
GdkgDgmfwgYPnE82jMPW/FhJy1Fk4zjMWGImPmtMNotDc5/oYd9bki3i0H/7
Qw+HH1up/ePQZlWvkLwaMuLwbzqgiuwYh3+Xn7Vk5ziMtZp/YpI+fZ97HMz7
PvTxtiJ7xWHen+WcB9k3DsvtN2c4bib7x6F0u477WCE5MA4zV4ZNc9lD5sfh
texT4pYr5Ng4WMRu1x38hiyIw2Dvs9aNG1N9yeLQd4tBvndLsjoOGW3OvGxp
QM6Ow6Wphzabm5BztcdH1y/YP4GcH4f0nYv7v/Mla+IQdPZmcrcQcqH2eN+2
0TuF5JI4RD5q2a/gGLksDj/5OU6Z1eSKODzutGGRcReu/bXl7+S70XEo1/5x
+NbPaV30GHJdHFT8cku/yWRePLpZdZTpzCfrxSNf0ahyVDDZIB6jX9xMys0m
G8aj1frD8uZPycbxuD25l2CKEfVvs3gI/Q0Wx7qQLeJx4N27tEo+2Toejy5v
WPxyFxnxaLsocMSXIrJjPNQXgjc1+kp2jof+rVe/JgykeHOPx4x5lvuveHP5
1Xg41wzKeJ9G9o1HdaPdTdqc5/Kt8XDbeLPh7icu/xeP9m+Sl28ZQfHO15Yv
cVLokP/HfzwMZ9bP/HyTy8fHI+D8KHtRGy7/oy3/uTVd/uHGK3U8khQVXxeM
4/I/8ajPcI7ljyfnxqNlr0T7VlO4/F88KrIKmu/i8nmaeMzdX/g9J5jL/8VD
5nTi1j0Zl/+LR/PVbcbhDJf/i0eH8dfePm/g8n/xuNp+X5jLHG78137+xqj0
VYXc+B+PNaYDu16y5tZ/2vq78r73ynRu/ZeAAzWH++iWc+u/BBhMnlZeUU82
SICl3aaCJB63/kvAeIOhq3s24dZ/Ceho7NPzbDtu/ZeAORkGkesHceu/BHws
2XjskD3ZOgFtdy/rfJvLJyABPitMyjwnkB0TcGP32eNdLcnOCQjtWHHyWjey
ewLyv04Pe8Tdn1cCbhu18Ztym1v/J2Drr9bqUQe59X8CjqiGWr/P4tb/CSha
N1z0icuf8ROQV7vXrEMZOTYBTfd1m+z4m1v/J+CE2HZxxz50fVkCbMpbt0qY
wT3/EyDM7bBKmcI9/xMwy8wo4dgT7vmfAN61oG8mVjR/yNd+fs6iFkHc+leT
ALcyfX+7o1z+JwFbMubsPPGQy/8kQHPMPu7DFy7/k4A3/+R3ad+Me7+VgKCk
9h29WpOrEjBQXOL0knNtAhJOJtitaUuuS8DcgIaFqUbc+69E/FxRqnxnTtZL
RNtdYr/13HzIIBG9zW+YNbYjGyYiJXXagxbOXP4vEWN8rDynB3D5v0R83rc8
i5fD5f8SoXNJNfUwN9+yTsTgrsN67GhH8zEkovP9/gcvWZIdE9FGr8vKeney
cyLWZEcWj4oluydiu1ev6z0ucOv/RDgs/fxL3ozme76JeLzXrW+DCzf/S0TI
m8Pzlyq59X8i9o3MeH28glv/JyL42ftrfVpy6/9ErHVsU/XBmFv/J8Kz4qP7
8GHc+j8R64wGm523IasTMemnc8GWseTsRFz+uH+zhjuemwg7wTUV/x9yfiJa
Lt8fd9KCrEmEy9cPA4cOIBcmotnm7JUXuHxESSKuqx7WenGfL0uEZa6qTYUt
uSIRl+6NV6umkasSES85l7PXk1ybiJIG47Avq8h1iZivvN5xRySZl4QJq2yS
7yjIeknITZg4rSiPbJCEhkozdCgmGyahz89F8/Y+IxsnIaPTwiHHv5LNkiCu
PH6mTTOar1sk4bt/aGUiN3+3TsLsY3eavbMgIwmz7jk87TmP7JiEnnEfvV6m
cfP/JAxw/adz6ENu/p+ETUmNXzfrSusFryQUFnxrM3wC2TcJReOnXEh1J/sn
Yf/c51uWzCUHJmFqx1dNPN3I/CT4dRNcb8E5NgmHPm9t+WYeWZCET9NP2J5e
TJYloWJOcZeMpWR1Ekbtd9iww4ecnYR7k5PWd1pEzk0Cf52gV1tvLv+jra/s
ybzt/lz+Jwnt5iV4DYolFybBfmxzE7td5JIkpJ5fOyr0CrksCUG9Bk/u+o5c
kYTzF1/cPtOB1ldVSRjZ7sIyownk2iT00pfmCkPJdUlQS8FboCHzkrFngv3Q
TU24/E8yMrKUe15N4vI/yRBIbM9cl3L5n2Q0OLduOfcdl/9JhkGgF+/peC7/
o/2+WU3zzoi4/E8y6pq7Jdje4fI/yXiQvPvkoZa0nkQyUgaUVq6z5vI/yRj/
+UjgeQ8u/5OMTUZ7R77YwOV/kjEaL48HhJO9knFwvMOMg0Fk32TsWGf5s3Ax
2T8Z77PvLl1nRw5Mhv23nBV5RmR+Mo7u9j/RrZ7uLzYZLnmdN5y+TxYko/BM
V7ddx8myZFh+qpQ3Tierk+Fz/9HURpvJ2cloW8ifeIDLx+UmI+qoYsoaLv+W
nwzPI8GrDs0ma5Jh1sqqxaQl5MJkDOk7ccqQIHJJMnoc2120Lplclow2VpqT
U2Rc/i8ZAyt3fN0i5vJ/yTCN63A8LZTL/yWjp+fRV+O5+6lLxqj7p7z6gsv/
peDtcunDRb3Jeilob7ao7YXWZIMUGPyeVV3aiGyYAvH95ca7vnPtn4K7Ez+M
ln7i1v8puGBc/zu8hlv/p2Bdcm2OmMsnWqegemXyddfnZKQgYoTEasJDsmMK
ktLtT1fcJjunIH/DNlPTW2T3FExt1jBw/QOyVwpm8yfXPuX6o28KnmY0igtr
Tvfrn4KUgIW/S/qRA1Ow4nW3Z8u4/spPAa8ysvn2OVz7p0Bu4mPxdjnX/il4
9CEsMJ/Lp8pSkNvPf+vTCK79U9C8pXWqWxLX/im40/9Nv29pXPunwFx/RFef
bVz7p4D/rmnL4gNc+6fg5cnJgyaf5do/BTk3Eq7cvMW1fwp6LhZvvVHNtX8K
ts5PzX2oT/23IgW7w7+mDBhCrkqB8vizMYumk2u113fp/ER3BbkuBb07f9vs
EkbmCTCm77eKuSKyjgCT/90AQNYToMzjQUfVLrK+AD7HjzZ6ncPlhwSwn3nz
cN5+cgcBcuact7q1j8sXCSB9f+PHkb1kIwHUbxxaX95NNhZg1dccgx+cTQUo
eujXLOQA2UyAcwYRLdxPkc0F0N307PHWa2QLAWLWiOwmlZMtBQhLWHD+0HOy
tQA1ujfn3nxJttH65+yll6q58UeAqH6f68V1ZHsB3n3N69FFl/JhjgJ0Pm+s
cjAgOwnwybLpvTBDsrO2/Omzzz7vQ3YVwLsuvWD5GLK7AMbPLJ45eZI9BLjw
8PGVxmFc/lqA7wf+JHDI3gIM7Da0ddxdLp8twLF+jn4b21C+zk+ABTXi7bwZ
ZH8Biu1Kbu5JIwcI0Lp+UGq7R+RAARzKXU6/NaH8X7AAjlO9nnzyJfMF6KkS
ZB47SI4UQBDRbsmDX+RYAQw2Fd1JmUr5xEQB7nVuvnKklCwQ4PnuiV3L75Il
AjxKbx69rhXlq2UC+IrcXWpsyQoBehXaNR++kqwWYI6V3rqTUnKWtj1nGNic
OU3OFuCh5dF74Y/JOQLM1LE+nfCNnCtAxPbKOyN1Kf+ZJ4DNn+V2S3K+AO23
2F6N5XxK239dxnfjtyJrBHhT8nrTP53IBQJsdrsVv9qMXCjAmamhX3tPIBcL
YJ01I0y8klwiwNSHZw/dyiKXCpBt3frU3BpymQC/PSy9bSZTvrZcgP2ZZs3j
uHx7hQDtnJ/qufSn/G6lADeb9IzouItcJUB9jVtalTnl06sF0Nk/cEnkMXKt
AMtSOt962ovyxZ8FuJLz+OkGX3KdAD8OTgopOEBu0Pbfwp76Nt/IPCGaxzx+
9nQM5aN1hDg3svfkoAiynhBRJo9u9C8k6wshGLI1/EJLym8bCLG+J7+07zRy
ByH2LXu8Jj6ZbCjEkiluE/KvkI2EqNHb1XRIPdlYiMqTkhPeRpRPNxWij0lD
gnoo2UyIg51Ujb1syOZCBLxrWRU1mmwhhF8R/7DEnGwpRP8DqSWe7cjWQlzb
O2pv0690PRsh5EGOdY+fkCGErWnw+9UlZHshqpa+WZ+gITsK8X5Ps+LxO8lO
Qmy8f2D0o01kZyG9bya7ClE0WexS8o57XyHEpqqT8+ZsI3sIMVQvx2iuN/f+
Qvt9Ux1X6I8iewsx83CzuWG9yL5CpA+MWB7RnuwnRMNFvyt79Mj+QsyK7540
/ie1Z4AQikdz+174QA4U4mxNwKu4V+RgIVyCg8dteEzmC/GieWTmojvkSCF0
Ty58uK2YHCtEROctTZddIicK8bb7qpjoi2SBEEc0Pdr3v0aWCPHn7dKyp2SZ
EF7CBWMLdOl+FULU15rbOYCsFiL7l53p+GRylhCjL/Orv9SQs4XwGPXSZvEC
qt8cISYWhfVY/pB7vyJE/ijes/3zqb3zhMhZu/XjgRfkfCES74tmtV1VQPEv
xNZPXU/afyFrhChefK3QeONFin8hPHcvtTN7Ty7Utlczu4l7516i+BfChGf9
tfo4uUTbn3J/eie2uUzxr42HDcOsJ88nlwmxYlDxuNG7yOVC9Go6vdfsN+QK
Ib1/LqT4F2Kd4mFkkA+5SojuVVuPttpOrhYiw61FmMczcq0Qync3u9X0vkLx
L0RK8l6h5zJynRBit+DxTw+TG4RITb9VP6/xVYp/EQaM/qke7ELWEaHvc8Mr
PbaS9UQ4siriwep3ZH0R7jYOcsqyLKL4F8HnmZudfgC5gwiuDU/adtxDNhTB
qeLuI5s7ZCMRLvuUl+IT2ViE+57qLE3jYop/EUxly5cMako2E+HH67ErQhro
8+YiRJXYSf2ryBYi5I0aOX7NZbKlCIHHDtkvTSdbi7C209e8CwvINiJ8+ND8
/qZuZIjQ4uuCVzuvUfnsRchJdLA9EEh2FOHKn+GyB9lJhOcNU83sNVSfziII
x82pq59LdhXB8MiPWfz31D7uImwc8u3KDD7ZQ4Tajo82T21D9hJhx2TJ6R0K
6g/eIuQfaPIq0YzsK8KYD4pBxnnU3/y07dGgmaUE2V+E/V8mjJt3nfprgAhr
RluaO3iSA0UI5tcUpb+j/h4sQpG3tfIGn8wX4fH6EZWqLuRIEYLUHQ0PneDe
h4rQ6dxvt0OLyYkiKN/+8BcYcO9HteWJUf3ucYriUaItT4eAoEmLyTIRzG77
rh2qS1Zo7/dDerVqFxf/Ijzo2jYxYgoX/yLMHzK1bcVnGj+yRfiN4yufbCfn
iPDa/LDeRTdyrgiS5arky/rkPBEOlW4+ezOZno/5IvjJtn6wNyCfEmFsgN2W
IgU9XzXa/p8ku/9qKLlAW78rxs1dXELP50IRenaQbEsNIhdr+2dmmFBqRS4R
4WXVh6CMX9zzX4TkAF2H+Xe5578INf0WB8tOk8tFOLH994u5edz7exHEjdTx
3Y6RK0VYorpsduMU9z5XhF372p6zzidXi9BB+rxjrJJ7vy/CwgbLmmuryZ+1
7XvPp276P9z7fhEmqFKGPWtMbhAht1HbZ1fv0/yJJ8bNXMP1+7j5lo4Y86cq
D8n3k/XEWNNjmteofWR9MUJ4LhnWx8kGYigXSNRnS8gdxLS/hmwopv5F1zcS
wzCdv6D3JLKxGM5J0lXtIsimYgR9uxx05yrZTIzD4xsupPWg+jYXI+D69DVG
gWQLMYo+ru/y6zbZUowmb61Dsi2pPa3FGBLrOPWkjGwjxi/Htl3cPpAhhlyv
m3J+f+of9mKUjGvsIP2H7CjGzsXXh3/tQ3YSo43UaOPkZmRnMSRtO/MdXtP3
uYrx7/SzhOwuxt6qNtdsjpM9xJiXdqCoVkX2EsOk/siX26FkbzG+Z/Yd/tiN
7CvGgKfNT/8yJfuJ4X3FqOjkGyqvv7Z+K49Vee8mB4ix0fzopAmLyYFiev9I
DhZj5J/paTHVL1+Mn+UlkswQcqS2/h+ZWNzl+k+smPJD5EQx3BYpU/OeUfsK
xAiN2QZVIVkixmzdO7r9tnHzfzGM/n2Ac/N/MYzn3xtSxq0P1GLo7NMI7uyj
9UOWGD19CpqqZ3D7acRo2kkjCWtCztHejzcv+9klWp/kinFjb233tzJynrZ+
9Xvs3LKOnC9GYJXXtpfO5FPa8w9Jbq4cTNaIMbTtVbeP+uQCMQ61njj7dQ2t
nwrFaP3Sp4nqDrlYjD7DTrd+qSGXaPvvjpZudgfJpWJ8Cy3wKcoml2n7y9th
W2s4l4vRe8iKRWEHyBViuMxLWWpzlFypjccD+1S/DpOrtN+/8Oj+Z0pytba9
90t36vmTa8VYsOqlw0Qz8mcxFn4Oi6ssofVjnRiKG6unPVxPbhBj1Mp7qRU9
yDwJbjYrKivh1tM6EmTuVeQ04/JrehIcWP77eI/R3PpfgiaF6+sMvnP5IQmy
RgWGvTtJ7iDBm9tRh49GcvkiCSZc1zcXcvkvIwlafdefGmLB7R+RYO7ZzzO2
diSbSjDCaPTUlk24fKL2+juEFbO/Un7HXHs+v/HItf/PL0kwwOnPL0LIlhKc
2bvpddgbLt8kgXTNzCbXXpFtJBjdtnWzmY+5/JMEwbfidGZeI9tLcNuxdmDQ
MS4fJcGD7GnNDinJThJUVr+avyacy09JcGj37m6PF5FdJRizLXPwy3FcvkoC
T7HpmSt9yB4S+B4KVerqc/krCezvnhVs/kz5WG8JdpgsmDn0CdlXgjt5L026
XCP7SbDtwehfS06T/SUINJy0xn4fOUCCSzOOx82VkwMlSHzhdMUsihwswY3X
Fwos1pD5Epysjfi0ezE5UoKYxbuWLfQix0rw/uyTTZ98yIkS8I9u/qTxIwsk
GPx0/bYry8kSCUaum5P23Z0sk6CmeHfziVZkhQTnL7Tpv7ARWa39fs0OvY7n
KJ+dJcHzrqorvzZx+XQJ+l3PKH06jJwjgWaa2jb/A7e/UoIP8oaTz4+T8yQI
711+tlUiOV+Cnod/rs9fSj4lQeuEHMHUqWSNBI/f/t6osiUXSDA1aWDcxDHk
Qu31je7Y1zuSiyVY6HBeb+ACcokEmyvb6CqDyKXa/vfw1BoXGblMgqSCE7sW
7ieXSzCtKG/b2nxyhQS8DivLeEfJlRJ4D3C37buPXCVBzn5ljXQPuVpbfqVP
cfsz5FoJrC/pvK2pJX+W4HVp6o2PNlRfdRLU2Vcd3CggN0gwRZc/YFU5mZcK
TdeDXubdqT10UrFCb3g7B6799FJxcL/GwVFM1k9Fyq15Hwdz/dEgFdNGO1xY
x6P+3CEV/053zbj3BanYEj9o2iUuHoxSYVU2ZPjlqVz+OBVLRBP7pk0mm6bC
+4WN3s6xXD45FVOaORxP+YeL/1Q07zFKlj2Si/9U/HZxzgh34OI/FYriwdev
u3Pxn4prDpmr65dx8Z+KusGT1+9cz8W/9vu+6gy2DObiPxWPr+2/WxnJxX8q
zRe5+E9F190urc8Vc/GvPd+l/wZLLl/umoriBb3W+TiT3VPRo/G2k6ExZI9U
hPWL7XjlENkrFc9dVyzsxO2H9U5Fn28DqnKacu8zUhG/rvTmGiuyXyq6XXto
svn/7zdSEVSq83VMCjkgFZ1+FNVc4fbvBaYiruJK/qfWNN4Hp2LE0WE2M1aS
+alwlMcNL7lEjkzF9eV9Iw/zuP2wqXAYMqdopj45MRWqjOpZXV/R5wWp6P5q
xNP56WSJ9vjtZ+NKh5NlqSgIam0+sZDuR5GK+QG+E70WkdWpON0q6G0rPXKW
tn46pg0+fIbLp6fC2SlioobLr+ekYua43D3zQ7j8eiraZH63uMu9b8pLxfk0
3wdtznP5dm3/dcy3Sv5JPqVt/5oJywXc+yZNKr55NKoYvpJckApplObhtUxy
YSoqB5/v8OIWuTgVq/a9iDzbkcpXkooTsZNDei4jl6bCd+T6+Por5LJU7C4b
00NlxT3/U2Gz3Cn2eBb3/E/F5EaHE3s0p/lHZSrayz4NLXAjV6Viz+/TfSYn
kqtT0WSLyXTRfnKttn66/LZ9fp78ORWePxpvfnqd2++prd+ntmtX3CI3pCJz
cELctctkXhqenN205tlesk4aOuvt2rM+hqyXhn+nF35k/TQc3xf7ZesSskEa
unbrKBZtIndIw5/Z71E52TAN8uLAea+PkI3S8P3ex6tfjpKN06A7/rxigoRs
moaOow4cnOJKNkvDGs3MleXNyOZpsLLI7qN/nOrPIg17RSujZi0kW6Zh8Bj5
mysNVP/WaTDZdeDVCm4/uI32/tJ71c+1ISMNPxoU/cbXc/n/NJSvvKZ/8x73
PlJ7PQeHRY9uk53ScKrkmJdOFfd+Mg37mua0HKzP5f/TcGVssl34//P/afC8
u2xSNbe/1iMN6kbOxhOvc/n/NPiLEu5+7Ub3752GLNnagClceXzT8O/2mu1c
/j8NJd/2Kwzfcfn/NOy8cfjX6IlUPwFpWD/Hyc+W6x+BaTD69wfZNH8OToO5
6sUm/41kfhrGTDqx5OM1cmQaHi6/2+VJZ5qfx6bRfgpyYhqkT8c+Qhg3/0/D
BINXT3V2cvP/NPxZjbte4ub/2uMT135v85qb/6dhq9P2KxcNaT2hTsOQXToF
ph7krDS4/pz86sJhcra2/vV7tp1pQuuXnDT0/NQo7HoWOVfbvp0V554MofVR
XhrNn8n5aRhUvSzmbF9u/Z+GZVeeL/seRtak4aVH/N6rZ8gFadgx6E+Gglyo
7d9dp+us6UH5hWLt9xeLV7Tw5vZna+vr4aArjU6SS9Mwc94b4wPNKJ9Rlobq
Rz3fzxpILk/D6ZU7x9lw+9sr0v67/71SGx9n8l13DCJXpaGL4PTjn9x6tToN
UfND26lGU/lr0/Bmf3X4OSuq389p6DfypIHud+ofdWlIMXqtn8i9P2tIQ+tu
mqP3D9PziyfFgNmB0oQ6mg/oSNGsxSnx9BSaT+hJkdPlzIBT/rS/Q1+KV+3c
J1cY0/4ZAylqbze+eP8M7e/pIMXijn3uNVFwvxeUwvLw6EkL9tF+KCPuerS/
yliKq5+irEYlkk2l6NVhx/V3q8lmUhw8MNDom4JsLsXA2hO99Rq435dJcXxO
53YJ6+j7LaWYfHiTke4nbr+ZFLs6X+q3P4Dux0YKlyLj2DG/uN8fSTHvWTvh
3m10//ZStMue8yNNwu1HkkIRG7Ly52cqr5MUP8++KRRep/pwllJ/pPpy1dZf
s6D249dSfbprr9c4R+VoR/MlD219hVbLrbpz839tecbEnVmjxz3/pWhp9d2o
dSPu+S9FzHpbqU4TGi/8pFBfL+q8vAkX/1L8yR4O+cq9/5Piw/H21We58T9Q
ihbLkuz6RXLxL0V4zzu5T9pTf+FLkXHp69ySIHKkFGKe1RE/Lt8TK0X02m2e
URIu/qWwerdI/no+F/9S3M76k/Dj4l+K+2OnN9HlLJNiSexiz3IHLv619Z3r
2rl2GLf+l+L8zuvbn/3m1v9SZF2KlE3hfr+QLYW28lVWY7n1v/S/v7/J1dZf
8dA203249b8UY/M/PFLwuPW/FJdOeJaKufXzKSlGT3mgXG5L1kgR+2BEYngF
1W+BFN1TumQncuN1oRStgw8q+nchF0uRtnxWo33c++kSKfhLVpRNHk8u1V7/
8INDw0q49/VS/Fil82krt/4t17Zvj9oWyeXU/hVS3FOXNknwJVdq46ND8sWH
77n9PNrymWzKvLCCXC3Fv7s/n1L/qpViUf4Th9We5M/a/nLztGzjS+qPdVJM
lA/e7Lme3KBtX6dPw+WNyDwZ9kzp9VYnhfqzjgy8Vn0mXeL2v+nJ0LZRjPOO
JdT/9WVoVMTTtV5H8WEgg++RbmVRm7n4l+HLcOeA/INc/MuwfEH8qa+dyEYy
FK4zWZKh4fYPylA5c96EB73IpjI09HAWKrfQ581kOPLn55V3KJ7NZRD2+vOD
UG5/qQxluVO+H5HTeGApg+qX+6BZ3O89rWXYt6A+uySe9sPaaO/358bkdk25
3x/I0MXtg8NL7vf79jKceb1r0qgOZEcZnsTNGRK9lvYPO8kQMzduyJVj3P5k
GaJbNTXZrEd2lcF2d4aFbhDtj3aXoWV2mEWj5mQPbflq9Jtfv0H7t71kML/3
cMmAArK3DNNtlrbU20f2lcHhbfby8GyynwwzLJd30TlI9pfh89Hn0pY7yQEy
vHvvl/LYnxwog3qkQ6tG3cjBMlhc2rBv3Xlu/7sMsrGpcW0DyZHa7w++dEMw
mtsPrz3ufuP3wkbkRG39Jb1c2fY07c8XaO9vb9YCvxVkiQxz0kfd79yVLJMh
0EmsN/62muJfBsW0Q3deSMhqGfKNXGPCZpKzZCjfMvzu9o7kbBn1ZxXFvwx3
hSFun5+Rc2XIGVan1q8n58nQkfe8i+Vncr4M1d8KRs06Qz4lw1Or7xsvryNr
ZDDIb+4SOYRcoO0P77d4bfmopPjX1ufaeX5ZR8nFMjg2uV2QtolcIoPTIN6w
LsPJpTLUpg7pIXmZSfEvQ1Ty0qcNUnK5DBFDnHa2cCBXyGBy7fC7Nu8VFP/a
+l72Y7abnFwlw0WXKzvSXMjVMgz6vHFHt87kWhnSPr/sa1yeQfGvrU/PC0sd
5OQ6bbzuDeHtcyU3yPC4Y8ukNW3IvHSIQzfabCyWU/ynI3P2wCu1yWS9dFxW
tx/XzJOsn44s/q9Eo+Fkg3S0c7I6nNaY3CEdL1IFeZoL6RT/6VjjI6+PDyUb
pSOv4s2O645k43SYSQZ8tTElm6bD7dL6ccr2ZLN0dF514OSQ7mTzdFy/t8E0
eyDZIh1Lpxz8NaAb2TIdQkn6RrvXMor/dBxu3+GL9XmyTTqS3h1Rf7tERjpK
mm+NGPyUbJ+ON52KbO8/Jjum46VBv5dtTpGd0jG+mN96morsnI57A2/+ylGS
XbXlsTnUpC6f7K4tj/uJ4nru+zzS0WnL9K8Vv8le6TBvc2tmpQHdv3c6WrZv
6CMzJvum48/bwhaTyX7pqGwhOa5MIvun42hsxJOnN8kB6Xhl+GfCSA5Mh0dd
y5j3ral9gtPxZOhTG7tmZL62vWuPPYt5T5+PTMenbn27ZlWQY9PRLN270rya
nJiOAmeZ3aV3ZEE6zvj+2YBClqTj/pIusqIGsiwdSt2DZUXz6HqKdDT1mnrg
8UeyOh0tziyrr+ZTf8xKx5yeF997XCdnp6N0zVvTtiXknHSMfn/EbXkOOTcd
e/39k59w5+elw++GeXPnmeT8dCQL+kY4DiSf0vbfFUV96nuRNel46jn42eih
5IJ02Jb4XCwaTC5MR7yRyappfcjF2v6j6rXRbwG5RFufKx9b9y8ml6Yj9vvU
U/O/kMvSEbhf0uJGLbk8HT9rlp5HL4rfinT4tDJ78VvFxX86jpXazW/Tl8aH
qnTsctPJ2uZGrk6H7qHxW1uYkmvT0Ue4ReBzjs7/nA7+lXsHopaT67Txd/15
woxh5AZt/zNbN6ZbEzJPjn79Z00cfpLuT0eO49P+fUJT/MtRcPZMoqE5WV+O
93KHSb86kQ3kOBP4pSKrJ7mDHC41z1vdGUk2lKPZDL3B6oVkIzlsl3vmtU0n
G8sxP7L/1R0fyKba+1Fd6KVJpvszk2PbmW7ngn2pvOZyiH1u1W4cSeOthfb7
vzx/obpBtpSjrOm1Oj0HGs+t5RjRxEMwqIhsI0dd0oExh03p+QI5dlq7T1o/
hWwvR+bYY0/PeZEd5XjdyT9qSRLZSXv+sD9/QIfsLEeo/vkwq3X0vHOVwyEw
yKDxR7K7nPZ/0/PTQ46XMfOmn+F+X+YlR5Mbp2OmJHPPfzkuFMca+f2g+YKv
HEfaX13aw4fmF35yXJ1WWWN4gewvR59jYWnNu9L8JECOue5hK6w3cL93kiO4
dMGB3ApysBx/dt/yZnG/f5KjYavtKu8L5Eg5Rksanhtyf48oVo7zhWGtbCPI
iXIsyLvc8nUt9/dx5OgxpYA3eCXNryRyWLnw7n5+Q5Zp23tgQcgeH5qPKeSo
bPLB/8NO7u9nyPHBOOaW2So6nqW9X/OyrV+mcL+nkWPFywcLPbm/H5cjx7/b
37jfv+TKcep2XYVBU5qP5slhMavnL+eeNF/Nl8Prk5edsynNZ0/J4dRJsaTv
ae73F3JMSEwaInDj8v9yZE9ZEdizmsv/y3Es/9LSQ6E0vy6W481UN7fKXjQf
L5Ej0ThyxPsacqkcg4Yf7WXA7Y8u0x6f3WZa/VBaH5TL4bbspen7jbSeqJCj
+6+xnx6f5t7/yfHvcq01rXeq5GgXe+9Lyw20XqqWw+zWT0V4A/f+X9tfPr56
GL6D8gOf5Yg6PK/I25rb/ydHbso0z+/mlG9okGOj06NUTwvaj8HLwPx2SyeU
2tN+Dp0MdN3Va0/tUtoPopeBP7+WX5BK+0n0M/DVNHdksxu0/8QgA/9uX+tF
+1k6ZMBPN994XhrthzHMQB/jvk/H9eD2/2Sgw1vX70oh7e8xzsDDx6smtS67
RvGfgdFrs4ZbfLxO8Z8Bl37quNynNyj+M5C+cHvOE6cSiv8MHKybunBHONky
A7/FZ4MmJpGtM7DZOux13iqyTQZMzrkOX9GfjAz6PT19v30G5LajK04sous7
ar8/YVszW126P6cMbBd4u733p/I4Z+DxqN8b7h/g9v9kYPj3JRndbtP+HXdt
fS7vICp+Q/XnkYFn7p2P3eRR/XplYKZeZbuJPag9vDNQP/FJ1jJnaj/fDLw7
ccxkqB3le/wyEDXPViTqQf3DPwOSCl+Ty0OpPwVkYNqI0sdpIdT/AjOgGPHc
0r4j9d9g7f35Z+hcbUT9n5+BV3mes8ODKL4iMzDAIObovo3c38PJwJbWz47v
e07jR2IGfl5Kajv2CI1PggxsrSoyKn9F45kkA3tzu1SE+3Hz/wz47PFy1bYh
xX8GdkR8CW39icZztbZ/rLtpZX2Ue/5nQN+6tg3vHM0fsjNofU3zpZwMJEQP
TR4xXErxn4Ftb5e6zXNLo/jPQE1WgOrWxlSK/wz6+0gSiv8MLKwb9ET1TUzx
nwHR1Oy0xb7kggxk2lVNEF0UUfxnwHauYmhxc3JxBvruNSn3dhVS/GegVmD4
qf9RAcV/Bo4pdg4oHEAuy0Cq0bl7vRxTKP617XvAsOvnyckU/9r2f9olJGx5
EsV/Bpr2q65er0ik+M9A/3++CnkPEij+M3B9reW2Nh/iKf4zcMvQ5c0/+XEU
/1qXH9h13j6W4j8DO7Pte7+ujKb4z8Co7GWnujyIovhXQNRhYml9W7KOAuE3
H3mkj4+k+FfAaVhnz4jFERT/CvAuvlabHA+n+FfARzHcS+ZD7qBAmftt3TVD
yIYKZMuvbe1wKYziX4GPJVYZFb/4FP8KXIhTTj71MZTiX4G7eXblCT1CKP4V
CDrTJOVgyy0U/wrk3078MeFsMMW/ArUVurxjp8iWClhlBv/KWk22VkB35O+n
AYeDKP4V6LS7Jt1WuZniX4HU81/X9p61ieJfgS1TEnd1qttI8a/Az3mWA4Sa
DRT/Cgj0Ai6Me7+e4l+BEVMLFVulZFcFenV+Oa0+keyu0M63PXUyg8geChyb
pDbysiN7KbA2+V6bT48CKP619Z8y30tmT/ZVYJPlr3YDw9dR/Cvw6PvNQy/3
r6X4V2Ap7Fzuv1lD8a/AVNc+/BnW5EAFTGU1ypsCf4p/BRZ/GbvrdAcyXwGz
NW+zJwWspvhX4Grsm6EnZqyi+FegvTz7uvVEP4p/Bc7+nHatoG4Zxb+C/p6L
L8W/Akb3a6frFC+l+FdArTN4gyycrNDeb9jHaf4byWoF2k2a7TlhGp2fpcDv
7nlF602WU/wr4PtBod+uaAXFvwJJz9t/btOc7idX2367v+7yqKfP5ylwbvCa
sNmtyPkKnA9zC7t7m+73lAJZNW5lOr/pehoFGg16+v3ByiUU/wo08Rkw5Ozn
RRT/CpQcNBO+Xu9F8a9AVfYvxaMjCyj+Fbh++235nX50vFSBFuP3TPKbRi5T
wO7br2WdheRyBRQOizKOzV9I8a+tj75BdbWWdL1KBfbl7LKaEUCuUsBj2Tiz
/inkam1/m9bOe2nIYop/BcJWN31g6+VD8a/AgpEronr3o/qt08bXjuAVpY2o
vA0KnD69zq7iCx3nZULcaIyX1zSyTibO6A73uL2W6kMvE+OrxvTakkDfr5+J
p1/8LVvt9ab4z8S9O9XyTzxyh0x0rzPuHlZN92eYCc/K70sX7qHjRplQ7W+z
dNZR+j7jTHTc3Sa73zmyaSZ8Fp64+/sInW+Wia1T9wYcP071bZ6J1vYnD6wu
nk3xn4nSVp+W2QbPpPjPxMUzfq4tBrtS/Gdiob510gt7d4r/TFxteb81X+pJ
8Z8JafNji2MiqT3sM3HXdHpB1QO6vqPWi9tuCnOk+3PKxPRv+3+PyyY7ZyJK
9OZYdCTZNRO/Q/aZtFaR3TNh2e3716ThVJ8emVjRP6Lz6Ndkr0zsG1oVWWJH
9e+diTuT9k9y/UHHfTNxeXjlgR+uZL9M2Hys8Rl8iL7fPxP93ri/MuhJDsiE
79VpY7MTqL4DtZ9vJ9q07ROVJzgTLoLo2pMDyfxMLO5sJJh8i8ofmYkOvtnW
e4VU37GZ+DS70KOL6zyK/0wsOOhU4bKD6lOQiTXVs0Z/aU2WZGL3FL1p3hFk
WSaKDv+T2fwjWZGJX4Fpp+sq51D8a+/X+21AUJYHxX8m4tzu+F7cRPGSnYm5
TSKz4tyo/+do+2P3Dor2j8m5mXC2y3/6oyU5LxODjihmPsuk8/Mz4ee5PDJk
53yKf+3nJWfeL/5C19NkQnE/oE+IgspXkImwiQP7j/lM91eYiRcPiuv6u9L9
F2eiT3nZHvPe5BJte69Y1uRNzlyK/0y8PX6sKuoYXa8sE+H+cU7J3PhRngmr
Bs/kVmKq34pMSK4sMJjYiu6nMhPv5Lc+vjlO31+VialL+0Vsr5xF8Z+JtGNP
Q+03uFD8Z2JPeOa9Z9KpFP+ZmJQ4uNnARZMo/jMxQWwkcZOTG7T1cyPi5OEN
Uyj+lSgbNnPkmkV0vo4Sm3t13LfpqTPFvxI/Dll0uzGIrq+vhG5RhV2nTlRe
AyWQOvHLjhK6/w5KvG3fT9J2DtlQCbOxgjmTVtLnjZR43+ZV716BVL/GSqi6
xHtUX6PjpkqUhG2vdgin+DRTos/tE/6SzVSf5koUbbo+ZF89fd5CiYU9bpyI
fcXFvxIC06kDt6ZSeayV6D1L33a5ispjo0SHifLpsQ5Uv1AiZ+SfP1lG7WGv
xDPjXlc751F7OSpxObPD4+Iouh8nJTJW7+rlW0r14ay9/j3hFJ/pEyn+lWg8
aPm2LokdKP6V8E7sO73V2aFn/7WH9v5PPQ87/q3nX3spEZ3TfX9mwD8U/0pM
a9cQ0dyE2stXiVxRyx0Lz1B5/JTQz7yx9JFoGsW/Evu68sJGYgbFvxKldWcb
G62g8S9QiUmzu/UPHuZG8a8tr0tGHn80ma+9/8Z/3niSI5WYmdPoleEtap9Y
JQaZp6jPRFN7JiqhE7em384JZIEScRPHqDz20+clSqzZ9zW3cwsu/pVINvev
nNidjiuUuN9q9mPNHoo3tRJLht5qtm0O1X+WEgWfj3SUbaXxKVsJg0bZ85Pj
6Hmeo8TBiKFn++6j+UuuEkeGD1yg8aL5Tp62v33pPfWOmuYH+Uo8ODbpx51b
ND6cUmJXffDQV/Po+aFRouutm2N/+FN9FSgRg8rnV0y5+FdifVTsi4rn1P7F
Srj2Kve7uJBcou0fb84tn7qa6q9U23/GzDRdFkT9oUxJ662+FP9K7Hj4bmt/
6/tn/nWFEp1E2aY7Fb0p/pXw+rDzba+iERT/2vt3l2VF6NtQ/CvR3+f2BQtP
O4p/JexmXS83HEfx/FmJOcHru31JpPLUKTHaYunMRiOpPA3K/47HPBWmvZ9g
FrCEPq+jQlN1O7eDMvo+PRX2j3+w4qXVaIp/FZQbho4e0aQTxb8KH2Mzdlj1
0aP4V2Hm5m+PO0+h+zVUocd14Y0WAuqfRipAtPdk30Vc/KvQ/e7rzWGPyKYq
ZNy2ORR6lu7HTAWj/fMNXP+h/m6uwrCs+2YDFA4U/yqsajKtV/exoPhXIc/u
9RHjwVYU/yoU9zz7dWp7qk8bFca6/wi0PWVP8a/C3VvOCwNEND7Yq2Ac5p6e
2YTGE0cVAn3X9J/3jI47qTBjuGhX35VOFP8qfG0xYpW3BdlVWz4/Ky/5EopX
dxVyn726Pqyc+oOHCq0D3sycc28YPf9V4J0fUTTou+Xf8cBbhTkjr/l0vjrj
r31ViLVOtJ55z+uv/VRoe8+wreEg37/2V2HLl9cLhqiX/XWACht103fyfi/8
60AVJKbbAr7G2f91sAotjnd/dCie+g9fhe3vE08+HzeB4l97v8uDpM2Syv72
z1gVFC2Pl+m5OPw9P1GFZsceOsUPnfbXAhUS9v0waXg56a8lKmz+Mzx3tftr
mQrTFx16+U9ev79WqLCp6uK14nWWFP8qOEyOshu6mNo3SwWX9EWtw5MpnrJV
2NNd/Dv7JvWHHBV+Prb1iNZQe+dq++OuPpOMeo39+/15KjToRIU0zHf+63wV
hugoZ068Qvd/SoVrxe8eHHnfj+JfheaXW67sf4T6Z4H2fr/z1jYMofGpUIV1
yoND7gdy838VOh6oXnjYieZXJdrj8a8zfdbQ+FSqgvrrOGWuLo1PZSrkxG6b
Y7OM1lfl2va2FcavE9F8rUJb3kjF+ORjNN5Xavv70kuvTk+l+qxS4d/l2Vn3
v65Wwdnp5Zqgr3P/ulaFobP3dpPcmfPXn1XYGq3/j4mB21/XqWC9eM/X1Yem
/HWDtn8cGmrl+WjwX/PUONh5Xs/Wl2j8aazGqmP9zm7uMpDGAzUSljyzGDq5
3V/rqtHR2O2zsKzX3/P11Ij454uM397qr1uoYda/Iflt7+F/ra/Gi5UJEYsW
m/w9v7UajVMnZwddpHgxUGPusqENJXKK/3ZqZLYeP6T4Hj0POqjxZt/ExnE/
qf47qREfYh9ywYfmq4ZqeA1Mn1x+lNxVjdfL8g+oT5GN1Oi7xCzvWnNyD+39
3JqX2+4Hjd/GatTZplgIBNTfTNQ4ZdvPcVFTuj9TNUSDops01aF46avG7G8h
cwRGY2l8UuPq08rU3obj/nqAGj4OJcGfs+jz5mqs/RQw5dcyGj8Ha8v3rb3b
7n7DafxS45+RgqP+u0z/epgava96fD1U2O5v/VmqYXvavzqosfVfj1BjYXDX
Ly/0x/21tRqSESO3pZvjr0epkXpPr9hj/KC/tlHj4ohpB0bm9Pn7/bZqLO0x
6vV7a278UyPF5fKwTrnU/8ep0X11fu6bCHo+2mvbf8iY1nbc+Oygxo13q7tW
S8mOanx8u+TqxjPkyWp8K302avFbih8nNerl4bGdblJ9T1PjueX/qDrzuJ6e
74+TtCikkoQiW5JsSZIcIUmUkCSpKMlaUlokSWRJCNny3vd3ki1JQrIloSKS
LUmyJZUkv/v59rp//P58Pu69s5w5Z87M3Jkzd+fy0vDcjWmfx1O3SbNh3+4c
unjXKfFChDP6Uw5l7bxWuXrF9A724FCs2bfaQU7orzw5FOE+1mfvHdiPF4d8
7Hwj6izgv7w5lLDZLKtBiOc+HJo/YdvX34+d0P9yaPWNMV113iM/fw71Mv3e
YNvFtYNXcigy2lkZvRDyCWTsZcsN3bIYcBCHam64rxo3Ff1XMIeif3zQSClH
+dZy6PyXpvmNy6Z08HoOTXp/sD1LE7yRQ1MSZpWGDIR/COWQblXklJ8P2fEc
h44HzQssc8Z4M5xDx6ooUk2G8f8WDklv+sdenAJ/GMWhUS4q0f3XWHZwDFNf
tQmnSy7odXAs054RvfeNqIR9x3Go70+btwEL4K/jOSR7HhP/rgj6m8DU3y/q
rclD9LeJjL59ftp7+W/o824OdXk86FV+u20H7+HQ9uueullJsId9HHrtMuhY
186wp2RG3wavmeUWh/qlcOjK+b8PsgfCvx7iUKfIbvraDtDPVMbe9P9OG/7H
ooOPMukXB61P9i7r8E9pjP04yvffaurboe8nmPZO6HXL6wfrb5j+JXVcxYvB
sId0DqmvOjZ1hgPsi8Ohz+JYi2p9+CMeY8+PclTPnoV+CJj6/gwe2rcK5RVx
aPkiszR3PeirhENXX1Ub6Q1Ee8g4ZGhlaFAbj/ZQcGhX+4LQ+Us7d3AGh3b+
1Qs07j+9I/9MDu27Yt1nxEvnDs5i7H+ym8evHPjPCxxyTYq9PasF46tLHAqa
nP04sQ/km82hskJvh6cuyC+HQ075FXeuWKM9czn07W/KF/OnnTo4j0Pxlj01
Z70e05F+PofOLOh78LMbxh83mfSnqZhNe2XawQUcci+PTOv7alDH94Uc8siN
erU+D+1/lylf/PK1JneQ/30OeV/5aljtivYs4tDj4/O3/auCvIo55MLrMrG5
DfpcwvgPo9MR+/IhvyeMfzjZ+eTK27C/0v/sp2y61mQ8L2f00br02u4j+P45
I++GKb5h42B/LzhkHPdXuM3MoqP8lRziHux7JfvZgg6uYvxF1jqzj/PdO/gN
hxL3+D/9XQF5vGPay6RZI6UN+lbNoWUXImO2mEAeNRx6GanW6WkvF/hnDoX9
rOX2urOog+s4tNbJoOem0IXw1xx6u1DNesxl9M9fOaR/VGfZylvoj75zaPbo
mjz1zZifNHDITvPZ6tvnsd7ZyKH+J49vNArC+KGJQ2l/F0vf5WF+08L4r25T
zGYvwHiklSmvlciz/xrIq43RZ5+SHzmOGO+0c+jCty1/bzmM7uBOXFoZVuB8
IhL6rcKl/DTtORZ56J9VuXTnRd6DCSfgH9W4NMXzaebG8LEdrMGl1Sv1psyu
c4X/55LTEx9d7vdl8P9cWmt1f8bS1xiP9uDSrMweTzuVg3W49KTPR/2kDIxv
dblUtPTypJgNyztYn0uzd1ucu+SO9Ay4JBbVTf04E+MhQy5Nrsw44XMM41Ej
Li2Pl5p0voP5dn8u3TT96OixYBL8P5ea9QZdXvwQ+jmQS72fJTS9C4X/MuWS
Jf/vhab3qP8Q5vsi7UU6u6Bvw7i0iMwOhNihfzLj0pIlQfP973eF/+fSpd2P
1g3/ZNaRvwWXGifNuH8leUAHW3JJXe3DtYlho+D/ufQuOnRJYzD8zzgu2ZwW
3Tm9Af7XiksjJ0xKmP4E5bHmkv/u8tVmVWgPGy61DKEPs2ugT7Zc+lyQmTih
Ev2xHZdulH1/b9wZ/YU9l/Yea726YQXqT1w6Pc/y9DRN2KcDl/qu5G2a8Rrp
zeBSz4EDs1tdMF505BJf0GBXMRv67cSlIb2XRseewvjTmUuX+YrTY6Iwf3Hh
0uH7MxTDHsO+5nHpaYjKjcRB8E9uzPcOlybvKYA/cueS6Y4l0TYTGjr694Vc
sn5ZrfnxDuTnwaVhjiGbFriqwP8z6dX7zHL5jPUTLy4t9d1kFaBA/+3NpbzX
s64MOYX6+nDJWK9YL4z1N76MPvUdbf1qLt7355Jny+2gOwvRviu5tHvFKP4Y
EcYTgVyy3XH5645tmB8Gcclb60u0Zxo4mEulTXnP/FagP1zLyLNkxMPdndQ7
yr+eS5yICZrhSvTvG7lkZXxup5035mehzPdrHV0POEzq4DAuZY9xOXd5TaX9
/zicS+ExlyYlu6P/3cIl84GGnV5JWf/PpQJL7xrtcIwnYrjUZ3WJ7RA/+PNY
Lm1adkHQVorxZxyXJjQm+G8Pwvg/nksrcpK6WPh0g//nUvzv23p87t+O9khk
7Ddv6/t9r7p2lG8301/8tI0vu4HxxR4ufbTtMSH4Kua3+7g0x0c/9F1ne/h/
Jv8y/x67ZmE8kcIlpefT4dsMMR46xKXvn3c+mzAcnMqlt3t3vbxjhvY4yqX7
ku8bPv3B/DqNS/+u3Nr++QP6uxNMeyS/9DSuAp/iUvd3hc8+WMI/pDP91/D3
1iaRGJ9xuKTjErWruQnl4XFpe1ulzRZdsIDpj2K3bXmoh/KLGH0Y6VmwPAb9
iYRLE+clhWruwfqCjEv9RlX+nhMJfVRwafAC99rJjng/g0txxj5Bh2LBmVzK
7SqM0NkHe81i7HlJ/vLhbphfXGDkz80/uWYQxr+XGHuJ3LFh1Vy0dzaXNGIP
D7/J2n8Ol0KvbIkqUcB/5nJJq3a/Yvky6Gcel778Dgncfgz9WT4jv6xJ5VXd
wDe5FFxRdezuVMivgEuB6Zu+HVGF/AoZ/R1cV9/ZEfnd5ZIiMOrd6lTW/zP9
Yc7wC/PZ9YQiLqkeuz5itjm4mEvn7lvobvmH90u4ZLbH/PmCQNjXEy7Z5SwY
9/ES7LOUkWfl2BKdT6z/Z/Lb0PXKmAjwcyZ9v8iBzgGs/2f638RGTZ11SL+S
aW+nEfc5Nuj/qhh/osyYae0Geb7h0uI1JefHW8Je3nHJze79kxWDUJ5qLo06
MCX1wU+kX8OlxPomm8XX4C9ruXSqqP5cmy76zzoudf3UPHEWl12v51LJ+agu
/L/gr4x9xWYmnEoFf+fS42zZA+UkcAOXmrSX+d64BW5k+ifP/wKkwR80Mfbu
+Em/sgnr3y1cuujQdeafEKyPt3IpZpLxb8EBzJfbGP+RW78gwBnz33Yu8b5p
TS5m58+deKS/7ZzzyEt4X4VHd9t5x/3ikZ4qj+49ilsydDv8jxqPPN2i84ac
Rv4aPIrP8P75dC7Wg7vxSP78XFjWIXyvzaT/IOXZtFGYz/fgkWn2y6m+o/Fc
h0eFDwdc1euK+aEuj7L8DmwfbMz+T+BRpaXevbjtyM+AR+E9J/edMh7rl4Y8
CjuwoFfrS/hDIx5didVqa9DD8/48ahjy6cS9iSi/MY/Ec1Kb3YYh/4E8ej/c
r1ZzHMpnyqP029eu+yfh+RAe/eq63Ie7F+UbxqMNySN6eLiz/yd4NPrfUkmc
AGzOI1tnD4t+I8AWPNoaMu9gbTfkb8mjUVt3ek61RPnG8Ihil//o8QjlH8cj
m92bfKN98NyKR+bTrrg8zmH9P4+Wccvqhm9C+Wx4JNqcb6RthPLb8ijVoofq
QvZ/iR2PJhrfCZ53BeWx59FOx7mzHBaw/z95pJeX2l3pCHbgkaYoco5/FXgG
j7YP9EuNIKTvyKNhfkduqAew/0d4NH9qmnTHSbAzj9xy4iomaIBdeLTi+Nvz
4xeiPPN49Gj/4IulwUjfjUe3A7Nm/owBuzPt/bRpZFgKeCGPHqsHZfQOAHvw
yM/Mbcku9v+QJ6NvD6tOC3+DvXi0NP1fV5NysDePjlXbT4v2hD758IhnRJpb
WzHe8+XRZAP7R8uMIG9/HgXJenh8y4K9reTR4J0bSwdvxPNApn6cLSuitaGP
QTxK/rMtuMkE+QXzqHGsn0XOIdR/LY++HfV1unID9raeRwEPLAbxLcAbeeS6
eWTLyLWQbyhTvt/ultOfIL0wHm0MFYkyU8HhPFI7GFF6hbWPLTwqH5WsHSxC
+aJ4pN1YmbCpEf1HDI8erFluMugn9CuWkXf+oB+xxtCnOB7N3m9aPNEX+cfz
KHvDtesCIcqfwCPr4EfhR4PBiTzcn8P+H+aRr8npnIYlaN89jPzeth276IPy
7uOR/Y/y59J3yC+ZR3/WdrddagL5pfDoli8NXxOC9jjE2JNtqLrPZzxP5VHC
/IHGrvVI7yiP+h67NT9wGsqTxtj/obGr5qSAT/BoZFm9sYUQ5TvFo4FWIX6H
P0Ne6TzqeT30m/gj+/+ZkX+awu+HH9qbx6NS3/S88fqQl4BHnc69bqhcAxYx
9n/xJ6+fGuQtYeqv+/LkRy7Sk/EoKfz4HtMqsIJHm440mbTZ4P0Mxp4kQ+LK
NqJ9Mnn0bFL8SK16+LMsRn6Hh7l7noN/ucCjptbgSPkj8CUeRTr20jA/jvez
mf7u5567Fu7w7zk8yu320fRZJjiXR3ZLL+S5VbD+n0nv55uH6Y3gfB69izct
4j8G3+TRS+9Vmgt0wAU8uqjpH5hfhvwLGX0Z2Snvpgn4Lo9OnNK/PfoD+D7j
P7xt/VWv4/siJn3j/ZP31bDzfx7F5WxX+VaN5yU8ejMrQuN+N3z/hEftD2qX
iD7A/5byaK+TzcB5j+Cfy3m02VzQMG4V/PtzHk1Y5Vyxby6ev+DRqmm8i/qD
MZ+qZOyvs8VO1yXw31U8OjrP44l8K/J7w6NMrcj3ZqtRnnc8qnE3la0djfJW
86gkxt1gwWA8r+HRjN8F46o3Y3xSyyPHb1G73nihvHU8SksbGxNpj/FRPaN/
f76mTAvF8688OrRs7AbnHRiffefRVd+nzc8DUJ4GHv175XJUEIP2beRR1Yr8
gg/HkX8To28Ri+9pakF/Whh9strnJsqEfrbyaE/75dE/l0Pf2ngUsaH/e7c3
0Md2pn2X1L/KLYB9deJTTZPxxkX5YBU+LW2fs8a6C1iVT97Vph8PVSM9NT6d
93SbxHOHvWjwaatX4P75mihPNz71yPm4ztwL5dfm00vJxDV2cyGvHnwyj5Jc
mb8e9dfhk1q+ZOpgLzzX5dNji62iQDPIQ59PK1QS29d6gg349DvytW1zV7Ah
n7Q8djzcl4/vjfjk8WbyqcR74P580s7Oi+Jp431jPvFe7rxtIQAP5BN9zfg1
5THKa8qnrPNryzOmo/2H8El324t73t/Bw/hkfyPU4Xsv9v8knyzG5x3y1MH3
5nwyOtBbZK2F/C0YLv25Jf0k5iuWjHxc5qptdAKP4dMUTc+6FymQxzhG3k+C
5WomSM+KT25pNdrRKcjPmk/8H63xRQmQtw2fTLrm5HoF47ktn+bJv8f1Xojv
7fjkkz+rNLwC5bHn04/6bJXEXHb+zyedoeVXSovZ9X8+HXG9Z8hPh77N4NP2
mXZv7cuQnyOfbmtN/rbJFvrgxKe7JilhJ2XQF2c+vb1roRNRiv7WhU9pT97m
+VWz6/98Wtk7LiX8C5678altY4rOBy18786nydqGdY9LoM8L+bTrZ+/ZvobI
34NPZQZrl80OB3vyaXaphculerzvxafpMxVjpquifN58KjXPHu6nCfbhk373
NfsvboX++vJphqKPaMU+sD+fhr4ceUX+FO+v5FNkaMOdJVtRvkA+BavqBUaU
sv6fTy63hRnC3rCvYMYeFiY9vb0V5VnLpyJ1VdvD1ijvej7lPSvf2H06nm9k
5KU5cMQb1n+H8mnAkDNZv1Yh/TA+xbfc/TfLCBzOp31/6rq2nkF5t/Ap7GT3
nb1+or2i+PSs9/ibL3egfWMYe1qbp3/EAfoWy6dpV6q/zOyG/jCOsf/9NprO
4Wj/eD5V7H9vcTAT+pTA2JPAnpOuivwSGfuriglXOQTezSevtDuHBv5GffYw
+llUEHMoHbyPTztHB0yXz8f7yUz7ZOVcCPjE7h9j6jP3U9D6WtTvEJ8+josY
mlkO/Uhl5OeX+lOd/V93lJHXTPvx55LBaXza0u2Fb7YQ44sTfOr1MfZFXTC7
34RP68dnXS7vifzS+RTzvwAfKA+HT8NKPN+ls/rM45P43DWDxiqwgOkv9o+c
NXIN0hPxyTJ65OYpB8ASPh2c5do7Joj1/3zaP3H61YWXWP/PlEenXWtoT5Qv
g0+v/+38Qp1Q/kzG/k4/N/2yAeOnLKa/sQ4PqiwAX+DTr/iN21/OBF/i0/3j
J266h+P7bMaeP1uYfD0AeeUwz+OMx4wRI79cPn3bdTfWjZ0v5vFpTpCvca9n
4HxGHg92HKzbivdv8unE1srEYCXSK+BTSea/Z9pZyK+Q0ce0mBNjvoDv8mlx
8b/hHlvA9/lU3La3/++v+L6ITwJJSVHZLnAxk96xHTPr2PFgCdO/fOvtd/4H
yvOET3MT6qkwhN1Px8inf2xpVjO4nE/HY5O2fG7D98/5ZO26dZLBbqT/gulf
Ziatu7YWXMmnQzeWrBhvBa5i0l+vXWvaC/yGTxklX0fZ3EZ67xh/sHeQjtEu
cDWfEn/M6jmnP96vYfrrhGTp32LUt5Yp/+nQy+daMd6s45Nwf4XT3SaMR+sZ
/fupVOSz+yu/8uny5FTrAzys93/nU+bK9DtfB2O/UwOfYtPcH0/8gueNjHzH
3snu8gPfN/HpwfnK90c5SL+FT9fFZnMn9Ub+rXyqLX6bmvYZ5Wvj06uZE7Zw
z4Hb+dRz8unNzwZDnzoJ6JTXo03Z+vheRUAb7oasuzcM6asKaPsAgUvPs2A1
AX1IMKXWarCGgBbVRMc9vAbuJqCX85YOjg8Bawso+KCa0RsC9xDQEKum9+12
YB0BjWvr5vjeE6wroDUWfuv2sfs39QU0qov7Xg8z1N9AQHWHSi+ZtLD//wV0
/rym4ucLyMtIQA2D334rOwp59hdQ64kCQa0B/o8YC+hR4pY/VWvBAwWUtHDa
i0kKsKmA1gVkzV15GzxEQB6zSlKes/tphwnI8LYNZxC7n9ZMQKHLDVtDZoLN
BXTRvy5s2m+Ux0JAXVU1lvyagueWAsoPXbNhejF4jIA0T7UoVkxH+uMEVPBp
5mrHELCVgIy8FvTctRRsLaDFY7b+mNINbCOgcttDs2YJkJ6tgIbFNi/ckAS2
Y75vO2Hz5w/YXkA3lka3rriI70lAVUdVzn03xn4UBwHFnOnatlkFPENAf7yy
zfbcxPuOAoqI91XZ/ATsJKCl2cGiVFu878y01xLrbz0L2f3SApqdGKHv4I/9
y/OY9tC+N3OfJvY7uwkox6rihEY42F1ALooR/Xc4ghcKKHV3hl5mHL73YPjJ
VufXF9n91QJ6P2jFwCM7wF4C8q47Fb5Cnd1vLSDF0f1jh3wA+wjo5vRpeXkX
kb6vgDp3iR55dA72x/sL6OmVpOYNHPBKAX0y2/tZeRUcKCCHnf2eed8ABwmo
8WtFwu0GcLCAfE3/OxGG8wZrGX3Qihr13RL7g9YLaMF95TTHV+CNAhpQOFtt
aAj+94UKyJ4XdvaCBv7vhTH208dVf8FZcLiAxpc7efdyXAf/L6Bra9+cN7oM
jhJQkWFoxpLeOL8Rw+jfDUe1iA3gWAF1upYT9koIjhPQ2SRPtYdHwPECMk8e
cm2bDzhBQKXDXzzuuQicKKDM3Il3+2ex50MEJOQcH+20DP8n9wjoId9iv7Qr
9j/tE1CIzU/5JAInM+1/7mvBfB9wioBqAi08s2LAh5j267VKa8RVcKqAnIN4
tu/7Y3/nUQHNH7XzQkICOE1AxpvXfp5RBj4hIBNvzaabvXA+5pSAtHfsLHOb
D04XUNDUVF/Pk2COgB7rGkVMegnmCShScK/qYgtYIKCd09o2zmsEi5j6X95x
Z10dWCIggyG1v5z+gWUCmqoW8Nt+Js7rKARUcl993h0lOIOR11ivWYv0cL4n
U0CB/G8zaxaDsxh7tlAZ8SQSfEFAq+bNtZElgS8JKDvhkWHVYXA281xjToBJ
OjhHQCM0u8Z8Og/OZerzq/N5jRpwnoBevExb2XUyzh/lCyj+0Nu2cDH4poDu
zAoeetoA550KBLRxh36/iE3gQgF93//6fUAm+C6jT/s9qgaXge8z9Vnf94Fr
V5yfKhJQ1sKH/oaB4GIB5U4LtX33E1wioGUJShXnrVvg/wW0X/vC+PEl4FKm
fz3lOHDbB3A50z/FGg6yewF+LqCDsX9sNxaDXzDymGngF1IGrmT6iw/9B4f/
BlcJyPrG1LyPVjjv9Ybxf2/9JvxYDX4nIKcNx7b/jABXM/2/86NG3RXgGsbe
9/74YLkYXMv4j36dh+VsAdcJ6HV9jb4sF1wvII2ew9Srf4O/CmjJtWGG+/ri
/Nl3AUnHaew4bQZuYPzX38pPY+3BjQIq09Fa03c5uElAuipatxqjwS0CesPx
Krm2DdzKyOdnhaaTD7hNQAf2VI26YgJuZ/RBmv5l7nuUp5OQ1h3rfnplEVhF
SFo9ipbtrwarCmkeb0KIjT6+VxOS9/Cg0Its+TSEFH+G3y+eLV83IXUZpWfV
fydYW0iL9y4O3XIR3ENIbodqZ6i9A+sIaY3Vk4v8JrCukKbsN5P/+AzWF9Ju
/geTzkVgAyH98BrnvVgONhTSo6LcusnseT4jIa0MsNg+NgPcX0hLIo/d5j8H
GwvpzL9bKqqGOA84UEgPte5ZfAsCmwqp6PuZ9Zx88BAhHZsu0NytjvOEw4Q0
3G+tQ7k52ExIg2U7i8LGg82FdGXbsdd7CGwhJH8t9RX5q8GWQqY/yVkYk8Ge
XxRSnwdxvzLbweOElN8t44a+E847WglplL7dnS3RYGsh2fq6mi4/ArYR0lSt
S4/GCcC2QipunPzufjbYTkg1r7Y/ml0MtmfqH28pHvoETEI6echs76j7YAch
NZn+OXWoCjxDSFt1zw5wH4XzmI5CCpn3VPUVB+wkpDp/V92tqji/6SykocV7
JEn2YBchjU9ZPmx4IHiekBZpZSWqC8BuQkpu+BCk0gXnQd2FFPB+W2vtRPBC
IV2rUPRb4wH2ENIk5whbVRewp5DCL/xdN8sE7CWkF04BRYteIH1vIYkTDO7y
zoB9hNQjarn5xoNgX0Z+HQG/4P+FZL7666WZW8ArhbR/9JPQKcvAgUIiy1/9
hy0EBwnp07/ATTVB4GCmvRaFtJ0/DF4rpGFGO57QDfB6IY0b0ZipVgXeKKTl
vaeYv3oLDmXkfzY06Uw5OExImo0HlQcfg8OFVF1t1brrPXgLU/6DHyy6qqP+
UULqdbKiZZkpOEZIoZ4L+S8ng2OFdDrA85rMDRwnpNS+0nLHAHC8kHIPDA/1
iAUnCEmeJ21vPgpOFFIzBbz8wgfvFtLrja9OrWB5D6PPS/qau7O8T0hOvdXv
xp4HJwup5fPNh+fKwClM/zDiyglxJ5wPPiSk2Nawt4pR4FSmPJwjNf2XgY8K
ycjb+e7Dg+A0IW14fEDs9wh8QkgqfYzsnxvi/PEpId2O3+BpuhqcLqTOXRUH
AjPBHCEFCb5tO/gWzBOSeuqBstTOOO8sEFLFVlPZnEFgkZCkFiU9z8wBS4R0
0LHrvEvbwTIhHTKPr9EpACuE9Lxo34wkXZynzmD0u1qrKm4lOFNIRxSlf5UZ
4CwhuXRa8v7OT/AFIT1V7l+VOB3nsy8JaVavFe+1BOBsIY1wDY4crYHz3TmM
vn5OsBvuD84V0ir1zulLLoPzhLTXUn/Ryr674P+FxNlWZDjmEPimkNydV/R0
GoDz4wVCKhj8oyEsA1wopPfJE3+PssV587uM/W2vPDD0Gvg+U/6K5HkqhPPp
RUKK1Nv/z6UYXMzI+6iqRBqA8+wlQvq5PPqGyk/wEyHt2zHnzqlVOP9eKqSP
Npc1m++Dy4U0QyBa5jIe5+WfM/1Z8Uaf5nPgF0Jq+3RiyI+5OF9fKaQ7uuWF
zzVx/r6KsZ9hF5p2vwO/EeJ/Js7rvxNSnpRvP+QZuFpIWearUp9Ox3n/GqZ/
mRa3qlwJrhVSjMu/L937Ij5AHaPvPUxX/EsE1zPySDNZP+U3+Cvz/lfVP2c3
Id7Ad6b/aLs/aVUruEFI3zeMNPy+H/EKGoWU4jp49zxzxDNoEtJ/0Sx33wO3
COltn7kDTgQh/kErI48FE2qMtBAfoU1Iutf9u/e5Am4XUpyByPlbOOIpdBLR
cptBecsI8RZURPSt5eSv4u5sPDARDVk58JHla7CaiPoXc8+dzGPjA4lI7U+3
UY7ZiNfTTURmal+iejxGfAdtEb3+sDUiURXxd3qIKFHHkZc4FPEgdERkK26v
CS4B64qopnnWiHEJiB+hL6IEB6n/o+mIL2Egog8Wswa3svetG4rIv9vAwouf
wUYi+l84pVLEp+gvoldJ/FzOI8TLMRbRvIoZNz6+QzyLgSLaqve7uo8+4tmY
iui+cZvJ1UDEvxgiwn1ZiE8zTEQDPVs3u8Sz8QlFdOZtqN9sH8SfMReRfPp/
EYARX8NCRKmm05/bxiOejKWIqvQmvNNrQzyOMSLqPWLHksVXEa9jnIjyf/UZ
M7GYvc9QROsDj9etn454ltYisj6k+rYbez+djYgU+8/p+cQjXq2tCPF4Ee/F
TkTrJh17J8tCfBd7pr1ymro23kQ8EhLRNQ+HiNns/UMOIrr+3fnQx1bEc5kh
IqtfOTN9FYhv4iiiF9Irlb4SsJOI0txuvO3aC+wsIoPXbi1rB+B7FxGFad/1
+daOeDHzRBS86/qwNaXI301E+3LKq8QyxENxF9FR79vvJu5EeReK6FTfv0E2
AYiP4iGitZEfol66sPeriWhAl6xnV6ciXooXow8VRYOkO9n7Vpj0AwP+pLD3
6/iIaHD+p2W5Join4ysi/QejlIkFkK8/ox+Lb1wpEbHxmEXU5dSkbetvIb5K
IFP/A/oH/dj430EicmidGPnyKNorWETZV695Caay8dpF1NVz6sF4FfB6ET1/
wpemF7H3kzL5naer0/eAQ5n335Vc+mUJDhPRXfm14+9Y/QgXke6GFhtLeza+
i4jO+fzJri9E/KEoEbU3lRzvyd7nECOiaY+0+m/uC44VUfWHM4+s2fuD40S0
OVrQf/gbcDxTH/OBTpN+ghNEpOWiMjp5KL5PZPS3j92PaWHs/RAiin3Q/PHv
C/AeEcUUx/8asgjl28foT/jTiLvsfRvJIqq/l2WwaDN7vypT3pj/IsJCPodE
dOFA7zbrAnAq0z8spaApMZD3URHFSwPL3Qntk8bY19PpFZ16of1OiMj0jY6s
tB58ipH31jvfnz9CvJx0ETkem7hrzUU2/iwjn9KtndxPQj94Isq8e9bEfwfi
7QgY+1GO1n0RCn0SMf1T5MaI8vWwN4mInMnl5k476J9MhHj37H1VIuo3cuwj
Zy/oa4YI8SnBmSLqtLG+YtNx6HeWiA4dvf+y1zz2PjvGPg3vJ4X3hn1cEtHN
1qm7fjeAs5n2s035VcrGF8oR0X/RhapUYM+5Iprb9Ohp3DTYY56IPCdWDegr
h73mi0jwZkS18xTEM7opouJ/8uT+nxCfqUBE/0WX356CeEiFItIb3jxZvyvi
J91l/Mf/LkwC3xfRVCVvqtVPcJGIFn85kVJu+Bj+X0QuN4xWPe0FLhGRsiXx
5qrPeP+JiC7unzq/IhNcKiLDiB1ByiBwOSP/I5/Xje8Nfi6i2gpFq/c6xG96
IaKom7o9zU6ivJVMf/qfuV9G/KYqET3tlf/w3W3U7w3TXsPGbdr+APV/JyIn
wbq2pPu4762aab/AILteBZBXDdMfX4/J8s9m7+cTkebN3m4S9n6/OhH12msY
bngY/V29iFzVs9K9tqJ9vjLltUw6bxqM9vsuIvv/VQDt3SCiA/8Nr5ZAHxpF
NGZU3eFKP+hLk4g+XazwTIpk43uJqORrin/cDOhjq4iW5Fne2pYD/W1j/NND
2aMyD+h3u4hCVKX6k43Y+7/EVOI/4tBZVdiHipjeidyG1xmw9wGI6VV0dnX2
AtibmpiOdNnl9zgP9qghJqGepujEEnA3MbkfLSxVGQjWFtPF92/T8jXAPcQk
z6iNzlIH64hJETe211D2fl1dMfld+eYvZ/tXfTF5a62efoGNr28gJpv2M8bW
7P29hmLaHb78dRobj9lITKuvLpiTsJi9b1hMg9UemPrUor8xFtOkV0GX3rL3
bQ8U0+N+h4NnlKF/MhXTqt71m6eNZ+8jEdPSPutm1MShfxsmpjvVt3jP89E/
monp9ApqimqGfzcXk+/fGd26mYEtxPS1fmTPJwswHrAU08z0IcvG/8Z4YYyY
/heebh7i2Y0T0+3Pi66POs/GMxfTax3XflFjMP6wFpO2Q+nzKwUYr9iIadqC
gOJPQYjfZyump29jZuoaYnxjJybLL3seLXiK8ZC9mLo+6WmVeQbjJRJT2MbW
gjnbMb5yEJOXoHrMzy0Yf80Q0+jhWQOrEjA+cxTTrrmao1JmYjznJKZakVnD
Nh7Ge85ievvJ9vdxE4wHXcSka6bu6XYN48d5YrLte2ON3VaMN93EFL/4wenj
vhiPuotp5MiGlOIAjFcXimlY3dVeRbswvvUQU0iVoMexGxj/eopJS1rfNVMX
7CUmE+Mta1y3YfzsLab7thEGht3BPmIytz/+QpmP8bavmLod2m177RTYX0zL
Eop1xnPAK8WkGvFHvf42OFBM1bVvXKd3Q3pBYkowTJ/7NxQcLKaxG/c8D+mO
8qxl5Pu/C3bB68V0+Vzs84g61GejmBz+SZdlG6L+oWLK73kt2tqPjecqpjpN
0S/dPMgvXEy8g2GhI0dAvluY9h/hdaVPGuQfJaY9f6wO6/9FPMwYMV3Q8mOm
EGi/WEafgk9n9z8LjhOT/sm6IZcM0N7xjD1fu9Fn2AJwgpiaT/dWT/QHJ4op
SVtt3NEZ4N1i+pS5KkzRjPT2MPX3+LAvNAq8j2l/Z1XXwtPQl2RG/7RCmgyb
UN4UMTneMfG41wv1OSSmPn3+LtZm5x+pYopNkM9VakA+R8WIDwb5pYnpYMUF
5Q0PyP8EY49FSbumyTDfOiWmDU/P/HXqhflaupim7E3tH2iM+R9HTMcGxi6Z
sALzS56YNtc25vbTwnxVIKb5Om9V5xhh/isSk53EZPS/GMynJYw9TDgy068P
5uMyMXm+Vunc9xk7/2fSk9TStUtYX8gQ05Ib8ybwL2C9IpPpb5+1J6wuxnpI
lpg0uuznXuwKviCms5GLVl3Mx3rbJTEFdfKoXnEF63PZjP7/+xHh/hTrhzli
CtXQevXyPdYvc5n+QO7d5VIV1j/zxDRb/Yl/zAus7+aL6Z/259N2DVgfvymm
G5VlTumjwAViUrPZ1F6ZiPX6QjGdn9Rc/7OZXf8XU/HDL/p+kez6PyPPL97R
ep3BRWLaaKB2bGEy/i8UM+275LR/kyW4REyNpnUbbevwf+IJYy+GJpI5SnCp
mMboRjht8gaXi0nPwLV/QTP+pzwXU/Lw9n/BJ8EvxBQwc3tb2CJwpZhcBV3k
c3XAVWKKivx+L/Ii/te8EdOi3pOPzvMAvxNTekwfBx1DcDXjX1yPOD/9g/9L
NWIq4zVO7lIBrhXT4oVfgjyOgOsY+/5lOWn2PHA901+s7dtYbA3+KqY3n8dm
vVkE/s7YU+5/V+iBG8SUt2RS8GRvcKOYtqXYORz+gP9hTYz/CvdsHT8G3CKm
W2/cMl6r4P9bq5hevnC0aLbD/7k2xt70LdSaJoDbxVQ/Mzf5ZDK4k4TOnP+r
m6wAq0ho+t7vJhz2fVUJLR70YXiZPf4vqkmoIEh7xK9++B+pISFN3piB/gPx
/7KbhPSzk0u/xeH/praE5i5KWdTJAdxDQi1jzR40jwDrSOjLBm+N4Nf4X6or
oZsxt5J1RoP1JTSy4G3pwNH4v2ogobEL/L8f7oP/t4YS8j05XSO2G/7vGkno
xarT3frp4n9wfwlVjjxnu3ca+/9fQrVhXzOD8vA/fKCE7g3yycgUgU0lVKW6
tO15HXgIU56bNRsSprD//yW03WDrg2t2YDMJdS2JFg55wv7/l1Bg8/aJNevA
FhLSSjKrds9g//9LyDirNPclH9+PkdAHz9vZ6/ehvOMk9HTx7l/v48FWEhr9
KPWj1hr2/7+ERI9C3q3ujPRsJNRwbmrkF23sN7CVUO83U9Xys7A/wo5p31Xb
M8elg+0lNH91QZH9ATAx8lpfsHctG//MQUIKtSittFg2HpqEvJZ5RJX4gh0l
tOZ/Ae3AThKKM/HzKmLPjzhL6OSHp69N/dn9/xJqm2y9TDYKPE9Cxan73FtM
wW4Sejh3eD/1mWB3CXXSDTfJ2QZeKKGUb9GrC+RgDwllOLm43boM9pTQzFfT
Hthng72Y92WVrWeywN7M+9wQq6RQsI+EHiy2WtEQj/0uvhKKTRowbs8e7I/x
l5D4SCfV2w3Y/7NSQk45B0L+bQQHSkh9+NQJnHJwkIQCYj53PbYZ+4OCJXQ0
d5yHTRl4rYQG5UwY7F8MXs+kV2u/ZsZ88EYJ5SsO5T/chvRCJSTIyxwaye6H
C5PQ86vGJTfH43m4hCb0T48oXMPu/5eQUn9G2dFnKH+UhMLaDcYdPIf9PTES
4nKnBF55BI6V0KMR//vB38FxEor4M1sj7Qe+j2fa+2uPQUf+If0ECf1MHOL0
egfyT5RQz7lW/KhCNj6UhP6F/sxo2oX9cnskVHbVNd9uJ3ifhJ5NzUnXvIf3
kyVUUdXa0BqF9FIk5HJ3Wu2QBOR3iOk/1MTWJmHs/j8JGRRExTudxftHJWTe
Z/8IgzuQTxrT/6TuWulSh/RPSGip3rYnnvrs/j/G/g6tsiiNZPf/SejJo6Ko
4tVgjoQs7ly+MqKI3f8noQNjfuY81sT3Agld7GfEczmJ5yIJFY1cwL+Zjv2D
EgmpOLb6OZRiv6NMQiOsmkcVquC5QkL/aUs/d3b/v4S2HGrpmjQc5c+UUFZJ
c+0sHuqXJaH6PrLgk2x8rQtMf6x6pc+LseBLEvLvsrC9/D7ez5bQPjl3auss
cI6EGU/ljuwhRfq5Egpfc1z7zk/UJ09Cv5Ksnoe4gvMlJGzpe7jsNcp3U0LL
oupmRZ4CFzD2sELj9TY2/l0h85yu7hQ9Rf3uSsjnjsWkpq7g+xKyGeRwtFoV
8iiS0KTIxT7r1bH/tVhC0h5T3HVdsL+0REKReQ3+S/qAnzD1uTvz2/gscKmE
glcfOHx8CtIrZ9pL4rMuOgTleS6hzaGftJ05qO8LCa3dvXXGDEN2/5+Etn4a
Xd8nid3/J6FNYZozb+qw+/8k9OZrT41x7Pmsd4z8M7dwVOshn2oJFa69J9OY
CK6RUOjVM2tHEbhWQn4TLueZfALXSSjo1fm1F9ny1DP6emSO/eMS8FcJXbr0
zOSCL/g7I99lI4c23sX3DYx/7VX1dzMbX6VRQu2tzyRTXoKbJHTYXji2uT97
/k9C3brN3tWlBc9bGTZ3vT2Ox8b7klBa6ea5X86x+/8l1HqsZt4xf3b/v5Tm
ZwwyOeiA+qtIqfpTbau1nD3/L6XzQuNSreXs+T8pvX066VD3U+z5PykZjr11
rvEm0u8mpZ2a8XO+9wNrS+liUlmf74/QXj2k/39/tY6U/Ly+FCxhn+tK6WDd
9DEhnmB9KWnEZN+SBUO/DKS0bHOjeQsbH8pQSrnzdc/a+7Ln/6TkdPr++cr3
4P5Smt7c1FIcie+NpTQ6fIJn7nbwQKZ+WzwiHrex8X+kNEXkP8hhM3iIlDrM
ATxMSvz9AQ0XjoPNpDR479zks2z8PHMpcbqt93odjvQtpDTJePINPwPUx1JK
sk4j/rQcYc//SalsykH59mjwOCktFuvvFHPZ8//M95e8uzqvQ/rWzPtpSqfk
tez+fymtPfrA8WMbu/9fSnGbZ+btXIjndlJqLLn/rzIW39tL6Y7etFO72POR
JKW/1n7zdKejvRyklMAzKH90GDxDStttyqJF69n4P0z6PzbMuJjCxv+R0pbl
fWdMYvfvO0tp0Aen98MJ7CKlUUNupVtV4v15THubV3/UdQO7Semj69sRvrpg
dyn1qpR3qXqM8i2UUsU6/vTnzyAPDylVRR8I2NUX9fFk5L8p9kv3GNTfS0qn
+rm+/FGP/fDeUop8Neeseiie+0hptUbn56rTIB9fKS19vKNHGwfsL6X3ZwZN
cNsPXimly9+jbE4kggOlFOChXLj6KzhISoXHKoOLJShPsJTsKnt038vud18r
pZr5k7v7nwOvl1LTjoP3NjSAN0rpxVij9C7s+cJQxr4Sx7oY+UEeYVIy2bPM
+gjbn4RLafZy5baYDNjjFildeVk5IewXOEpKYbn91lvZg2Ok5D3Nsug0G880
lrH3e2NpKtvfx0lJqi29lRgLjpfSgNz8pld54AQp2fzaXn2a1Y9EKX22t134
7D7r/6U0bWdsZ0NzlG8PY6/TeCsfDgbvk5JzZctcYvuzZIbTHS++f8vu/5fS
/6LpXAcfkpJql486fgfZeJJSasmY9HVsNdI7KqWpVlcm9SpF/dIYeduMX7SX
jddxQkqaj/dpmbmBT0lpW9Ek+2j2fEo6o28vnVrHuIM5Uoo559V91nIwT0oO
anp/XrL9tUBKqxynGs07jvREUrqf8XDEZnY/u4TRj+X2S8Z6Y/wkk5LWw+cz
huhifKWQUq3SMqD2BzhDSgvMZnb71Bfj0UwpbY75+r6+EJwlpbG/j+09MgTj
6wtSmhW/vOLqLzy/JKUzi/t9XO7LxreVUmfj2WNCeRjP5jD6UrM99gh7njlX
SuoBl003LQPnSenD1v4PDx4B50tJJcRyzI8g8E0p1Y3/OexyKcpbICXbEfy2
YPa8dqGUVsRq2fesYff/M/odEZl3wAbP70spr0GdI1BBekVSCqaxG51ywcWM
/GL3cAUVbPxsKY28dPjJVmfwEymd63L6X/cUpFfKpP9r4lNnB3C5lCr/mrqO
TmDj6zLtvX36TLMW8AvG31w3CJpggfQqpTSXe669th3Pq6S0ftG6Q1Ey8BvG
f7y27J/A5vdOSgapE1sjOuP7aikdGOHUuVIL8q6RUqBZ2cuGp+BaRt43e6lv
FaO96qQkSbq5WNONjdctJf3d5vbWmeCvTHluTh+YWcbu/5dSSY9jnLNf2fg/
UvqzMW37KPY8QKOUyovKH/M3gJukNORqikGcFNzC2O+uoDD1c+BWKSU1T/hl
eQrcxqRHBwQ1fHC7lHh7K0pD3oM7yejBKoPGgRMwv1SR0S/95uHdFoNVZfQw
YEnNilFgNRl99g1pKq/A9xoy+p87PQbuJqNkxfJlT/eCtWU0PcVfdetlcA8Z
ffJcM/sWGy9cR0YephN937PzaV0Z9Q5/eLU/y/oyOnpOtTCbnY8byMhFO3z7
iU1sfHEZ5W04ssd2LNhIRhP1rDP1Atn9/zI6EvQurltXdv4vo2NLLxb+KWL3
/8toWl2rpe1hzLdNZTRl047lDZ5YTxjCfH+woPJfL6w3DJPRzjcqRpfY+PVm
MupqeHnu3UlgcxmtefnwdaEPvreQ0cq5x/b2XYb0LWWU+jHzXOc77PxfRunt
xvEPXrP7/2X0sY90YOk2dv4vo6J3D8cvcUN61jJa12tHookh8rORkbCPzsW7
j8G2MpqTe+DDogSsl9jJaNugyEFtPbGeYi+j7knXnFwtwSSjmOR++QvO4n0H
GWnrHf9TeRnpzZDRtfq1Kp9zkb+jjDbNNebp2YKdZNS/Yv/Q2SvAzoy+vHyz
7KA2vndh9CN0cPbTYvA8GQ3dH7594mzk5yajuru91QMWgt1lVL3l4Bx9DfBC
GTWcP/hZlIrvPWQ0umJAs/sAsKeMZF/qXQZcRf5eMjKZcuDkyFR2/7+M5h04
msYtYff/y+jgv/Bjh1ez+/9lFJtfF7BKj93/L6Pbv5rX9A5h9//LqGCb9Wyf
Fez+fxmNmDcwa/Ugdv+/jM4v5s8a1IXd/y+jGd81B6tbg9fK6H/dUzp4vYyG
7bt34NJv8EYZCQLLNCL10R6hMrryuW9cb/Z5mIycXwmn3qgBhzP1nVc1bt1A
vL9FRsXvFcv7XQZHMfIr++f1gl1/i5HRdcdSO8tZWJ+LldHyv92Wx/0Gx8lo
dlIFbyIP63nxMnqmOXFcwzCs9yUw8kyXdlKOByfKSPNtQ2nrfry/W0ZpId+f
99qG9PbIKHED/7fzNeS/T0anhDtnNdwBJzPpdR69eXcg3k+R0ZiTnW41fAQf
kpG1m/nIY8/AqYz+dT37accy8FHGHi5tVDxsRnppjD7zJr0M+Qs+ISNF2M+V
q9fh/VMysjMbc2lTD5Q3XUY1RdlcnXQwR0Z/akuPPGoA82QU8np+J8NeqK9A
RoF2r5NsBoFFMipTD1k91AEskVHl+9/39waAZTJK2pz1pY8vWCGj32+Ka6/2
BWfIKOLH4MHaEvb+CsZ+tzZfPj4DnMXYT5fIhvxx4AsyGjxj69Wc0+BLjL4F
bI4P2oT0shn7MhgYm7sc67U5jLzGrjKPV8d6cK6MvCrsq0ctBufJyP5N/ald
B8D5MuKNNeuu3wa+KSPDhW+/t7tifblARma7G3PupYELZVSYO37bj3PguzJS
KQj3Gsk+v8/I42HMKf46cJGMHKd0azm3BFwsoya7XXN+BIBLZGReNCnuGHv+
4wnTf3md/ZGVBC6VUZ+8vimGbPrlMnpfNi1CUcjG15WRk6JqBncw1stfMP3x
y93Drx4HVzL2nHhs8yRVrOdXyUj3+zdv5Vx2/V9Go7p5tudFsOv/Mmr+uZX/
fi+7/i+jxpgl/QtZrpFR+6q9m76sB9fK6GKw7dkNo8F1jL6fWHw59BW7/i+j
0M0t7r1F7Pq/jO4d3rFsSi67/i+jd32GpAdZ4vsG5nva+XbkU3CjjFbs2Gpa
vwr/L5qY9h/Qcq3hNrhFRsYNb2xsW8CtMopsHRutZ4r/JW0y8t5ZZbHBE9wu
ozbxshk3U8Gd5ORbEqN8dBusIqcjz3Ui3KrBqnJatXpwRnEzWE1Omxue7yzr
gf83GnLa9ck9+cBEcDc5Rf83W4oCa8tpcMTKr+6PwT3ktH/anox7pvg/pCOn
2T1+v3/oAtaVY70HrC8n0WTrM4X/8L2BnLQPbA+wzQAbyunzE91111eAjeQU
1+njP6tJ4P5y4pa8XDd/JthYToaNzRd5e8ED5fRT02p8cj3YVE4lxgbqg22Q
/xA5ua8bduS1J3iYnOQaBlprV4DN5LTac0RKv3CwOVPf8WUng1PAFnIKCVm4
nncUbMnUn+ffvCUGPEZOpapLgpyXg8fJqTzKaG/ndWArJv1bBYdPsudtrOV0
98IW6fU/YBs5bTiovlKshv9ztnJas2130ispntvJac7/LlRB/ezl9L5BbcKj
BWCS07Wn3zfc/YL2dZCTxTq1hgds+8+Q08EjQ5dW9Mb7jkz5Hy/N3jEd7CSn
lJm+D7fOBjvLqUfo17eeNmAXOeX9VAx8ZQueJ6e5fUPnjPZi709iyhvqMM4y
EOwup99tCs1SM/Y+JTkVLHy7tlCO8njIyctwq6/pJLCnnMZK7KVL9MFecvo4
++YClWlgb0ZfXzk0NrP67iOn03+vDghg6+srpw+b5QlRdsjPn0k/YKeodxh4
pZxetoftmhIPDpTT/euT0yez5Q2SU88fPZdGWYGD5TRv4tVobhvSXyun9kNb
h96/Bl4vp+sT7TbdjgZvlNOPIT+0dF3BoXIqy+9y47MLOExOC14lW58NBIfL
yW6IxnHvTeAtcuq4jgEcJadDAsOqC+PAMXKSvutUscEAHCunquaIR9U9wXFy
2lT+ySZACxzPtL+ajfv3n+hPEuT0pEUzxfouOFFOs1LWXN+XCt4tp6E9K6IC
/MF75NQvrj5yuBV4n5z+hPXzvNwTnCynO0KR1cPO4BRG/7YvmtizB/iQnEbN
c472HwROldPVzo+X7DIBH5XT214HQ5rZ83Zpcrrw88GJiU/AJ+RkrIie3Mhn
z//J6Z7exYYTG9nzf3I6c7api68Ve/6Pse+Y027LO7Pn/xh7GrZ/vc439M8C
OalbrYwNbAaL5GQ5IWHp0F9giZwmBm0+nPoALPvPnqPCx8eDFUz5/juePA6c
ISd/5ajYOR/Z+yvktPWiSSf+QXCWnPaO3mauNxh8gdEH19kfu0+Df77E5D87
WXONA/x9tpwWLrxq2TsW44EcRl4bnM979gDnymnZ99JPftUYP+TJKXRDRczl
UnA+09+E9b+1j40ne5NJT3B/9l4xuICxr6ehERpScKGcBuwtidl3A3xXTk0P
Rp8qvgm+z8j7tyLmTRi4SE7rOYkpGwoxHiuWU7x1dJrgEcZrJXJ6JJhbNiUL
49cncjIQG357swfj3VI5ddaQ/+Tswni9XE5Xgk29j7L3Jz2Xk4r6yWcrH4Ff
yGm035nCKnW8XymnfyPWT93Pzs+q5PQs+KHPI1vwGzlltM25eIudT7yT05v1
/vItb5FetZxiuZbf/rqCa+RkNsBG6jsZ87Napv/TNX4bWoD5Zp2c/n7Tnh65
hJ3/M/Y9Rr5tRCB7/l9Or1L1Vjf8w/rBdzk56gzan1wKbpBTY9ytRWfXghvl
lJVqlfZJC+sRTYw8/7tuOBrrTy1Me0Yf/l78mV3/Z/zvzq7NXYzZ+D9y2mjh
f3nBCqw3tstJT7P20siD4E4KatfJ7vx2Mt5XUdCU++f2hLwCqyoo76XJqe6d
kb6agqqddq9/uBvPNRQ0ULuiaMVtpNdNQVs2eCS/6AHWVtD0pfuSalZifbSH
gnrtUXJWJ2H9VEdBs9SntG/zwvqsroL21JjavuyB9Vt9BT3tOXcu9UM8GwMF
bY86O9boOhv/R0HRh0Tqw86DjRTkt3taVwsf9r4RBc3ICZCohSAeirGCtt10
dE5di/gnAxW0dUKEN/8x4pObKqjfkcnWkf/Y+P8KWties9liGN4fpiCjq9Xx
MjWwGVP/09Y5F3UR38lcQQf8Bd32/ka8SwsFvRnapUuWMeKvWiqo5jB/3Rcf
xDcdo6D06GqD/HjEFx2noCSdd/mr7uJ9KwU9cVENkJ9F/FNrBellZvs2qCLe
lY2C+j+aqC7ORfxaWwWpd5mdkN0V8a/sFJTi0R7ltRNsryCLrsHuidsRn4oU
ZNZ0eu65asTTclDQhBbfH+71iI85Q0GN/smaQ9Yhfqajgto+6mhUzMdzJwX9
ds/98ikH9XVWUK7ahyJ/LsrnoqB7kaJVry+A5yloZsNV9S8RyM9NQRHbz+s0
xuN7dwU9XKPMOFgAXqig4pHcceM34n0PBWU3rSnXvsjG/1dQ6Itz713rUT4v
Bd1YKVk+Ig3xU70VtPOzR8jzL4iX66OgEcGX//7ajvirvgr6eqSybLUC8Vv9
FWTVbaTOyROIB7+SyW+U3vRZWeBABVmeMnSLuIz7ZYIUtKDY4c9e9nmwguZv
/lyZ8GYM/L+COvu3z/673hz+X0F7j/f/pZs8Av5fQeePNaVpqSEecqiCBL1l
PmZifB+moE+nRxaW9Ee87nAFdYp213dvMYP/V1Dqtie/Pg1A/N4oBb3YHbfp
bdBA+H8F+VC/lif7wbGMvFRkdfIicJyCXocsPj31oxH8PyP/PltvDn+kCv/P
tJ9RXWRjaRvi/yrI408OXzkG8Yx3K0h3xdTlmzs97Xi+R0HiHeeNBjxDvPl9
CholXn2sXKOw43kyY297q8/lrDDu+D5FQfv1F130TRzdwYcYe/gUGxuVivtD
UhW0buPFZbuuIp73UcZ+8wbXWNsivn+agrLyumy4O0ulg08w/clutwjLIYhX
f0pB4av8C+KNEa88nbEv/027lOWIT8xR0KnLh3dMDEd78BRkI7UN0/2DePsC
pv9K2ivsulWrI30Rk3/l+JQZTdodLFEQP3XvLaNFRR3xmWVMfzEu/Vhrmjr8
v4IWqZ8OeTwJ8cEzFNS0c0b/E+4tHe9nKqhuZ8AIH7c/HZyloJGbxbmGIYi/
fEFBDpXzzbvu6g3/z5THte9nrzYT+H9GH7bcz7tigfjuOQp65t3+0iAS+par
IMc+Flcy9+H+lTwFKX/IZNZOyD+f4RYrj+mDDTrqc1NBTnZ7dmVnD+ngAgUt
jr6x4YAR7k8oZNp7scYe/slxHXyXsf+3j1/8mo/7A+4raLaZ/TXOUDwvUtDQ
J/va/84d2cHFCloy009336LBHVyioKIvUdNvLevXwU8U5KzlUn95CuRbyrTX
xT4V6Zu/dpS3XEFLN+ncOrcc8njO+KevpwOvDkJ7v1BQwQm7ljRL3HdSyfiT
p/etSyJx/1aVgkSukjHbjXHfyhsFhegMG2q70Bj+X0Hf1rk+f3IG6Vcr6N2+
aj/XYB34f6a/+OOzcsKwLvD/Chq0/8KwqKR3Hfpdp6Bzz7anLtyq2VH+egVp
pN7w/PUV8bK/MvrZd3WF/YLGjvp8V1CmZvfAPZf7wv8z/sx0uolOD5SvUUFf
uqrpNZmifZsUdHbiFzVzPehrC+MfvnwIMT+L+OmtTHspbfSvv8T9BW0KinVx
t7ZZgPfbFbT2+ED5i1zIq5OSJtTS8xp93OeloqSkWXFvFtghnreqkkYcPS/Q
UUH/oKakASk2336F4HsNJVmnHO1rWoP+p5uSFr+PHZDHAWsraWbya+7sKvQ3
PZjnJknTJR/Y+8OUFJN33ezIBPQXukpKnzJp+6rCxg556iup3FVreUk/tQ75
GSipx03rHeOd2jueGyrp0sSRTZnzXnTI00hJtsd5Vdd/w976K6lb+dwvV270
gv9XUp/V+39bPO0D/6+k4u2LlpVnov1NlXRqkMWRrVtgL0OUVL/hce+3Y6BP
w5S0LdvRQp6B/tdMSYOCt+WPt0P/ba6kM18XJU+ZhP7FQknn43mDOz1BvHVL
JX3X8Rvy9yp7/4+SXEwk11S2wn+MU1LrwdHeGf6IH26lpIgny2xH6yE+uLWS
dkyW+57VAtso6ciNt6dHWdnA/yvJ5H3WgpBs9r4zpjzj12qp2sNf2TP5BdhM
Ft5Gf0hKWr3js8a7VdAXByX9d7v96QeozwwllX2OXTksBeV1VBL33Sfp0Z9g
JyUNDji96/hj3GfgrCTTTX/XtqSjvV2UFPT8vcEzY9yHOE9Jp60ORq5h9d1N
Sfac67pkCPm6K8lusP4T183If6GSTt6RdNWyQn4eSmqa94yv4YX6eCppeuF1
6Y+HkJ+XklRtKt4MS0f9vJV0h7PaIX8m+kMfJZn12Pa4x1zop6+SulbyLgYP
BvsrKTDsxWhFOd5fqaRfhVW3X6xAewYqKaHmwTcvX+QXpKRnH7+vvP0K+QUr
afyq1TXOl/D9WkYe7UNqw+/Bntcr6WOBb9NxN/BGJWXYNr5UdIZ9hyqpopMB
PXiE78OUNHvbobM3J2A8EK6k1E754l9Lkf8WJamrae188Q/tH6Uk16QZj9N/
4v6XGCW9dZ6kWa+KePaxjLxN47ZuGMve/6akUYa1/a144HjGnnZ8Hu9fgPcT
lNSQKR38rgfGq4lM+tzs7IeDoJ+7lXRt8ue4nvNR/z1KWjinLP3lbPQ3+xj5
aRQK3axQ32SmP5kpzvMZjv44RUmNwi7F3kNQv0NKyvnk3umDCeqTqqTQfQd6
KoejPEeVdK5CknhOB+PPNCW9Un+0bo8exscnlKS7fNW3di08P6Uki+1qlum+
+D5dSZX5ixe8coH9cBh5vkziXt0MfeIpaaVZXfiUNdA3AdNf1I+8YPgW7S9S
UqzrMCMDa7BESVblz9UXLgPLlLToc638eznSUyjJQKefvN8BtEeGktTWLK+z
HAx5ZzL6dmzWxT0jwFlM/6uyvnmQJ+R9QUnd9VdOz47GePWSkgqH7w88I0L5
s5U0+mRhn9VXMH/IUdKnFeuX1LD3GeQq6eo7/fcDvJF+npK8b4/o3msGOJ9p
nwS3dIU5+KaS5jrIxK9c8X2Bkl4LpcLEIShPoZLWXOvJexXM3v+jpOd3TPoG
/kb+95V0eH/+Tl8nyL+I0c9pg6ovO2L8XqwkLf8fWT75bPx/JWU7HihbvR38
REnDPpedie6F+Uwpo28fBs3Qe4b5S7mSlnoecTXpi/nZcyVpqJmsvsHD8xdK
urxm7xijSfi+UklHj12MCiXMP6qUlPt32zV7Z/Abpj/3PhBX4YH83zH+aeo9
C788lL+a0Q83zfW/zkMeNUp6sWPnaVED5FGrJE76fxusUf86JSmvNZ60HIP3
6/+vqrOPxjrb4riQkIyM8lyVnrEwD8utZ4xmnih2qIxQQyrV0AtDU0leUlFN
xlReFxrcaZRBepnJ/s01ilV6b1Io4ja5lhqpKRO6FSsviXvmru9v1rp/ftbv
7H323mf/zm+d8zxr7zIqjwg7F2eC+D4X++GFY+zzV/9OsX4Bt9Ly88GvxPdv
2MOyYj3OM32CZzQcq62BPa/LyMD21elF83D+GRD721g3lb0c36Ey2tl76sAl
CTwsvn9Rv7nffQYeEd+3gV5NQxL812Iy2rzntGEY4qXNNL3iqm7rFbAu064o
5XT/Bxivx5RSt/FOrAH06TMldrkPZezA+2fIFJO5e/mPC8BGTHc2eBVXhcBe
Y6aBiUVGPxdD3oSprnqmyagx9JsyNWdftrOfBjZjenf54eeFU2DPZKZHh6J7
Vs7AeiuYNu9RzFJexvnbgmm2zc8p5frIj6lMD59c23d+DthS+OcScfK2Fuqh
Kpn8tdtago+ArZjG7T3wt5RusDVTePHrX6a/BNsyvaMf9sYtCqxiurtz9fHm
cui3ZzrSpDHoyAE7MLXOb9b1nivX/xXxjinxtCqU6/8yBdU5jqyuwnhHpsXz
vTr2b4c/Tkxrtbvbz2wBf8QUeqjNySYO4zUi3i59JoXy/YUz07ctYZdKWzB+
DpNd9o3whY/l8z/T1yYZ8ab/AhOT5mMTo/pEsDtTXo9VY0oT4u3JFPju8XFX
D2C9FjD9pEno6h7E+noxXdyU7OG5FezNlOVldbvQA+zDdPgDD0XiC+SvH1Pu
9azfrQ6ClzD1968/qnoI9hf5tqHauTNTPv8z9TX7B8Z5w55lTMn/tv9NUwd7
VzClafldPPkU/q5kuhlWFB3QKPf/Y0p9uaR25SA4mGnrOu/Fn6oQ/zVMGypu
FsYn4j5nnciH0rlZSTfAoUxvbq31/rwH4z9nqtzcrF7zH8Q7gulMeEdOzyXw
F0xzdIak2bL+TUwf3hu9ODYcHMm0yXZZwqQt4CiRP4ezkwKywdFMn34/+Cjr
D3CskJ9rPtz9EezZJvInMibRXO6Xup3pWFPlFPV+8E4mU0uz0A17wIlM24c8
ghvker+7mW60v3Z1iof+L5nGN/a+zSgBJzF1BAaekfRQjzqZqfjy6nkpX+P+
bB/TIv+QyuQA3K8dEP6WKuuulYJTmUqDfHP7U8HpTLvVsZOUnuBMkR8L+1YZ
mMv9/5j2F1+7t0muJ5/DlHHTId1VDf5GvK96RUFhnZg/j2nl044nKdbgf4h8
SXhoWpIJ/w4xbYvMHMkYhD8FTNbTeu7sVsCfI0wvXaY4JORB/numKSXS6IUt
mK+Y6e+rand9dxB8lMleCqhIq8f4Y0wLzNKux5/GfCeYzofklvzTEOv/A1Ok
8R++deuRb6eYltqEeCz2gz3MZLg01Ge7J/T9JOJdn9lifgTzlTNpxZr1pzrh
vrNCrNeH59S1FuAz4v18E9XkUInxVUzzWybqOMn9KM8yLavTnxVaBa4W+WHg
unPvWshfYDJvU00aYyTX/xf2O/ZOsHCS6/8z7bjWMPX3Yrn/j7DXt3HGQL5c
/59pNDdWUb0L9t9g8vvsZm+VLeJby/RBmIWD8j78rRf7S7qd6odl4NtMNsd3
uGrawI1ME1uTJ+51hXwT0+SZLy7YBMv9f/58f2dWb/0V/CuTT6etYuN42NMi
9svsmuGts8CtTPuM3m7bFw5uY4qP8dSKSAA/YJoQFFSe+5lc/5+pxzvCUtsN
3CH80/6q4ME68GMRryWXPdX14CciH7pXrAp3RHw6mTb++XPCcvAzpuCE8VkT
PgF3M72NzzQd6wl+zkSmGsP+cPALJt+DT52elYJfif3QKH/8oldy/X+mK4Et
XWtXyPX/mRyv6Oq414IHmIytrtu56+D+fIhJmai6k1OD58NM0UcrI/JcwSNM
rnZpJ7PlfkpaEtk8Khhz1QHPtSVqOWTytLATrCvR//7ulQf9ehLddx7X+V4N
WF+iJC1nr5AYsKFEce81LWi/C3kjiXqU2kvOTwUbS+Tc1RBoI8fLRKKzPr5J
H8v1+E0lqvmqdhHJ+4WZRG+yXHKLQuX6/xKN+cSlw++lfP8v0T1f/aJTZdBn
IeSHRiqeR2O+qRLNdlMVfOcK+ywlOjX2YGSGFn5/UEpUtrwuMS0ebCWeW3ef
dVkFthbzl7Ru1pyQ6/9L1H5rzPR35P4WKonetxj9tmAW2F6iLv1BnZxIsINE
6V9kKE74Q36GiO/kOEVQAPSrJar/RjH8+Bewo4h3vnrNs/VgJ4kM500+1/6l
XP9forvqhvRtV6FfI/1/vX5niaZJI/ea9DB+jkSdJ+5n9uWAXcV6p7YurGoF
k0SNJ5damlcsdfsvntl5yg==
      "]]}}, {{}, {}}},
  AspectRatio->NCache[GoldenRatio^(-1), 0.6180339887498948],
  Axes->{True, True},
  AxesLabel->{None, None},
  AxesOrigin->{0., 0},
  DisplayFunction->Identity,
  Frame->{{False, False}, {False, False}},
  FrameLabel->{{None, None}, {None, None}},
  FrameTicks->{{Automatic, Automatic}, {Automatic, Automatic}},
  GridLines->{None, None},
  GridLinesStyle->Directive[
    GrayLevel[0.5, 0.4]],
  Method->{
   "OptimizePlotMarkers" -> True, "OptimizePlotMarkers" -> True, 
    "CoordinatesToolOptions" -> {"DisplayFunction" -> ({
        Identity[
         Part[#, 1]], 
        Identity[
         Part[#, 2]]}& ), "CopiedValueFunction" -> ({
        Identity[
         Part[#, 1]], 
        Identity[
         Part[#, 2]]}& )}},
  PlotRange->{{0., 4000.}, {-0.00312814, 0.267141}},
  PlotRangeClipping->True,
  PlotRangePadding->{{
     Scaled[0.02], 
     Scaled[0.02]}, {
     Scaled[0.05], 
     Scaled[0.05]}},
  Ticks->{Automatic, Automatic}]], "Output",
 CellChangeTimes->{3.8291174727760563`*^9, 3.829117530437914*^9, 
  3.829377544647439*^9, 3.829377926927348*^9},
 CellLabel->"Out[54]=",ExpressionUUID->"d3180a54-3f48-45b2-a7f7-717132df698f"]
}, Open  ]]
}, Open  ]],

Cell[CellGroupData[{

Cell["Singular Value Decomposition (SVD)", "Section",
 CellChangeTimes->{{3.8153108409579487`*^9, 3.8153108498516417`*^9}, {
  3.836470555984673*^9, 
  3.836470576880714*^9}},ExpressionUUID->"b4a48b55-b99a-4353-ab6e-\
353f22324c6e"],

Cell["\<\
Running routine SVD analysis to gain insight into the general structure of \
the data, and confirm that there are only two significant species involved in \
crystallization\
\>", "Text",
 CellChangeTimes->{{3.83647057933976*^9, 3.8364705951369047`*^9}, {
  3.836473010935212*^9, 
  3.836473036302916*^9}},ExpressionUUID->"9e61ea3d-4da1-4fa9-9d8f-\
0984ff288476"],

Cell[BoxData[
 RowBox[{
  RowBox[{"Clear", "[", 
   RowBox[{"u", ",", "w", ",", "v"}], "]"}], ";"}]], "Input",
 CellChangeTimes->{{3.8153109092725163`*^9, 3.815310914348899*^9}},
 CellLabel->
  "In[1073]:=",ExpressionUUID->"d991d46f-b40d-4812-a6cc-ebf651efb0b8"],

Cell[BoxData[
 RowBox[{
  RowBox[{
   RowBox[{"{", 
    RowBox[{"u", ",", "w", ",", "v"}], "}"}], "=", 
   RowBox[{"SingularValueDecomposition", "[", 
    RowBox[{
     RowBox[{
      RowBox[{"#", "&"}], "/@", 
      RowBox[{"data", "\[LeftDoubleBracket]", 
       RowBox[{
        RowBox[{"363", ";;"}], ",", 
        RowBox[{"1150", ";;", "1650"}]}], "\[RightDoubleBracket]"}]}], ",", 
     RowBox[{"UpTo", "[", "7", "]"}]}], "]"}]}], ";"}]], "Input",
 CellChangeTimes->{
  3.7783140371676807`*^9, {3.779179345909047*^9, 3.779179346569522*^9}, 
   3.779179693217165*^9, 3.779184062509119*^9, {3.815310920710946*^9, 
   3.815310950277115*^9}, {3.815311010431978*^9, 3.815311028542965*^9}, {
   3.815311061992285*^9, 3.815311066511079*^9}, {3.8153111448814993`*^9, 
   3.8153111469202223`*^9}, {3.815998169469165*^9, 3.8159981910606337`*^9}, {
   3.816405831745632*^9, 3.81640583181608*^9}, {3.816405878393066*^9, 
   3.81640588762453*^9}, {3.816409646332163*^9, 3.816409646402516*^9}, {
   3.8164110986197643`*^9, 3.816411098874611*^9}, {3.8164121886677*^9, 
   3.816412188778056*^9}, {3.816413192314581*^9, 3.816413192377488*^9}, {
   3.816414515823163*^9, 3.816414516102397*^9}, {3.816420066944656*^9, 
   3.816420067136031*^9}, {3.817280973256755*^9, 3.817280973343896*^9}, {
   3.817284063747552*^9, 3.817284064025735*^9}, 3.824461723941883*^9, {
   3.829042281781785*^9, 3.829042296876678*^9}, {3.829042329430691*^9, 
   3.8290423318853188`*^9}, {3.829042413247374*^9, 3.829042413686489*^9}, {
   3.829045744098259*^9, 3.829045744849895*^9}, 3.8293775636221113`*^9, {
   3.829377619326129*^9, 3.829377620116868*^9}, {3.829377940313615*^9, 
   3.829377940673362*^9}},
 CellLabel->"In[60]:=",ExpressionUUID->"3b4548cc-d3f2-4943-8f6f-e524d4146ca3"],

Cell[CellGroupData[{

Cell[BoxData[
 RowBox[{"Grid", "[", 
  RowBox[{"{", 
   RowBox[{"Map", "[", 
    RowBox[{
     RowBox[{
      RowBox[{"ListLinePlot", "[", 
       RowBox[{"#", ",", 
        RowBox[{"ImageSize", "\[Rule]", "250"}], ",", 
        RowBox[{"PlotRange", "\[Rule]", "All"}]}], "]"}], "&"}], ",", 
     RowBox[{"Table", "[", 
      RowBox[{
       RowBox[{
        RowBox[{"{", 
         RowBox[{
          RowBox[{"Range", "[", 
           RowBox[{"1150", ",", "1650"}], "]"}], ",", 
          RowBox[{
           RowBox[{"v", "\[Transpose]"}], "\[LeftDoubleBracket]", "n", 
           "\[RightDoubleBracket]"}]}], "}"}], "\[Transpose]"}], ",", 
       RowBox[{"{", 
        RowBox[{"n", ",", "1", ",", 
         RowBox[{"Length", "[", 
          RowBox[{"v", "\[LeftDoubleBracket]", "1", "\[RightDoubleBracket]"}],
           "]"}]}], "}"}]}], "]"}]}], "]"}], "}"}], "]"}]], "Input",
 CellChangeTimes->{{3.778314063009789*^9, 3.778314064121324*^9}, {
  3.778314097909337*^9, 3.778314101869578*^9}, {3.778314790352953*^9, 
  3.778314827226447*^9}, {3.778316713715838*^9, 3.778316750524066*^9}, {
  3.778317284345016*^9, 3.778317285998681*^9}, {3.8153109760709877`*^9, 
  3.815310981102215*^9}, {3.8290423153354273`*^9, 3.8290423157173653`*^9}, {
  3.829377623231206*^9, 3.8293776247011127`*^9}},
 CellLabel->"In[61]:=",ExpressionUUID->"e0770db0-ebb7-4f03-a56b-c5f070603cd0"],

Cell[BoxData[
 TagBox[GridBox[{
    {
     GraphicsBox[{{}, {{}, {}, 
        {RGBColor[0.368417, 0.506779, 0.709798], PointSize[
          NCache[
           Rational[1, 120], 0.008333333333333333]], AbsoluteThickness[1.6], 
         LineBox[CompressedData["
1:eJw12HtcTdn7B/AQhSLlklGEmKQokozoY5RJSjFFCI1CEjUUoVHIyCXVvm8q
l8pEUhJdFJkyQsklCqmQhJhMpSj8zu/bc/qn1/t19jlnrWc9n73WPiNX+S9c
3V1FRaW1m4rK////3197DOp7pJe2Bmdd/Z87Y7DWtNhocx5ZhcHgVl210O9k
VQbPDEYKN5DdZXUGzUUN/XXCyBoM9LRatD9fJmsx6PH414aWj+SBDKYd8Oul
bpDTZV0Gqd6NSyRbsh6DxUNCa5nlZAMGpSccvLLWkQ0ZxLZkBpv6ko0Y6Lib
ryzzJJswiLvfd0y8E9mMQcCn2ZAnki0YjH+gDkM1shWD6wnNKyIe0visGcw8
f8e+/ggZDJbcf4bqRWRbxfzaH77M6kO2Z7Bt0v0t17KpPo4MrBP6X678jezC
4NeRfqdiepJdGfyrmVLim3ipy+4M/rb6mG0FsgcD96c2UUFPLnbZk0EQ69Iv
ZTPZm8GI6y9b5miQfRiUxfXcmJGY2WU/BkubSr0eW5MDGPi59KorLr/Q5UAG
NkZqsfEbyMGK9TyYNlCjNzmEwYcAY83g5IwuhzHorB9bM8WJHM4geniHLtt+
vssRDObH9cCUM+RDDLob3F1+awU5mkHC2AmOTwaQOQaP3++JG3wtvcsSA1vz
NoejG8ixDOZGpUlBP5CPM5g4qvbhMD6ty4kMTHLHDo7+dq7LyQyuXSmOMggg
n1X04x7zesPXqV1OZ3Dg8vTPBV7kTAZ9vlh0XH9ztsvZDFb/7nfUKoScx0Dr
0ttdB4eSCxjYB14605mf0uUiBjfitfW3+pCLGWxasPXguGHkEgb9NU4WFVee
6fJdBn9I87b5JpDLGfyzpd/ieX+QKxX9s2dPbDcfchUDuS6st8Yqci2D7M4X
HeJqch2DjjErnoSsIzcwWJsY0sB6kRsZ7Hb/JpU4kpsYPHWpC388htzC4IqX
f82pttNdbmdw0vtrpl0puZNB/rl1g6enklVYtLz8llMikVVZfA20PuMbRVZn
cf5SZOOeaLIGi26TZt+deZSsxaJy94zaz+fIA1loauSrTS0h67II2mTzcXcz
WY/Fyib7A1mjabwGLKyWjP+3dCnZkEWq+26LfJFspLg+c4i89gnZhMUTT/8L
saNoPcxYBO7Snbs3gGzBQuZ81TSLyFYsxnvt63ZSl9bbmkWuvu4i91VksBhU
dM17KEu2ZWEw9d62vxPJ9ixuJx+ZPzSO7Mji08bnUI8gu7BwXO+Y+o8/2ZXF
OZsL87CE7M7CxvTPIX1tyR4sFnTP/zbThOzJovC3O8/OaZK9WRyYVRWxr57G
78MisdzO8+slsh8LI6NCtxWh5ADF56eahVqCHMhiuXbWtJMdVK9gFttsTstH
M8khLHrNd0vYuYEcxgITTbsNG0cOV9R/7YWAuEZarwgW82oqnjnlkw+x6N9/
be/SI+RoFrrJf+nuDSFzLN5WBVaWuZElFjnLA4VMfXKsYj1/enpvbHky5Z/F
FbOkmW93kRNZNL7wfWw7mZzM4v7o6MkPm/6i/LN498vZnW8uk9NZaIy8YXYj
mpzJghFzvaPWk7MV/dd7N3vQgZzHwvJKQMkPpuQCFg41wo292uQiFvqr53cf
8eUU5V8x/jGFFcxLcgmLHU4/LplQRr7L4mrutl2HrpDLWVwob/+yLpNcySI2
U8PNOoNcxWLKyWW2ay+Sa1nwnY8+jsgi17GI3GvXMTKN3MAivHLb8ssCuZHF
VK4i4Y0vuYlFQ1HHreOm5BYW3Vdpv5j6KonyzyJ50AJnG5ncqchHkmW5pjNZ
hcPKAaUnPqmTVTlEP847lXQjkfLP4Y/8lekdB8gaHG60DJJ6LyRrKd6v/+/o
qmHkgRyS3JYcMn2TQPnncDWp2PpSHlmPw1h/69nuMtmAw7SiX/5sCCUbcmjz
8HO8sJFsxGGH9vYoFS+yCQcjTavapqVkMw73mqNmZrmRLThcSz2yT30h2YpD
j21feqo4ka05lJkWqgfPJoNDWtz4q9ssyLYc+pu2xm8YSbbn0Orw1/qMvmRH
DjoDZr9yaD5J+efQufz764hKsisHVbXvgTfzye4cjl2d5Gp6iuzB4UvFqmff
GLInh/EJWz3N9pC9FeNf5vHheyDZh4NG9wnTddaS/TikciNzx7mTAzgYDN1s
0jGHHMhhxKaArAGTycGK+t2aVlOqTw7hcFY1Qc2uDzmMw2Mbk4fNHSco/xxK
ZvR/L7eQIzjMmKnfcf4/8iEOMd7Pdc58JEdzkCs2R+x+R+Y4hCY+8F73hCxx
uGO+5vmiXHIsh51NQTmDD5KPc+i9oE7SWUBO5KCytyV+nA45mcP16vPD+1Yc
p/xz2D9v45ebx8jpHNjqM2nfNpIzFf368MbIHDtyNodNCSURsw3JeRzMEhxv
F/YhF3DIeRnTGtR6jPKvcB2XP+s9uZjD6ZHf3137Ri7h8MBYX+2INr3/rmL9
vQ5MvTieXM6h2mSo8wXl91dy0Lo7/+PzZeQqDu0OU951riPXcth7bMmdig3k
Og4u7lYXt/mSGxTjP3FkTy+lGzlkFe489mg7uYlDTVLxIOdT5BbF+o9SKzdp
ILdzmJnTrXuUOdWzk8PTl5a/WweRVXjo3nP67J9GVuVRmFVwvvwlWZ1HD9fl
X3wHU79o8Jhwru3Ge2W/afEoWDzu3bhN5IE81lY8fLCYJ+vy0P4l6MWFc2Q9
HnI9E/c8j2zA46eVpgNXFZANeWxtWNXHR5kfIx5fgyycxl8mm/Aw2V191P4q
2YxH25wyt8e3yBY8tEZFGZs+JVvxqCr4qPnoLdmaR8k1PnjoJzJ4WP/SL2RS
J9mWx/GCv1Z87abMP493o9XzK3SU+edxefT9Ne1TyS48uk+uz52hvF+58uBn
h+4UTpPdeRy0isooqiJ78DDvMe2xcS+6X3oq6mN347STMdmbh37xozUfnck+
PGaPqD20Ipjsx8MjI8nh1HFyAI+33w17DLpJDuSxrDj3592fycE8boeqmG+d
Tvf3EB7bT2kddjxEDuMRNT9UZe9jcjiPA9rBD8dp0n4SweP+Ltsrt4eSD/EQ
7V7bDuik66N5PN03aGtwLpnjccN1lFjlRZZ49Gz2yr+u3F9ieTiOft/YcIHG
d5xHa9ARe4d15EQe2Y6bqkvHk5N5DPnZfrdHN/JZHs801zdn/0f1TOdxpXpi
VlkPej2Tx592h3ceMSVn83AzcJ21ZxU5j4f77S3G8wRyAQ9jjV1vThWSi3j0
6bMlech7cjGPN3lVlZ1DafwlPJzi311LXkC+y2ODaJscI5DLFf11KSfGuZ5c
yaNilc356TOV+z+P0/69Z5ZJyv2fx66TQYUa75T7P4/IXpX+kcZ0HmngkRU9
zTfcldzIo8hrY8dMP3ITD4PcV3+M3Upu4WFrcdbw/Q5yO4/ay7MH6PxB7lTk
1WKW+8AtZBUBfn5TIgNXkVUFbDesuXV/DlldwNEV6pH3zMgaAow/7CqtGU/W
EhB6Zsf92z+RBwpYn2ERsdSNrCvAK2bC+DBfsp6A0TeuOeX4kA0EfEzp7/Pw
F7KhgHnnvvyorUk2EvDP6F6xO/+h+pgIKCl7ZLN2J9lMwGcp+BUziWwhoD47
bMCQGqq/lYCbWtcOpO0nWwuILZ+6UbAmQ0BLepLb8O5kWwGVJ7sZu76g9bcX
8LZineeCZ2RHAQ8+qWqNUfaHi6JeJX8bLepL73dVzM8rZv2eKWR3AYd9o46m
bCR7CMgdfWt96gWyp4ANs3STyj6TvQUMdDvWdM+K5uMj4PG8O/ojN5H9FPVJ
mHt8+TlygADPhh/LpraSAwWc2Rz8dJ2ynsEC9mxJ/sk1nhwigHXezsX9Rw4T
UHylzMjDhs7b4Yp6Hf7i76w8j0cIiAo08HS8RD6k+HxftbaQGnK0gFHh+rZp
38mcgOd6wlq9Ycrzv+L6tb0celopz/8COjZrf9q5knxcgHT785SXyufPRAEf
phZU69eTkwVE/+7d8mYuPZ+cFRBuqRcYXkhOFzB80alN3ebS80+mAKPLUdl7
b5KzBTh0P1veYKl8/les/xLBLOiA8vlfQLZH/VH5GrlIwJaOVYfONZCLBaxZ
vbi4fQz9vlAiICHHrmlHDPmuALMeQyY+GEq/T5Qrvu+XSSlbGHKlgH91TDRL
bpKrBOwzOvUl+Bi5VoD+af7tB01ynYB3zXtW7DCkz29QrJd5/JqMJppPowCL
wusqO39XPv8LSNxhNHVEItW/RcA1jye50fHUD+0C2pxmTtJhqF87FXkPq/K/
qNyPVUQsfmu8Jra/cv8XoZ31YcDSEDrvqIu4tCBtSufGOMq/iPqFf/R7/Owo
5V/ElOXmc4OSj1D+Rajuahy8/7xM+RehV7nmn5ZGifIvwmJA6ySDZWQDEWOX
5r9+1J1sKMLb5W5tZYNI+RfRum9i1Cx1et1EhIFN06NQF7KZiJWYeHhOGtlC
hFfrqpAxP9D3W4lQSamoVztIthbxdpqm8U/daLwQccXf9d/5+8i2ouI8aH6h
ejbNz17EznHVoX5LYyn/IqLbczLlLKqHi4j8jRXPsw2pXq4iDpf+sF1/Np2/
3EU0R0e9WdxM9hBxPulVRXkK1dtTxO/lC/pG+ivP/yLGFKZMq5hB+5uPCObV
0rD0gcr9X8Sw1MzNfRqV+78Iw7L5O1fm0P0jUISpjVdMgfJ+ESyi2+avTt5a
yvyLcF5e9NP2w8r8K+Zfk+bCviWHi4h76lh8aJgy/yJWp4bMGa6tzL+IVRsn
z6h8TddHi9jvZJued4/MiajVqNR2ekCWRMRXm0TNqSTHivj8c1viE+X1x0WE
9rlw5EomOVExn7DzzftDyMkiLkRCNDJXPv8r+rHYaMilGppfuoiUsQsijWLI
mSJyS89P9plDzhZRtvJD6knleSVPhPxjjePJDHKBCOG86yxPX3KRiCEm5sLg
0eRiEWm74kcHP6F6l4iwq3ue2zuKfFdEr9VH+AczyOUitBr1xeCXtH6VIu4u
0f1YGEauEtHP40Gzvz65VoT1y4kNT5Xn3ToRqT6fXeOXkRtE/Ja95zPfRP3S
qKhPnL/AhJKbRFw31xvxTIvcIkI633or6Yzy/K/I09lzVx7MJXeKOPFcj/lQ
Rv2qIuHtl99b2zTIqhJutBn0W+4ST/mXsOJyxsVBkjL/Es7GFnhUl1EetCT8
rJdUuuUr5WWgBMsnu13GOJN1JXhE1Cc/KaN86Un4bDgj+8FmsoGE9hk2L2BB
NpTwMTpD70Mn5dVIwoC+/02KKSabSOj1Y7jP9A1kMwmbvJKKL9Uo8y+hfO74
wM7fyFYSTjk/6pSv0/3EWoJJ62K11lFkSLBTKz/EnREo/xIOGz8waZ5GtpfQ
baHD5HXZPOVfQmK7q824UWQXxXgbRpomMhzlX0LpmiV9K4aT3SW4FX94FHOF
pfxL2HZnHXd4J9lTwuXflhmUeJG9JZjt0shf4UT2kaB6oHncq5/JfhISJiS0
5c8mB0i4cilV7Y0lOVDCmNfxU8PVycGK9egdv6j/VYbyrxjPGubRq03kMAnD
rzODoiaTwyWo9943ql93coQEwfKh88N7MZR/Cb0Hp150E8jREpryclXb55E5
RT3mTlpT+i2a8q+ob8a8Z8mXybESiip67p69h3xcgtpGl28nHciJEoakjFzd
Q5ucrOi3OGM9t8ooyr+EzWHZ00dcI6dL2J/TUcIpnSmBaZ+fZHuOnC1hVOHo
ycVB5DwJZZFDdEabkgskzGteO+2HxsOUfwl9+3+LbMsgFyv6S36+r88WcomE
Po+m9xxlRr4roUNnqEW/mkjKv2I8+a8mjDpIrpRwp04168MMcpWELW4L02d9
OkT5l7D0bMH+qBRynYSG4l/7rF1KbpDwboTwVV+d3KhY35dD7WblHKT8S9BZ
+edb5w3kFkX9m3J+/NOQ3K7Is3Gkw8vnByj/EjRGn+y9MJGsIqM0ac21T2vI
qjI+ZllWdxiR1WW8evwp7kjTfsq/jH2WOeZHC8haMtb+2xqSGUMeKCO2iVWd
s5ysK8OlUOtyyFiynozppz9r7GmPoPzLWPKX3rCLlWRDGRNqK+yri8lGMh7z
BwOL75BNZIQ27NBc8YxsJqP48AiVfo/IFjJap/VN251KtpKR8cXYbtwusrWM
1X2HvfttMxkybqd5vRgQSraV4ZzXfnJAGNlexq5PvfaV+pIdZfxl53XPZzHZ
RcbThbqFtUq7yqj0qg8YvoHsLsMzyuhJSSTZQ4buz3VWk5Tj85Txukf+jFmF
ZG8Z/9h7fuqtrIePjKLD08ZkfiX7ydjheNd76RSqZ4CMhBPfy75tIAfKmHvi
6dsvAjlYxuKsQv5+GjlERl19YF7gRXKYjL9t32B1CjlcRtLIWVfbk8kRMqZM
cfP3ziMfknEw2kyj7hY5WsYMk8VpX3PJnIwHbRN/Xa68XlKsV6bFze9vybEy
osW2RS3O1F/HZaQGfWs1vEFOVNRz9YBekT9Q/yYr+s15wZEdluSzMs79Pe16
uDE5XVFvy5Eqzf3JmTLsLFI2uX6kz8uW0SO0UCe3gpynWG8PrWlG98gFMgre
rTMJqSIXycjWX+bfrnSxjDeWZyrCyw9c/T8jnDlL
          "]]}}, {{}, {}}},
      AspectRatio->NCache[GoldenRatio^(-1), 0.6180339887498948],
      Axes->{True, True},
      AxesLabel->{None, None},
      AxesOrigin->{1139.5833333333335`, 0},
      DisplayFunction->Identity,
      Frame->{{False, False}, {False, False}},
      FrameLabel->{{None, None}, {None, None}},
      FrameTicks->{{Automatic, Automatic}, {Automatic, Automatic}},
      GridLines->{None, None},
      GridLinesStyle->Directive[
        GrayLevel[0.5, 0.4]],
      ImageSize->250,
      Method->{
       "OptimizePlotMarkers" -> True, "OptimizePlotMarkers" -> True, 
        "CoordinatesToolOptions" -> {"DisplayFunction" -> ({
            Identity[
             Part[#, 1]], 
            Identity[
             Part[#, 2]]}& ), "CopiedValueFunction" -> ({
            Identity[
             Part[#, 1]], 
            Identity[
             Part[#, 2]]}& )}},
      PlotRange->{{1139.5833333333335`, 1650.}, {-0.0992763919538952, 0}},
      PlotRangeClipping->True,
      PlotRangePadding->{{
         Scaled[0.02], 
         Scaled[0.02]}, {
         Scaled[0.05], 
         Scaled[0.02]}},
      Ticks->{Automatic, Automatic}], 
     GraphicsBox[{{}, {{}, {}, 
        {RGBColor[0.368417, 0.506779, 0.709798], PointSize[
          NCache[
           Rational[1, 120], 0.008333333333333333]], AbsoluteThickness[1.6], 
         LineBox[CompressedData["
1:eJw12HtcTdn7B/AyKBQhI0TlMoWYhkzGhM90kUsSkiRErgkxRZNSCNFF9v0k
STdFJfeicgtFCCFNIRIqJgnlkt/+ffdz/OP1fu3O2s961vrsfc4yWbJu1rJ2
GhoaHzU1NP7////9a9mHvxca7t0/aefE//nbPmzsf64m6+hexRoMviYfeV8V
yCluz+BAbMl/Fe1VirUZbLj3YvUc/wOKdRjManF8GFOboFiPwcvvDo/82iUp
1mcwwkUz2UQnRbEBg4lpw5lN31MVGzKIHDQi2rswTbExg43z3z4tmHJE8WAG
V3qMP9l/21HFZvLfP91wL2pdhmJzBte2OJw40SNTsYV8vamv6TRvsqVcv+Yy
v6pQ8lgGukGaGvY+ZGsG+02dm+ZakcEgeJvX+YByGt+OQUpcnc89O/JkuX57
87+2b6V6HBmMiXbzd4qlep0Z/Om/bfM2Ll2xC4M1Juar9q+n+bkxMApIXz39
98OKPeT6H7rt/OsN9cdT/vyHW4c2xSQrXsrgmNcjh2Yr6udKBvPauXRc1HhI
sQ8DrePTrwddoP77Mog1uz402uKgYj8GXz4XCMb34xQHMOih87ZrwpJYxUHy
fJryPTq2iYpDGXgvXmGScItXHMbgdMyZTwPesorDGXTc3/2Q5QJGcSSDVze4
l1fexSiOYXBD92fNX8KjFXMMRvr+d9S2wx7FEgO960Xfvg0JUxwnX4+KMp1/
N1BxAoN3HW6uPbLTW3Eyg+4R3uyGNnPFaQweptpaotXrwv+cwcBic/Dphm5+
irMZPPLWdu87eoviUwwqLwR9MFocpjiHwR32smdQ9m7FeQyWGbdMj7gSrfii
vD9SC3xG5O1TXCjXc9wpd+1LVnERg9b/jo7/VMorLmHwwDkztmy5qLhUXo8R
OllHBElxGYML2/1f+c1XKS5nEG7X83J8BrmSwYD1zo0NW8nPGPh+DGkX1Uqf
r2GQ3mZ593UQ+TWDrO2sz5QUcgODgdcdkpNf0OcbGZQITz4mjYhT3MzgbO1Z
e8+v8YpbGKwOOaidfz9B8TcGBQ3xVfV1hxRrsPirJsClpTBRcXsWkf7FNlf9
kxRrs0g2NH/0rl2yYh0WeULql1+WkfVY1GVecV0ukfVZuKzY1f1wItmAxf1n
Nzzcd5MNWQQOSzO8OIVszKKP0921M/6l+w1mYZc8ftcyS7IZi52RfTp0caL6
zFkkirZLpCFUvwWL+e8H2XwJOqjYkkXFg8cR/zpQP8ayyE8WjYV66p81i+Xc
XG2xntYTLEbeeDJ+VSOttx2LnuMaenx1J09mYZ7u87nbO7Iji0c7ugpvmzjF
ziwu/HkmIimXxnNh4WVR+OKXT2Q3FscuxTUMV1/3YDHuoUXBzTFkTxbFLjaD
WuJpvKUsuhj1Z3/vS17JwiHbuv7cObq/D4uuXMPw2C1kXxbD0rMbrriS/Vjs
2fXnmX9GkwNYHNEbVrOxEzmIRf/c5sXr7zGKQ1lEZD3Ia9pODmNRmREXs06D
HC7Xp6mxLdCY8hHJwn7u7M2dL+1VHMOiLDzq86jBUYo5Fqukevs6PkKxxGLv
Sb+s5M6RiuNY9NjQGp8STflLYLHy1z/8ytTjJ7NY8/utiHcaVG8ai62Nb0L0
IqkfGSyC+/YOe3yM+pfNormL5oiQYIHyzyJ9yeVR1ZqUzxwWTLZRl0kTyHks
LhcYaib8Qb7I4l3AED0vLXKhPN/zPSddOEfjFbE44BA80XUeuYTFdLctzWkV
dP9SFqYVMQlfhpHLWDw+OaLx6nCqt5yFt9bB7r8WUj8rWdwM2bSgUYvm+4xF
uW7VieIk6kcNi9mT3woWztSv1/L++rjfYPNb6mcDi9r0jcd+OkP9bmRxe/ZU
22eJMZR/Fo1M70X1TXS/FhbrDN3fRq+l+r6xGKph0PDwNs1Xg4PV0Ib62Nf0
PGnP4bXm+y0Lj+6n/HPoe943La7vAco/B02XHk6uoOeLHgcXD2dVYH/Knz6H
2Tldpmgmkw04BHdfXnyjkGzI4bbfuvs9d5CNOVi6jdv/XIM8mMMyqxH/qmbR
+GYc7HbY2SZsofubc/jhW2+duoXybcEhr2JDfKoH1WvJIShpq56WdSzln8Mb
r6dDkh1pftYcmlyrc2IL6HkADtP953ilnCfbcXh0baeZ11z6+8kczNysrC4F
0niOHGwLe9ddq6X7OXPY1KHkQI4L1eci97OqMKlNovrdOIy/XbitTxrNz4PD
bw937MgEPY89Obgx53rN30teyuH0IKuhDnnklRx+irFl9xSRfTi8/9E4d3Yu
2ZfDxw6rXqzdR/bjsOffvNbw6eQADimtLXcLS+n+QRz+HnPowLNLVF8oh8QF
3dcE+lL9YRzu6Rz4VaOS5hfOwfFQjwVHdGn+kRyurai02WBJ/YqR19vojvew
I5QPjsOaDOfI3er3pcQhflWJT48n5DgOE3oPnDf2Iv19AoeiG1tzVw6h8ZI5
6HoO9a47TP1P4/B56gRbro3un8FBesYuMdan9c/mcPxH95SZn8mnOJSM1Jt7
6RzNJ4eD1rUZ2S2raL558vosiI1r06F+XOTQsX329dux5EIOzW8mfp37glzE
IWBRcZVJOrlE3o+XRnS1qqPxSuX9vXfKLa0O5DIOvb+dGJe1g+5fzsFjZ799
loXkSnm/Sic+9zpLf/+MQ0FOU+39LrReNRz+eP1vAneH/Fq+Xtqkey6C3ncN
HIqNt4elGdH7sJHDkI//FLKLyc0c7DPcl3exJrdwKDeOn9H9Cn3+m1zPQrOZ
v5io3/88jv51tXxhMN2vPY8B2/bYva+g+WrzMDBmU669pHp1eASvHj21SEed
fx4d/ZLbmpxpfvo8Asw/VLy6TuthwGOquKyp1y6yIY/vb6eqUlmyMY910Qbd
TJ6SB/M4fzRkmPZsGs+Mx+G02bb2Ber88xA1TMyXdaT7W/DYWRY0689PdN2S
h2Oxt2vf2+SxPN4sOlwxyJtszeN5ukn3/IVk8JjZddQMzQyyHQ+z9X+un5pD
nsxjyPyl9r270v0ceezom+rWvJbqdeZx4szCvMB62p8uPKbY4+brz7R/3Xhs
8v/bmY+m/e3BY9/zubXpm+j568nDeXmWtakX5WEpj3ZeFkNz3SkvK3l86Xzb
0WkUvU98eBgm3vQcoKt+/8vzGbpX+2c9et778bCpW2bwsxW9XwLk+u57LOz6
G70fgnjY/pd2rDyU3h+hPGIWd7vr6L2H8s+j7gF/p3ZvOOWfx6qsL5/ftaPv
z5HyeuVv7Bj2kt5HMXK94bFVmTY0Psfj0sGg9IF1VI/E4+qZiNbnger882BM
0pP6XKT5J8j3t7BylM5Rv5J5mM5JmuuzjZ4/aTzaPzfa6G5G65HBo8xyUsLl
7bQe2Tycou1NPkyh/XqKx4f9DtVLfcg5cj9GLVml0Y+cx+NOWURnC/XnL/KI
fj7SseUYjV/Iw/WXpCSrg7S+RXJ9a6LaLk6lekp4aPWeVH04huot5dHN5FJ9
nPr7RJm8X8y3mNuaqd//PNyWDmGSXKk/lTy25NrE2T/aRfnn4WlbVPrs92DK
P4/AAS/3PQxcQfnn0bmxbHOn6hkT/+cGHhFhP7otqVmvuJHH2LNzghzWBytu
5tHj/ZmAmT9vV9zC40D1kgHbDdS//3m8Dxtz603RLsUaAqqil/85XidccXsB
+QVBo+O16bq2gJgZlXr7Y3co1hHQej+ky5yn9HtOT8CuLRlhmdl0XV+A2e6v
G652pvEMBOTtHzcv4yX9HjQUUJS7YUXPJ5GKjQUcqne496ZzlOLBApJSo0xP
ekYoNhNgpf1olVUyjWcu4NW9tT+FPKP7WQh4tGDGotnDab6WAv4x+aP2dlWI
4rECnkdv7K9t/o9iawGjFm7/6Z/ZfoohYF2Ai9cX7w2K7QQ83Tv4ZvaOvxVP
FnDnfdCeVz9tUuwoIOzo9Iyu/YIUOwvQOJTfvrouVLGLgA+9knZ2S6B63ATc
M5k5S2sm9d9DwDSt0u8Puu5W7CnA372j9ZAtNN+lAtpVV1RZrKR+rBRQfXeC
17EedF7jI+DKmKFeB3zp97evAOfA3UMu+uxT7CeA82VLxq6g3+sBAs4bzT1v
PZN+zwfJ/Vr2WXuQLZ33hMrr+deX6ngn9e9/AS9P/scbTRMUhwvofmPJ+OOf
yJECduef7zBvJp0fxAhI+3jh3KTNZE6A69VSaIWQJQFu864cOeJOjhOwr7zq
Q9xv5AQBfUdy0lcrcrKAzO/VRtPXk9Pk/ZTlG7KxiZwh92v6C5fn1yXF2QIm
3C6u8Kig86pTAtwnFcxwaqXzjhwBa0JPr+32Zb/iPAGju3vpC+fpfOSivP8C
e74x+Y3OtwoFFDyJZkxryUXyeq5c93CnI523lAgY97HPu0Hj6HymVEBU3pZe
0a50vlMmIOHH1rUHYui8qFzAxK2/hdicyVJcKeDWtAXFXvrZip8J0EtZvfeh
LrlGns+ko+7LxhxT/FpAQ7NNRWU5nVc1yOvt0GtT7jsav1GAdSozLWginT81
C+i9dsQj53d0vtQiwMD37xLHPYmUfwEV1nmtc36l8yINEfdP3Fu3bhX1q72I
vLzf3nrOofXWFtG7+e84iw20n3REYMboZyW2tD/1RLTFD8uMmkX7W1/Eq7Qp
x2KdKA8GIhJNnszff3Uj5V/ELq1OKb/r+FL+RZzQf7pj843VlH/57zN8fj79
lK6biUgo7Ve2tIHyZy7C9MJvB/6Jp/EtROg064R8LqbngaV8fecX7tUSytNY
EV5zKzW/nKS8WIvYW2n1vqqR8gARRw0i8pOW0P6yE7Fi3uPz47xpv0wWoVHo
M+SUO62/o4jGxMk24zJp/Z1F2I3c1e+OB62/iwithnthk0fR+riJcOrw57kJ
I2k9PUTc1Qnyckw9TvmX+5X4tXN9zknKvwjd9Z9OR106TfkXMVNvtK7GpbOU
fxHxW0eZlh/PpfyLCLl9wmNX8HnKvzz/oDb7SRr5lH8R+xZGP840LqD8i1jz
ZHiHumpyqIgNNbU/ljpfoPyLuCC/HOzXksNFnO2b23eQNjlSxOXOMwwfaNLn
Y0SM7uBptON6HuVfHt/kuqZFDNUjiYj4w/lwv9nnKP8iltQ8CN/ZkepPEDHe
pZ9npormlyw790iny200/zQRx6Xuji0TTlH+RTwZ9Xa5hu8Jyr8I6cq0xvQ0
ys8pEc3u7LimT5SXHBFHQjxGaj+h89o8EW+SXm8b+obW66KI2Vm9Ni/5QOev
hfJ6efq8tKyj89YiEa02zifjC+l5UCLCfPGCjr+rn0elIgJ7vigYOIfyUSbi
rxWc/nNber6Xi1gsjYx4Z07nnZUiCk17FbLDRlP+RbzuNa9Dk89Gev/L/bHr
s7DabSe9/0V8Xa99Tfs0fX9okP3YYN+vE+j7YqO8X0O7GI5dS99PmkWwxZrb
vO7T950WeT461Rd8L6u//4uoX5trdGg3na9pSMiItr+SODlFcXsJRolPTo2p
T1WsLaE8J+v07LVpinUkTPab+nJSVbpiPQnznn7x793/qGJ9CbUdPCZ3LiYb
SJhv4mgapJGh2FACuHmX/YaSjSWkVHuW37QhD5YwdeLYd+f9yWYSzHpKr712
kM0lJDm0pDo9I1tIaOji//Ht0UzFlvLnUy2HGFhkKR4roe75/LZUu2OKreXx
3o4YdHxGtmJIsI8YxDofIdtJCFxofG9DFXmyhH3691rcjY8rdpQQFZfq7LeP
7Czhx5f5KT27nVDsIuHvLWt2GK4ku0k4V5ZSm7+V7CGBs9R+J/1F9pQw5HhN
RvsKGm+phMhVTmNzrpNXSijtVOb0pZrsI2HGnpL5rf+SfSV8fDxndd05sp8E
DV33qpWHyQESpnXddnrgGXKQBJtbNfnvy8ihEvYkmHJfXpHDJCzKnmmq+5gc
LiG3Ptjl6wlypIT1g44YeanIMRJeHDsw7WkimZPgHHnf8rG6HkmC9eyJb2YU
kuMkBNWuCdyXTU6Q0Kf6zHS/KHKyhM1l3g86BZPTJBxJX/zzhS3kDAnRrrzp
E39yttzfPgbf9eaST8n9bR348Ngoco6ELIvE+Qv7kvNk7zr/9Y/O5IsS3m9r
nufXSutdKO//yuzYzDfkIgmjjQ47hz4ll0g4sXlM6P5H5FIJ/c/rXnp5l1wm
93tOofusW+RyCfqb7Ow7FpErJRS6Whl9v0R+JvdnflN/rTxyjYS8TV2k16fJ
ryWwmhONf8okN0i4kb+wb108uVHCoO/TJsZGkJslbHifc2m3P7lFQsGAproI
T/I3CRfdD9oMnkXWUOFMcMGk4unk9iokad7/dcFMsrYKD7TfDjSbQ9ZRQWPt
wLYps8l6KoR1CK5IcyLrq1B1u2fkDPV4BioYZk48a6Mez1AFtm+t1xhXsrEK
N8Pn1re6kQerUOPTyX35XLKZCt8HbPQ8OoVsrkLqlILqq7+TLVQwmLNxQze1
LeV6E51PV6vnN1aFET9yVP3+IVurENpF83huuDr/KpRUfJq420+dfxWmrE+r
6uiuzr8Kn3ZbL/m+mOyowqGz//bQU3/eWYV2Za4rdhwju6gQqL90JHeN7KbC
8Tu5HzreIHuo4LqLK/K/TPZU4VvvcZ7xai9V4alB9e5x6v20UgWPdpuzdj4m
+6iwMWnPotBisq8KBZnDe8Wnkv1U8P6x91CVur4AFSaVLdoVvpUcpMLq059c
T6rIofJ6hRvUZKnrC5P7tTFtwvBv5HAViqPHT7Dqqc6/Cp6Lpp1L76TOvwpd
Br5t2aqpzr8KnfsZnklpp86/Ckc7tG4+pc5bnApbi542LP1K4yeoEGUY0veg
en7JKvg1Hh7SQ92/NBV0terC/rhHzpDnuyBo1csWcrYKez/qxk0aqc6/CvnP
2xy8V6vzr4Kjx+nlIYfU+Zf367Fb9teuqvOvQlv3hnLLcnKhCq8GW+fvryUX
qTCtT6pD9YfjF/4PFrLNrg==
          "]]}}, {{}, {}}},
      AspectRatio->NCache[GoldenRatio^(-1), 0.6180339887498948],
      Axes->{True, True},
      AxesLabel->{None, None},
      AxesOrigin->{1139.5833333333335`, 0},
      DisplayFunction->Identity,
      Frame->{{False, False}, {False, False}},
      FrameLabel->{{None, None}, {None, None}},
      FrameTicks->{{Automatic, Automatic}, {Automatic, Automatic}},
      GridLines->{None, None},
      GridLinesStyle->Directive[
        GrayLevel[0.5, 0.4]],
      ImageSize->250,
      Method->{
       "OptimizePlotMarkers" -> True, "OptimizePlotMarkers" -> True, 
        "CoordinatesToolOptions" -> {"DisplayFunction" -> ({
            Identity[
             Part[#, 1]], 
            Identity[
             Part[#, 2]]}& ), "CopiedValueFunction" -> ({
            Identity[
             Part[#, 1]], 
            Identity[
             Part[#, 2]]}& )}},
      PlotRange->{{1139.5833333333335`, 1650.}, {-0.07229220276879547, 
       0.12277636113223077`}},
      PlotRangeClipping->True,
      PlotRangePadding->{{
         Scaled[0.02], 
         Scaled[0.02]}, {
         Scaled[0.05], 
         Scaled[0.05]}},
      Ticks->{Automatic, Automatic}], 
     GraphicsBox[{{}, {{}, {}, 
        {RGBColor[0.368417, 0.506779, 0.709798], PointSize[
          NCache[
           Rational[1, 120], 0.008333333333333333]], AbsoluteThickness[1.6], 
         LineBox[CompressedData["
1:eJw1mHlcT+n7xovsJUuIb5RsIWmsMcVFZY1CjSZFkWmRFImSSrKkUp39Q0jS
QiiKNGkTYxdCKiMp0ygmayH8zm/OPf3T6/36nPMs931fz3WfZ+jqDUvXdlBT
U/uorqb2/////WtLgDZTmL3PNK3oX25PwPRT/7MafTddYTUGwTtCPHvFnlBY
g4HX8ktBIzwzFe7K4OjQCX+tnnlaYU0G9t0eDtrTcEbhXgz6mS6Z9fx4lsI6
DO5r7yhiZmcrrMugXn3fnOg7xHoM3ufpr7OccVZhAwaPHuasEuKIhzNY0fz+
XI/7xEYMKrvHNGUPPqewMQP2i1Nj1iZiU3l9H5NXN5UQT2Iw5tv74j4fic0Y
jPvOfJilnqOwOQPHz1XL+z6j38GgLcen/9H9xFYMFo80O/fagHgeg9ii0Kef
M2k9Ngw6zc7N4KcS2zF4ofnnbfcLtD97Bq92f68dMpLYkYHVykdLN8VSfJzl
9Rt9KhrfSvFzleffcZFvr6X4ujMwfpP/JePqKYU9GWycubzE7Qjlw4fB0O0m
2Ts2nVTYj8GgA9ajcpZR/gIYRE4NPtd/WobCWxkYFEzGzs6U7xAGp16lw+Bg
qsLhDDqeWrb7XWOKwpEMhmidw4h/khXey6CwWOfUj6IkhWMYtPgncRuHH1I4
nsHYo0dXNUkqhTkGb+4z3XoKosISgwT2z4utPYgTGbiw25tiOxInMbh2NN4+
2klQOIWBX+PiG9eiOYXTGZz3YHWbaxIUzmSQFDRFb3x5rMJZcn4Nw3bZbN6r
cA6Dcm/xTaxlpMJ5DIwqX/s6z9mhcAGD6h3fDxrUbVe4mMH0rzOk8DVBCpfJ
8V9hotnFbrPC1xhsGPuwOjN8o8K3GGhNHR+7e7y/wuUMxgce7+Bs4qdwBYNb
Y/tc7Vm7TuFKBnOG5rd4PnVTuEZ+v3WC48BFXwv/5VoGP25fSI/Q8Jr5L9cz
+JzlHzF4UrDCjQycrj/LD+sUoXAzgyuFVsHV43Yq3MLgty/7PK/nhyv8gcFV
n/513npBCrcxMOzs4/f2f/4KtzM4kxPBe3h7KKzG4khCY9SPxDUKa7Cot2j6
Kf7JWoW7stDRKPXMvEfr02TR/OOtWvkV4l4sAnztJ3e6uFphHRadyxvNvukv
UFhX5ryexeFlC0j/LFKuHn/hwKwm/bP4rbTr8Fg3H9I/i8Iek5+bP6H4GrGI
W7tKzaJtE+mfRbfZw6JLWolNWfx6L6w07jnFfxKLgyOrR7zzX0P6Z/Hh3vma
2hnaynrMWUy8N+XF0FxXhcHC8mKhU/UMN4WtWIRhoG6H45NJ/yys32wP/LGB
8m/DInPq4jXDR0SQ/lm82TIx+pF+FOmfxWG3uZ8aTlB9OrLYvEs/MscsnvTP
IrwoKqB2ANWzK4vvC96vUCURu7N4tEg7Ja+K2JPFuPS7O4qfE/uwOPHgcGJp
PrEfi2Cd/HtHlxAHsLBRn7bo2EaabyuLV51i9QL09pP+WcwJd7189O0+0j+L
0m1eQ3W/7SH9s2gItWjo0Ej62ctilsPCAQ9Gh5P+5XqxKNHPjqL8xLPIPsPc
tv6oRfqX62XA4N6lM6k+JBYmvZZP/vKLr8KJLH6avatI97Szwkly/jtZaRov
ciT9s0h1jd7kMoHinc7Cz2bWvpkVpM9MFov9NnfraUv6zWJR3E93wePkUNI/
i4x4VdXpMWGkfxbdJ77q1VuNuIBFDXNh7emb/+mfBV/RPcIgYxvpn4XX1C11
qZ+2kv5Z7Jvb/LteHJ0Ht1j4PBv6ruA61Vs5i2FzwqXhGe6kfxZzn33R/qfO
kvTP4q+oBSM37XBS9lvDovXGhZPG4aTHWhbzXq5rTXqxnfTPYk+/qVu37Ikk
/bP4aBSbVj9tD+lfrs+U8LJFwbtI/yw+uy8caBMTRvqX95NzOl0r2Y/0z0JX
f5tgum0u6V+u18jtLkN3ryD/51B51dak9LYn+T+HX2y/ertdJj125TD8tsXb
qmQ6zzQ5jC1aZffnMA/yfw4p9e1JZ5Ncyf857EFc2/RtS8n/OQxwU0v4ve8E
0j+Hmenmod8SzJT1GHC4Acvzh1/NV3g4B+sji83fjF2msBGH5Nq6s9M9Vils
zGHW3DOWHk3rFDbl0LtZ7YfvzC0KT+LgrHW/aPRLOg/N5PUPsXCaCoqXOYen
GQOsszdSPCHPtzR2s+1kYisOFtmmG3/uS8/P4xC38fbFJRU7FLbhMDDfel3L
kBCF7ThMm7h/ZOWcAIXtOYQ2PlbtHEH178jB4N7bsB3qDgo7c2h3XdffvHkK
6V/mRcd/0z9E+XDnoJ7Z/+MVo7Wkfw7VJX86XBnlRfrncOLqqJYOpykffhy+
HGjsVA5f0j+HQZ30a2882UD65xD72bVPQ8/1pH8O3INLHT0O0vkbLj8/3y1u
9R46HyM5OF05kfhpvrfCezm8/OORhjh1m8IxHFKr3tmvukX+Ey/Xy3vHL1ur
KH4ch7lbnn8/PyuK9M9hQruOrxS1l/TPoa5hxcqLjbtJ/xzWD3Zac5qleKfI
9VV7M/iNHXE6B70Hv6Y+i6TnMzm43efcYhbT+FkcTBwO8RXBsQrncJjf8dmN
loUJCufJ8Uo06fdIn1O4gMOu0hueT/VEhYvl/eW5lLsOPKBwGYfvAwetnXY9
UeFrHBK255TZvDus8C05X3d9vvyyNEnhcg6XzmrXN2gcVbhCjvduq5N3NhNX
yvl5Xd9xmwNxjfx+xKzu7j70fi2HnNkLlwq/HyL9c+hob/Zk9ABaTyOH6MPd
Jw1KEkj/HJbWVy+2fs6S/uX611RfM3MTQ/qX680/IcYmg7iNQ3zacWstbdp/
Owezn8btGp3Hk//zePFT+khbLYqHBg8b88PMsh4S+T+Pe02W4oA7xJo8Fm3e
cMpTT0X+z6PPL0aeyyX6XYeHy2MXj5smNJ4uD2tV/qy+w2g+PR5dvd/XWZbS
+gx4ZO/0bRaXxpP+eVz3U+d0gmJI/zzmTw9s35NG+TbmUa3RhQ0poHoy5RGb
eFN7fDDxJHn+huvR6XfoeTMePsXLjOfu2kf65/GlZFvxSA2qF/DY+XBCpkZp
HOmfh9dXrakjC+j3eTyqhLIHfXRoPTY8mm+sXsyr03lrJ69XpS5Oe0LnuT2P
XwVPtbWxm0j/PH7uuGKe1hjyP2ceBwz/dCpM/U1hVx4l/cs6HT20VGF3efzM
ys3PFo4j/fNQH/T10dMCB9I/jzH+ag+uXaF+0o/HVftxxl+6eZP+eRStWjXn
ZHfqj7byiGH6WfVxDib988hrt99QsZv8PJzHFK0N+tnaO8n/efRL9ZoR+s9/
/s+jw5WJU+a07iL/55Eyt/LEp0vE8XL9qBw9xLX0PMcjo+35441p1B9JPE51
NE587U/9dyKP3tvTHBsSiJN4XEvbo35sP82fIsdLf0xUkC31I+k8pjNNhT+P
iSH/52FVGvisPpD6mywemo5r70cYMeT/PNY9te4SrMOS/8v1WRRtsaqQuICH
d/iNFoez9H1RzKN1huXwPV3p+6OMR1Cgy9mDgfR9ck2OR9iGdwFnJPJ/Hn4L
5i57GELfO+U8bsV5uaalEVfwmJvq3bdkEnElj0tOA3RVFvR+DY+jPXVSXa7T
fLU8Ji1pLTNsoPXU87gzx/BIUSHtp5HH+pYuGekS7beZxxCTiLhJm6i/bOFh
/LNbcv/h0Qp/4DHUIj3Eo5r6uza5vl7dYexuU/za5fpzezIq4RKNpybgplZY
lfYRml9DgOdR03L3KFp/VwF/VDDNJsaHyf8FRNj+EKuy6XuwlwDruHLvbJej
5P8CGlRSbq0hsa6A5Vps/8xp9LyegFvRJQc2dafxDARMzV0Z2qHxoMLDBZRP
H655cPUBhY0EdLT823DWK4qfsQCP+WNbnu2j+JkKyF03o5fHNsrvJAG+9Q3H
2nyoHzYT8GNn+9u3w4jNBbg8+JLRP4YYAgrw+n7FbGIrAfmjNS96BcYpPE9A
hUfM4YW3KZ42AiZEfn94/Q+qfzsBJ8fMy338J+nJXsC9oASdJUbUrzrK8cuc
/HeHs9QvOwswH2X7zjL4N/J/AYYrWtdd2+pM/i9gqXn5rtUB1A97Cij80Tpy
cyuxjxyfUrfCTU0LSf8CLgdkfQ3pRv1SgDxeHUpexG5UeKuAJ1GbP93sRt+P
IQL6BH7ovassWuFwAXkfXz9Y9o3O40gBuHSY6TuUzvO9At7Z/bRD/SP5YYwA
3Y6++Z1Okn/FC9ha8Ps8u4PJ5P8CwrU9D9SMTSH/F7CsLOj1UfPj5P/y/g2L
A8Y+IU4SsOnr6S6F01PJ/wUEf58xtc2eOF3A2dCAhi5v6PlMAaHrE0J2nKXx
swQUa74zHelE8+cIuMPv1rNRI7/Ok/MZPyU+IIX8s0CA88kHnytOkt8UC9j4
d5121N/kD2UC2C81Gt+zyT+uyfHouXxFyQPyh1sCErc3PLlzhPytXK6vyu2l
K85QPCoEmLQwvrkdaH2VAm6E3Sj/a/Qx8n8BEy805a7/RP5ZK6B/04hDn203
k/8LKHrUMqTHY9Jno4C9JsuTCtaSfpoFVBnxfd3K6H6mRX4/pPN3tTd0H/NB
ns9uzNB+dbtJ/zKv2ee9cf1+Zfx2AQOcU9vW3KX4qolo75f4NGThWYU1RJg/
Hed68OV5hbuK2G6a4dacm6ewpojJhVOn5voS9xLRumahWoHtBYV15Pddplyx
M6b3dUWEGXYLcJqeq7CeiC4Xu+2+vDFHYQMRVrWhDof+OqfwcBHxBsw/BtnE
RiIcUtaExpUSG4sQKpuWvmwnNhWhPVP9gJcNjTdJhPNO/fmmmcRmIvwKDxm4
dKD5zUV037zAJG8KMUQMPq5tvRzEViJGeHTlj80nnifi1YZ1P2flEtuIiNm0
7FZEEe3PTsSO7IaXaZMpHvYiFkkmfXfeuqiwoxyfX5cn/ez/u8LOIr6Ouh/k
PuKSwq4icnq/U3txu1Bhdzm+Y8JfPDMoVthTxAYjwy7JV4l9RIy5PPuSq3eJ
wn4iYld0XblG/uL+lwNE/DHu3N20DOKtIhImRn7a1fcy6V9EdOaoG5dAHC6i
7sSd/t2mE0eKcIzZwkzUJN4rwv5b9YzFATRejAhbywXfRs+k+eNFVHyI8U7s
ROvjRFSFXL110IT2I8n5HKltv50pIP2LWLLW4+mj7/mkfxHV7/Zc3PsLxStF
hP/udQ87B1M9pYv46+ahgg3OFP9MOT6/nxo8UIvynyWivPbH6tTELNK/CLdp
vWcZm2aS/uV87Zr15leLNNK/iENWgRmrWDovikX8sqbD/HAVnW9lItJnL3Zt
8qJ++Zpcr1zyHMmV+stbIvQGBdquq6Lv63IR+sVn6+400vdZhYhnuYVcwyvq
ZypFeLoP8DC/Q35SI4IJftzJ4BX5ba3MJ8c9OxlN/lYvYspbrb8iqsj/GkV8
kgJcDm9JJP2LMJnp+GrPC9J7i4ir3UPXxQ05QvqX67nYpKfhYeI2ud4nXWFa
z5LftotocNlveT+VxlOT4H7Dw7d+Es2nIaHrehe1Cmvqf7pKKDjj7O+eTv6q
KWHANp2G3f3ofOolYYyVWuch6XS/pCNhkRC25a0D+aWuBOta7xzLJXT/oidB
vcJ69rEcuq8xkBCXvjl/vkD3KcMlXFb3Se4/YpHCRhKaXzrFj/PzIf3L44/s
vGBQPfmbqYQkw1MDVmVQPz1Jwo0ndcOyFxObSTDziO1XP8uR9C8hwFrU582p
P4aEh5fsf3vSSP5tJa+317SxQVupf50nwf9KsubiqZRPGwnefaPS+kTT+Won
YbRztlfrLdqvvTyeYeNL+3nUbzlK6HXlHiuco/g4S6gx6Z6Scfm/+z8J2o0P
37c+++/+T4LjN/6gxwmKr6eEprxfnCo7E/tIaGtyWFyygcbzkzD7vJ84zIfm
C5BQ7nMn4cwA6ge3yvlJ7H2j+hCtL0RC1IsFOuotdF8ZLs+34KVXfSDdn0dK
WB/kOHvfDNrfXgkl8x2sJqbR/mMkLNj/XM/vMsUrXoIWPyUueQbdp3ESWs00
Ig870feGJCFh48S7qYMDFU6U0OfYnj8KDtN9RZIEg2UrBwkOdH+UImFsjxrb
UZ/o/ixdwpUJ09ptzs0h/Uvov37bVQt1uq/OklBoMWRljyNUDzkSdvU+ZWt4
ie7T8iSETfnt0/hguk8rkMe/vbzd5xT5e7GE040JPxZEkT+WSRjuOWtAj/10
f3BNQr8J7oNnnKDv7VsSnM3WFb0ppO/ZcgnnW3d3W3mX+oEKCXofdOvWVJG/
V0oYefKPbrs/HFS4RsJJ9lDM7BHUn9RK8JR7c18T6h/qJaQ3VId+sKL7gkYJ
fo8DqletoPOqWULu+bSwLkHUT7RIMJmetahGRf3GBwn3ImdscTtH/VKbXL9u
VeZmJeT37XL+/xzhn3iRzkM1FTa3LixYEZVO/q9Cw5dULcuxGeT/Klz/WTo1
8RKxpgo/bj/X81p9gvxfBeeF1ZZrtU+S/8vjLXHt0/cYsa4Kgf/ktV8fQuex
ngqTK0Lv/cggNlBh4ZC5tgcWnSL/V6F0YXxQYiWxkQqDJqwd/836NOlfhY/n
s7jM88SmKlgcfHIvd9QZ0r8Kq5ZmO4zcRGymQu8ID/+Hx4nN5fm9OkqzW4ih
grChSf+2AfmHlQozk+sSu40nnqdCp9CvdpI+sY0KRXbHzEf3JrZTQVqQP+XW
KGJ7FWqTLrRF+RI7yvtPDF374Q9iZxX2+PpOmK6ZTf6vQpIU+VV3IrG7CqPG
3i1/PJfYU4ULOqava1YS+6igOTDddXsksZ8K9v4fZ/peIA5Q4fKKfc/83xBv
VWGtYbNbojH1dyEqfG313DpnGXG4ClnzI9wGrSGOVIEPTLCxSibeq0LN0u4n
OumS38bI+fk47KfaYOJ4FXb2GzZGiibmVOh2Oan3dE9iSR6/ok3/eTuNl6jC
m/eu81//N36SCu8m7PdqDSNOUWHI/+4fHiYSp8v5a7HNcsgnzlRBO+L6rtSr
xFkqjL3QuI29Q5yjQs/PIV+O3ifOUyFfZ2esbw5xgfz7qZYg5/XExfJ672Xf
/DabuEyF7y9KLVJNia+psGzjzmuF37Nn/h9nqXeB
          "]]}}, {{}, {}}},
      AspectRatio->NCache[GoldenRatio^(-1), 0.6180339887498948],
      Axes->{True, True},
      AxesLabel->{None, None},
      AxesOrigin->{1139.5833333333335`, 0},
      DisplayFunction->Identity,
      Frame->{{False, False}, {False, False}},
      FrameLabel->{{None, None}, {None, None}},
      FrameTicks->{{Automatic, Automatic}, {Automatic, Automatic}},
      GridLines->{None, None},
      GridLinesStyle->Directive[
        GrayLevel[0.5, 0.4]],
      ImageSize->250,
      Method->{
       "OptimizePlotMarkers" -> True, "OptimizePlotMarkers" -> True, 
        "CoordinatesToolOptions" -> {"DisplayFunction" -> ({
            Identity[
             Part[#, 1]], 
            Identity[
             Part[#, 2]]}& ), "CopiedValueFunction" -> ({
            Identity[
             Part[#, 1]], 
            Identity[
             Part[#, 2]]}& )}},
      PlotRange->{{1139.5833333333335`, 1650.}, {-0.07814419003533919, 
       0.1504132496914717}},
      PlotRangeClipping->True,
      PlotRangePadding->{{
         Scaled[0.02], 
         Scaled[0.02]}, {
         Scaled[0.05], 
         Scaled[0.05]}},
      Ticks->{Automatic, Automatic}], 
     GraphicsBox[{{}, {{}, {}, 
        {RGBColor[0.368417, 0.506779, 0.709798], PointSize[
          NCache[
           Rational[1, 120], 0.008333333333333333]], AbsoluteThickness[1.6], 
         LineBox[CompressedData["
1:eJw1mXlcT9n/x1OkoZXQGMQIMaFJiCm9skZNopAKabEWURRCCFFSd7+kydLY
ijJJaEMqxGBCZamIyZKaxlI0+t3f977rnx7Px7lnue/zfr1f59zPAN/VswM0
NTQ0PnbQ0Pj////7a07AuZ31k1JqhPz/cWsCDvUWXlbOElXWYJD5qfDwmDvE
HRl8Wx+xLsKdntdhoNEUZrnIlVFZl8Ehp3n3Z2vtVdmQwasoZLzX3KayMYMt
3kef9uu6UWUTBqf9hv0zfvZmlfswMM+8mP/PjB0q92cQnMxGurvtUtmMwfLy
+ATbBmo3Z2D439aLt7quV9mCwaCtoTX6Pu72/2NLBj2DFm/BmUiVrRlMylpf
OSdur8o2yvwzy+OGrdmnsi0D7Qv5Jy5GUzsYnPCrXzH85U6VJzOofjbidVrN
dpUdGdTdCGo6emObys4Mpn2XPavfOmJXBmJxj5CPPLE7A3ud3/iNOtTfg8GD
flppmtOo3ZvBH0dtI3r02KiyD4MAzVb79eZ+KvszmLvW68+J+X7q+y5jUKmz
dcttqw0qBzIY19DmsETcqnIwg4b6/PB+rhEqhzK4pds7+qb9GpXDGXi33BZ7
WE5TOYLBiCLrnbP70nyRDBLXF7Q827JK5SgGBh8/HY+9skTlaAYWidH5I89Z
qv1jGfzu1mmqqXmwyvEMHgeUN19zoPVxDBjnnHI2gvZLUtbn22NceI6vyolK
fmzy9uzf6KGOn8yArXkqNc1frfIxBqvObivjNgWpfEJZ71T9tw2fZ6ucymBb
3uymBR2XqOOlM3jraSg6r6D3z2Sw0+beH910KJ+yGby/k8j2fBCjco6yH3ZL
HSxux6lcwOBFxJ7u018TFzLoNfxsVqzBPpVLGJw0qZz1wob6lzLomLNhfMUT
yv+7DHqnDvM4tpfayxhYzXW8FTCBuJxB+PSc/p0m7lH5CYMpODH1dt9olasZ
+GPCJf14er6Wwa8ni4a3NSaoXMfAvTSsLsaB9PhO0R//7fzymZLKjQyub9jj
letO/IHBGmftmkOGssrNDFZUnPtWvzCR9M/gU3mTS7GcTPpnMa7+zUE+/Ajp
n8XGNavSbuEo6Z/FsQdZSyRfYl0Ww34YeXfBQmJDFvHvAxkvK2JjFkbhsV31
rtN4Jiwqxjz+d6EzcR8Wg127NWhpEvdnUbhQPuJ05TDpn0Vv7QDXhYOIzVkk
ffUxyOxN67VgcTMkdNG4SUkqW7JwHm9aM+RnYmsWJXp3/KKy6XkbFh2D/Pbz
l2l9tsr8+t7zmvb9rjJYlP8ZIi2xOK7yZBbdJacNn3RTVHZkUfTFJPWf27Qe
ZxYXBujZzB/ym8quLMYstZUm5R1S2Z1Fzf28Ky2vKN4eLPR0ok6mBR5Q2ZvF
moZroScXUb31YaGzI/dQxhraX39lPRWtCY45tJ/LWASVhFx4E0PjBbIwEP61
q5tJ8wezGNRX8sJD4lAWC42820amUjzCWbyq/P7z0UzqH8Fi1LwdO5JNaD2R
LHp51061eETzR7Hwai5fE72DUzmaxbYu9tuvZvOkfxZLq+91MVtwkPTPYqbH
r9rVIyg+HIu15UHaCW9pfyUWGoNOlx9MovZEZX1hLkMsfGk9ySym/VHX+GwK
jX+MRVhpcx/ds/Eqn1DWV9RpzV9xpM9UFkvCWw5XhlJ7OouGC8e972uzpH8W
oa8yRw7ZS+Nls/hlafyjB430fjksDoaER37zpfgXKPEXp9SNPkRcyGKX5/yo
FZeIS1gsv2V+StuUuJSFv/l6341JNP5dFiEpGWnrO1C8ypT4RH7KWD6c1lPO
YssPzKWlc4mfsChueD7xwSR6vlrJny79FyaU0Hi1Sv6bmholuNJ8dSyG97u1
GYuJ37G4sWLqh/hw6t/Ioq5t/O6MdKpXH1is3vtwD/eF/LhZ0XN8t32Bo8NI
/yzeLvPuwI6neq3Bwcr6k3NB2nbSP4cnJl3/7jSf6puOwgczF2e3Urx1OWjN
LnrpmU7zG3I4fTPIYVE1rc+YQ/HOQ6M6JFH9MeGQXbOipZ8LcR8ObdrdfbK8
6Pn+HPy4yh+bqmg8Mw5dNHUuTCum84a5sr6d+70ydlE9tOBwdW66cfBKYksO
W5f8Jae0P2/NYbldmrdbAMXThgNzdHXJPW3Sky2Hr/8lHwm4SQwOorFDjmUk
5cdkZX25nYclJ9P4jhz+6bnRtvX0btI/h4OGLVejVtH5xpVDWf5PN4alkF+7
czCIHlmS4DuN/J/D3KGPevddsoz8n8OMQbPvzh+4lvyfQ0bdvVz7F+vI/zn0
nK9rU8VsUHkZB037JZt/0t+qciAHryyPp4axO1QOVnhu5JbDcrTKoRwGHvjz
evguOu+Ec+hkttjNYFS8yhEcWmfzL81S95P/c9j7Ya3XmR0x5P8c/t4WOzjt
OZ2Hojm8mrb1l6QFdH6J5XAu7N8HH2zovBXPQWqym1TQJUpljoNcU9bT51Os
yhIHm3/H1Y+YxqmcyKGy698/GnWXyf85jD9Q/vvm/APk/xxuLp8+J+Yvifyf
g7HLyQGVEdQ/lcObcw/TEzPjVE7n0PeXQVa/Z9H8mRz0nwWEz5m+XuVsDn8Z
rvfst2Cyyjkcin549HttVAjpn4Ozq2GAEELnhUIO3U1y1y23pXwq4WDU7/jL
eWMof0s5LC037mE1gOrtXQ4xzvqDD/JU38o4WISPvXRwOdW/cg6Ok1Y+zKmk
9iccFtT4elfnU/9qDlXdF/8LTarHtRzyJnQaalRMeqhTxutkkLt2Fq3nnRLv
iRfntsygetLI4bzWNxe9fZS/H5T8fNAq67jSeM0c7lbURixfTv7UyqFw3IZB
2w/S/Bo8WN9cp70nyS878vjx03HB9AStV4fHqwvdvw1or+e6PDY0GMTZ/dPu
/zy0Wvpo7brV7v88tr8Zf7bDV+pvwqPg9JfSPS9o/j48bLTDK+vd2vXPo22G
fUlMIenNjEfK5SWbbiTRecich5nOmUNvv5D+LHhc6rR434XNdH6yVLh8Rc0p
d6p/1jxWWT91ChpI49nwGFPqsXpOLsXLVlnvrhA3lx4UX/AIGrOy42JLiu9k
HnZG2nsXXaB658gja7ZZTL87dH5z5uGRMC/EZzi1u/JwdVx4eJAZzefOw+jv
gVH+XWk9Hsr84X5vWjiqp948AiPebozMpXrrw+PDVZdv3H+ryP95dHey9zVN
9yf987i1ovyrxuQtpH8evx5PuT58A+V7MI+jw5s7a1XsIv3zMK7y/+4zs4f0
zyP18a2fE95SPYjgcfl8xymajgmkfx5+ZfsS7pQwpH8eng9+zwuwZEn/PNzr
J5tu/kztsTw6TNeIvapN7fFKu1/b0/SBpE+ORze/qavenhNI/8p+vh2k43SV
9J3I42qJpd6mZ7+R/nmE7ruxPcvnCOlfmd8xJjHsy1HSP4+F+UWbIB4j/fNw
qm2LrC8gTueR3/NX/TTDFNI/j5LA532awoizeeh4fh/ynxdxDo/Yj3bTl06i
/gU8EmZ36z1oJs1fyOPNmy+D63okq1zCo/rjPI+m2oMql/J4UproGfKa3u8u
j7OnNWylSqqnZTyqTG/8XNQvQuVyHmEz5/4x/eti0r+y36F/j71zm+631Tx8
Ow253uka5UstDx8bLvh+Svv5n8eD3Rmmp8wof9/xGGJrf3qmf7v+lf7jj1dM
m0HPf+ChvzH77pRc0kuzko/G6wt0NJaT/pX8eDShtNcI8hMNAfY5UaeHmtF+
dhRwr4/V2pSYRJV1BKxjuxpNvULx0BXQeHHIKbsxxIYCcio+Hzr6jeq1sYCg
gtxZa0Mo/0wEJKXbuAXkziH9CzDKLShqY0nf/QVs6ph5fL8l1S8zAWcaZraU
2lL9Mhfw2+Gs4ktXiS0EpGWYObQVU/2wFJC8yvBFxh7So7WAQ3l7U6K1qL7b
CJh/cM6Ea8HkZ7YCtgeE2uVU0H5CgLuV3tVlQ35XebIA3S/CkwVaaSo7Cpju
+/rUls/pKjsLuMtcyYzbfU5lV+X5m+ONag7/obK7gGujG1sqEjPJ/wU8+lGn
822v8+T/Anptr416mkLsI+B8tHvKwYXE/gIGHGnrG7aU+i8TEDdr1kf/7TRf
oICoqANv05aeJf0L6GA/ZLGH10nSv4CBOQWj/aMpv8MFTLrzcefYr7RfEQIW
VRfPuWBA7x8pIHva5sePVrbrX0DegY05mkcoP6IF6MW3OevtWarGM1aAdpmX
hT5P9TdegMWDF62ROpSPnIDPJy8NuTKX9kcScL/r0uEmi2n/EgWM/HPvVJcd
5AfJSn5k2N/VXUT+c0wAWo922MmQf5wQEKGXFRnnQf6TKsBs2NH6qLvE6QIm
lu94qptNnCmgVNjvvPgL9c8W4FbaMjrNjzhHgPdb/+yb74kLBMSOOSKFv6f+
hQJe7Vra+jCT/KxEwBHf8bv7j6D7YqmAopPa5j5Fp8n/BVxq/tmh2DyD/F9A
07Bx361zPkf+LyB0T99Z92pSSf9KvCO/31ranfK1Wul/O+Ts1IzjarxrBeye
s+5b8y+5KtcJeN/y8vq99Osqv1PiO6vGZFvcDZUbBbQc72ozKZ/4g4A93Q+u
G+VdpHKzEo/gB03VGfkqtwqYse1q7x31lN8aIipyBu8aX7SS/F9E9cpeexJ/
ovfVETFj4L1Yt+f0vroiPq6vK2xqoXZDEY1HxnUNG033OWMRFpWTNbYNoPOU
iYhs7Y4r9mrS96Q+Ig4am65KzqP60F+EofPXPa/HUv0xE9Hp9KKYMwLVV3MR
G0z/vLo6kuqLhYjvT2+47TyC/MRSxFZT6zVB2lSvrEVEOa6vGro5SWUbEWfK
ive6tee/rYhYmyNvP44if4GIX1/xta+ukz9MFvH+ecnCr2NPkP5FjOix6pGo
e4r0L+JU46OetU3EriIyfd2OX68gdhfx3djQ6Id2xB4iFnX2m5pQQfr0FjF3
8OjYRD1q9xERt8F4mc0tYn8RU3Zq7cvaepr0L6Ig5ONTk03EgSK8zz6e6uJO
zweLGOkuxUZ/ovwJFbHGRnf8Fk16n3ARg58l2bgsJH+LEHE579bwKz9QPCJF
zDlwYMqdJxTPKCXe/UYGfvpKfh4t4tDU1/ctGun+EKv0P/D25+yc3eT/InY7
jN2odXY5+b8IxwMNVb4dtpD+RfRx7jPb7Sc6XyUq+1069OLqVPp+kCwipHDb
iFeOpMdjIpJ8B3uWNZAeT4hwMavyXPSmXf8iGn45oG+7n55PV54PDsu7Ykz1
JFPEz3ZV1s75NF+2iADPqjvjE0NJ/yL8vxPyoqfR99kCJR9cJvVqfU/5Vihi
VbedBu83UrxKRDhU9QxKM6X9KxXhZRZT5tpA+rmr7FdWmXBrJPlDmYiZDmmZ
Cb8Rl4u41pTat+gO8RMRP67rs2fVJeJqEWEmNSvs/6Z6XisifuHZni1JqaR/
Ea5tcU2XbSgf3ynxnfKx5bFM+dsoYqjVc/2njpTvH0Q8K79uPdKLJ/2LiHkT
FFSaQPfDVhGWrjf65ZfQfVRDwrz6GZFdH9P3gY4SJL3y1IlB+0n/Eiquh3Uw
Gkz3ZV0J57+vlqpG0/clQwlPNy16+pcV7YexhKrloxOOnTtD+pdw32p6kn/y
JfJ/CQlaVRNuZeWT/0voFv7yhv6Ma+T/Ekal2LjpeBObS1iSK7kdOnyV/F9C
kK+Ofaf7BeT/EkaHWf42UD+P/F/C6l75Pw79MZf8X4KP6+fGu1YXVbaVsGDj
0TLLibQ+SJgeviR5kQXl12QJz/31nHdU0P3AUVm//fCt+mfb7/8Sogsz7YzK
w0j/ynqWNcRPSBdJ/xKSapL25AiHSf/K+z37rn9dFu2ft4SXQ5elXFt5hvQv
wXD7mZVbQjNI/xK6TN78p83f5PfLJMgaTHabOZ0HAiXwFSZhjTvpvBCsvH8g
d2BKaRbpX1l/870pFRuzSf8SNHp462oZXiL9S5h4+7zeCcfLpH8Jdl5n+pb4
5ZD+lf3dljWqizP5T7SE0xqeo191ziP9S2jR673sQQhxvIQBK63ydS8TcxKM
dG9r5XUhv5EkOB/lXQYEESdKKJbGzLUqJ06WUM1PHnW8a4HKxyR02PRiUEgR
tZ9Q5iv4LWZrKY2fKuF2sVH27KW0vnQJtjMMCtffo/fJlPD4w/SAMXPofbMl
BMetXjJ36EWVcyRkOuj/HGVD8SlQ5v+uv3ul3QXSv4Rhu+dpFphQPEskPPzV
+p8PJRT/Ugk2JT23PZ5H5727El4t/7av5RHtX5mEq5pfdnn4tOtfwtifQtmK
H2i/n0jwDC3XN6qgel4twS9Ap6d5MdWXWgk9Z61+ViNQPa+T8K70zbC+g6me
v5OQ6BT0um4f1adGCYiYaT2wke5THyT0y5DfzG2iet4sYXNsZfD+EVTfWiV8
k9Z//y2V7n8aMrx6jp3071D6/tNRhlZ5ygQDke6XOjKcbjg57beg7z26MjyG
5RUV5tHvV4YyPo/2OG2wjL5fGcvYZfHHNO3DgSqbyLjvO9T0VbEn+b+MkyW5
k9LdrMj/ZWw5k9zc794/ef9jMxlPB+qYPQqxIf+XUWybntr/F3reQkakt+GY
dYXOpH8Zu4/n/Dd0Hv2+ZK3M71QX9PoTfY+zkZHxfEF56XhX0r+Mc2k247XD
vcj/ZRwpPf+xvncI+b8Mbtuu0R0v0/s5ynjckMZpT6Xvcc4yzrcN69TZYA3p
X8aUbouuPXpH7+cuI99MZ37Qcwd1Pg8Zs5sdA8Xt81T2lnG87c35kelOKvvI
GPBMq/PHmv6kfxlfjvQ2LK3TJP3LSL/tkOKtSf0DZSTZX4x3/ClQ5WAlnvMH
fTpcRv4WKsNfTL2Z+iJc5XAZL2fYrSzcH6lyhIyRr7tFD31CHCnjZtqzEIdV
9HtilAx2b8wAJ7edKkfLOHBhxuhRmVT/YmW0/loVv9KaOF7Gi2PafTTW0n2A
kzGoYa9Lh8RY8n8Z5i5dDE61/76WKGPe10FacU50/k1W9idm5qOfehMfkyFM
6LvI9UT7938ZPTKvbLpxme63qTJ+yPHc2OOv9u//Ml5dEnvNc6DxM2VU1+yv
33KFvtdky0i2mNOVdY0i/1fik9shLs+RzicFSvzddNf4F1P8CmWEXbK+XS9T
PpXI6LVV/+G+s8UT/g9KEYhg
          "]]}}, {{}, {}}},
      AspectRatio->NCache[GoldenRatio^(-1), 0.6180339887498948],
      Axes->{True, True},
      AxesLabel->{None, None},
      AxesOrigin->{1139.5833333333335`, 0},
      DisplayFunction->Identity,
      Frame->{{False, False}, {False, False}},
      FrameLabel->{{None, None}, {None, None}},
      FrameTicks->{{Automatic, Automatic}, {Automatic, Automatic}},
      GridLines->{None, None},
      GridLinesStyle->Directive[
        GrayLevel[0.5, 0.4]],
      ImageSize->250,
      Method->{
       "OptimizePlotMarkers" -> True, "OptimizePlotMarkers" -> True, 
        "CoordinatesToolOptions" -> {"DisplayFunction" -> ({
            Identity[
             Part[#, 1]], 
            Identity[
             Part[#, 2]]}& ), "CopiedValueFunction" -> ({
            Identity[
             Part[#, 1]], 
            Identity[
             Part[#, 2]]}& )}},
      PlotRange->{{1139.5833333333335`, 1650.}, {-0.15124610961474047`, 
       0.2011493705425094}},
      PlotRangeClipping->True,
      PlotRangePadding->{{
         Scaled[0.02], 
         Scaled[0.02]}, {
         Scaled[0.05], 
         Scaled[0.05]}},
      Ticks->{Automatic, Automatic}], 
     GraphicsBox[{{}, {{}, {}, 
        {RGBColor[0.368417, 0.506779, 0.709798], PointSize[
          NCache[
           Rational[1, 120], 0.008333333333333333]], AbsoluteThickness[1.6], 
         LineBox[CompressedData["
1:eJw1mX9cT8n3x9u0xLa0hCIJIYrNqkThJS0hRKEUQkiKULQJ/aIo1P19iZIQ
WylC2nwKRQghJPkRISsKUYi+97v36J8ez8fMnZlz5rzmnJl3n0WrZi7R1NDQ
+PiThsb////vrzkBiycN3R2twY/9j1sS8Do7Zav3r3tV1mDQJA/2RPh+lbUY
LBsw537PDgdU1mYw+PCfDs4exDoMLHw6Lkz5lKKyLoNtI8bMTzlNrMegg8sH
7k049ddnkOtQWtbv5EGVDRk8CreoObk0TWVjBjp3hPz03kdVNmEwf/GaowOm
EpsyuPmT7utjmsTmDMafqKqdcoLYgsGWxTEWmhnpKlsymPXL7b/PmRxT2YZB
/qDuKz+eyVLZjgGT8L6NeVm2ymCA92vXjyk5rrIDgyEaB9dqDzyhsiMDM0OD
7SlLqd2JQfTu/r19I2g8ZwbnAr9PS55C87syGNmdc00wIvvcGHxcN8FZvy5V
ZU8G0641e2aNJX95MTDir820kZJU9maQZdW/tPvTPSr7MDi1zODq0yG7VfZj
EDa9t/urXsQBir/ie4f8eok4kMHl3CdnA7smqhys8PnHzcs37FM5lIF5lEM4
cyRZ5TAGtfmf+tbb0v5HMXh9NpZr7U7tMQzO118pj/kxfhyDKLm4jHPmVI5n
kLrb16Bn1Q6VOSWeKrdc2bYqWmWJgfWoGx9SIqJUTmRgt7Bk9uHKCJWTlfhq
b5/S+XaYyqlKfPBl+7vP3KxyGoOf1u/VuTE2XOV0BlPvjJzx4CKNl8VgwMay
Hm070nw5in1T7tdMGbpV5VwGLybMEQw/R6qcz2Bj4YL5u31p/kIlXvftXBkQ
RPMXMcjLnfihdtw6lUsUe4za5JpoOapcyuDIpy8fRw0NLPiPyxiM21izZLBB
lMrlyn6dK/j0c+w2lSsU/xscNE4IJq5S1mNTaWmRvEXlJ0o8tFYZZGtGqFzD
wMl2ysm2OsS1DO4/GjzkH52tKtcxaP9yz5XTHrEqNyj789i5KGXhLpUbGSSd
7TLZZlK8ys0MAiasmKP5dqfKLQyEqU+fhcyIU1mDRc6e4ZeMVtF4Wiw+Tl87
LraI2rVZaOTF9tE5vkNlHRalhre9CwdQuy6LVtemRK0Msk+PxaYNibvfeG1X
WZ+FwbRcKU6m9RmysAr2GavrzqpszOLSunMlso2gsgmLkpINoy4UiCqbstj2
wmyLWT2xOYtj64cO1xlDbMHC2mlZx/MX6XtLFkb7tYsqL1K7DYuoz5/eJYzd
rbIdi7v/xq45aZ+oMlgsfyceyplG7MAi/N2RAr0+e1R2ZLHq/uaVeXPoeycW
WobT3DsvJXZmkcFNb+5XIqvsykJwSBk+sJjW46bY3zDAKmF2gsqeLCZrP9wz
1Yb200ux3+WUkb/NXyp7swj+2Dr6VlKAyj4sPNw3hH8rJvZjca/vHctLu4JU
DmDh/SLv+NTtoSoHsmgXoTPA0o3iJ5jFzM/u4YdGUbyFKv4Ydf3uYU+K1zAW
K6xmZrRJ3KxyFIumGW6hj4atUzmGxZf40wnnddaqHMfC8nY/p5mONH88C38N
6/4rLKk/x+Ko9cHCCb3XqCyxeN3Tfbp8bKnKiSzeftb6Y1qxi8rJyn6/rL66
tLAb6Z+FZ4XzWftUd9I/i3X79219/96P9M+i444eB+u/kj6zWBzJmTjXzTGU
9K/E38qafRt9N5D+lfipjzx1+Sb1z2eRGzrh556RQaR/Fha3b0YihL4vYvFw
zj8RTBCdLyXKertFXW5zcRvpn0VnNu/krEFxKpex2KIx9rbpKuJyFs8fdlql
/T1W5QoWYxx8H3jMIK5iceu19aCBPxM/YdH7sGBdsZ6+r2FxuPDF+y+G8SrX
KvYP66OlMYdRuY5F3BI07E9iVW5Q4u30gF8ng7iRRZLXx806KxJUbmbRd2y/
wSM/0fncwiJlcFTd2LnbKf9z0MvbuHp0K9mnxcEk/uNPlutoPdocphV1He77
cCflfw6nS27UVhQQ63LYEN6x+32e+utxuMQMuttwnMbX57C04Y+KOz/mM+Rw
Tu86wpaS/cYcxid26jP1Kq3PhMM3R7OInGdkvymHk7ssR63uRvaZc7B1+jhx
6VzKPxYcjBNz44csJbbkMK41taxiCrENh8FZabuvt6H6x44Dc6agcK2GQPmf
w+fWIWLrFWp34CAcy0w3/Yfmc+RgOL8ibbIPrceJQ9qlx77pvuQvZw7HEh+3
jbWhfOLKIUgofH92UDDlfw7VO55r2nZeTfmfw9cUo6q/zNdQ/ufQ1MPp20sr
ildvDqaTmWW7Eilf+XDo+v1xUaEu5Tc/Dsd1Rm/Ma6D4DOAwo/OO3U5G9H2g
4t9nj84yVQsp/3PYOjnd55XpLNI/h7rfDB8feL6c9M+hf9c/DeqMVpL+OXTP
eNVu7Q0f0j+Hnn49mt1nuJL+OaS33v8WYT2L8j+H32/GDIweHUD5n0Oe3TDz
av8Qyv8c3kxwkbwFyt+Jir/3ep3mR9H6kznsP/dbAfeN7E3l8HaMoXWON/VP
43D1kM847hvpM53Dx2sOO2fN+Iv0z0GMaokIHrye9M/hhI7xruenSN+5HI50
Cni3RfuH/jnUd77H1zTT/hRyCKx5Pn/Zyo2kf2U/GtFlajPVAyUchuFVH59O
tL5SDtsMDheu3k7rL+Ow3a6jtHAecTkH/4qCGy0eFA8VSvxZzmnvcYbGq+JQ
7uwxKPIAtT9R/HXE+/uNMRRPNRzk+SOcm81Iv7VKvG0tfx/USPFcx+HJx1Dj
Rxspfhs43Inw+3NgJsVvo+LfrJ4GW6ZT/DYr41dfat1jTfHbwqFoZ65D2q8/
9M/Dlnn9R91yWr8Wj9X7m3SWBdJ6tXmczTsUxk/ZRPrnEXbw4Zp2E6ldl0e5
eW7QgnLaLz0eXZILsrz/R6zPI3bJ/rVnx1N/Qx6ay0y2+CVRfWfMw/WcztpZ
q8kfJjw6/M59+teK4t2URy8n/54NlnRemCv9S6yC7JfReWPBo7pN9deHOtRu
yaPsVHjmpmyyz4aHSQdnz86Xqb8djz/eT08+ydB5Ch76UY9mt2sjkf553Hu9
tCzWiupvRx47tavn+iymetqJh93rVfHBB0XSP4/KMwEvRh0nf7vyeGWUEpgs
0fhuPNZF7prk3pXYk8eWQa7RKdeIvXg4D//sseg9sTePxaHjJ0y9S+zDQ24K
yTrnT+P78dikx/butI32O4DHCXf/D0v8af2BPNrUNc7LWkX1ejAPp2ndGt49
Iw7l0an6lqunC3EYj98HB1iOe03fRyn7w16+dtye4iuGR+6pPkXTUmg9cTw2
70l86ZNO53U8j+fLXkx0Kqd6m+PRe/6sEbWLaf8lZX/uXVgZ0p70lchjeh9/
1HSieErm8TX1YujTrtQ/lcf3NiVbrJf80D+Pi5Fdrd2K6TxJ56FzwL7FPtab
9M/j0tUztzdfXKKeTzk8jnS0PxW+P0zlXB79Q5b5ahyj+jRfiYf275jVQ6me
LeTh5lN6c3h7qleLeGRfS6vrfzdS5RIeU6v7Hf6zM41XysPHtq3bX5OJy3jU
aw3zvdw+XOVyHpI0ZNGJQqqnKhR9jF/SZtYXqu+qeJjiFzPtaKqnnijx99tf
jd/N6fytUeJlBffti6+/yrU8tJ9HDM/oSfVUHY9Fl7NXirVUbzXweJ/ztJ+L
/kaVG3lo6TVE5w2l9TfzWD9oYIczY8i+Fh6RKZOKqlYyKmsIGFFxRtYWqX7V
EuBzLibb4FOyytoCeg93OTy2PlVlHQFz+6xsYh3TVNYV8Gr7s+LiD0dV1hPw
y7uFhb2r01XWF9Axuiop7mWGyoYC+tmUX+ngkqmysYDVvvVmAyccU9lEwGfj
h6ZBX7JUNhWQouMSdqjbCZXNBUx80Ys9XpCjsoUA88m/2U6qJrYUoDkmZF/B
VepvIyC5fu9It3XHVbYTkB4V8sF9U7bKENAhp6i9VEbzOQhYtX7vKukqrcdR
wKf7a+qZx2SPk4DMkY+GZ3wl+50FXOucNejFYfKPq4ArqV92/36K/OcmwP27
768Tosi/ngIKZxRcfzOc7mdeAnSfa/q/zf9R/wvQMqpis3fZkv4FtL55EXtx
wWLSv4Ca7v9L9Ds6l/QvYO3R1p5GFpTvAwUw4yonNn0ivQQLMHD6oGnjRnoN
FeARu3KhTi7pO0xpb7P3u4cfnW9RAsbaj46Z/fOP+79iX7HZmIkJ9D4Qp+x3
5tSCX27R+0684o99V/O3NRwi/Qvontll6WFHep+RBMSZpziMLKX3kUQB707r
RG66lUH6F7C0sk2fiLPEqQKijXve2FxH/dMEXLcuGuUwjjhdwMhLjj4Rh4iz
FP/184u3/z2T8r+A2euaSt8spvefXAGOG06eHxlB7fkCppzsn3T17d+U/wV0
0vgo2G49Qvlf8XdTdGlkb3q/KRHw99Axf2pPovZSAXVObu2yXWj+MgERts47
texo/HIBF/JuF7udofYKARrjZ7YsiST/VCnxav/eqZsv5Y8nAiZwU1u5XLpP
1Qg4Wvxl6VvTFNK/gAT9VzmfBdJLnRKPF7cvH6xH8dyg6GuK7oVljyh+G5X9
2TC6w/pXR0j/Aj4kRxoF7aZ4bBGgX9nQGp5N91ENEWl93b/2t6X7o5YIj0af
616Vkyj/i3iqtaEU2j/yv4iK66832c+n815XxKvsGd2/bab6QU9ERu+hvoue
U72rL8K438PIqLZ0fzUU0T+r88LYNXQeG4uoSzprbVlB7wEmyvgd18a4OZFe
TEXE2R/yavh3L+lfhGHlwO19i8keCxErNNYf7DN3P+lfhFbx9ek3nyaR/kUs
mlG8d3Loj/u/iFNnyjvoTuRJ/yKsSl/xyXM40r8I/uD57BdraH5HESXxWT+v
O0/zOYl4l79nX5trB0j/Is4Un/a9lv9D/yKa3zREL/hK7W4iurgOSQ0Ko/30
FHF8r5vcdIHG8xJhmT2xbMJUss9bRJRu3vr6T5LKPiK2PPf6emk/rddPROBi
2x0rY2i9ASKuM26XhvoTB4r4dCnJ/l4e+TNYxNf9H9J6pRKHivhe3pS01I/e
J8IUxrahY5rJP1Ei3jzeUa8fR+8fMSLMFnv+MWQkvY/Eibj3S1tu8DPyd7wI
U4t2Jb9pHFKZExHvfONmcvDfKksifE7pu413o/M2UcTjZN/qZ+/ovE5W1n+j
50WLCadVTlX27/SiMWX/EqeJ+Gxq07jHizhdxFx7ZnCSdErlLCV+HjdFNnw+
SflfRMG7BxvWLifOFVF2oia/8T7Nly9i0JBNnULiiAtFHPu0bHvEBOIiEQOc
+/9adZDyR4mIAN36at140lupCMe35SeOJ5A9ZSLyb8a0dfMkLhcR2WvfgrUV
xBUixu0ufF2ym76vErHaXT/2nhWN/0REzTOTBzkBxDUi1qx4OW7hOuJaEcNy
t99xCSauE3HZ5ELMyCTiBhHi8M/f/u5C628U8U9NZXcxjLhZRGe7dRZdFxO3
iLidvmREjxr6XkNC3/jTSZPmEWtJ6NNwtWPkY1qvtoQF31++uz+Z7NGRMCTn
iV7GBcrnuhI0q3wdI23p/NGT0M5dt6HkRCHlfwkX69+HpPx5lfQv4Zd2Bjk5
98pI/xL8w8tGjK4hNpGUjMxFrw65TvqXsOOB1BJdf5H0L8H1QaafSeY50r+E
mtyMTDGZ5rNU5v/ny43ORsQ2ElIaDLNnhhHbSTDlao4/GXOG9C8hpP+ic/aV
FE8OEr72vbNi3kay31HChzaY+SqQ2EnCyzSmV68Ust9Zwr8HJw/ucJ7OW1cJ
cYW7bWpnUr3gJoHb+7OmThc6vz0lbDebPTbjhx68JJhH/TR66ijyn7eEKX2X
hA4Kou99JLCjm1Ji/qF6w09Ci5G9wTTtg6R/Cd8SjFv/6EbnTaCEzharnu1Z
RXoNlnBieTfvnZvo/AiVUD+ixxvvtXQehEnQj/T698MxygdREgakf5tV5kn1
YYyEOXbDiiZHU3uchD2vNKOtzal+jlfiIe/+/2bExpD+Jeh01VhuyNJ7siQh
cVbXkJPeNF6ihLnp1StKSmg9yRJcuox/sGgEcaqE3636Hzt+ieZLkzA03i33
G0PjpUvocmX8g0YPej/NUuJlbp81vEz1bo7ib+775cPbqR7PlfDbgplmmi5U
r+dLGH+MLzSZs4n0L2GcfZL+W41g0r8S70drPSN20n2iRELpysq2Le1nU/6X
MKpv8lijTYGU/yVsHer3daQG3W/KJSx5Eb8nYy7dbysk9O9g0G3oJOIqCZ/t
T91/epTuw08Ue0tuuBRaUv6skbBhiEWmnSXdX2slWCz2kQcW0/29TgJfPUNY
ZEHvAQ2Kv3edyHkaRPVco4TNlYlmd7tQfdGs+P8XfebPH/e5Fgl6O/dahUTT
9xoy3n1jwpdsp/udlozFPYZXe36i+bRl2Jl1YOcfINaRUSk+/vJHB+qvK2P1
vqfbAoNoPD0Zd/1jSx+cpfn0Zexd8qBy53i6XxrKmPn6ie/QPFllYxnZl10G
MGfovm0iw0LHVD/IhH6fNJUx5NY2zd9Dic1liFeebJruTGwhwyC+5cyXOGJL
Gc8e9HrVcIzYRkbTo6sjx1VRfWsnQ/LesEwaTvNBRpf5106HdqH7sIOMvDjr
uwPTiB1leDy5YdXv/Y/7v4zgeWV3cmvo9zpnGQkz1ww5cJnqZVcZY4Uu3Vdd
IXaTkelXNezpemJPGT+t91/B/kXspay3ZIFXRC+qr71ljM7IutL3PbGPMn+n
rTUem+n3Qj8Z+10deq4NIA6Q4TZwxCHvYcSBMiIX3dpcsIY4WEbMXcdfz9gS
h8pwPZWY1XsT1e9hMqz26NW6biGOkuGkkz/PqB39Xhmj2DPoepqH62GV42Tc
+sssbsYQqp/jZZSNYL3au1G9y8lo/2rFRhcrqoclGb+Vul04YkD9E2WcK7mc
FONH4yXLmDd35ooLa6g+TlXsnVzouCyQ6u80GV9tJzGzMqn+TpfRaNsjc/h3
ul9kybA8PIWb8Jnmz5Gx6NH9wwM/0/y5Mq6bjTPMG0C/1+bLmGQ2L6RmJXGh
jLiphhX5H4iLZJwefD07oAP9PlwiY1aXI5PD3Y+N/T9iXHwW
          "]]}}, {{}, {}}},
      AspectRatio->NCache[GoldenRatio^(-1), 0.6180339887498948],
      Axes->{True, True},
      AxesLabel->{None, None},
      AxesOrigin->{1139.5833333333335`, 0},
      DisplayFunction->Identity,
      Frame->{{False, False}, {False, False}},
      FrameLabel->{{None, None}, {None, None}},
      FrameTicks->{{Automatic, Automatic}, {Automatic, Automatic}},
      GridLines->{None, None},
      GridLinesStyle->Directive[
        GrayLevel[0.5, 0.4]],
      ImageSize->250,
      Method->{
       "OptimizePlotMarkers" -> True, "OptimizePlotMarkers" -> True, 
        "CoordinatesToolOptions" -> {"DisplayFunction" -> ({
            Identity[
             Part[#, 1]], 
            Identity[
             Part[#, 2]]}& ), "CopiedValueFunction" -> ({
            Identity[
             Part[#, 1]], 
            Identity[
             Part[#, 2]]}& )}},
      PlotRange->{{1139.5833333333335`, 1650.}, {-0.26393061113960564`, 
       0.07481434653618697}},
      PlotRangeClipping->True,
      PlotRangePadding->{{
         Scaled[0.02], 
         Scaled[0.02]}, {
         Scaled[0.05], 
         Scaled[0.05]}},
      Ticks->{Automatic, Automatic}], 
     GraphicsBox[{{}, {{}, {}, 
        {RGBColor[0.368417, 0.506779, 0.709798], PointSize[
          NCache[
           Rational[1, 120], 0.008333333333333333]], AbsoluteThickness[1.6], 
         LineBox[CompressedData["
1:eJw1mXtcjlnXxyMVykxUNJVDJmqGaJSUMn4UQlSEckyFKBUqpVJIilDX+a4k
RKFJRihFISlyaCYq40nOmaeoZKQM7/0+19I/fb6fva99WHv99lp73cbeQQvW
9FZRUfnQS0Xl////768rBSsuhZxY1bZ06v/4cwp+sMvV+tnbslTuwKD8QNyY
lY3LZe7DQNfxvOZQh0iZ+zJwM/9z8S+nk2XWYtDmnKezw+CQzNoM1Pss6asT
miWzLoNR7X+Z+pfmyKzP4MdD639kVE/LbMTgycIs46inxCMYqB51N3r7OVdm
EwYd02w17aeekdmMwX8rvijQmi/zWAbBxk8d2hLPymzBIKlKx3KxMbEVgwkV
vebkG1B/GwbW4+P/Xm2ZJ7M9g7URF9+H36D5wKB3yUvrYf/SehwZ+Oa1/XT7
D2InBovMBnRy06i/s3I/K4+0u30idmXgOcW6Z8H532R2Z3A+3/Oj5hSaz4PB
qtHqhgmGxMsZBL7ZdW7MQfrei8Hzv7f8Nm/1SZl9GXzwn9xLLfW4zH4Mzs2q
iF447JjMAQwepjnt8LtxVOZgBmvyAt1KQO0hDGIG3Ssttab2cAZaE48U1mTT
eUUp95PZYvqTIy9zLIOwlF1Dd0cdkDmOwVUNi4VMcoLMCQzedIVvaPeJkzmJ
wRTTTcX8gFiZk5X+syW/279zm8wcg6drv4v+70NiiUFOuW7R0fJwmdMZZPWI
/orXQTJnKv3r+JKDmsGeMmcx2Pzpp5QBFS4y5zCo6hm9LO4/y2TOZRA+ITVT
L5U4n4FpRlPq7iJzmQsY2JXpt2i1e8n+XsjAcKa4LH5OqMwlDHZajgy6tzZO
5jIGW4vdlsclJ8tcrvSn+qvhM3VFmSsZdH2oG7Nd85DM1Qwc2yw+Hx15ROb7
DOr1NqeH3jkqcy2DvZeePYlNIK5nIDQWH/KdlCnzY6U/TrdcYbozVeYmBj4p
Q7yCh9N8LxiIz5be+OwtydzMwK/uRGRwNs3fwqAifi5X70njtzH4ecbPzMuR
x2XuZDD5Vv9iHcsTMncxyB5tfmHNc2r/rLS/ZbVnahGxCguV3hUz/Zupfx8W
QcGbfwwbd1LmvizMg3f2PH1zWmYtFicOTJyt+SZPZm0WZ441fa/SnS+zLgtd
RjNt5YDfZdZnsas+08HAgdiIxZ7h/xb13D0r8wgWX6PeuH51JDZhYTp0euTt
1zSeGQufhaO96yOJx7L4+7srxWvEMzJbsFgaaXh8kAGtx4pFwPq2jelWv8ls
w8I/9HDBx8Zcme1Z7DVQZe6BGCx6/T440WjbKZkdWdw8nJwcsC1bZicWg+NG
TlihnSWzM4uSqY5P88bR+bsq7eN+YeD4+AyZ3VkoBs+7VbgiXWYPFismLtj6
uiZN5uUsYl9uba3rRefpxcLmmvTB6IfDMvuyeNa43OzULPIXP+X32YnDXk8l
DmDxZoN3YFAO9Q9mkZdwUHRIpPlDWLRpGGXHjqD5w1lEq17Od+tN/hTFYsjx
UnNHA07mWBZdNfWvRumzMsex8HDv/tqo4GVOYDG/2kHXQJX8NYnFMo/R1Xo8
zZfMonDn4vL2IWQPjsUfh/KLSlliSbm+juQDv31H609ncc1sjTDPgsbLZNHk
Vnj7aRGtJ4vFr9MKQv3LGZlzlP7TGab3eCy157JYbRBzd9/PpJd8FvGFpxvN
x9B4BSxe2oeEZs6k/ReymGhRqtrOEJewOOx24IrXNOpfxiIrd8ArtUW033IW
qxa2Tlk+7gDpn8X0Y+KNiNJdpH8WDbVlK4PqY0j/Snsg4+77adRey+Lf7IfN
e00TSf8s7rCtpb6eSaR/Fu/25I4f7UrcxCLhwyezhtP7SP8sbve5OU5t717S
v9JfW+yXqPy+m/TP4sqDxKYppeGkfxav+/lFbJ2/jPTP4qqDxph/zumS/llE
ucQtOCosIv2zaEzoytTPCyD9c6gq1nD+MYLuxz4cWudkXd5jvY30z2HhiYA/
5xtFk/45XMs+fSoncDvpn0PqRrUClTiyhy6HygZj466nsaR/Dm6JG6tZ952k
fw7fDXqpcuMU2WsEhyTrrZrOEbQ/Ew7Vgf2shi5LIP1z2L69RfM/O8g+Yzmc
GXauqCZ0P+mfQ3jl5J5+vxFbKfvfdwiIzSb72ijn97YsDm0le9pzGH3u1q2q
BzQ+ODToJay3mRFP+ueg8WXAh9NdO0j/HNIcal/5CCGkfw4vn6cGqARqkv45
TFCpjhSnbaL4z+His5AqziKC4j+HgXGal1+kUvxbzsHdK7XcJD2E4j+H7vEp
aRu+p3joy2FwiX2boYk3xX8O3hMmbTiwcxbFfw71f/+x9clNDdI/hxTfGdJi
y1Gkfw7504Y+et5vMulf+X1L9iRB04P0zyFicuC2QxnBpH8OI20fm/c3oPOJ
49A0e+mnVi/y/wSlPf7cbD+qnvSYxCFv3XjTI3YUL5M53At27OqJJ3/gOOih
hH/i7kPxn8Op+MKrxVE7Kf5zWGodNWjI83iK/xxmTsvq/HCZ8ossDnV+Lfwb
1xiK/xzWzda9dXoR2SuXw7jnAZPKF6+l+M/h13U+46escqL4z+Fr91D1pLGe
pH8OHTq7Vm56HUT65/DZXSvzZshW0j+H0PSV0RsiaP3lHF4t8DmrZk3+WMlh
092PYc0u5F/VHHLD+zlM1U0h/XOoMLQ8ss3yIOmfw9EfkpY820/+VM/BbMtQ
5pfyKNI/B6Fbkb1oPflTE4dBj5Z8vVxP/IJDUepkze4lpJ9mpX94tH9YUEbz
t3D4ZPuD2a0suv/aODxSX3nA4wjFk04Of/Vf37rahbhLqVem0v3FGbr/P3PY
a+/TVWdL96kKjyPahb/U1NJ++vC4YPJ92w5V4r48cq+/fR/5E7EWj4av+X5O
OuQP2jwuV9VeMFan+KHLw9ZhvKF5X2J9HnOCWzOswuh7Ix53T1ivtptE+xnB
4/TGrhvXIsheJjxy0kp9ZowmfzTj8XHCnx2hl+m+GMtjy6YKw7e9Sc8WPGqn
X1y51pH80YqHXVNx+76JxDY8UqS5Nq5e3/TPY7DphgHGM+k+A4/VKa5Xb8cu
JP3zmFi1ObnttqvsT048Rt/7ecWD/VNkduZxs1qnMtI4kvTPI/rStL/WRNJ9
4c7j8cOBc6TWtRT/ecx3srj8d10g6Z/HksEzvzM1IX/34nHggtes6uh9pH8e
VnZLrDpX0XvLj4db/6tnl/3FkP55uB4x3TvOg5M5WGkvu5qShihW5hAekTZp
Vdp69H04j3uXOzI2ae+ROYrHxhtpndsCd8gcy+P2tcLX0zOI43jYnD2RPvnO
LpkTeCQmpfT0aO2WOYnHcKv/zG66R/pN5jHszILVP1vslZnjsSb3ZrOePr0n
JB7fPTh/2GkMrSedRx++erv3oIOkfx419houc0DvjSwez/Tz5894upX0z2ND
i89MtbjFFP+V5zclYVTWJYo3+TzG6kddTFxMei3gcSks70XObDqPQh5e6oP/
OF4XSPpXrndi/OfzRxzk8ct4ZX6d7/6hH9235Tx858dbpYpPr/yPK3l8qHV6
HXY3jPTP46F27k8n+1B8uc/jxq7GrM5hpMdaHumxX4MKLlB+Vs+j4/nAteOc
j5H+eQy1/TjFxp/yySYeBZ4z7G/vonz+BQ/zcpfujZaUXzUrz8v2ouLtOdJv
C48zK9bHRCylfKWNR5vXqmuV/UlvnTxK1w88pxhIeutS6rH/B4c7M2i9n3k4
HzrUc3EDvX9UBPzV9XhH3tcI0r8AowlJHncX0X77ClhTl/1INZDsqSXgk+5W
u19Fig/aAhafslvX/9v6dAU0/5M26QxP+Z++AOfhWycV8fS+MBJgYDDs9opd
9J4YIcD6/kp7HYnyexPlfPc3LtXTKiD9C1ha0W9K6KGLpH8BXz5Kcy/OKCL9
C5gV0aM+ZgG1WwkY1tukSWv7OdK/gGWXllzt3kDj2wt4uCcvfG/3t/xfQPuE
hjn9Uum94yggVr3t5LXbdD5OAqZO1JhrYEj5o7OAX+IzMtSP0H3iKiD6bP7k
7N30XnUXoGmVsfjWLNKHh4BEW6Fl9rL9pH8BH1r3PJ3uTP7vpdz/vbi6E3tI
374C/mtrExaXKZL+BVhND3k37X0q6V/Ac3M341xvBelfQKnrew+VJ3QfhAgY
ZX3FxPcG3QfhAoLHe7jXNdB4UQJUk4NebpqZTvoXsFN8p/rrKaoPxAlYdOBN
0tQU4gQBgzt7fxywP4P0L0DF/XXMs7RM0r+AV5Nb0/23Ub2BE3B91LDkF9VU
j5AEfJyq9254BXG6gJfrY3b+R5v6Zwqorup1O+IBjZcloOr9EhOz6COkfwGP
rX1Gpb2j/rkCzgweHe9iTPWmfAFuIQFvZzQRFwho9D0Z9CWTuFDAUfXwuw5z
6PsSpb3Pm0d8LiP7lSnPd1HatAt76P4tF2DZdGt7olewzJUC4vb65GR3TiH9
C3BRKUj/Y0Ko3H5fQKqR3v5IjxSZawWcmmWocmct2a9eQMzhuMVVf9H8jwW8
99wYZrOH1tek9Ld13bPDiohfKP3z/uOwO5pU/2kWEP/Hx+zLX0/I3KJcz+Xo
WWwF1YvaBAzp+iEg9A3VqzoFbJg374xoStwlILnqedS5GhrvswC1Bff9pShJ
ZhUR3f5X7hxLXClzHxGWr4xmB2hQPtNXRAczqeP7w5QvaImIcLJUN91C8VVb
xPH28wc2B9D9oCtiXf9s1m7dPNK/iAdLd5QlXVsvj28kYm6zYKw7a7HMI0Qk
2F8PGF1A942JiKIUz7R2G9KXmQjXOBvjmtV0n40Vcff1m4fZJpR/WIhgwi/v
Md5G7VYi/vgn2TDam/ILGxF2zy4l79eh/MFeRH6A2mpXbcq3IGL1rK8t2Scp
njuKOBCSchv2dJ86ibjQXDey+Srd584inNWbBr7IofvAVUTJiGEzHLQof3EX
sSvz3J2bN77l/8r2dfdODl5J8W+5iLoOT73xj6j+5qXc76D92Rv6kB59RcwP
VYsxUCX/9xMxtHIQl6z6rf4nwqzBcBtzjPwlWMSW4uiKjRvJP0JEvI+IYY+X
U/01XHkeHUGzsgeSP0SJyMtO6hk+juqPsSJUT0y9oF9N7XEi9I0j/Xz6EieI
uBKyqfZyN42XJML9bZNkeYzWnyzC98/GlY/P0HlwImwzFNB+Q/UTSWmP8tJ9
OmupvpMuIufctXXFNudlzhTxaKvZ94G7L8icJaJJ2NbryRlqzxEx5HzeDi6R
4kGuCMfINW9PbCbOFzEvod+MfhrUv0DEkl8ecP0bqL1QxLQixsnckuJBiYiv
WmxctxWtp0zE+cgfrpcUUD2pXITmK0/H0/2oflQpQuXFl6EX/Cg+VCvHuzf7
HteX4tl9EXtGLlw6wpnqabUivpyNUnFZR/uvF2E0yu65TjPVlx6L0HmYsWL8
LapXNYlQqwnXrzxB8emFiMmNxX/++5a4WURY5P2LH+fSeltEjG75Z2HiQ6qn
tYmY83t7SUoM7b9ThGlBWp9XlRQPu0Q82ahyy34+8WcR6cuzB3k8JPuoSFg9
YOY79c1knz4SLJb5GVweTO19JYgzbh7uGEjnoyWhcMUXk3JTGk9bwoiITbad
Q+h7XQmqLvERhx7Q/aQvITlkXmsb7pL+JTS0pSrGBtWT/iX47aucPqGO2ETC
q0zPGiP1GpnNJFQUXNJoyC6SeayEO1Obt27WofvUQkL1QcXRXxLJP60k9I9t
cNEyofltJHQue/Dwmgbpz17CztLWPr5flpD+JexLGnL4YTLFV0cJnxcsasrx
8ZfZSbme1sOZhnoUn5wl9J41dPC/vsSuEtrdO+zETbQedwn3fc07r7jT/B4S
nvdsHdLP5RTpX8L2O2Mz3gzPJv1LaFv0YA2rR3r2lTAjMajY1vBb/V/CyIVh
/X6cT/dBgITAd3Or76VQvhAs4SDexh/roHwjRMKcsAHzzA3dSP8SBszk8nsb
e5H+lftZ9rtVbRDl97ESHH5rDL97dDvpX8KuSW4vPEoo/06QEK9zd2lfDarn
J0k44r+36pQG5fvJEtzMonv5LKV8g5Ow3vnBXeuHdD9IEgb7rklY94k4XUL3
p5HF7Y3EmRKGla1ZunKaQPFfwuQF6ce2bKb2HAlDKu5fG9lA+81Vjn+0TLX+
Lp1nvoTlHVqWLrYUfwskuGbtXBS1jvKhQqU/rPwtddBJyn9KJFReCkpZ9Yri
X5mE2JjSuj1nicsljB36rG7EOuJKpf1T0ra3TqfvqyXsD3QdUBxH67sv4dH4
izrzjtN8tRI4vkVzWAxxvQTPk1ef+XoSP1ae38DOR5+Wk72aJHzyV63bdpTW
/0K5/+w1MQnzKD9slrDg7dWX67vI3i0SGIXGL8Pz6T3WJkHt9es+7zTp95hO
CbM7uuFvRPWmLuX51+ya4nI1jOK/hNOPxsU0T6fzVFHgYKXzU42Z0RT/FcjN
sPD1fxIlc18FVGZaeNf6UTzTUmBcSOiO026U/2grsDC99UH7280y6ypwwrps
21R9qtfoK9Awufi6eQx9b6TA+20Zan5zyN9GKFA/x64xXYfqPSYKXAu4+qGs
itZrpoAYOPFtYpYv6V85/r/zLV9JxBYKLOs/8c3jV7ReKwWKvZP0dnOJpH8F
Yn8thJUH5d/2ClTXXfvRyYvsCQUipbodwerU31GBSwe7a2Oukf2dFHhqOyNI
GEnn56yAxssV6T15xK4K9HrJPlFrovNzV4ArS5/S0ZlE+legZLLLottbaPzl
Cnj9/qtzdCCxl3J9gTVP2258e/8rcP27plWT1eh7PwXmNrXk2dTT+zhAgdLV
1717BdL5Bytwp9DTJuYt1RNCFDCYtyz1wnx674cr8KBhfqRmKflblAI1zXbG
R/XIn2MVeMl4NrZep/svTgHLufsnuqt/y/8VaH7dvX7HGHrPJynwuH7O1ddT
v73/FTCV5u278YXaOeV8K4TWzUW0XkmBVUteThj5zb/TFZgU6jW1aSLZL1MB
rSXJzmr/0PlkKbAm2Z7ZvYHGz1GgMN5rgOty+j5XgQrbmg8qS+m+yFdg1nqL
RcNu0voLFPjknXyhJfAw6V+BBVqzTzy4T/d1idJ/Nl13z1hOXKaAfsrJA4t7
iMsVqNr3+HqkNeVblQp8bFZ8sr10rPT/APm1ggI=
          "]]}}, {{}, {}}},
      AspectRatio->NCache[GoldenRatio^(-1), 0.6180339887498948],
      Axes->{True, True},
      AxesLabel->{None, None},
      AxesOrigin->{1139.5833333333335`, 0},
      DisplayFunction->Identity,
      Frame->{{False, False}, {False, False}},
      FrameLabel->{{None, None}, {None, None}},
      FrameTicks->{{Automatic, Automatic}, {Automatic, Automatic}},
      GridLines->{None, None},
      GridLinesStyle->Directive[
        GrayLevel[0.5, 0.4]],
      ImageSize->250,
      Method->{
       "OptimizePlotMarkers" -> True, "OptimizePlotMarkers" -> True, 
        "CoordinatesToolOptions" -> {"DisplayFunction" -> ({
            Identity[
             Part[#, 1]], 
            Identity[
             Part[#, 2]]}& ), "CopiedValueFunction" -> ({
            Identity[
             Part[#, 1]], 
            Identity[
             Part[#, 2]]}& )}},
      PlotRange->{{1139.5833333333335`, 1650.}, {-0.38813454171957185`, 
       0.09872003169672891}},
      PlotRangeClipping->True,
      PlotRangePadding->{{
         Scaled[0.02], 
         Scaled[0.02]}, {
         Scaled[0.05], 
         Scaled[0.05]}},
      Ticks->{Automatic, Automatic}], 
     GraphicsBox[{{}, {{}, {}, 
        {RGBColor[0.368417, 0.506779, 0.709798], PointSize[
          NCache[
           Rational[1, 120], 0.008333333333333333]], AbsoluteThickness[1.6], 
         LineBox[CompressedData["
1:eJw1mXlcT+n7xiuhKJQQE7KNUmgS9W0s1yiVhAhZMkpFoyiKmqRkYrLX2Q+f
CKkQkjJpoWTIOiZZRijLEEUkRNHv/Obc+qfX+3XO85xnua/7up/nM2Bx6MxA
HS0trffaWlr///+/v+ZkzI+NCs8t3j/hP25NxhfD6pJhfTNU1mJw6hgOVYYd
UlmXwcyiTX/Gn85UWY/B592WUlNTmsoGDE7MW9FhZ3mKyt2U5x5nuMM/Jats
wuDWnGObdy7boLIpg8q6r7oH9vyqshmDtn5bWsZqr1TZnIGTvnfeUZNFZ//j
wUp/70centAuQWULBmefBQVffpCosjWDA59Ms4aejlLZhsGxw3+6vfsQqPZn
x8DiScq6r7dWqezAoLh95uPr2b+o749lMGittv93D7aqDAYanyuLwl8nqezM
oKo3Y7bKOU5lNwZ5M084PamKU/vzYGA+zAueZazKngyGPrln9O8iTuVZDOaM
T3vULWiTynMZRI/clLYwerjKPgwW+jRcSB5N4/dl4FqQcObuh7UqBzDQeZNw
8XPZapWDGJSOaErJbwtVOYRB1Jqq/Cvj/VQOU/qrWdCQ026+2n8EgyzbeRfn
NceoHMUg7tOm1VZPNqscw8D3epe0ZX2SVF7P4EvNTH3byTtUTmCwQWuAkZ81
jT9R2Y/IUwHp56JV3sZg5J3tx/zcw1ROYjC5iMtdFhiiMqfsz7D8zunTVqgs
MTDtHPb9ZXPab43yvYBC77UeFA+pDKY/nXrz6PONKqcxWLQ/726qQOPLZHAu
9vjXNxtpvbMY+E0893OVP6NyNoOa433fdBpE7+cymPQw5NoGa4rHfGX9bnmv
Pp0jqFzEoMnfJtZnCcVvCYN9CY5PDhSkqnyeQaq/49aBr4nLGWwLip4QbUh8
lUHGxdX1qXeo/Q2F95nXGVpqVK5U9LRWO2Hxid0q32UQazzgft5Aen6fgZX+
FKuyM/S8hsHtZV7z7sqSyk8ZXD6YdHXfbzTfWiW+WiodmcE0v3oGh1vL9up8
R/N7w8Cw9Op5n8sUf00MuuVf/C75pahyM4Obh222nJwsk/6V+Tyffyjz4C7S
P4vCC336O4fQfHRZWPyxwKaYp/nqsRi43ljPfyflDwMWsb83Jkaco3zQjcX+
Nbse+ltSPjFh8abR++frCyl/mLJw1iq1jxtEz81YVPtbTLL3pvbmLK7Nal+U
e5T6H8zCsGtolm/lAZUtWGztuDVCe126ytYs9K1a7Fo/Un82LC4kODhF3qfn
diyyIo5MtF9A/TuwWLKmbP3f5dT/WBZPfDpkZLQSg8XCF+6Dgm/R95xZzAi3
Lp57idiNxRn3VeNuX6f3PZTx3o8bMdOQ2JPF2BfeIee1iGexiEmpN/5d3kf6
Z1FhcfL9vDd7Sf8sQix/v1ToR/Hgy8J+U/i1kWcpHgJYGFk/eZivof0IYmHz
S2tek8MelUNYXHmxPGmmPrUPU/r3m7Y80YD2M4LFhnd+23XHUn9RLLZcywsO
Z6i/GBYdR7VPLH5I7dcr4+0/PPDjOIq/BBa2bbozboaTvhJZJFyZ7R13exvp
n4VH4L8PtFf9Tvpn0Xolv2dhZjzpX9n/zOZHddMjSP8sNKKniZxI+UnDot8w
45Q07z5q/kplMUHuJX9KHqxyGos9j8UKZ8tJpH8Wdpu+c2RbfEj/LBbMM7oo
tKf8k62sX8+q7hPT15H+WTzbmX24cNFvpH8lXrpYDTAzpXxYxCK9x5o+ocXT
1e+VsMgebfFIDP5N5fMsYJ/cqu1F/lDOYnSm5bDxAb+rfJUFN9+gz8ZTlK9v
sBizf1pd1s5AlSuV+DJu6vG4zw8q32UxafbAT1WFE0n/ynp2cHZavsKD9M/i
Xf3eJh2NH+mfRcmjxsnLptD61bI4MaSmz6+WNL96FscsnfOf719N+lf2K/fW
pM1fZqjfa1L0sv+FW1TDepWbFf25jJx7YReNv1VZf5cvu206kr9qcTg2Nb7D
lR9/VVmXQ7jnpYLpLuEq63HwHHeo4U5ijMoGHMyTbvcaOYL668ZhsHmJuXHu
dpVNOLwu8Wyvm71NZVMOFhENkf+rpfU14zBV925ljPNylc05WAcYbRV8FpP+
OZQm+V62CF5L+ucQ+5Ibdu027ac1B5PZddvMjcmfbDjMjZ6eje0Uf3YczutH
1TkZUH8OyvOfUw4eORxN/s9hXMHz7g4NW8j/OcRt3VxXNZ7G68wh+GXSu9aF
8eT/HMb3fVs9rb+Xyh4cdrdPxxsXij9PDnf0kjSLh0aS/jkMvZnQlNVK+zeX
wwTdj/2qxtP7PhzyjpeaDI1ZSvrn0NVAGngohuI7gMOn2qOO3zWOJf1z+Lyz
T9zrYA/yfw787br2pc3zyP+V8R0sG1Jft0DlCA6Fiy7V/7AgQOUoDiVrXqW6
XF6jcoyyv9faL858sFHl9RyuVNimvt++U+UEDm6fH617ksuonMghs23Ku1dt
nMrblP1L9DiXMEVSOYkDFz4hyFFvt8och1k57XWmzJdVljj4vE2MkF2TVdZw
2LG60We6G40nlcO1P7u69vOi9UlT5lOXMbZtHNVbmRz2nNr+Jcc0ivTP4VSP
uI7a70gv2RzuOa0w/TmpF+mfQ5ONvs5HL1fSP4cqH4PSYZb+pH8OR2y3lZ0Y
TfViCYcBc6/029luDPm/0n9Fac2o+hDSPwfnFS4un05T/F/l0NnwzdCpLyg+
bnDocyZezrtA8V3JIT1/Q+cdZym+7nLo3dEzcHO5oPJ9DkfDvprraw6oXKPs
x+mkJe6pR1V+ymFIRni7Ez45KtdysL37LkQz7ITK9RxSHs68XBNI7d9weLXA
4Z1LGc2nSfnexclRhaHkF81K/OVyFdMGkp+3crjp49pgAqoftHj0mr3/ZIn/
LPJ/Hi3r3v2SZkR60eOB/aN2ak590z+Pcafrjt0zjST983hxrX/OszGUL0x4
hNn+2vvr9BWkfx7lxQVtzk2kdzMeWmO7ZE0eR/nGnAfXWfeSRSTV94N52Ha4
vPrnHhR/Fjy277D9J0WL4s+ax4CPI0JDSiiebHjwpkv/Ll+9Q2U7HlfOTdSz
cKfnDsp4Fx0ISP0xhfTPY2ld97XmPTJI/zw+h0xzDVl3nPTPw3rjsvD49bTe
bjwKltxu1zk3k/TPI3rIzcyoNlZlTx5C1569tIMpPmfxCDzYGDttAPnlXB4/
TY7RmjVoLumfx9DOr1Z9PLFZbe/Lw7DFpxfblfoLUNbjut7Adj40/iAeFztt
GnDiV570z8PL3Xbu57r9pH8eiQcNO0X/nUX659Evs2daVN0x0r+y3kEtRTV2
B0n/PL6yOoW1u+i8s56H3w6LsUn/hJH+ecxG9aD3zcSJPFKjW3OqX0WQ/nkY
hPg/8NpM56kkHsk+ZwpXLn42/j/meHQ+b39vcYET+b+yvukB6THZq0j/PHab
XezZpZX2N5VHzcrE4TdbKJ7TeBjdfnnmwgDSQyaP+1unpi0fQfPJ4nHVZ0mq
dzt6P5uH49CeIfEayie5PGJdn9ae06H1z+fh0WnbvkeLqF4p4sFWnrAqSqZ4
LuERcqtOR6dHKvm/Ej9xev/ELDlC+ucxyOzaJE1KNumfxw1LS/3xRTSeGzwa
ew0r+zqH4qmSx6uxjRM66ewh/SvtFw2W9ziRX97nYT/r9XfG60LJ/3nMD94x
e0sh+ddTHsM93k472d6W9K/E7/vqlkv/o/Wq57FllMuGssZ9pH8efSu+DL/T
SuvRpMRjSKvu600i+T+Ppopnrk1BVB+0KnrqnN/qPoz8VEtA8bJV/PMxdH7T
FeDHZFe9DF5H+hcQ5Dr/UJ9gilcDAbdmXLoVkkF67SbggDx3dPxsyn8mAr50
b1tbok/xZSrgRczwXxdU0vjMBLRbpJty4zblN3MBxzRnh1t7F5D+Bfw4R7g1
5PtC0r+Ari0Fj1sS6H1rAScbdtk/D6T52Qhw3h99f4QhnS/tBJy5czuS115D
/q+Md6K8+PvL81QeKyDNxSe2LXCZylDGf/x1qU0snY+dBZjYuowomknnJzcB
L9tuhY58RvWxh4C1n/wr51RT/vRU+ju71Hb4+3DSv4DaV3vbes8YRfoXYJns
55NhTPHnI0Dkoz/MP0HnNV8BQ2N0z7lrbSf/F1B33ei4YRjlxyAB2T46a/wn
UP4KEXCp2HfpBYc00r8Ag3U2Fc5VGtK/0n5gP6u1FjPV/qIEaMJG1P01nM4f
MQKW/Xtv03M7Op+tV/brXyuPGQfp/idBgJmVdNh7zEGVEwWsKDu5YEEMnSe2
CTBcbOQ+Y+EWlZMEHP97iuOC7lSPcAJ2f/Lb9yKG6glJQGnO4fhrYVQvaAR0
iurf9jGX4iNVQN7FxC5WNbNJ/wK+2j7MOXqA9JApwKiTbuuNEVTvZQnYusvX
JWGyN+lfwJVXuX3tN5DecgX8XfLbxJh9lL/zBcTHPm6sqKb4KhKwac3TDX7y
WdK/gHE1+lmdFp4h/Quwax20Y3gMxVu5El+Nqzf7B1P+viog8GOPxnlLaH1u
CEgKcJxWGUfnzUoB7/Lc20IP0fn9roBIy71F766bqnxfQMYp5zmd/6L9rRFg
1WNVRYfDs0n/Au4JTyv2//3t/C+g+7DJNw1+oPNlvYDml2JzUjF9742AZP2/
s6sYis8mAa8m+lxrcKH6rllpH137Z3r+IdK/gPmF6c+iT+WqrCWi+eqYnjfu
5amsK2LXNfdnL34hP9QTEbrxhaY8nOLLQMSH6++dtOop3ruJmNl1egPTTOdL
ExGTm8d/2WxF4zMV8dz2c/oP7sRmIuIbQseZD6P5mIuwtXG37LaUzsuDRQzQ
D3396UdiCxHYUfLAqjextYgXk37wzTlI9Y2NiKHBJ1e+XUl6tRPhfCVu6tI2
Oj84KPO7s3LP9X6UP8eK0MyNdFkbQn4IEWYHtr53eE/521lEumt8wxgz8is3
ESs0Lokjt2aT/kVM7DH8kOGHAtK/iI+6CY7NqadJ/yKOLdUJff46h/Qvwtq7
S5fJ2+m+wkfEkoVH9hkdov3yFXHAqeORp3p0/xYgojX2l73b39J9TZCIwfqD
nXKcqH2IMv++uWyLVZbKYSKmPfmjxtLrsMoRIpY9W1DHedP6RoloS87q8tfp
naR/EX9OfugwR4/8cr2I6LawOZ+Wk/8liLjwqpfjPZNT5P8iTl08M+vEljLy
fxHSn7rVN7eTXpKU9TSOMwr+SvUJJ2LVlW59P4+i/ZJEeOeF19UxR1TWKOvj
9ejeuSuUf1JF3MvJWN5pA903pIlwNDvtfvoWnR8yRSyNWSpUGn/zfxGnH7mm
jf+e9JktwjNXe4Lec/LnXBFR5/qXTmqh9/OV709pqfr4gOK5SNmPWR2Th32l
+qJExL9J5f+eDSB/Oi8ipTZvzMn8TaR/EfaDxnRb+0Ms6V+EUbcuuwrYBNK/
iJZCC6tpfnTfWSniTnz1grTZdH64q8THLeax92++5P8iNk6Pudk5lvajRsT4
o0/iUUr6eSriRHXEyYYXtB61Isb8uPBqgwmd5+tFbO68sDa7jfT4RoSW7HGk
azviJmW83kZ/ZU8jv25W4mX/jUPug+h83ipiQ1o/6/GllC+1JKQcWTfhWADV
k7oSEp/dHPXsONUXehK6u0WiXQrFh4GEl5oPbjtLqd7sJoHp3djcbhvFi4mE
N+9u7wmKv0H+L8Ew6EdH44cV5P8SotoKfZ4uKiL/lzCk6Z+kgwHnSP8Skjzt
pqZ1v076l2DlNDD3ep8rpH8JCz4XD3DrfZ70L+F6+0H5/R+Vkv4lrHx/aGLW
+Aukf2V+RrfeVxyi+nysBP04JJrxlO8g4UOU7orXj8kfnCXwdst3pPmTP7hJ
eJ8dE7XE+LzKHhL65N+fURRN7Clh78dPJqMbzqk8S8LkUweyc3YTz5Ww4apu
66pC6s9HwqIZg3Kkg+RPvhKOeE3iMqxoPwIklNiULbeLpvNikITSX3r90c6e
4i9EwsZLW/5Ir6b7vjBlfvp3PdzPkF9EKPOpfmjzPITui6Ik7GKNHy7PpN8b
YiSMjtaeb2K3gfQvYVBZxvmKu5QvEyQ86jmz59tinvxfwq8We8vzBtP3tkkY
HvSsk51M9U+ShGUDZ5SX2pI/cxJeRTbq3HhN45Ek5HzsuP/9ZrpP1UiwOen7
/bALlA9SJfxx+MjzljnEaRJ+9F2WdvsnyneZEvQcu4RttSDOkjDTMdBznA7V
K9kS3gUlD/jHi/JJroSF/ztZeu9fyj/5EuYnu472v0jzKVK+P9OnKvAy6atE
wlvtA2teMeQf5yX4Go8zXDiW8m+5hH+8fd8sbaTfD65KCKrsGtyjmOZ/Q0LE
cS3p8RL6vatSQu29XsznfpQP7kqo1NfMWOFL9xX3JazXhHvphgaT/iWsGR4z
1OHbfdFTCaiY3zCiD+1frQSn+L7CaBvKN/USagJtN52p3Ur+LyHbdIn2jAIa
T5OEwWOEeWXdaf2bJWTUT708P5P8pVXCA6vTjxIjab+1ZAx9812rqz3VX7oy
Ijtc3GFZuZL0L6ND6J3ODUvp/stAxuzUGI1rA42/mwx5zfnqn/6k+ttEhsnU
1Z6xxe7k/zL8chblt5rTfYCZjOsDc8w6yJQfzWWIh249KWA9VR4sI3jMjFUn
N9HvdxYyPn0+80JbpPlby+gx+WpVsxRE+pcxfquW/ewgOi/byXjwdc5yrZ/2
quwgQ7c++JdBb7/5v4wjp7/GL/72+xxkPMLeooAGqiecZcx9fnpFZRHtt5uM
yzPKs3zv0Hg8ZKz88sCz4Cydfz1l9Dvx2dXGfg7pX4Zb78iRmm/333NlnN/F
TYvKp3rWR8bVqNEhow9QPvKV4VH5rM14w2LSvwwn2z96hujQeTtIxlubdsXP
PnqS/mV8Dl23ZIsXtQ+Tkb56pPW9arrfipCx5+Moh0/TY9X2UTKqM0alDBxI
+T9GxslUnbwP3+6j1stY3l/ec+/GLvJ/GW0fwr63O0r344kyUuKaRnTdtJ70
LyPN0qr9qh70e1SSjASjlwMMv+UHTsY5r6YlU45RfSzJmDr1ulhVdpz0L0OY
x61b/dtR0r+M7126vUo3Jb2lyRiy5Vxh0T9Uf2XKuOi2ynJRIPlPlgzjPrXH
Ljakk/8r63ttf88pWVTf5spwXZdar/WZOF+Gzuap9cvyqd4rktGi1y+6wJ7q
ixIZ5cM9Bs56TPcv52UcPqz325BYip9yGdpnI59ojdCc/T9D2n4W
          
          "]]}}, {{}, {}}},
      AspectRatio->NCache[GoldenRatio^(-1), 0.6180339887498948],
      Axes->{True, True},
      AxesLabel->{None, None},
      AxesOrigin->{1139.5833333333335`, 0},
      DisplayFunction->Identity,
      Frame->{{False, False}, {False, False}},
      FrameLabel->{{None, None}, {None, None}},
      FrameTicks->{{Automatic, Automatic}, {Automatic, Automatic}},
      GridLines->{None, None},
      GridLinesStyle->Directive[
        GrayLevel[0.5, 0.4]],
      ImageSize->250,
      Method->{
       "OptimizePlotMarkers" -> True, "OptimizePlotMarkers" -> True, 
        "CoordinatesToolOptions" -> {"DisplayFunction" -> ({
            Identity[
             Part[#, 1]], 
            Identity[
             Part[#, 2]]}& ), "CopiedValueFunction" -> ({
            Identity[
             Part[#, 1]], 
            Identity[
             Part[#, 2]]}& )}},
      PlotRange->{{1139.5833333333335`, 1650.}, {-0.29480415045475256`, 
       0.23497442025894033`}},
      PlotRangeClipping->True,
      PlotRangePadding->{{
         Scaled[0.02], 
         Scaled[0.02]}, {
         Scaled[0.05], 
         Scaled[0.05]}},
      Ticks->{Automatic, Automatic}]}
   },
   AutoDelete->False,
   GridBoxItemSize->{"Columns" -> {{Automatic}}, "Rows" -> {{Automatic}}}],
  "Grid"]], "Output",
 CellChangeTimes->{
  3.829377625488636*^9, {3.829377933599852*^9, 3.829377942278295*^9}},
 CellLabel->"Out[61]=",ExpressionUUID->"58cc28bf-51a3-4de6-b2f8-2e83b870f0f8"]
}, Open  ]],

Cell[CellGroupData[{

Cell[BoxData[
 RowBox[{"ListLogPlot", "[", 
  RowBox[{
   RowBox[{
    RowBox[{"Diagonal", "[", "w", "]"}], "/", 
    RowBox[{"Total", "[", 
     RowBox[{"Diagonal", "[", "w", "]"}], "]"}]}], ",", 
   RowBox[{"PlotRange", "\[Rule]", "All"}], ",", 
   RowBox[{"Frame", "\[Rule]", "True"}], ",", 
   RowBox[{"FrameLabel", "\[Rule]", 
    RowBox[{"{", 
     RowBox[{"\"\<component #\>\"", ",", "\"\<relative variance\>\""}], 
     "}"}]}], ",", 
   RowBox[{"PlotStyle", "\[Rule]", 
    RowBox[{"PointSize", "[", "Large", "]"}]}]}], "]"}]], "Input",
 CellChangeTimes->{{3.779437513707273*^9, 3.779437514017241*^9}},
 CellLabel->"In[62]:=",ExpressionUUID->"a6a3b34f-669a-4927-91d6-63205260c02b"],

Cell[BoxData[
 GraphicsBox[{{}, 
   {RGBColor[0.368417, 0.506779, 0.709798], PointSize[Large], 
    AbsoluteThickness[1.6], 
    PointBox[{{1., -0.05509440806979692}, {2., -3.181661597621108}, {
     3., -4.983186222468088}, {4., -6.173478306659507}, {
     5., -6.58230706801786}, {6., -6.931736611627674}, {
     7., -7.142889254642031}}]}, {{}, {}}},
  AspectRatio->NCache[GoldenRatio^(-1), 0.6180339887498948],
  Axes->{True, True},
  AxesLabel->{None, None},
  AxesOrigin->{0.8750000000000002, -7.697549424833766},
  DisplayFunction->Identity,
  Frame->{{True, True}, {True, True}},
  FrameLabel->{{
     FormBox["\"relative variance\"", TraditionalForm], None}, {
     FormBox["\"component #\"", TraditionalForm], None}},
  FrameTicks->FrontEndValueCache[{{
      Charting`ScaledTicks[{Log, Exp}], 
      Charting`ScaledFrameTicks[{Identity, Identity}]}, {
     Automatic, Automatic}}, {{{{-6.907755278982137, 
        FormBox["0.001`", TraditionalForm], {0.01, 0.}}, {-4.605170185988091, 
        
        FormBox[
         TagBox[
          InterpretationBox[
           StyleBox["\"0.010\"", ShowStringCharacters -> False], 0.01, 
           AutoDelete -> True], NumberForm[#, {
            DirectedInfinity[1], 3}]& ], TraditionalForm], {0.01, 
        0.}}, {-2.3025850929940455`, 
        FormBox[
         TagBox[
          InterpretationBox[
           StyleBox["\"0.100\"", ShowStringCharacters -> False], 0.1, 
           AutoDelete -> True], NumberForm[#, {
            DirectedInfinity[1], 3}]& ], TraditionalForm], {0.01, 0.}}, {0., 
        FormBox["1", TraditionalForm], {0.01, 0.}}, {-9.210340371976182, 
        FormBox[
         TemplateBox[{0., 0.}, "Spacer2"], TraditionalForm], {0.005, 
        0.}}, {-8.517193191416238, 
        FormBox[
         TemplateBox[{0., 0.}, "Spacer2"], TraditionalForm], {0.005, 
        0.}}, {-8.111728083308073, 
        FormBox[
         TemplateBox[{0., 0.}, "Spacer2"], TraditionalForm], {0.005, 
        0.}}, {-7.824046010856292, 
        FormBox[
         TemplateBox[{0., 0.}, "Spacer2"], TraditionalForm], {0.005, 
        0.}}, {-7.600902459542082, 
        FormBox[
         TemplateBox[{0., 0.}, "Spacer2"], TraditionalForm], {0.005, 
        0.}}, {-7.418580902748128, 
        FormBox[
         TemplateBox[{0., 0.}, "Spacer2"], TraditionalForm], {0.005, 
        0.}}, {-7.264430222920869, 
        FormBox[
         TemplateBox[{0., 0.}, "Spacer2"], TraditionalForm], {0.005, 
        0.}}, {-7.1308988302963465`, 
        FormBox[
         TemplateBox[{0., 0.}, "Spacer2"], TraditionalForm], {0.005, 
        0.}}, {-7.013115794639964, 
        FormBox[
         TemplateBox[{0., 0.}, "Spacer2"], TraditionalForm], {0.005, 
        0.}}, {-6.214608098422191, 
        FormBox[
         TemplateBox[{0., 0.}, "Spacer2"], TraditionalForm], {0.005, 
        0.}}, {-5.809142990314028, 
        FormBox[
         TemplateBox[{0., 0.}, "Spacer2"], TraditionalForm], {0.005, 
        0.}}, {-5.521460917862246, 
        FormBox[
         TemplateBox[{0., 0.}, "Spacer2"], TraditionalForm], {0.005, 
        0.}}, {-5.298317366548036, 
        FormBox[
         TemplateBox[{0., 0.}, "Spacer2"], TraditionalForm], {0.005, 
        0.}}, {-5.115995809754082, 
        FormBox[
         TemplateBox[{0., 0.}, "Spacer2"], TraditionalForm], {0.005, 
        0.}}, {-4.961845129926823, 
        FormBox[
         TemplateBox[{0., 0.}, "Spacer2"], TraditionalForm], {0.005, 
        0.}}, {-4.8283137373023015`, 
        FormBox[
         TemplateBox[{0., 0.}, "Spacer2"], TraditionalForm], {0.005, 
        0.}}, {-4.710530701645918, 
        FormBox[
         TemplateBox[{0., 0.}, "Spacer2"], TraditionalForm], {0.005, 
        0.}}, {-3.912023005428146, 
        FormBox[
         TemplateBox[{0., 0.}, "Spacer2"], TraditionalForm], {0.005, 
        0.}}, {-3.506557897319982, 
        FormBox[
         TemplateBox[{0., 0.}, "Spacer2"], TraditionalForm], {0.005, 
        0.}}, {-3.2188758248682006`, 
        FormBox[
         TemplateBox[{0., 0.}, "Spacer2"], TraditionalForm], {0.005, 
        0.}}, {-2.995732273553991, 
        FormBox[
         TemplateBox[{0., 0.}, "Spacer2"], TraditionalForm], {0.005, 
        0.}}, {-2.8134107167600364`, 
        FormBox[
         TemplateBox[{0., 0.}, "Spacer2"], TraditionalForm], {0.005, 
        0.}}, {-2.659260036932778, 
        FormBox[
         TemplateBox[{0., 0.}, "Spacer2"], TraditionalForm], {0.005, 
        0.}}, {-2.5257286443082556`, 
        FormBox[
         TemplateBox[{0., 0.}, "Spacer2"], TraditionalForm], {0.005, 
        0.}}, {-2.4079456086518722`, 
        FormBox[
         TemplateBox[{0., 0.}, "Spacer2"], TraditionalForm], {0.005, 
        0.}}, {-1.6094379124341003`, 
        FormBox[
         TemplateBox[{0., 0.}, "Spacer2"], TraditionalForm], {0.005, 
        0.}}, {-1.2039728043259361`, 
        FormBox[
         TemplateBox[{0., 0.}, "Spacer2"], TraditionalForm], {0.005, 
        0.}}, {-0.916290731874155, 
        FormBox[
         TemplateBox[{0., 0.}, "Spacer2"], TraditionalForm], {0.005, 
        0.}}, {-0.6931471805599453, 
        FormBox[
         TemplateBox[{0., 0.}, "Spacer2"], TraditionalForm], {0.005, 
        0.}}, {-0.5108256237659907, 
        FormBox[
         TemplateBox[{0., 0.}, "Spacer2"], TraditionalForm], {0.005, 
        0.}}, {-0.35667494393873245`, 
        FormBox[
         TemplateBox[{0., 0.}, "Spacer2"], TraditionalForm], {0.005, 
        0.}}, {-0.2231435513142097, 
        FormBox[
         TemplateBox[{0., 0.}, "Spacer2"], TraditionalForm], {0.005, 
        0.}}, {-0.10536051565782628`, 
        FormBox[
         TemplateBox[{0., 0.}, "Spacer2"], TraditionalForm], {0.005, 0.}}, {
       0.6931471805599453, 
        FormBox[
         TemplateBox[{0., 0.}, "Spacer2"], TraditionalForm], {0.005, 0.}}, {
       1.0986122886681098`, 
        FormBox[
         TemplateBox[{0., 0.}, "Spacer2"], TraditionalForm], {0.005, 0.}}, {
       1.3862943611198906`, 
        FormBox[
         TemplateBox[{0., 0.}, "Spacer2"], TraditionalForm], {0.005, 0.}}, {
       1.6094379124341003`, 
        FormBox[
         TemplateBox[{0., 0.}, "Spacer2"], TraditionalForm], {0.005, 0.}}, {
       1.791759469228055, 
        FormBox[
         TemplateBox[{0., 0.}, "Spacer2"], TraditionalForm], {0.005, 0.}}, {
       1.9459101490553132`, 
        FormBox[
         TemplateBox[{0., 0.}, "Spacer2"], TraditionalForm], {0.005, 0.}}, {
       2.0794415416798357`, 
        FormBox[
         TemplateBox[{0., 0.}, "Spacer2"], TraditionalForm], {0.005, 0.}}, {
       2.1972245773362196`, 
        FormBox[
         TemplateBox[{0., 0.}, "Spacer2"], TraditionalForm], {0.005, 0.}}, {
       2.302585092994046, 
        FormBox[
         TemplateBox[{0., 0.}, "Spacer2"], TraditionalForm], {0.005, 
        0.}}}, {{-6., 
        FormBox[
         TemplateBox[{0., 0.}, "Spacer2"], TraditionalForm], {0.01, 
        0.}}, {-4., 
        FormBox[
         TemplateBox[{0., 0.}, "Spacer2"], TraditionalForm], {0.01, 
        0.}}, {-2., 
        FormBox[
         TemplateBox[{0., 0.}, "Spacer2"], TraditionalForm], {0.01, 0.}}, {0., 
        FormBox[
         TemplateBox[{0., 0.}, "Spacer2"], TraditionalForm], {0.01, 
        0.}}, {-8., 
        FormBox[
         TemplateBox[{0., 0.}, "Spacer2"], TraditionalForm], {0.005, 
        0.}}, {-7.5, 
        FormBox[
         TemplateBox[{0., 0.}, "Spacer2"], TraditionalForm], {0.005, 
        0.}}, {-7., 
        FormBox[
         TemplateBox[{0., 0.}, "Spacer2"], TraditionalForm], {0.005, 
        0.}}, {-6.5, 
        FormBox[
         TemplateBox[{0., 0.}, "Spacer2"], TraditionalForm], {0.005, 
        0.}}, {-5.5, 
        FormBox[
         TemplateBox[{0., 0.}, "Spacer2"], TraditionalForm], {0.005, 
        0.}}, {-5., 
        FormBox[
         TemplateBox[{0., 0.}, "Spacer2"], TraditionalForm], {0.005, 
        0.}}, {-4.5, 
        FormBox[
         TemplateBox[{0., 0.}, "Spacer2"], TraditionalForm], {0.005, 
        0.}}, {-3.5, 
        FormBox[
         TemplateBox[{0., 0.}, "Spacer2"], TraditionalForm], {0.005, 
        0.}}, {-3., 
        FormBox[
         TemplateBox[{0., 0.}, "Spacer2"], TraditionalForm], {0.005, 
        0.}}, {-2.5, 
        FormBox[
         TemplateBox[{0., 0.}, "Spacer2"], TraditionalForm], {0.005, 
        0.}}, {-1.5, 
        FormBox[
         TemplateBox[{0., 0.}, "Spacer2"], TraditionalForm], {0.005, 
        0.}}, {-1., 
        FormBox[
         TemplateBox[{0., 0.}, "Spacer2"], TraditionalForm], {0.005, 
        0.}}, {-0.5, 
        FormBox[
         TemplateBox[{0., 0.}, "Spacer2"], TraditionalForm], {0.005, 0.}}, {
       0.5, 
        FormBox[
         TemplateBox[{0., 0.}, "Spacer2"], TraditionalForm], {0.005, 0.}}, {
       1., 
        FormBox[
         TemplateBox[{0., 0.}, "Spacer2"], TraditionalForm], {0.005, 0.}}, {
       1.5, 
        FormBox[
         TemplateBox[{0., 0.}, "Spacer2"], TraditionalForm], {0.005, 0.}}, {
       2., 
        FormBox[
         TemplateBox[{0., 0.}, "Spacer2"], TraditionalForm], {0.005, 0.}}}}, {
     Automatic, Automatic}}],
  GridLines->{None, None},
  GridLinesStyle->Directive[
    GrayLevel[0.5, 0.4]],
  Method->{
   "OptimizePlotMarkers" -> True, "OptimizePlotMarkers" -> True, 
    "CoordinatesToolOptions" -> {"DisplayFunction" -> ({
        Identity[
         Part[#, 1]], 
        Exp[
         Part[#, 2]]}& ), "CopiedValueFunction" -> ({
        Identity[
         Part[#, 1]], 
        Exp[
         Part[#, 2]]}& )}},
  PlotRange->{{
    0.8750000000000002, 7}, {-7.697549424833766, -0.05509440806979692}},
  PlotRangeClipping->True,
  PlotRangePadding->{{
     Scaled[0.02], 
     Scaled[0.02]}, {
     Scaled[0.02], 
     Scaled[0.05]}},
  Ticks->{Automatic, 
    Charting`ScaledTicks[{Log, Exp}]}]], "Output",
 CellChangeTimes->{
  3.778314149468964*^9, 3.7783148473988934`*^9, 3.778316783362306*^9, 
   3.778317293837845*^9, 3.778393328239011*^9, 3.7791790913516283`*^9, 
   3.7791793514791327`*^9, 3.7791796977911863`*^9, {3.779184057826954*^9, 
   3.779184081187373*^9}, {3.779437514754796*^9, 3.7794375215314493`*^9}, 
   3.779441961831745*^9, 3.7800518628358183`*^9, 3.780121591118898*^9, 
   3.78030053405659*^9, 3.780300921359808*^9, 3.781876704690981*^9, 
   3.783425220908513*^9, 3.783425279706208*^9, 3.783425826961944*^9, 
   3.791699664068701*^9, 3.791893881158502*^9, 3.815310986131386*^9, 
   3.815311033951599*^9, 3.8153110696319323`*^9, 3.815311150245738*^9, 
   3.81599820643769*^9, 3.816405894729938*^9, 3.816409651655677*^9, 
   3.816411102209399*^9, 3.816412192714497*^9, 3.816413196251565*^9, 
   3.81641452077532*^9, 3.8164200774528112`*^9, 3.817280980092595*^9, 
   3.817284066866289*^9, 3.82446173108213*^9, 3.829042338370562*^9, 
   3.829042421961595*^9, 3.829045750510632*^9, {3.82937755731211*^9, 
   3.829377577873149*^9}, 3.829377631568452*^9, {3.829377936013638*^9, 
   3.829377944085495*^9}},
 CellLabel->"Out[62]=",ExpressionUUID->"d2035f5f-c83d-4076-8095-7e3da8d5aeee"]
}, Open  ]],

Cell[CellGroupData[{

Cell[BoxData[
 RowBox[{"Grid", "[", 
  RowBox[{"{", 
   RowBox[{"Map", "[", 
    RowBox[{
     RowBox[{
      RowBox[{"ListPlot", "[", 
       RowBox[{"#", ",", 
        RowBox[{"ImageSize", "\[Rule]", "300"}], ",", 
        RowBox[{"PlotRange", "\[Rule]", "All"}], ",", 
        RowBox[{"Frame", "\[Rule]", "True"}], ",", 
        RowBox[{"FrameLabel", "\[Rule]", 
         RowBox[{"{", 
          RowBox[{"\"\<#\>\"", ",", "\"\<factor\>\""}], "}"}]}]}], "]"}], 
      "&"}], ",", 
     RowBox[{"u", "\[Transpose]"}]}], "]"}], "}"}], "]"}]], "Input",
 CellChangeTimes->{{3.815310992567512*^9, 3.815310992790052*^9}, 
   3.816406244006804*^9},
 CellLabel->"In[63]:=",ExpressionUUID->"0d8374d0-c9fe-4eb4-92f6-84fa880193aa"],

Cell[BoxData[
 TagBox[GridBox[{
    {
     GraphicsBox[{{}, 
       {RGBColor[0.368417, 0.506779, 0.709798], PointSize[
        0.011000000000000001`], AbsoluteThickness[1.6], 
        PointBox[CompressedData["
1:eJw90VtIU3EcB/AZdLVGDAlHUs50TltZXnLTcl91m9fEVplINk1NZ1oyKc0K
T3twW8FSkpQURqHRBSxJG+FtMgTtRSp6qUY9GNOHRB/UMLKM9vsdOBw+58v5
Xf5Hdv6yoWKDSCRSr9//nv+vBY2p1ihV5o6O+V+gapNh+I+WvAXVrnnxZCd5
Jyrki5OuYnIQ2qLVva3PyMEYtHcsTOxy+x2CesfJCxInORR683FflJcchnOf
DGVZB8b9Dkdv5Oap0mSyHPHT5a7lGLICzpxrUwYlORqzD297xfvJSqyeXhVs
EeSDKDuzUDEdRT6Ep76Ld0fl5MPoU/1wSiLJsRDvUWpnwslxqLXOmkcU5Hjo
pCX2FBk5AbKXMY8ec34ECUVndfNcPxGV3+83vOZ6KnxZ6d49x9+r4e6a+3on
lJyE1rX2mz17ycmwWa/0WHifozBtDU4ycf1jWHQ3NRdwngKza16zg/fVYKyw
KOkz9wc6891txn1+C0DNcmzALZ4nFe3bVHVB1F9Ihd5zQ36J50tDSbDbHBhG
eRoaf79V/eL66Wh2e5eKOU+HuMvh6Odci9WAhieBNL+gxfhQ/osI3keHCWfc
Ay/NI+hgvaerMvB+ekhsQyMWzvVouSpRFnOegYH+0vcW3i8Dp0JefWvgPBMd
g28K6slCJipN260y3j8Lec+XPrTQ+QlZKLze19jN/yMbdQNNNR7un413J2ZW
FFw/B+WJno922lfIQeCwUVrNeS5keWuVLs5z4TOpf25cP6+/tgIUVA==
         
         "]]}, {{}, {}}},
      AspectRatio->NCache[GoldenRatio^(-1), 0.6180339887498948],
      Axes->{True, True},
      AxesLabel->{None, None},
      AxesOrigin->{0, -0.11733009883554336`},
      DisplayFunction->Identity,
      Frame->{{True, True}, {True, True}},
      FrameLabel->{{
         FormBox["\"factor\"", TraditionalForm], None}, {
         FormBox["\"#\"", TraditionalForm], None}},
      FrameTicks->{{Automatic, Automatic}, {Automatic, Automatic}},
      GridLines->{None, None},
      GridLinesStyle->Directive[
        GrayLevel[0.5, 0.4]],
      ImageSize->300,
      Method->{
       "OptimizePlotMarkers" -> True, "OptimizePlotMarkers" -> True, 
        "CoordinatesToolOptions" -> {"DisplayFunction" -> ({
            Identity[
             Part[#, 1]], 
            Identity[
             Part[#, 2]]}& ), "CopiedValueFunction" -> ({
            Identity[
             Part[#, 1]], 
            Identity[
             Part[#, 2]]}& )}},
      PlotRange->{{0, 57.}, {-0.1346246940213948, -0.11824034068743006`}},
      PlotRangeClipping->True,
      PlotRangePadding->{{
         Scaled[0.02], 
         Scaled[0.02]}, {
         Scaled[0.05], 
         Scaled[0.05]}},
      Ticks->{Automatic, Automatic}], 
     GraphicsBox[{{}, 
       {RGBColor[0.368417, 0.506779, 0.709798], PointSize[
        0.011000000000000001`], AbsoluteThickness[1.6], 
        PointBox[CompressedData["
1:eJw9zltIk3EYx/HNLrKLyJpBpNQUs2mylqdtpttvng9blpXImLppYpPA8oBl
VEoZaUaR4jltW+bsJsuEanmoJUVqmCtKISTXFCVplt5YYYb/pxdeXj7v9/88
/L2y8lNyXDgcjnT1/fdde5zyZddc1dOWz/3sB4wpddOV9WRX3Dj0EisFZDf0
yfJ7fmvHmd2RVTvYoT1uY96GsUb/gK4tVmZP1BxtupzcYGLmQ7X0PfUc74h8
zd7I6JsUfOsqZ/ZBI98Z+8pWy+yLd6qK2rGqBmYBxjPt+skdzcz+0F1QX+I+
aGEOwHBJmlJTSl0ISXt9nt+J28wiXL14bWODt4F5HwyLar1uNzkQtl0hBcIc
E3MQ6n6edOZvNzIH47RuOt28TA7BvJTXbfWg86GY0LQ632TfYRZjZvRYpUxB
lqCLd6aoZ5YshcPH7t/f2c4chtCoXkdCLnk/8tpELpuryeFoFg6rZ+PJEUjK
nrKVaMkyLFYZPx38cZdZjt7KiqBRMxnQ7Gz1zJUyl61aMuIhc9D9FRB/MAy4
D3ewrsCpTcFb/XjMnEhMW8p9fQ5Tj8RHcXqGwU49Ct2GFo3pF/UocN3EZSKJ
mfVofHkx9WfWi3o0Rm4tiKx0nhODGvNXCddBPQaqZF6x4P98LIpTdfzzYcxl
sVi/Z2LFoqYeh/fGBb3Jo5P1OPgOcp9Zlmh/PJ5L21J1QzQfj7PZN3MeV7Dz
nARcj5iZywqlngBL0ZXwlUjqiTigVowLS2l/IhSv0+TzA7Q/Ce57HxrmHtF8
EtZlavRPbHQ/JZSCwsK3KfdYVyJQvuH+UHWn/C+p9gaJ
         "]]}, {{}, {}}},
      AspectRatio->NCache[GoldenRatio^(-1), 0.6180339887498948],
      Axes->{True, True},
      AxesLabel->{None, None},
      AxesOrigin->{0, 0},
      DisplayFunction->Identity,
      Frame->{{True, True}, {True, True}},
      FrameLabel->{{
         FormBox["\"factor\"", TraditionalForm], None}, {
         FormBox["\"#\"", TraditionalForm], None}},
      FrameTicks->{{Automatic, Automatic}, {Automatic, Automatic}},
      GridLines->{None, None},
      GridLinesStyle->Directive[
        GrayLevel[0.5, 0.4]],
      ImageSize->300,
      Method->{
       "OptimizePlotMarkers" -> True, "OptimizePlotMarkers" -> True, 
        "CoordinatesToolOptions" -> {"DisplayFunction" -> ({
            Identity[
             Part[#, 1]], 
            Identity[
             Part[#, 2]]}& ), "CopiedValueFunction" -> ({
            Identity[
             Part[#, 1]], 
            Identity[
             Part[#, 2]]}& )}},
      PlotRange->{{0, 57.}, {-0.4626909023173905, 0.0514130130701039}},
      PlotRangeClipping->True,
      PlotRangePadding->{{
         Scaled[0.02], 
         Scaled[0.02]}, {
         Scaled[0.05], 
         Scaled[0.05]}},
      Ticks->{Automatic, Automatic}], 
     GraphicsBox[{{}, 
       {RGBColor[0.368417, 0.506779, 0.709798], PointSize[
        0.011000000000000001`], AbsoluteThickness[1.6], 
        PointBox[CompressedData["
1:eJw1z2tIU3EYx/GZl1m+MEpiwRLLpTHkeFlrTs393LxOX6QEmZHZUlDDZC9m
psmWK6+EKZZ2WZqWGtrIaiFDE9esxGpmb5zDQp1dzIllKb0IKnzOgcPhc748
z/mf3arijLxNHA5H+u/+/9y4VmSTY00p2wPfyegFPqR3LM8dmiB7I9+W7RU+
biNvRc2puvhs59Dwhv1gDOIaBPZ5Mg9zEfVad+U0mQ/fGq7psO8rcgBCVdHn
eDobeQ9uuhjp4JtRsgCVEt+VqEULOQhFXM2ffImZvA/qiSdF9S39ZCG8j/KH
0uN6ySGINvr5DJu7yQys81lqV+Utchh4HasG+UUDORwDuwSMwa2ZHIH3Y1ar
xlRIFiHGXtEw/b2S/n8/6pYsJQu/9NTF8Oc9E/Txy6gfwGyr61t5ZiNZgpyz
M6VyL9aRKJq8+poZriVLsexoOybO0pOjsNbZ8tK5pZ4cDUGopmn2hYEcgyVF
g4eduUs+iJHQTKf7yA1yLErSZ9dMom6yDNbGL67GnXfIgEVrH7+y2rVhHXA5
18gIm1qpx0E0IlF7bqPv6eIg/FR73dXFzssxoCn4Xc69R10Oca6fT0j7feoK
2Md5O6ocndQVGCy0Pv26xp4nHkKRtqSzjM6vi0d7ZMG1xR4j9QSM7v3c3yxl
5xMgc/PkHr/A7k/E+nM+99IJdj4RGWHBjo/eD6gnocstJ5YpZv8vCQ9Vktvm
WHY+GT/zwhy1R/qoJyNSM1UdY2HPlwLHmfML+pO0T5eCxwvm06VetI+jhGrd
f6jqB9uVcOVlLj+y0D5OKmb0nECluYd6KsZsU5vFb3upp6EtQGuqqCbr0iDy
CHYqTD2yvwWUCis=
         "]]}, {{}, {}}},
      AspectRatio->NCache[GoldenRatio^(-1), 0.6180339887498948],
      Axes->{True, True},
      AxesLabel->{None, None},
      AxesOrigin->{0, 0},
      DisplayFunction->Identity,
      Frame->{{True, True}, {True, True}},
      FrameLabel->{{
         FormBox["\"factor\"", TraditionalForm], None}, {
         FormBox["\"#\"", TraditionalForm], None}},
      FrameTicks->{{Automatic, Automatic}, {Automatic, Automatic}},
      GridLines->{None, None},
      GridLinesStyle->Directive[
        GrayLevel[0.5, 0.4]],
      ImageSize->300,
      Method->{
       "OptimizePlotMarkers" -> True, "OptimizePlotMarkers" -> True, 
        "CoordinatesToolOptions" -> {"DisplayFunction" -> ({
            Identity[
             Part[#, 1]], 
            Identity[
             Part[#, 2]]}& ), "CopiedValueFunction" -> ({
            Identity[
             Part[#, 1]], 
            Identity[
             Part[#, 2]]}& )}},
      PlotRange->{{0, 57.}, {-0.6202567164375148, 0.2677658289423138}},
      PlotRangeClipping->True,
      PlotRangePadding->{{
         Scaled[0.02], 
         Scaled[0.02]}, {
         Scaled[0.05], 
         Scaled[0.05]}},
      Ticks->{Automatic, Automatic}], 
     GraphicsBox[{{}, 
       {RGBColor[0.368417, 0.506779, 0.709798], PointSize[
        0.011000000000000001`], AbsoluteThickness[1.6], 
        PointBox[CompressedData["
1:eJw10XlIkwEcxnFZBBragaYr0nTmVbM8NnU63aNOnVeKfxWKx1KnTXJ/BEtL
GFqi2ESxS5QOm2fTMg+0WEujvGqTzdAyNe1gVKKiRZh04c8XXl6+7+d5X94x
J3F+UhbDzMyM9+/8f908lgWmQVGUhK8R0A1MW2QMjqr6qM3x5GBvqktCP/Vu
NAdXuTEDR7SbbYPS+Kx9w43vqZnQefAr/Ape0P4AlFe8Z5q8pqgdUdAd1pSz
YaRmodV4QnOv7zX1IVg/ZvbZ1uipXXF21MLUqByidkemvoXLXBmgPozvhsXV
hZdaajaEEYVyw0oD9VEovfNTGbVt1F6QsIM+fgo4T9/rDdcjYnl5dhm1D+qy
Ry5MOrTS3heyB+vq4vlb1BzwigsyWS51tOdCalteXyRRU/uBLwvRGDk3ae+P
lllu237xJfIAMOfe2U4WXafmwc7t1TmTbwXtAxF0m603pFSRB+HXZZZOID9N
zkdabhrD0VhJHYzxeQ/phLOK9iE4zkhPSNfLqAXo8fI8tupbTQ04839+PT0l
2XxeAeyou2hp9vwheSjchT25n2torwiF0CrUcuXMHfIwBJSMyHQM2ivCMLFw
/0OitYg8HLUlG6Zqqw7ycLTLkiUOiY3kQqwtq7+cEveSC+Gxs519craUPAL2
pl15PAv6PYoIPNWxkhf3NpBHol6aeM2uq5s8Ejn+yrc+vVvfFwWfpPGrDLSQ
R8HeM34t02mAXISyhN+qAZtOchEMZd/yOR1b/2c0YrieTswqDXk0xvN0lY9U
reQxkC5V31hSN5PH4E3lWEYub+v9sfiRNDQ2t62fPBZzzxoK/3C6yOOQsn1j
WjtzlzwO8uE96+adGu1fLGYRww==
         "]]}, {{}, {}}},
      AspectRatio->NCache[GoldenRatio^(-1), 0.6180339887498948],
      Axes->{True, True},
      AxesLabel->{None, None},
      AxesOrigin->{0, 0},
      DisplayFunction->Identity,
      Frame->{{True, True}, {True, True}},
      FrameLabel->{{
         FormBox["\"factor\"", TraditionalForm], None}, {
         FormBox["\"#\"", TraditionalForm], None}},
      FrameTicks->{{Automatic, Automatic}, {Automatic, Automatic}},
      GridLines->{None, None},
      GridLinesStyle->Directive[
        GrayLevel[0.5, 0.4]],
      ImageSize->300,
      Method->{
       "OptimizePlotMarkers" -> True, "OptimizePlotMarkers" -> True, 
        "CoordinatesToolOptions" -> {"DisplayFunction" -> ({
            Identity[
             Part[#, 1]], 
            Identity[
             Part[#, 2]]}& ), "CopiedValueFunction" -> ({
            Identity[
             Part[#, 1]], 
            Identity[
             Part[#, 2]]}& )}},
      PlotRange->{{0, 57.}, {-0.5202370162973444, 0.37796947098679184`}},
      PlotRangeClipping->True,
      PlotRangePadding->{{
         Scaled[0.02], 
         Scaled[0.02]}, {
         Scaled[0.05], 
         Scaled[0.05]}},
      Ticks->{Automatic, Automatic}], 
     GraphicsBox[{{}, 
       {RGBColor[0.368417, 0.506779, 0.709798], PointSize[
        0.011000000000000001`], AbsoluteThickness[1.6], 
        PointBox[CompressedData["
1:eJw1kmtIU2EYx6eVmI60smYXzPLCcrPm3c1s/837tCIpM8IQc2FqGFZeCPT4
wQrNdKuUZKXlZtPl8jbxNqXshsxpYTdaXyT9kH2YSioW3fDZgcPh9/6e//Pw
vufdnZGXLLdnsVjCf+//7+pjFUfYGZ5rOFViWoD0+p1Qc3orsSNa5vSKK2L9
8Cq7oqk+O21Ndwd5N2T5rlXeZE8Qu6OWP/5jqnqa6nfC5PdwJLfrGbEnlMJa
p4tN41S/B78r/CwLdq+JvcFZEUwU8U3EvuiZlTQouUZiLqQ/pcuqczpiPxiP
eDDBH7XEfAz5cI/lpPTSvH1QRcpCOR4KYgEm320WnHLuJg6Aq2+gW/68gTgQ
ESk8rshwn/oFQV74diIooIl8MKaOFt1Nm71EPgT5puSRUcNL8qHQJfCn/YvV
5MPQnunoXrO3jTgcM57mhQfW/cRCpNfk9kdn2/YnQsqAdbCB3U4cAaFlpZxT
Yut3AJ15klK9LIM4Eh3Om5a4Q+U0/yA+fH6v/JpRQyxG93CUseVQD9UDCm1l
3uJc4yozgH9VQJn8i4nqJbDcExvHZAbyEiT/2sa80qkoL8VlK2/y6TKdFyPF
ta1bXNiDCvJREPVpqm+f0VA+CvZ1qUPFM7fIR6PEXNGfytFSPhqBM5rzXm5l
ND8GU7rTguNLtF8mBnpzTnMBr5bysRh4wVPNt5VSPhZd63sbT3o/Jh+Hys6x
C/KwJ5SPw1nTCedP20epfzwGb7yR/Omqo3w88nckFvJFfZRPAHtjs3RdOd1X
JgFyrw0OLrts/0MGi0/rkjaLzpOR4XCF+PuIj+1+J+JbmnpxPLOefCJC+l1L
nBbU5JPgYFGXhhc/Ip8E1mJbb8HVvuG/7VkJkg==
         "]]}, {{}, {}}},
      AspectRatio->NCache[GoldenRatio^(-1), 0.6180339887498948],
      Axes->{True, True},
      AxesLabel->{None, None},
      AxesOrigin->{0, 0},
      DisplayFunction->Identity,
      Frame->{{True, True}, {True, True}},
      FrameLabel->{{
         FormBox["\"factor\"", TraditionalForm], None}, {
         FormBox["\"#\"", TraditionalForm], None}},
      FrameTicks->{{Automatic, Automatic}, {Automatic, Automatic}},
      GridLines->{None, None},
      GridLinesStyle->Directive[
        GrayLevel[0.5, 0.4]],
      ImageSize->300,
      Method->{
       "OptimizePlotMarkers" -> True, "OptimizePlotMarkers" -> True, 
        "CoordinatesToolOptions" -> {"DisplayFunction" -> ({
            Identity[
             Part[#, 1]], 
            Identity[
             Part[#, 2]]}& ), "CopiedValueFunction" -> ({
            Identity[
             Part[#, 1]], 
            Identity[
             Part[#, 2]]}& )}},
      PlotRange->{{0, 57.}, {-0.6738142777407059, 0.250766413301426}},
      PlotRangeClipping->True,
      PlotRangePadding->{{
         Scaled[0.02], 
         Scaled[0.02]}, {
         Scaled[0.05], 
         Scaled[0.05]}},
      Ticks->{Automatic, Automatic}], 
     GraphicsBox[{{}, 
       {RGBColor[0.368417, 0.506779, 0.709798], PointSize[
        0.011000000000000001`], AbsoluteThickness[1.6], 
        PointBox[CompressedData["
1:eJw10WtIU2EYB/ChgWYaEpr3nOYNmWteps7U/ed9FxFn4gwykcSssVEijFYw
LTciujnL+pBa0s1M5j3ddBMtvEUZhYZ+sClkaVKYEFJQseccOBx+5/887/u8
54RUqOWVTiwWS/Dv/v90XN+FJerT8uClViu9gH9Q/bdXpgdkVyzz2Kl++mKy
J3b0W/u4J86QvZDeZTrlPHqL7AsvRU+nxrwgdDgQ5/3SFjbiO8hsaGoMit8e
41QfCvcVzte6oElyGC7ZpWL+o5fkCDjVze3SwkyOgmiwkG2ZZeaNRtcPRQ9v
8QqZA7uh5EBk+jsyFwM7XuWlKiOZB49tU/X6CrN+LBp8OhK1Kmb/OEyclEXP
Wbtp3nisPp5ahaqenIDQ4j/+LrY+qudj9u1xb8HFGXIi5JH9ax3GQapPwuak
NOCjeyc5GeE1buvKuh6yAGNf0u5r+cPkFFRMT2TGDDP7H0b4iDpKs8DkqQgQ
pXy63jJATkM7X9zoO3KHnI7hY6+bmorGyEIISz01Eh8zGfj1wWntrqDfYR1g
jzE9ndLN0/wi7Hf7me8ieUG5CF3JnIdLEcx+GQixaM/OzLc46nUZ4Optu83O
Q5RnIndocHH5qIX6M1F0rfBCvojMyoImWBawV2mi/izIC7pUc7eZ75WNy8pD
tQ0iE/VnQ3qjOXCDN0J5DpoLTFdZDU8oz4E6tuy9cg+zfi4KE7eSKg02ynPR
Iavtzull/k8eLIoMY7VbH+V5aHMdb1utpPOyxCh3MkZpvKdoPjG48qbxODVz
fgme3Qz8PN1K/0MnwajSsDlUPUvrS1HB4W8fed5L/VJEVR1s1N9rp34ZwqrM
dk+2lfplSHhTXMY5Z7P+BYQJBMc=
         "]]}, {{}, {}}},
      AspectRatio->NCache[GoldenRatio^(-1), 0.6180339887498948],
      Axes->{True, True},
      AxesLabel->{None, None},
      AxesOrigin->{0, 0},
      DisplayFunction->Identity,
      Frame->{{True, True}, {True, True}},
      FrameLabel->{{
         FormBox["\"factor\"", TraditionalForm], None}, {
         FormBox["\"#\"", TraditionalForm], None}},
      FrameTicks->{{Automatic, Automatic}, {Automatic, Automatic}},
      GridLines->{None, None},
      GridLinesStyle->Directive[
        GrayLevel[0.5, 0.4]],
      ImageSize->300,
      Method->{
       "OptimizePlotMarkers" -> True, "OptimizePlotMarkers" -> True, 
        "CoordinatesToolOptions" -> {"DisplayFunction" -> ({
            Identity[
             Part[#, 1]], 
            Identity[
             Part[#, 2]]}& ), "CopiedValueFunction" -> ({
            Identity[
             Part[#, 1]], 
            Identity[
             Part[#, 2]]}& )}},
      PlotRange->{{0, 57.}, {-0.36723558016885083`, 0.3864423452845369}},
      PlotRangeClipping->True,
      PlotRangePadding->{{
         Scaled[0.02], 
         Scaled[0.02]}, {
         Scaled[0.05], 
         Scaled[0.05]}},
      Ticks->{Automatic, Automatic}], 
     GraphicsBox[{{}, 
       {RGBColor[0.368417, 0.506779, 0.709798], PointSize[
        0.011000000000000001`], AbsoluteThickness[1.6], 
        PointBox[CompressedData["
1:eJw1kn8slHEcx3EtZi22zLVRSaVwpLrTXcm9z4/DIWFyFWZomaHWaNOWPSFp
KeMvMuFmdLoaSnSKw538SCddxbkmXcwf+r02G1LtPs+zPXv2el6fz/v7c2fa
+bizNlZWVqJ/7/+v5fkuZoZCvBta6sT0A15t9gFxnMfEdpisWtD5FTT3WdgR
Kbbm7OrFdmInlPOqL86s3CfeikXRtVLlFRX1u8I0XLEhp6mX2A1fKhJODavH
iN0hlJdEczYrqX83nH1OyCDREHugYP2pNte6m3gfnJhp7pq+i9gL7/NLjPOC
fmIeeBy5Ay9VR/m+aAgb5CqWM4j9sHy53dM81Ex8ABOxuZf4U0PEB7GU2Glu
5IxQ3iGs2kUkC2q0xHxw4x2SbYSvqF4Aw7aevt69E+T9IUg0mP5k6IgP47Q8
QOpe3En1QiDl5lJ5A8siRNc8upepUlP9ERQJSncUqTvIH8VVdWW6tJjdnwBM
LW1Jf5vP7scxPE+6par+qqH6QBTqvEXWRWPkxTBp5P6DVQ+IgW/iVuuq+EYL
M8CutMoXjjfekJfgTnCMp/PtekseI4HLGsdg3/2E8oPAHx/NSsgbIB8E2bOP
/fosdr3BmC4dkZtXFZQfjCTF9fnIeHb+IfAwKtYXWl5SfwgKozMNK4kD5ENR
y89J61TQephQ5HgZczdZsfdTijOxP219xuh8GSky7GIu9NeWUX8Yun5tbxvR
KMmHQfzOr3X88zj5cLiZ5n/Xa2PJh2OAad+on1GRjwDffLwne66J5h+BBW5d
3MO73TS+DJ9G9XM/fNn9k8GoOBeeOs2eVyRcJ/P2c5SvKT8SgQKX2UJn9j5G
YfZDWVJHDI3HREGy56RGmKwV/wWVgRUG
         "]]}, {{}, {}}},
      AspectRatio->NCache[GoldenRatio^(-1), 0.6180339887498948],
      Axes->{True, True},
      AxesLabel->{None, None},
      AxesOrigin->{0, 0},
      DisplayFunction->Identity,
      Frame->{{True, True}, {True, True}},
      FrameLabel->{{
         FormBox["\"factor\"", TraditionalForm], None}, {
         FormBox["\"#\"", TraditionalForm], None}},
      FrameTicks->{{Automatic, Automatic}, {Automatic, Automatic}},
      GridLines->{None, None},
      GridLinesStyle->Directive[
        GrayLevel[0.5, 0.4]],
      ImageSize->300,
      Method->{
       "OptimizePlotMarkers" -> True, "OptimizePlotMarkers" -> True, 
        "CoordinatesToolOptions" -> {"DisplayFunction" -> ({
            Identity[
             Part[#, 1]], 
            Identity[
             Part[#, 2]]}& ), "CopiedValueFunction" -> ({
            Identity[
             Part[#, 1]], 
            Identity[
             Part[#, 2]]}& )}},
      PlotRange->{{0, 57.}, {-0.3052408169656095, 0.2759407008591397}},
      PlotRangeClipping->True,
      PlotRangePadding->{{
         Scaled[0.02], 
         Scaled[0.02]}, {
         Scaled[0.05], 
         Scaled[0.05]}},
      Ticks->{Automatic, Automatic}]}
   },
   AutoDelete->False,
   GridBoxItemSize->{"Columns" -> {{Automatic}}, "Rows" -> {{Automatic}}}],
  "Grid"]], "Output",
 CellChangeTimes->{
  3.778314162432872*^9, 3.778314677213084*^9, 3.7783148520457077`*^9, 
   3.778316784878437*^9, 3.778317295620502*^9, 3.778393331776376*^9, 
   3.778393490266883*^9, 3.779179098427042*^9, 3.7791793533959417`*^9, 
   3.7791840722181263`*^9, 3.7794375264185553`*^9, 3.779441966372429*^9, 
   3.780051867986862*^9, 3.780300536332591*^9, 3.780300924843833*^9, 
   3.7818767068116093`*^9, 3.783425223637932*^9, 3.783425285766266*^9, 
   3.783425829003079*^9, 3.79169968243095*^9, 3.815310993670104*^9, 
   3.8153110357953587`*^9, 3.8153110731512136`*^9, 3.815311151912903*^9, 
   3.815998209209506*^9, 3.816405896340227*^9, {3.8164062461451683`*^9, 
   3.816406260139159*^9}, 3.8164096528480587`*^9, 3.816411103971222*^9, 
   3.8164121945376663`*^9, 3.816413198223181*^9, 3.8164145225905123`*^9, 
   3.816420079019853*^9, 3.817280987668244*^9, 3.817284068296012*^9, 
   3.8244617326087437`*^9, 3.829042340657967*^9, 3.829042423646274*^9, 
   3.829045752790107*^9, 3.829377579214005*^9, 3.829377633114665*^9, {
   3.8293779375433197`*^9, 3.829377946109647*^9}},
 CellLabel->"Out[63]=",ExpressionUUID->"501e1944-b271-4ee2-bd38-9c1046ee078a"]
}, Open  ]]
}, Open  ]],

Cell[CellGroupData[{

Cell["Spectral analysis by linear least-squares deconvolution", "Section",
 CellChangeTimes->{{3.829042697284728*^9, 3.829042710546895*^9}, {
  3.836473046759864*^9, 
  3.836473060375362*^9}},ExpressionUUID->"2869a918-07e9-4a5e-86bd-\
fd9a02e16d0e"],

Cell["\<\
Defining a simple baseline correction function for data pre-processing. Note: \
processing does not affect further analysis at all, because the reference \
spectra used for fitting are sourced from the fitted data itself\
\>", "Text",
 CellChangeTimes->{{3.836473103796794*^9, 
  3.83647316832108*^9}},ExpressionUUID->"e533cda8-8ba9-4280-bb9c-\
9a61907175fa"],

Cell[BoxData[
 RowBox[{
  RowBox[{
   RowBox[{"baselinecorrection", "[", 
    RowBox[{"data_", ",", "q_"}], "]"}], ":=", 
   RowBox[{
    RowBox[{"{", 
     RowBox[{
      RowBox[{"Range", "[", 
       RowBox[{"1480", ",", "1630"}], "]"}], ",", 
      RowBox[{
       RowBox[{"data", "\[LeftDoubleBracket]", 
        RowBox[{"q", ",", 
         RowBox[{"1480", ";;", "1630"}]}], "\[RightDoubleBracket]"}], "-", 
       RowBox[{"Min", "[", 
        RowBox[{"data", "\[LeftDoubleBracket]", 
         RowBox[{"q", ",", 
          RowBox[{"1480", ";;", "1630"}]}], "\[RightDoubleBracket]"}], 
        "]"}]}]}], "}"}], "\[Transpose]"}]}], ";"}]], "Input",
 CellChangeTimes->{{3.817280805835441*^9, 3.817280878569324*^9}},
 CellLabel->"In[55]:=",ExpressionUUID->"2b1d7963-5a7b-4f8c-9c91-96e21722b47d"],

Cell["Defining a spectral dataset for fitting", "Text",
 CellChangeTimes->{{3.836473171410192*^9, 
  3.836473184544908*^9}},ExpressionUUID->"75da4940-495b-45a4-9a6e-\
19238c0d5b52"],

Cell[BoxData[
 RowBox[{
  RowBox[{"fitdat", "=", 
   RowBox[{"Table", "[", 
    RowBox[{
     RowBox[{"baselinecorrection", "[", 
      RowBox[{"data", ",", "n"}], "]"}], ",", 
     RowBox[{"{", 
      RowBox[{"n", ",", 
       RowBox[{"Length", "[", "data", "]"}]}], "}"}]}], "]"}]}], 
  ";"}]], "Input",
 CellChangeTimes->{{3.8164082673194523`*^9, 3.816408280160472*^9}, {
  3.816409496241621*^9, 3.8164094991452093`*^9}},
 CellLabel->
  "In[149]:=",ExpressionUUID->"827a463d-be8f-48c8-82bc-6529ed4e1d90"],

Cell["\<\
Defining the spectral numbers corresponding to the onset of crystallization \
and the end of the run\
\>", "Text",
 CellChangeTimes->{{3.8364731967546167`*^9, 
  3.836473217553853*^9}},ExpressionUUID->"99d27395-1933-4e3a-ab8d-\
ae959c6aabf4"],

Cell[BoxData[
 RowBox[{
  RowBox[{
   RowBox[{"{", 
    RowBox[{"low", ",", "high"}], "}"}], "=", 
   RowBox[{"{", 
    RowBox[{"367", ",", 
     RowBox[{"Length", "[", "fitdat", "]"}]}], "}"}]}], ";"}]], "Input",
 CellChangeTimes->{{3.817283466656599*^9, 3.817283480630913*^9}, {
   3.8172837845917473`*^9, 3.8172837923067017`*^9}, {3.817283909866084*^9, 
   3.817283922560307*^9}, {3.817284020228023*^9, 3.817284020282987*^9}, {
   3.817284190085094*^9, 3.8172841950677853`*^9}, {3.817284320509508*^9, 
   3.8172843263444633`*^9}, {3.817284728467725*^9, 3.817284743955509*^9}, {
   3.822546397329615*^9, 3.822546397625123*^9}, {3.824462417358307*^9, 
   3.824462417597625*^9}, {3.824462645473989*^9, 3.824462645617106*^9}, {
   3.8244627414194307`*^9, 3.8244627414668837`*^9}, {3.8244628167090816`*^9, 
   3.8244628168756638`*^9}, {3.829039591061253*^9, 3.829039591331979*^9}, {
   3.829043547050088*^9, 3.829043569057845*^9}, {3.829045786907773*^9, 
   3.829045787122488*^9}, {3.829377675526679*^9, 3.8293776826058207`*^9}, {
   3.829377978042965*^9, 3.829377978457259*^9}, 3.831203923531517*^9},
 CellLabel->
  "In[154]:=",ExpressionUUID->"5a4b39ff-c632-40a5-b06d-d733be20a951"],

Cell["\<\
Taking the first and last spectrum as reference spectra for fitting\
\>", "Text",
 CellChangeTimes->{{3.836473693274847*^9, 3.836473694105426*^9}, {
  3.836473940350656*^9, 
  3.836473969629434*^9}},ExpressionUUID->"118043fa-c28d-4856-b115-\
9c1aaf16f85b"],

Cell[BoxData[
 RowBox[{
  RowBox[{"std", "=", 
   RowBox[{
    RowBox[{"{", 
     RowBox[{
      RowBox[{"fitdat", "\[LeftDoubleBracket]", 
       RowBox[{"low", ",", ";;", ",", "2"}], "\[RightDoubleBracket]"}], ",", 
      RowBox[{"fitdat", "\[LeftDoubleBracket]", 
       RowBox[{"high", ",", ";;", ",", "2"}], "\[RightDoubleBracket]"}]}], 
     "}"}], "\[Transpose]"}]}], ";"}]], "Input",
 CellChangeTimes->{{3.817282793109518*^9, 3.8172828338346*^9}, {
  3.817283383337471*^9, 3.81728338748985*^9}, {3.8172834251080847`*^9, 
  3.817283425179281*^9}, {3.817283507139398*^9, 3.8172835113758297`*^9}},
 CellLabel->
  "In[155]:=",ExpressionUUID->"197633d9-1968-4c0c-b100-8bdf24e4ea61"],

Cell["\<\
Executing a linear least-squares fit on the entire data range\
\>", "Text",
 CellChangeTimes->{{3.836473973496057*^9, 
  3.836474011286643*^9}},ExpressionUUID->"5eeb2e76-8675-4fed-8c61-\
8f7a046abf36"],

Cell[BoxData[
 RowBox[{
  RowBox[{"lm", "=", 
   RowBox[{
    RowBox[{
     RowBox[{"LinearModelFit", "[", 
      RowBox[{"{", 
       RowBox[{"std", ",", 
        RowBox[{
         RowBox[{"fitdat", "\[LeftDoubleBracket]", 
          RowBox[{
           RowBox[{"low", ";;", "high"}], ",", ";;", ",", "2"}], 
          "\[RightDoubleBracket]"}], "\[LeftDoubleBracket]", "#", 
         "\[RightDoubleBracket]"}]}], "}"}], "]"}], "&"}], "/@", 
    RowBox[{"Range", "[", 
     RowBox[{"high", "-", "low", "+", "1"}], "]"}]}]}], ";"}]], "Input",
 CellChangeTimes->{{3.829044544113991*^9, 3.82904456357617*^9}, {
  3.8290446298285027`*^9, 3.82904463440096*^9}, {3.829044783173579*^9, 
  3.829044785107288*^9}, {3.829044877151156*^9, 3.829044908605474*^9}, {
  3.8290450123767242`*^9, 3.829045012823196*^9}, {3.8290450429221573`*^9, 
  3.829045074856675*^9}, {3.829045345237808*^9, 3.8290453454441977`*^9}},
 CellLabel->
  "In[156]:=",ExpressionUUID->"967942df-f60e-4f38-8a10-6b78d5540374"],

Cell["Plotting the resulting fractional concentration curves", "Text",
 CellChangeTimes->{{3.8364740176066513`*^9, 
  3.836474029022312*^9}},ExpressionUUID->"bcf0f170-b87e-4c7c-82e7-\
cfec26943d73"],

Cell[CellGroupData[{

Cell[BoxData[
 RowBox[{"ListLinePlot", "[", 
  RowBox[{
   RowBox[{
    RowBox[{
     RowBox[{
      RowBox[{"{", 
       RowBox[{
        RowBox[{
         RowBox[{"times", "\[LeftDoubleBracket]", 
          RowBox[{"low", ";;", "high"}], "\[RightDoubleBracket]"}], "-", 
         RowBox[{"Min", "[", 
          RowBox[{"times", "\[LeftDoubleBracket]", 
           RowBox[{"low", ";;", "high"}], "\[RightDoubleBracket]"}], "]"}]}], 
        ",", 
        RowBox[{"Table", "[", 
         RowBox[{
          RowBox[{
           RowBox[{
            RowBox[{
            "lm", "\[LeftDoubleBracket]", "n", "\[RightDoubleBracket]"}], 
            "[", "\"\<BestFitParameters\>\"", "]"}], "\[LeftDoubleBracket]", 
           "#", "\[RightDoubleBracket]"}], ",", 
          RowBox[{"{", 
           RowBox[{"n", ",", 
            RowBox[{"high", "-", "low", "+", "1"}]}], "}"}]}], "]"}]}], "}"}],
       "\[Transpose]"}], "&"}], "/@", 
    RowBox[{"{", 
     RowBox[{"1", ",", "2"}], "}"}]}], ",", 
   RowBox[{"PlotRange", "\[Rule]", 
    RowBox[{"{", 
     RowBox[{"0", ",", "1.2"}], "}"}]}]}], "]"}]], "Input",
 CellChangeTimes->{{3.829045021072363*^9, 3.82904502844701*^9}, {
  3.829045085329328*^9, 3.829045181675581*^9}, {3.829045218932369*^9, 
  3.829045234426681*^9}, {3.829045291357078*^9, 3.829045370148913*^9}, {
  3.831203932827836*^9, 3.831203938024562*^9}},
 CellLabel->
  "In[158]:=",ExpressionUUID->"9b382570-37f1-40ba-ad1f-45914cea160e"],

Cell[BoxData[
 GraphicsBox[{{}, {{}, {}, 
    {RGBColor[0.368417, 0.506779, 0.709798], PointSize[
      NCache[
       Rational[1, 72], 0.013888888888888888`]], AbsoluteThickness[1.6], 
     LineBox[CompressedData["
1:eJxTTMoPSmViYGBQBGIQDQO//4PAe3uGCMstJ8qO2Z+U/OB3csYT+wY/6Rdb
Gq/Zv5hct9qh/aI9g80M9Vf3H9g/2Z/4SKz0pP2BPk65M8JP7dddmLVs44HD
9gfuc6R+2fbKfhlLyowps/bbM8zm9gzW+mDfLqs96XvTLvuEpxeUbv/8ZO9U
tPqs+a5t9g4CIAu/2q/5PP1L7JQt9gfCjrPwP/tuvy/pvcjfsu32CxpBDvhl
3z3pv5dQ9wZ7hjPCX/Nb/tpz7v/vMC9rg/2GVUCgxeAwLUdVu5Ftvf0D/97p
eZMYHRY1Fop+U1hkbwD0zb75TA67Fz/tWMSyxn6DJw+TNjuLwyHPGonzaYvt
GeRABrI6rLm/8ZnwtBX2Ezbzz0+8zubAoZZVN1l3mv2GiE/dqvYcDg7XmFtX
nJthb/CGa0K1L6fD0jbB4iKlufYFE9/W2G/lctDefvHaS8VW+w9qhhxrZHgc
bmhkd7zVnGRfsKdkskQLr8PD5RNe8c/qtt8wwWTpozd8Dq/2birLz59sLwD0
jdEvfgeH2WyyLYVT7T2O3mw/v0HA4eD+ypvC20rtK9bvnGCSKuhw9E2Mdfqr
YnuNquhrrySEHK50WFYURRTZnzgDAkIOM9IrZ8/xWWPfIXbz3PdgYQfuea0z
c5Z42Etkeh29yS7iMCXv9OH922vsbxgDPbBbxCFFwmhPw/EW+59m14/PSxR1
gKUDAKUL+ME=
      "]], 
     LineBox[{{5.674099118582571, 0.}, {5.842000000000006, 
      0.007180189688958763}, {6.017999999999994, 0.004584387519822664}, {
      6.193666666666665, 0.00012769799130210867`}, {6.198036243762439, 0.}}], 
     LineBox[{{6.919742020980279, 0.}, {7.028500000000001, 
      0.02115970406321917}, {7.134577415832846, 0.}}], 
     LineBox[{{7.464298867138877, 0.}, {7.511166666666675, 
      0.0055496149178675845`}, {7.59237491156868, 0.}}], 
     LineBox[{{7.947629377911638, 0.}, {7.994333333333337, 
      0.007688005323182314}, {8.127531701982964, 0.}}], 
     LineBox[{{8.697166666666664, 0.}, {8.697166666666668, 
      3.7253679851269735`*^-16}}]}, 
    {RGBColor[0.880722, 0.611041, 0.142051], PointSize[
      NCache[
       Rational[1, 72], 0.013888888888888888`]], AbsoluteThickness[1.6], 
     LineBox[CompressedData["
1:eJw1kg1Mk0cYx18QLFAn0CLWUovdFAVNAAWjEfM8m8RQM4SIQTJRawVEE6WC
H6gY5wajaiAVEkSQwZifWAUDstBqQZQPDeJnhcYEilKVlr73ihSpiejVZP/k
crnc3e+5//8emTJrQ7o7wzDRdLjm/7XoFHNB8qg1hklZ2dR9sBMy2k137BWv
4Pf1Qe+bTryEEr2zkjO9AyamfKF10AzG/qqCGqEV2oq9pT1CCzSXrvPNL7BB
26BX+nizFbTjv51vyh4FppIvTwrjIG3OhZLDMjsoLE9+fOUcg+vHquNmq+2A
fq6CDri74k5da7sd2pK7PHzffoJt/Z25D0rtUHPC9YDP0HXDX+qIZIHpETqy
8r9AkT5948JEFhrqqMIYNP850V6cyoI5oejs3hI37PvCd/5kYyGCujFUu2NM
+FB8aBs9L5/hvpjngcEjlxrqtZQndQE90dIyZTunZ0HT6Fu9vW866nrnLz++
hkBDytjpBeCFKWPZRBxCIGLUR3M03hsv5zwfyRMQUJ2x58EtH3xbP/7BnEiA
C4n00kpmYKwydZ/tZ7p/e3+pKP8HVEzsKclLozxN1MXXozPRcf+ufLOKgB91
s/SzL8Y/Ti7ck0AgrsNU+LjBD8PM50w7jQRy61s0Uen+OPBmKDLgNoFFRza/
tIoEeKhDqmqqINDd45IAQ0jZQKGBBXWgqfdTkhDHdPd1+zsIiHat6zDxArC0
RrG7u5JA/zJqQB+A95SdM71vUP5fW9yys2ahUr0kXzFMYMWTXdOqJmZhYNL8
A7IuApMV9P/qAlEi0MTxBgiUU7vRW2ejJcMzJ/Ya5bnyFoiQOF8koY3yaqeK
EjtFePKkPrS2hcCVjeePTf46B5Mru1eP0/uTzVpjpJsYdX3Pyi4/JaB2tc8t
MTpVweHqaRzEvWj1f5gZhBFV/1me03WuoVocPleCHqtqG8sbKU+12qfvXwka
Tw3/MuHJQeaqwYSiTXPRKH+w5BKfA6/ixLVZfCkOBpWpA9/QPDnF31dapci7
Gn81zErz0LsPb80JRuaf60ZWyIHoe/7B6BMVcbPAQEC7GNnoTfNwnzIzwH+I
gIcxdyTk5jyUVxhC17MEUnW0gfgyLBc7Dj2VcKDd8QfvY5oMp766ROAbVrif
Dw==
      "]]}}, {{}, {}}},
  AspectRatio->NCache[GoldenRatio^(-1), 0.6180339887498948],
  Axes->{True, True},
  AxesLabel->{None, None},
  AxesOrigin->{0, 0},
  DisplayFunction->Identity,
  Frame->{{False, False}, {False, False}},
  FrameLabel->{{None, None}, {None, None}},
  FrameTicks->{{Automatic, Automatic}, {Automatic, Automatic}},
  GridLines->{None, None},
  GridLinesStyle->Directive[
    GrayLevel[0.5, 0.4]],
  Method->{
   "OptimizePlotMarkers" -> True, "OptimizePlotMarkers" -> True, 
    "CoordinatesToolOptions" -> {"DisplayFunction" -> ({
        Identity[
         Part[#, 1]], 
        Identity[
         Part[#, 2]]}& ), "CopiedValueFunction" -> ({
        Identity[
         Part[#, 1]], 
        Identity[
         Part[#, 2]]}& )}},
  PlotRange->{{0, 8.697166666666668}, {0, 1.2}},
  PlotRangeClipping->True,
  PlotRangePadding->{{
     Scaled[0.02], 
     Scaled[0.02]}, {0, 0}},
  Ticks->{Automatic, Automatic}]], "Output",
 CellChangeTimes->{
  3.829045028791462*^9, {3.8290450874904623`*^9, 3.82904518232626*^9}, {
   3.829045220744639*^9, 3.829045234971674*^9}, {3.829045295483074*^9, 
   3.829045371528873*^9}, 3.829045825886374*^9, 3.829377701104937*^9, 
   3.829377986493431*^9, {3.8312039150726833`*^9, 3.831203938428206*^9}},
 CellLabel->
  "Out[158]=",ExpressionUUID->"a1741fb3-daa4-49a8-ba7c-6e907780e628"]
}, Open  ]],

Cell[TextData[{
 "Inspecting the ",
 Cell[BoxData[
  FormBox[
   SuperscriptBox["R", "2"], TraditionalForm]],
  FormatType->"TraditionalForm",ExpressionUUID->
  "cc710a33-334d-4968-847e-23d57fe92c57"],
 " values for the fit"
}], "Text",
 CellChangeTimes->{{3.836474033599715*^9, 
  3.836474068272489*^9}},ExpressionUUID->"cd9a358d-4966-470b-b8a0-\
981349870e2e"],

Cell[CellGroupData[{

Cell[BoxData[
 RowBox[{"ListPlot", "[", 
  RowBox[{
   RowBox[{"Table", "[", 
    RowBox[{
     RowBox[{
      RowBox[{"lm", "\[LeftDoubleBracket]", "n", "\[RightDoubleBracket]"}], 
      "[", "\"\<RSquared\>\"", "]"}], ",", 
     RowBox[{"{", 
      RowBox[{"n", ",", 
       RowBox[{"high", "-", "low"}]}], "}"}]}], "]"}], ",", 
   RowBox[{"PlotRange", "\[Rule]", 
    RowBox[{"{", 
     RowBox[{"0.995", ",", "1"}], "}"}]}]}], "]"}]], "Input",
 CellChangeTimes->{3.829377992556849*^9},
 CellLabel->
  "In[159]:=",ExpressionUUID->"7acbfe3f-98cf-4169-a062-01c873a3f417"],

Cell[BoxData[
 GraphicsBox[{{}, 
   {RGBColor[0.368417, 0.506779, 0.709798], PointSize[0.011000000000000001`], 
    AbsoluteThickness[1.6], PointBox[CompressedData["
1:eJxTTMoPSmViYGAwAWIQDQEf7FFpBgcPgRO3lN69h/I5HHYJLInifwLjCzhE
V63dIQPnizhcujJz7d1XML6EQ4zB/2WTPsD4Mg7PjCs+zf8K4ys46LybuHvd
dxhfyaF+x1mbj3C+ikNPZ3Gh418YX82hi5O7zuc3jK/hoGDvdC/uH4yv5SDZ
nF3bDOfrONxlYUzf8QvG13NQZeBzR/ANHBbHBDw3hZtv6BB4PGZFMdx8IwcX
y2vlR+HqjR1sHvBF/4DLmzi0it1ekPwHxjd1uMmtrOQJV2/mUKIruuoiXL25
g3To1vJpcL6FQ4rgZVY5ON/SYe7efw+uwc2zcjC+vDoVod7a4UrR6p/5cL6N
g6CQ0r2XcL6tQ8+OZ9rrv8H4dg4MvFbzT8Hl7R1iKzQdfeDmOzjcnbbg8iRY
eDU4OKiGnT4QBVfv6JAf413/EMZvcHQQ7drF/RMu7+SQ8Xb56SK4fieHIIkn
ln1weWeHLSpptxxg9jU4O5zcKDhRBW6/i8OG+gePhGDh3+DisO9/EP8TuH5X
B3mRU9JJcP2uDnaM/iu+wOXdHJzaymSfw+XdHPZ6T01Ugcu7O3w9V7LhKtx9
7g4y8xWXmcDt93CYIe3j+BruPw8HBZu4xfvh6cHT4YtewHQJuH5Ph3Qubw1l
uLyXw/7LWVf4gOYBAJ4VCBQ=
     "]]}, {{}, {}}},
  AspectRatio->NCache[GoldenRatio^(-1), 0.6180339887498948],
  Axes->{True, True},
  AxesLabel->{None, None},
  AxesOrigin->{0., 0.995},
  DisplayFunction->Identity,
  Frame->{{False, False}, {False, False}},
  FrameLabel->{{None, None}, {None, None}},
  FrameTicks->{{Automatic, Automatic}, {Automatic, Automatic}},
  GridLines->{None, None},
  GridLinesStyle->Directive[
    GrayLevel[0.5, 0.4]],
  Method->{
   "OptimizePlotMarkers" -> True, "OptimizePlotMarkers" -> True, 
    "CoordinatesToolOptions" -> {"DisplayFunction" -> ({
        Identity[
         Part[#, 1]], 
        Identity[
         Part[#, 2]]}& ), "CopiedValueFunction" -> ({
        Identity[
         Part[#, 1]], 
        Identity[
         Part[#, 2]]}& )}},
  PlotRange->{{0., 52.}, {0.995, 1}},
  PlotRangeClipping->True,
  PlotRangePadding->{{
     Scaled[0.02], 
     Scaled[0.02]}, {0, 0}},
  Ticks->{Automatic, Automatic}]], "Output",
 CellChangeTimes->{
  3.829045444090048*^9, 3.82904583505373*^9, 3.829377737561928*^9, {
   3.8293779892156553`*^9, 3.829377993027663*^9}, 3.8312039468089447`*^9},
 CellLabel->
  "Out[159]=",ExpressionUUID->"fb2a05db-84b9-4fa9-96a4-c88e46e2e7a6"]
}, Open  ]],

Cell["\<\
Exporting the fit results to a file for use in kinetic analysis.\
\>", "Text",
 CellChangeTimes->{{3.8364720035436573`*^9, 
  3.836472022334345*^9}},ExpressionUUID->"d8658d77-ca85-4df4-9dbe-\
cfcc4afa4365"],

Cell[BoxData[
 RowBox[{
  RowBox[{"Export", "[", 
   RowBox[{"\"\<profile_60min.mx\>\"", ",", 
    RowBox[{
     RowBox[{
      RowBox[{
       RowBox[{"{", 
        RowBox[{
         RowBox[{
          RowBox[{"times", "\[LeftDoubleBracket]", 
           RowBox[{"low", ";;", "high"}], "\[RightDoubleBracket]"}], "-", 
          RowBox[{"Min", "[", 
           RowBox[{"times", "\[LeftDoubleBracket]", 
            RowBox[{"low", ";;", "high"}], "\[RightDoubleBracket]"}], "]"}]}],
          ",", 
         RowBox[{"Table", "[", 
          RowBox[{
           RowBox[{
            RowBox[{
             RowBox[{
             "lm", "\[LeftDoubleBracket]", "n", "\[RightDoubleBracket]"}], 
             "[", "\"\<BestFitParameters\>\"", "]"}], "\[LeftDoubleBracket]", 
            "#", "\[RightDoubleBracket]"}], ",", 
           RowBox[{"{", 
            RowBox[{"n", ",", 
             RowBox[{"high", "-", "low", "+", "1"}]}], "}"}]}], "]"}]}], 
        "}"}], "\[Transpose]"}], "&"}], "/@", 
     RowBox[{"{", 
      RowBox[{"1", ",", "2"}], "}"}]}]}], "]"}], ";"}]], "Input",
 CellChangeTimes->{{3.8172842230903893`*^9, 3.8172842232106*^9}, {
   3.824462563185041*^9, 3.824462579377954*^9}, {3.829045520352331*^9, 
   3.8290455207248173`*^9}, {3.829045938836302*^9, 3.8290459388740797`*^9}, 
   3.829377997898077*^9, 3.8312039585619383`*^9, 
   3.836474116113316*^9},ExpressionUUID->"71fa0dae-0bb2-4bfe-81a8-\
e4c59311141d"]
}, Open  ]]
},
WindowSize->{755, 1035},
WindowMargins->{{Automatic, 378}, {Automatic, 79}},
FrontEndVersion->"12.1 for Mac OS X x86 (64-bit) (June 19, 2020)",
StyleDefinitions->"Default.nb",
ExpressionUUID->"bcec2e35-e80f-4a38-a7a1-6f2cb6f6ac93"
]
(* End of Notebook Content *)

(* Internal cache information *)
(*CellTagsOutline
CellTagsIndex->{}
*)
(*CellTagsIndex
CellTagsIndex->{}
*)
(*NotebookFileOutline
Notebook[{
Cell[CellGroupData[{
Cell[580, 22, 156, 3, 67, "Section",ExpressionUUID->"544534c1-7032-4ba5-bc6d-5052b612d08b"],
Cell[739, 27, 223, 4, 35, "Text",ExpressionUUID->"550a1fe9-236d-4da0-a55e-904ced0dcd39"],
Cell[965, 33, 255, 5, 30, "Input",ExpressionUUID->"1c6d03df-122b-476a-b642-a29a8c782c80"],
Cell[1223, 40, 194, 3, 35, "Text",ExpressionUUID->"e1af430f-6c79-4f4f-9827-eb3ec2457c58"],
Cell[1420, 45, 1722, 26, 30, "Input",ExpressionUUID->"4f442e2e-efdf-42d9-8ba7-458c09c1d272"],
Cell[3145, 73, 202, 3, 35, "Text",ExpressionUUID->"0d975747-e55e-4928-a9d6-61b714877612"],
Cell[3350, 78, 776, 16, 30, "Input",ExpressionUUID->"42dd1a27-1695-4222-a869-5493033219cc"],
Cell[4129, 96, 180, 3, 35, "Text",ExpressionUUID->"6d907fa5-e3e8-4f88-ace1-94892d86152b"],
Cell[4312, 101, 682, 14, 30, "Input",ExpressionUUID->"6cff0de7-ba81-49d2-a811-e052181a7f97"],
Cell[4997, 117, 330, 7, 58, "Text",ExpressionUUID->"ffd1667e-46e5-4235-b2ba-b6cbeb1679fd"],
Cell[5330, 126, 1474, 36, 52, "Input",ExpressionUUID->"ac1babbc-f7a3-46b5-922a-ccb4f1c85efd"],
Cell[6807, 164, 460, 12, 58, "Text",ExpressionUUID->"87a48351-eba9-4742-b3eb-f494520dde42"],
Cell[7270, 178, 1286, 31, 73, "Input",ExpressionUUID->"a8b0013c-d12d-4341-a90e-a30497def166"],
Cell[8559, 211, 181, 3, 35, "Text",ExpressionUUID->"8624527d-c387-47fd-8afc-fe1c496a66f9"],
Cell[CellGroupData[{
Cell[8765, 218, 1480, 28, 52, "Input",ExpressionUUID->"c394b228-5739-4758-bce2-ba961415e17e"],
Cell[10248, 248, 10253, 180, 248, "Output",ExpressionUUID->"46411e51-7fb1-4c5c-ac6c-b2e7b961beb0"]
}, Open  ]],
Cell[20516, 431, 191, 3, 35, "Text",ExpressionUUID->"76f55cbf-3a98-47dc-916b-7021cb88ce8d"],
Cell[CellGroupData[{
Cell[20732, 438, 301, 5, 30, "Input",ExpressionUUID->"bb9d7afe-5270-49ff-9774-bd8a4df53989"],
Cell[21036, 445, 51927, 868, 232, "Output",ExpressionUUID->"d3180a54-3f48-45b2-a7f7-717132df698f"]
}, Open  ]]
}, Open  ]],
Cell[CellGroupData[{
Cell[73012, 1319, 232, 4, 67, "Section",ExpressionUUID->"b4a48b55-b99a-4353-ab6e-353f22324c6e"],
Cell[73247, 1325, 372, 8, 58, "Text",ExpressionUUID->"9e61ea3d-4da1-4fa9-9d8f-0984ff288476"],
Cell[73622, 1335, 262, 6, 30, "Input",ExpressionUUID->"d991d46f-b40d-4812-a6cc-ebf651efb0b8"],
Cell[73887, 1343, 1751, 32, 30, "Input",ExpressionUUID->"3b4548cc-d3f2-4943-8f6f-e524d4146ca3"],
Cell[CellGroupData[{
Cell[75663, 1379, 1369, 31, 52, "Input",ExpressionUUID->"e0770db0-ebb7-4f03-a56b-c5f070603cd0"],
Cell[77035, 1412, 60037, 1095, 165, "Output",ExpressionUUID->"58cc28bf-51a3-4de6-b2f8-2e83b870f0f8"]
}, Open  ]],
Cell[CellGroupData[{
Cell[137109, 2512, 690, 16, 52, "Input",ExpressionUUID->"a6a3b34f-669a-4927-91d6-63205260c02b"],
Cell[137802, 2530, 10968, 266, 244, "Output",ExpressionUUID->"d2035f5f-c83d-4076-8095-7e3da8d5aeee"]
}, Open  ]],
Cell[CellGroupData[{
Cell[148807, 2801, 722, 18, 73, "Input",ExpressionUUID->"0d8374d0-c9fe-4eb4-92f6-84fa880193aa"],
Cell[149532, 2821, 17108, 392, 219, "Output",ExpressionUUID->"501e1944-b271-4ee2-bd38-9c1046ee078a"]
}, Open  ]]
}, Open  ]],
Cell[CellGroupData[{
Cell[166689, 3219, 249, 4, 67, "Section",ExpressionUUID->"2869a918-07e9-4a5e-86bd-fd9a02e16d0e"],
Cell[166941, 3225, 369, 7, 81, "Text",ExpressionUUID->"e533cda8-8ba9-4280-bb9c-9a61907175fa"],
Cell[167313, 3234, 796, 20, 52, "Input",ExpressionUUID->"2b1d7963-5a7b-4f8c-9c91-96e21722b47d"],
Cell[168112, 3256, 181, 3, 35, "Text",ExpressionUUID->"75da4940-495b-45a4-9a6e-19238c0d5b52"],
Cell[168296, 3261, 507, 14, 30, "Input",ExpressionUUID->"827a463d-be8f-48c8-82bc-6529ed4e1d90"],
Cell[168806, 3277, 252, 6, 35, "Text",ExpressionUUID->"99d27395-1933-4e3a-ab8d-ae959c6aabf4"],
Cell[169061, 3285, 1182, 21, 30, "Input",ExpressionUUID->"5a4b39ff-c632-40a5-b06d-d733be20a951"],
Cell[170246, 3308, 266, 6, 35, "Text",ExpressionUUID->"118043fa-c28d-4856-b115-9c1aaf16f85b"],
Cell[170515, 3316, 685, 15, 30, "Input",ExpressionUUID->"197633d9-1968-4c0c-b100-8bdf24e4ea61"],
Cell[171203, 3333, 211, 5, 35, "Text",ExpressionUUID->"5eeb2e76-8675-4fed-8c61-8f7a046abf36"],
Cell[171417, 3340, 985, 22, 30, "Input",ExpressionUUID->"967942df-f60e-4f38-8a10-6b78d5540374"],
Cell[172405, 3364, 198, 3, 35, "Text",ExpressionUUID->"bcf0f170-b87e-4c7c-82e7-cfec26943d73"],
Cell[CellGroupData[{
Cell[172628, 3371, 1448, 37, 94, "Input",ExpressionUUID->"9b382570-37f1-40ba-ad1f-45914cea160e"],
Cell[174079, 3410, 4314, 90, 256, "Output",ExpressionUUID->"a1741fb3-daa4-49a8-ba7c-6e907780e628"]
}, Open  ]],
Cell[178408, 3503, 362, 11, 35, "Text",ExpressionUUID->"cd9a358d-4966-470b-b8a0-981349870e2e"],
Cell[CellGroupData[{
Cell[178795, 3518, 571, 16, 30, "Input",ExpressionUUID->"7acbfe3f-98cf-4169-a062-01c873a3f417"],
Cell[179369, 3536, 2048, 49, 249, "Output",ExpressionUUID->"fb2a05db-84b9-4fa9-96a4-c88e46e2e7a6"]
}, Open  ]],
Cell[181432, 3588, 216, 5, 35, "Text",ExpressionUUID->"d8658d77-ca85-4df4-9dbe-cfcc4afa4365"],
Cell[181651, 3595, 1428, 35, 73, "Input",ExpressionUUID->"71fa0dae-0bb2-4bfe-81a8-e4c59311141d"]
}, Open  ]]
}
]
*)
