# Supplementary material for: The kinetics of metal soap crystallization in oil polymers
Source: Phys Chem Chem Phys. 2021 Sep 27;23(39):22589–600. doi: 10.1039/d1cp03479k (PMC8514046; doi:10.1039/d1cp03479k)
Supplement: CP-023-D1CP03479K-s002 [file CP-023-D1CP03479K-s002.nb]

(* Content-type: application/vnd.wolfram.mathematica *)

(*** Wolfram Notebook File ***)
(* http://www.wolfram.com/nb *)

(* CreatedBy='Mathematica 12.1' *)

(*CacheID: 234*)
(* Internal cache information:
NotebookFileLineBreakTest
NotebookFileLineBreakTest
NotebookDataPosition[       158,          7]
NotebookDataLength[   2356964,      41197]
NotebookOptionsPosition[   2351122,      41102]
NotebookOutlinePosition[   2351516,      41118]
CellTagsIndexPosition[   2351473,      41115]
WindowFrame->Normal*)

(* Beginning of Notebook Content *)
Notebook[{

Cell[CellGroupData[{
Cell["Data import", "Section",
 CellChangeTimes->{{3.836468943709057*^9, 
  3.836468949984069*^9}},ExpressionUUID->"f527f04e-c760-4e93-a700-\
a154af0b53f8"],

Cell["Setting the working directory", "Text",
 CellChangeTimes->{{3.8364689624453993`*^9, 3.836468969559896*^9}, {
  3.83647277299566*^9, 
  3.8364727737068644`*^9}},ExpressionUUID->"8fd69f5b-45e2-4ebf-b78a-\
4238637eeb8b"],

Cell[BoxData[
 RowBox[{"SetDirectory", "[", 
  RowBox[{"NotebookDirectory", "[", "]"}], "]"}]], "Input",
 CellChangeTimes->{{3.816426398984386*^9, 3.816426405438798*^9}},
 CellLabel->
  "In[868]:=",ExpressionUUID->"640fb5d2-28d6-4f42-8c4c-d84a78f4044d"],

Cell["\<\
Storing a list of heating times corresponding to the series of experimental \
runs\
\>", "Text",
 CellChangeTimes->{{3.836474426815133*^9, 
  3.8364744636616287`*^9}},ExpressionUUID->"7cecefc9-561a-4339-9cb4-\
87fa274163dc"],

Cell[BoxData[
 RowBox[{
  RowBox[{"curetimes", "=", 
   RowBox[{"{", 
    RowBox[{
    "1", ",", "5", ",", "10", ",", "15", ",", "30", ",", "60", ",", "90", ",",
      "120"}], "}"}]}], ";"}]], "Input",
 CellChangeTimes->{{3.8164268330059557`*^9, 3.816426851988203*^9}, {
  3.816507341568471*^9, 3.8165073420959597`*^9}, {3.816507439396006*^9, 
  3.816507439793838*^9}, {3.8209193646060877`*^9, 3.820919370908565*^9}, {
  3.8212712588255987`*^9, 3.8212712613141003`*^9}, {3.821336855241938*^9, 
  3.821336855664671*^9}, {3.822564580975349*^9, 3.822564581237213*^9}},
 CellLabel->
  "In[870]:=",ExpressionUUID->"71b9bb75-eba9-41d2-9bdf-8174c9443abb"],

Cell["\<\
Storing ordered lists of filenames for the temperature profiles and spectral \
fit results\
\>", "Text",
 CellChangeTimes->{{3.836474494120256*^9, 
  3.836474537054031*^9}},ExpressionUUID->"9c1f39c1-4057-48c8-a8c3-\
088fae3b95a3"],

Cell[CellGroupData[{

Cell[BoxData[
 RowBox[{"filestemp", "=", 
  RowBox[{
   RowBox[{
    RowBox[{"{", 
     RowBox[{
      RowBox[{"FileNames", "[", "\"\<temp*\>\"", "]"}], ",", 
      RowBox[{"ToExpression", "[", 
       RowBox[{
        RowBox[{"StringSplit", "[", 
         RowBox[{
          RowBox[{"FileNames", "[", "\"\<temp*\>\"", "]"}], ",", 
          "\"\<.mx\>\""}], "]"}], "[", 
        RowBox[{"[", 
         RowBox[{"All", ",", "1"}], "]"}], "]"}], "]"}]}], "}"}], "[", 
    RowBox[{"[", 
     RowBox[{"All", ",", 
      RowBox[{"Ordering", "@", 
       RowBox[{"ToExpression", "[", 
        RowBox[{
         RowBox[{"StringSplit", "[", 
          RowBox[{
           RowBox[{"FileNames", "[", "\"\<temp*\>\"", "]"}], ",", 
           "\"\<.mx\>\""}], "]"}], "[", 
         RowBox[{"[", 
          RowBox[{"All", ",", "1"}], "]"}], "]"}], "]"}]}]}], "]"}], "]"}], 
   "[", 
   RowBox[{"[", "1", "]"}], "]"}]}]], "Input",
 CellChangeTimes->{{3.816426460408864*^9, 3.816426487607111*^9}, 
   3.8164267181871347`*^9},
 CellLabel->
  "In[869]:=",ExpressionUUID->"8e6159cb-cf95-4095-9ce9-bf7168a126a3"],

Cell[BoxData[
 RowBox[{"{", 
  RowBox[{"\<\"temp_1min.mx\"\>", ",", "\<\"temp_5min.mx\"\>", 
   ",", "\<\"temp_10min.mx\"\>", ",", "\<\"temp_15min.mx\"\>", 
   ",", "\<\"temp_30min.mx\"\>", ",", "\<\"temp_60min.mx\"\>", 
   ",", "\<\"temp_90min.mx\"\>", ",", "\<\"temp_120min.mx\"\>"}], 
  "}"}]], "Output",
 CellChangeTimes->{{3.816426479817778*^9, 3.816426488147821*^9}, 
   3.816426719260738*^9, 3.8165088887456913`*^9, 3.816581108540119*^9, 
   3.816682439497978*^9, 3.81668410953758*^9, 3.8172772562041597`*^9, 
   3.8194352013709784`*^9, 3.820919354393282*^9, 3.8212712544425707`*^9, 
   3.8213368519876137`*^9, 3.821509005397141*^9, {3.821763453790279*^9, 
   3.8217634568265753`*^9}, 3.822561273335286*^9, 3.822564584747027*^9, 
   3.82438258160612*^9, 3.824796228692039*^9, 3.825419747685597*^9, 
   3.825652905282753*^9, 3.8269528053111687`*^9, 3.83110955611687*^9, 
   3.832390733196239*^9, 3.832911951537527*^9, 3.834899396866452*^9, 
   3.8353382860204983`*^9, 3.8357752614091873`*^9, 3.835867106107678*^9},
 CellLabel->
  "Out[869]=",ExpressionUUID->"e6c26c05-100a-4c8a-af5c-f0ceab82a561"]
}, Open  ]],

Cell[CellGroupData[{

Cell[BoxData[
 RowBox[{"filesprof", "=", 
  RowBox[{
   RowBox[{
    RowBox[{"{", 
     RowBox[{
      RowBox[{"FileNames", "[", "\"\<prof*\>\"", "]"}], ",", 
      RowBox[{"ToExpression", "[", 
       RowBox[{
        RowBox[{"StringSplit", "[", 
         RowBox[{
          RowBox[{"FileNames", "[", "\"\<prof*\>\"", "]"}], ",", 
          "\"\<.mx\>\""}], "]"}], "[", 
        RowBox[{"[", 
         RowBox[{"All", ",", "1"}], "]"}], "]"}], "]"}]}], "}"}], "[", 
    RowBox[{"[", 
     RowBox[{"All", ",", 
      RowBox[{"Ordering", "@", 
       RowBox[{"ToExpression", "[", 
        RowBox[{
         RowBox[{"StringSplit", "[", 
          RowBox[{
           RowBox[{"FileNames", "[", "\"\<prof*\>\"", "]"}], ",", 
           "\"\<.mx\>\""}], "]"}], "[", 
         RowBox[{"[", 
          RowBox[{"All", ",", "1"}], "]"}], "]"}], "]"}]}]}], "]"}], "]"}], 
   "[", 
   RowBox[{"[", "1", "]"}], "]"}]}]], "Input",
 CellChangeTimes->{{3.816426460408864*^9, 3.816426487607111*^9}, 
   3.8164267181871347`*^9, {3.816426969183651*^9, 3.8164269880789337`*^9}},
 CellLabel->
  "In[873]:=",ExpressionUUID->"9889d4c0-a521-4f32-b96d-21ee12b10cfb"],

Cell[BoxData[
 RowBox[{"{", 
  RowBox[{"\<\"profiles_1min.mx\"\>", ",", "\<\"profiles_5min.mx\"\>", 
   ",", "\<\"profiles_10min.mx\"\>", ",", "\<\"profiles_15min.mx\"\>", 
   ",", "\<\"profiles_30min.mx\"\>", ",", "\<\"profiles_60min.mx\"\>", 
   ",", "\<\"profiles_90min.mx\"\>", ",", "\<\"profiles_120min.mx\"\>"}], 
  "}"}]], "Output",
 CellChangeTimes->{{3.824796232579488*^9, 3.824796235333606*^9}, 
   3.82541975975704*^9, 3.825652908906994*^9, 3.826952808012352*^9, 
   3.831109559404881*^9, 3.83239073922647*^9, 3.8329119683694477`*^9, 
   3.8348994004028273`*^9, 3.8353383004232893`*^9, 3.835775264946377*^9, 
   3.835867108420335*^9},
 CellLabel->
  "Out[873]=",ExpressionUUID->"8a64f305-a6ee-4d14-a12f-0450a3115783"]
}, Open  ]],

Cell["\<\
Importing the temperature profiles, and plotting them for inspection\
\>", "Text",
 CellChangeTimes->{{3.8364745237436247`*^9, 
  3.836474550358485*^9}},ExpressionUUID->"6e1ab6ca-33a3-4654-9ebe-\
ccc9abeff081"],

Cell[BoxData[
 RowBox[{
  RowBox[{"temps", "=", 
   RowBox[{
    RowBox[{
     RowBox[{"Import", "[", 
      RowBox[{
      "filestemp", "\[LeftDoubleBracket]", "#", "\[RightDoubleBracket]"}], 
      "]"}], "&"}], "/@", 
    RowBox[{"Range", "[", 
     RowBox[{"Length", "[", "filestemp", "]"}], "]"}]}]}], ";"}]], "Input",
 CellChangeTimes->{{3.816426725955737*^9, 3.816426781275384*^9}, {
  3.825419752681582*^9, 3.825419754975739*^9}},
 CellLabel->
  "In[871]:=",ExpressionUUID->"5727db6e-8926-4105-a167-227f813183d2"],

Cell[CellGroupData[{

Cell[BoxData[
 RowBox[{"ListLinePlot", "[", 
  RowBox[{"temps", ",", 
   RowBox[{"PlotRange", "->", 
    RowBox[{"{", 
     RowBox[{
      RowBox[{"{", 
       RowBox[{"0", ",", "143"}], "}"}], ",", 
      RowBox[{"{", 
       RowBox[{"10", ",", "165"}], "}"}]}], "}"}]}], ",", 
   RowBox[{"ImageSize", "->", "500"}], ",", 
   RowBox[{"AspectRatio", "->", ".4"}], ",", 
   RowBox[{"PlotLegends", "->", "curetimes"}], ",", 
   RowBox[{"Frame", "->", "True"}], ",", 
   RowBox[{"ImageSize", "->", "500"}], ",", 
   RowBox[{"FrameLabel", "->", 
    RowBox[{"{", 
     RowBox[{
     "\"\<time (min)\>\"", ",", "\"\<temperature (\[CapitalAHat]\.baC)\>\""}],
      "}"}]}], ",", 
   RowBox[{"PlotStyle", "->", 
    RowBox[{"Table", "[", 
     RowBox[{
      RowBox[{"ColorData", "[", 
       RowBox[{"\"\<BlueGreenYellow\>\"", ",", 
        RowBox[{"i", "/", 
         RowBox[{"(", 
          RowBox[{
           RowBox[{"Length", "[", "curetimes", "]"}], "-", "1"}], ")"}]}]}], 
       "]"}], ",", 
      RowBox[{"{", 
       RowBox[{"i", ",", "0", ",", 
        RowBox[{
         RowBox[{"Length", "[", "curetimes", "]"}], "-", "1"}]}], "}"}]}], 
     "]"}]}]}], "]"}]], "Input",
 CellChangeTimes->{{3.8225614271652822`*^9, 3.822561450918666*^9}, 
   3.822561481326085*^9},
 CellLabel->
  "In[872]:=",ExpressionUUID->"735a6fa9-5311-44eb-ad8c-9b3d01d53f5d"],

Cell[BoxData[
 TemplateBox[{
   GraphicsBox[{{}, {{{}, {}, {
        Hue[0.67, 0.6, 0.6], 
        Directive[
         PointSize[
          NCache[
           Rational[1, 360], 0.002777777777777778]], 
         AbsoluteThickness[1.6], 
         RGBColor[0.122103, 0.00901808, 0.39826]], 
        LineBox[CompressedData["
1:eJw1m3c8lf8bxqWttGhRUtkkcp5BxSV7O/Z2hsxK39JU0t4l7amBQmlJC2mn
QdLee2grRYnf5/F5fuefXl7yzHu8r+u+z2BFst9YVRUVlW9tVVSEf3XmlW77
NOO7rYrwKVegOFqqN+l2ud3E6gPnd+cqUGWfP9I4t8buksF+nfvHFYhdvqbX
vo9P7W4us6v7+kOOQSPXN0o039h1WLJEcvy0HGtHD1f1PVJrV6L60Pn+Kjme
GkpY+fsvdmYT+l78flCOwLc1vhlOdXZ/uj3+1O6FHFdK3465pVlvN9X7V0BD
ZznKw3Xtv7/6bdfDbsThrwMjYSV8jv6x2+m95OpJ6yAEWpjkadxssvsX+7hD
Lz0/XOk4emtgVotd4r+zXfNOemBuu4urLbk2mH3x/dH7h50QmFVw4H6WKg79
Pj66GPYwHV2e7nGgLd5fPZtxbAGHhWE1Ja8022NcqG+H9GQWc42/jZw8qwM6
yHowAf+NQFGvG32GvumIg6PGL5lZYY7DLz6sP+LZGf33naw52t0YV172/KoR
pobW56dihL/XvlScP9cFB3el1tp0HoZNnr1XuJuow6Y7N3CvqzGYGyO9q9d0
g4Ot9+L4uyYYsS3khqyxOwrfVCjunjEH+WVE8/we+LK/T5ltZytc53UHXOJ6
YovjyXtYwcJjZ+GjlR97IiXJ8uH1PBavNQdWvMnqhek5G6QVb1goZhUsOeCv
gYoZZSOf6fKI7ljZX/pQA8qzu9zWpXJoSB3VMW+VJvymr92xyZhHrpqz/pQx
vVGw8NCRThc51LuHLuJ/9UZxlcV/VmsYOCwf9+5vXh8svry2atkZFtO7+T1x
s+wL6+XD/m7WYnHZe6yt+pu+ULVJjI1YwuJt3D9c39QPBueTKjqutEb64yRz
Pa/+uLW4p4XiPYdmhz+fP6poYfXMk+4nL7MIH6gxatNiLWj3j7VY+I3DzzXC
G9BGqnvUxgnNLBxurVt29Ks2pJH64VU6LITom7pnAC4VbTCWxnKw23W4s0Pw
QLiZq6+6PJfB20L91/OfDsSKEpcljw9yNB4zddB5fPdD75Yw6JVTerav8yAM
qdX/OHuiBAX9zQ4m/xmE7x9ykg5qcFgwY3fzSuiiw/Z9kbYLyf0fSHj63xZd
VLwvKE87x2JLyoTPwT910aPJY8L5K+L5vAdj9OoDE5dxLMZvz5FO2DcYXXJ7
j//yiYG75bB7Vz4Oxr7m+d1TrFhsSHp946fTEPTwHKnmUMmK8TkEOhpq+xNC
WWjWTFpZ0jgEuzPUYjJMOIya3DR6h/9QqH1eleY4l8O0t+QNbhwKr697Np7Q
5pC1aJ6ZzvehsOq99WT9Aw6XDLo+aXHXg80RfJFZMtCQn68xzdFDm1l10gfr
GAiPs3uLHuYtOLX2+yErPPNZuXHCGH28ulGf/SGJBds3Mzdgmz5UO3gd/2vJ
YZ7UbXv6L31MkodV6Z6TIP/7LS+FrwHMBy0c+OgVCyFcHfINcGVak81Dcn9T
/tNWf/7ZAKk7d47K6Mlie0/ywF0MYfBv8qvN9zlcOGw+Yc8uQ3QbrqY0d2HQ
89ObmKq/hnBdN+/cIQ0GNwcdcDwaaIR+CeE6BdUS9Nb9vaXLZiM41bxuW9ON
wx3/splf64wQ7bO+apEVg8GryBm9jFGu91svdg0LV/OWwf9yjfGrxGK3gRqL
jopLbV6omKDQ59LZbeT5Po5XSZ7raILwR+dNd/ny2LqNRPAOE3wof77XbYEE
35XXIz0aTDA4dVTd7y4M+rUL6jbMzxSlmlV3s09xINHePnS/KUzMI7TTT0jE
+DSFSjzHfEljyXOLSNzoZoaKpV/baZH35SO8gT1mcJvm/HD9aw5PPaNf7v5n
huntj337Zcai/ef3mQuCh6FXxyULu5Df28ve3ByydRi6jCxqsyKLhXC57eqH
oWxV451bHVg0dD2t+trbHMZ7diR7L2Lg5DKpsXueOX68nZY3uBOHoY8a0xI/
mWP/kBipVx2pF6nzh3s6D8etKyPciodw6HzQvbvFzuEYEFkYNPOaBEEf2nSI
+DMc7tvrh3YMlmD5qtd1g0wsMHeqdKBisxX6CAXNwwIuXT+WP6hjMGqTYe2z
6Rb48nfP1HpyvgU7buRX5VggZNqgi497kHyLNmu8eMsCxzrMOOntJOZviwW+
DVBsWTmZwd5LHtzSwZb41ealrPoOixDroitTvS0xq0tL2iASry0rfZ2TUy0R
31arfcFaFkI0zt5niWuzXpTEtuPB//3Wf+odS1x4F6BT8prFhbj7JEQssbL3
wZReFyUIbi04I2CR9Gaq+zsWzbenfzCQjkCXoeOvKRkGhS4vZmqmjcB/DeXF
CaUSkKM3dC0YAV4RkFoUyuF8ocrJe9dHwDTaq/LZLhaJbbezNxtHIOLJ4roR
EQy0pra/UmpghYu9deQSUo+yJ45Wu+dvhRcvijVSnzAIeJWz9UK6FT7teuBw
6ClH82u3FaZk25TnnmawMNu4d1yVFdzHxx0vnieBVumwpClNVnifM3HHj4cM
yntefT/eWILu9ldmfj3BY+KCETPDgyQw8XOL+VTK4g65HcvpEtjMWfw+cA45
3kfpCZ0cEoc/97c37cWAiTrl1vWWBBWDiztnKUm8Hwm63K5FAt9f0ir2AoPk
a2EDNcwYVI/90jLsqgR/uTH9S70YtPMM61hhyGLXiqcbjs1k8GDA9qRLDSxM
F/d5ULmXwZHYXewofQZCeJXcJv9fvUlansAiVvj8YqBbGXjh4zMW32Q79s0Z
SvpCbOL3AZES7KzpYDPel8WTAJuMvuNYuBjtOT52Ngvjzj1TY2olINnt5p/P
QmJlOT53HYuxB1Z11rnOwv/PXavFwzioq5IraGThmDsn8VAjg9KUtf3aGXBI
j54YNGASB2fhhvw5xAmnK5Dg1wurT2rpHGTjzd7Oni3BPG/t90W7OLTNNf36
p0SCrm7+JpWVHCLMNF33eHIoOU0+f8nfP9pz7TaJF0UPEpFGPF4ejP7OW7Lo
Nb/86q5AHluSw9X7kfufu550xGk8BuT1fFDSJAHJhk5js3mo5FT+WTOfw70I
1y1+1TyM9uz+G3deAoUQkM08OlWuG2w7hByPvN5QU2s4qIe82beTA4muhLZe
1rBPdjQ2us7DwLLT/gEzrXHS4KZaWSSLe3tIgO21RrfZI7q7abBIEwrAbWt0
bNsPc09LYJ40xfObig2OlcejcBdD82+IDcr0/k3t+lnMPx8bvO5sfJa7zuGH
4z/tXbNs4FBbte9+JYPZdiRi8mywdNJhlxySb0PXVT86ctcG02es3ZocxOEg
SYeIBhu8KfyZ+WswR/NPfyRMc6LyLwWwIHdToPQbifyCsd665PpWn6s3ipgz
Egccl7p0G86jNSD3j0Su5xF15pGYf5Uj4br+1RirZRzNv78jMSa7PDPtFImr
7m+X/jEcBffzeRH3e/PYr5zX8UfAKLzyGX3p+34O/YX8mzoKIfs0dnU3YkHe
jlPxnlHY+1/L5CeEJ/4j6bjn5ii047NqnxB+aY3vf6NQ/yDxQpEWj4J88jEZ
je8ha795H2MwrPFiZrTnaNxXv9VzQjiDJwKuzBiNA4Hes0tVrWl8547G4GWd
Dm44wYBkw2//mtEIu7R3ldUFFkL6eqrYIuTwioCulxmY4QvTd4gt2o9VLZu8
hKf91scWafOaX2eSek7uxvFfqi14K8PVb1MZkOy+W7vPFmYWOgMW6vM0vu/a
YkSlwcaWNRyEx1X42xY+o+I4TsLitz8pMHp2mDndNFalnqXxLbXD4Q1Ww3OL
GQjpdSDNDr3XPPl7o4iFUB23FNghXfkn77ohB1vyeCbesIPDK62S8ac5fJlF
AuCPHbL9x31oOcWiSjiBBrCw8Gt2ozaPIcLHBEh7OWBBOeGtuEG25wsBTP0z
M2ukBY8DdyzPzpcCEx6t3TqB1Pf2wvuLA3ZiUICJgvBPV5LAaUDPjTV729/i
sdup+Me/dUD/rJGWwXo8/pByklIAeF3JyP6+gMVIg+kWPiXAwbuN/XVI/Anl
7+4twE+t45bUNDG/PgDdpmg9rqxlYLGhSVHRAtz7cq8obhYPIV2d+tjjj6v7
s5mxLE67kQswtEfxyb6xWz7w6JbyEHtH28PAdpP+WXC03gTYI6yX+j1VUn9a
4yPRHqdOJ01douBpPUu1R1VR2ovj0zjKw2vskabb78fJ7jy2XdA9NGmfPb65
qKrdH8/hxdlR0pYyexSmPDi4fbG12K/s8eDxE2bkBQ5ph1/39Xhrj8o5qtPl
na1pv2myR1zCqrtefTgMeF8011tjDNae2v295CuPZKEAGY/BfreZ498VE74j
7dMeY5ByxWTE2y8c/pDwNZOOQc37NUdCSDxLW5yN9sSNgUnQndnGmRzyhQtI
G4NbH0sLQ3dLhOjMzF03Bq/Dn3kOWC7yRsEYlBZGXFsVxGOF/pmQutNj8DGg
T7alM4fqIaTi3xqDo74DY6KPczCKIBn+fgyWz/70N3cQj1mLIttMahmD2Eb7
jScGcLh9hjSw3g44NCT8bk08C1L9d9YYOMBt6NWzmX9ZRE8enOA+2gF3J0RM
0rPncGT7172X/B3Qy/ecRPcuh6Y8ApiJDujaP2TtmX08fIQDpjtgxoDr19u0
8FhP0ilrjQNGbJ3w0yaZx7MNx2wM9jngQnD2Ir2uHEacnT9jd5kDloyPutOm
uzWW/SEF4I4DdmwyOTjai8NL0h4yPjrA8pFl8TMZD02hIDU54F3gAlOX+YTf
idr53ssRv9P/nvHowov92BGDnkkn5X7moaZzXaPezhHs1N61TtcIX118sLjK
1xGjNxl7hRE9SdSDr3OcI0K+zeivWGEN4XC3ZjvCVc9y3ekbLK2H6xzRVevb
ci/C6xsnkBec74iJp66yN8n1CO2h4LQj+LGzPm7tzNH8u+WIC/sazOHEg1R7
2Y73jmjcPuxqLqnHlQJQtDjC2fRj8qIDHO1XvZ3Qa+u5if6E11r5ysAJvudb
2gVpW+PQpPg1n0c5IZM3Vd8QTfReMskwfyfgi2Ka6ioOXnkkYBKcsG3ix8+T
HvHIefnpfFy6ExQuT4a45/E0/9Y4YfTQjwtyJtvQ/NvrhO0z125ybivmX5kT
DG06pScO50RecMKVzOqTNzpaQ8B5t49OWHetZcnffDH/mpzQc31KUM/DHMre
jrm1rpczbDZZqLqQ99tT+Bg7Y2vXHt337OKpXrRzhuPnej8rGUf7SZAzHp/s
N/zkYx4//hHgi3XGYP3GD6sTRF6c7YzP+1beuP2S6EcJuaO1ztAxK/4y7DeH
11EkIPOdMVY9rt8ucn+tfFvujOzs8jXaPzmaf9XOuP+wf3LeCTH/3jvDY0ny
kG3+1hgkAFizM2Y1dlrRtZiF0K4ce7tgjXfftFf61pQvTF2wcWuc7cfRPP4p
KoZvGOWCH0dW77cjfZ/yiwtU1ROeZUywxpbN5JPgAsMnvYoSDXnUEbnVI90F
A4zXjs/V4Gk93eCCr53VLhyeJObfXheEyZj5A2Vi/pW6oPv7NUU658T+dtsF
kTapDTkXbfCfAEi1Lhh36FfAbwMex/eTAv7XBaP7d1VcIv2yiwAcvVxxfMGw
rsNcOMqzRq44UFac3N2Yx151UkDtXPG4e8aiUA8bCOXmeKArultlfpNG8RBw
ZnusK2apzt/tE8PT/JvtCrP2rxfo5PA0/9a6ImnG0b8j7TjKq/mueHnh8J4k
I2vMIe1gbbkrtjmn3neaIfJwtSv6vDT1cyD1rK8HqaDvyPE2/hifr8MjkoTj
f82uUKr8u1OxnMexuaQharrhjHyNxpPzHAhNhcWYuiF/7wPJK1se3gLgjXLD
MFn+OddwnuafnxtcL3S/firEBh83PT87KsENhV2faZtMsaH8NMcNw9Pb76y2
IPq9SXiBbgjmzDvkFvI0//a6YXZ83YLMh9YYLCRYqRueBm454O/PQ8D1Trfd
MCNbWXk/y5rGd60b4vj7zY8I57Xq2zbuuPgq8+vJN9YgtN79bU93mJzbmNDt
rshfRu7o6ahbWD+NpfFt6457qus3PrPg4EnCURbojnipg2bXrxzVI0nueNqQ
/cL/Goe7teSGZrnjy3L/AudbHIj6GGS71h1XDjw5dL03R/khzx0/GsZvk8zn
QarZIdNyd3AJXcz3k/rXyt/V7vi07Ffxk00cYkYSRfPOHS1LZcev8NY4LiRw
szuGMaPtvg20RptJB09maHrA7PHOnSOH8ZTvTD3gGdj/+i7y81Y/EoEjPaD4
0uVWn0iG6iM/D4ytW12jS/qLcDtv4j2wN6DiSfzP//OkB+TjLk3dSvhEKEf3
13tg29q9M1KtbSgP5nqgvM34IZ0H8xgvCI5SD6z7sFHVmtRjoTwfqvHAwjqb
n2ezWarnaz1g0e/q04oUnvK+iicC518zvryYhYBPq3p6wnq0qsH+nSyaSPlo
b+QJs3FSvqY94Vmhgdp6wmC3g/2kjxyEctEp0BON9ZLNO6tYfCJybGGSJ/r5
Hml36oUEAs6HzfLEoyvFXy7e5yFc7ttMT3ReVaNv4EPqty3J4DxPLKrjzZkO
HAT8uX3GEzWL8iOt+/AQ8F521xPr52zsG0rq+2FTcgXvPOE794D5DmtrdBr7
s3j/P3L9+yfPd8m3htCejTS9YOdS3U+/G4fcrQRQTLzw4/gs55Z7PIRyYGbv
heLJ25c0rWIhnK2nnxeqA8L9TUi+tvpf8V74JdsWlNcgofpxjhceXBEEJdFp
JH1T13vB6p+0FNUsje/9XohztMvvR+LlTJbW8Ccl5PzvDvrqbeZEXvbC3vIV
Zusuc0gQ9PQHL1z6NfDI4lcMjW8Vb9QZ7jh8pxsLcjd3LHt6Y91y25Wv7jHw
EgDM0BuGJT67Jk3kseYzAVZbb3CV2kGNHxi0nj7AG/21Ksf+lPIYLQBQkjdu
xR1SsTrOQsA99VneSHk0NyeV1EfSvZMXZHojTv3PspvtWAg4q5Lnjcq4U0/r
fFhMEz5nvJHmXKF6QpcTedwbZfcYj5SNDIR0ePDWG/nSmD1VJP8Dhc8/b6Qf
OscXrOCQJSeCT8MHXqsXNiwj+qhuOQEqEx8M8WEOLbATeQE+UJ6PnTyOvN8V
gr0q9YHeTQ3re90Zqu/jfRA2bPbzEKL3Kc/7YElFaETeBwn1U9f7IH+pXX0/
FzG+C3wg1c5inhEe75KRemNhiQ/W7dZzWEryX0mqVdMtHwwY8vhUoZyj/ssH
H/hU2dkVj+JE39oXO2f515RVMxDK5cguvpANtxrdczJLj6/hi0tz+kcW7eNo
/9DxxVwXAjQjWQjt2NDEFyVvcqZ+2yzqe8YX4a615Y94HrXC+4Evaqe3P2qS
yEFoX33cfBFv+2nn1H8sSLZ8lAb44ntHFMzoIvaHaF8cyh0bbkh0fkeBHxPJ
/y/tZHxBxuCoUCCn+kJIvyTCw0TN285K88W+ZXtNlpDr+yUA6lJfLJcc8cw8
wIp6wxfud7J8PmawtP7v9MXrgutDuk8S9cw+XzzeuWvH5DAOwu3UHvWFRPdh
Y489DI2nM+T6Ore/I81lqN696ovz/Q8mVJexaLXH7/higWFZr/ZlVpRHnvpi
y+rTD1SIHgwTCuYHXwzXGVTYoMvS/v/TF0efdky+P5al+d7iiyV7rdruHshS
vdhFil7xnZNcwVI+05Ci04DyX6YDRF7UkSK7MKvoT6DozxtLIYs5PO6nHUPr
HyNF7YYdqwv9WOovQYqVp1/0+/OJpXrTVYoJfhtX/t3BUX4OkCIof2rawEs8
7ZfRUixcc6LA1prFMAHQE6XQeTVrd7Qmh4cknV9NkeJyrulnCemHMwXgTZPi
q+Pj6NkRHAT3Z91SKbRT1ifHVjJ0vrNOim7zBievn8XRfNwpRZhD81IFef+t
PFggheO2PROzLzKwIbhadlQK85nHzqhKGRB18qixTAq7sjvjG1wZCPKSuypF
qTJidbgNR+vRHSm2+c+v9NvCIUpoQM+luHnD+CyziKH58kEKo3ulr0emiv7o
Tyk+hsW7ryR6rFXvtkjR9tSbfVmEF1IFQaDmh5KNM2xLSLxQPeaHb5d0Q458
ZWn/1vFDYhtvg7fqDPUHjf3QVjshIKGMof2c8YPTNKn2tq4M5X34IaNPlw5M
soTysKsf+tieU3qdY6nf4e+HLXN9t7/uwdL6Hu2HZ6/mBy6qE+M70Q8tta8v
3lflKG9N8YP3OZtJsyqssJOUW700cn0/Fn6/TfSzIEfjl/oh2N5+emkEK+o9
P2y3Oxd91kjsv1l+mLG48b1pOUP5s8APgR56hsXk+cjMSIc46of+FTN1Bxmx
1C8rI+eXzNdxIPnd2u+v+mH/p3mPwsj1tsb3HT/4fPBU/XeT6D3BIHvuB3Xr
2vf+PAvBvm1474fH0WlnMttIIJze6qcf6nxn/Hb5wtD4bvGDir607qwxQ/1H
NX/0+/5j3pW5HK7tIgnc2x91F08McVgl+o06/oguCTDemGlN9Y6xP4beN6va
SOphK79L/LHu01n+wC0WciEg4Y82h/97rXqYx3IiH+Ue/lgWfiXejOR/oWA3
+vsjSPPx0y0uDPXbov3xNlRjQvDC/+tRf9wJPFL/6SxL6+cUf8jmF9bduM6i
+hFpkOn+eBxqWvxtsoTm31J/+GxqLDE0JLxI0mv6On9sHJSy9Fp/jvJklj82
ccetHjqz+PqFfPL9kSL5PPDaCIbm31F/zLxdsiQ/hIWQDlll/rDu33fPdWsO
T5+QT4U/Cn2uLDZuYNBWEDB3/HHz56iipm0c5f3n/nhoEXRO75uE6uf3/hjR
40DJ1zkM1RM//aErt8j83YHFDiK/PVr8YXv+0trqmxwE/FyqFkD4fUH7DT8Y
CHL9Yu8A9Ln4M2QJ0XMryeux0QlAbXToxFhP0Q80DkBVyKfwy4S3XguALglA
bubFg/v2sxDs4992AVg98Lz25EMMned6BGCl9GWGTJ+FYA/v9A9AScM/z+ta
JF8FAzIqALLiuIb7zRKqfxMDYB/812wy4dNWXpoSgOcbB+ZPXCtBKilnm9ID
YNPSPmBcPIO1AuAtDUDDSLcdYYf+r7cDcNdgvkMm0c+J7qSjZQXgtfLXAF89
DgIOn88PgFnpHi2FLkPjuzgA7O5+O7MeknwVFE9ZAHqFPIzbkkbyleDjkYoA
2EKnzrm/6IfcDkCl0/r3lkSftcb38wDsWvLz125dns4zPgZAfUj7DT9rOJp/
PwJwvH9lbDDh6db5RQv5OVHX7e0Ilvr9aoHYmNpxkuoAUn+EhOgdCKnuiqod
qQzlK91ATL6QlfrVmIVgD7oYB+Ks2jve04eh/V8SiBA8ThqcJ6H63C4QFraz
iwLI/YYVEIXqEYiwA02FxxgOAo6OCQqEf9drMnU1lurZqECsWKT80Ic8j9b8
SwiE043MyGk9GJBo1Bo+JRCp5y6OkHpz1N9PD4QeM7T5SZQ4H1pCfp79J/bV
aVHfrwvEtQ+d+5l3Ef3vrECcZ19va5kn6v38QCxMi+p+l9QXwY56dCwQfU9r
1ihsWbQheOhaFogPGo19fl9hqN9YEUj6+Y5P2W1YGt+3A5E4suzp++8irz8P
xMqtcz17erBUr34MxE/pPe/fxVbUL/4RiIere++NiOao39McCNX8k5UXDor6
QC0Ix2f1fnBEh8OY/qSB9g5ChnXms7LDDI1v3SAs/5KlPjaJhWDnahsHYeYW
34izloRPSHkJlgQh5fOMKO2ZDIRw2W4XBK+X2+P4/izlR/cgqI3q382ohqV+
cVAQ+v2t6fSljqX5FxWE4McWvhObrfBdEDgJQXjotUrHQCGh84IpQfD9lDLp
dToLV6FBpAehcH+pv3G6qD+WB8Fz6PmuuRkchNN/XRuE6CW7nlqRfBbs8GFZ
QTg8+uqsV6qs6H8E4YvZhhVb2/AQ7ISDx8j9jL0ZK3UW/enyIOg3aVyK/M5Q
3q0IgvxntG0L0eetfvTtIDBs6JOVjuI87Bl5Xlxlv2EGoj/1MQj7a0sPz6tn
af79CIKZ/tPpQ2+wdF7RHISW0ydGSYsY2AmGhlowuPJD/Z8clVA93jsYt4R1
lCWk/ggApBuMfn4zfupsZamfZRSMeUNu7+o3mMFDQb9KgpF9XMt8gQZL888u
GAOXHspb6SH64+7BeDixb9mo8yz1SwKDsWnDlGPXcoleEApIVDAaeuSZ92BZ
0Y8JRkVWsscT8v5b/dqUYKDo54IVV1g6T0sPRh/1m1573SQ0vpcHIzRvcpnH
aqKXBANtbTC2TWfVn5Xz1B/eEYwrDx0OMDYS6pflByPylsP545ckIN28w9xj
wQg6mf/AjPB7iCAgyoOhjMhcsNKMw6wb5IFWBMNprV5SGw8JBDsy+XYwfHsZ
vjEazFL/8Fkw7h7tnHPMR0L1Zm0wotV7qD+5zdH4/hWM2kXJK1SqeYwSBHhz
MOw3lhgtD5JQv7JzCFQ8Ywt6P2Op/9Y7BCc7sdd+jGXofoBuCM7qB4/ZPZ2h
vGBKfl93tGxPH3G+YRWCzfnDkycS/tYXgMAuBOVzjFdqbZdQP9k9BCtSJoS6
F4nzp8AQmP/uqjN9s4TqMXkI0vzGfTIierA1/xJCwF9q2TB2gcgzKSEobHdx
yFBzlvpBc0IgmZlb9zKJo7y+PATXFTfHd7ASeWFDCPrc967/VslimWB47wiB
w9WJdmyJOK/JD0HLtlP+lv1Ef/NYCCKFx53JUD1cHoLK6D3dzhSzNP8qyO+3
X7BYVSvm3+0Q9EssN3FpT/olCcdZz0Lg2u5mzIptDK2ntSHIytd5fD6Pg2BP
N9eHYMOuEnWtRNF/bA7B3hytyMMtHJ1PdA5FdcOljgduifmnGYrJt286mqhx
VN/rhsLb61/Xbq4S0d8KxemaQ2+HFjI0/6xCcaZK66sB4ZXW/LMLxcArXTd3
/ijyunsomjqczTh+lbyfMyTCAkORM8v5uimpz628LgtFRkOyUu89A+F27BJC
sS70/Y13Ngz1y1NC8aqb1rsetxnqH84JxammVYEJpxmqN5eFYtGylhGn4jnK
6xtCodds//2TlTXNvx2h2Bbw5rC2rph/eaF4q3U87dFYUd8eC8Xg6LjH7Yez
EPBLUR6KCeYHxitcJJTXr4XizXv5EIMQjubfbXL+4a7hKZ9FXn8WilvpEQ6/
b7Nw+qe9a0VtKFpKtHS1TjHUf6gPRd/GHjm7p0ooL7QJQ8PWhLa9NzAoFgy2
zmG41XXO3wunxPzTDIN+YW1xU2+R1weFYZ9fywULwv/D9bzyeNMwrHCY5ZBN
9HCFkH9WYYhPWNHj7G9G9OvCMMHTcUHoGpbyunsY8gQ7fzEj+ndhUA5kRlz7
J85nZGEITW5//U4FQ/MvIQztq1rmpB8W540pYch5ttJ2cU+R1+eEYcuAMSP1
qjnK68vCsPigV9O+GNFf3RCGxC/1PmorxX2LHWGwW2Se9G4US+ejeWH4knuh
76tlPOX1ojDoTtec1yNC5JnyMIzZNDBP/YaoR6+FIY2XrTDqLPqxNWGYvu+M
3u9shs6TnoVB3sXRvF+VOF+sDQN388XLvusYCHiSXR8G7/of0xanspQXVMJh
cWx+VdFscT7UORyK0ETNXKIXqZ8YjpfqJ2NXPRF5fVA4lLrR8XbXRV43DYd2
jf/3YFIPWuspG46rxQvk4W94bJ/d0PW0bTges9mPYy1Jvm4hd+QWjr07xk50
JnpYOLwkMBx/rOcsHFLBUV6XhWN+/Ivvb0g8tPJCUjjKbgQZrT/GQrDDdVPC
ofNV92ufnuI+x5xwvN+35XZcHkvnT8vCURftVPRWi6e8vj4cztEdQsPeMJQX
doUjO0F4IaLfmBeO03cfnJSO5yjPFIVjk07XgAieof5aeTiWnNudd5jjKK9f
C8eBe3KflcclEMrlyZpw6CmPr7pXYo2PzzqN/fk0HOrPBqwc+ZyFpvDCasPx
99y0jrOeSyiv15PjXYhnb8pFnlGJIM+ptPKUlKP7JJ0jUPefjePRRRzNP80I
+J+e8eJCmsjrgyIwdV2ndfrXRV43icCEGQfy1it5COOj/mwEblSuLbFcxNP8
s42AvHl080ail1p5xi0CswfWuUaT42kLDS8wAvMen9kWBZ7GtywCZWtr/xas
Ivkq8EJSBNq+Kv/Scw9H55OTI1DUPHaK5AMD4XVZzIlAWsm4e53I823l9WXk
700Pq1gSXmnl9fUReB4Tkz1WLvLCzghsGul4KNKE5CspV4q8CDycds1FTvRj
63ytKAL7XftcWJPJUj/vTARio3w2jPBiIYR732sRUJENvqIyRULj+24EDNs0
s+6rOAh28pWnETjZS8PImfC5tSAIayOwcsTb8Tf2ivFdH4FFWoeuSu05yusq
kZgzu0ujWSNDeaFLJALMTK4eJHqu1a/SjMTOJ3fTlpDnJ9gHKYMi8X3iQ4Np
g/7v70Yia0dqnd8oDjcPCQZCJBafuDJlxG6W+se2kZCM7pGx8Bfpl8JClVsk
5k3XnHtgvQT2AiAHRMKhcMulfz7i/o0sEuOU5pf6jRH996RI9JQaZatuZui8
dnIkYh66qdhFMKI/HIlF941z5P4iry+LxCH+qVOiCwtTQbCtj0T1zC4qL9+w
dB6xMxIzMqZc/LuCwTdBUOdF4tdvVdu6ySydpxdF4omjmslQbZbuP5yJxIsm
w/S+G1jqP16NxOyt+YbBpeI85m4k2nmV1K45wNH509NImLiO67jlD0PnBR8i
YdRZM5vbxNL4ro9EflnZ4jFDGerPq0Sh0fPhgurfEgj4tb5LFFJaJnx5N1bc
t9GMwrj0uIUyB5bOdwdFITnP2jeUPI9WP9kkCpu3KnyWE/3Rat8zUejcJ8nw
31eO+o+IQqucNGPo/oVbFLZqXIoKaMdQ/zEgChM97cMXKVnqP0ZHYcNd64fF
e8X4TopCuwVtb8be4ug+0dQobBqtNnpWgITuR6SR3wfxl+UzObo/tCwKX6Nq
F6qpkHwlcj9kfRQ2TimKl3VjqP+4Mwq/NW5fvrqWg2DXVRdEoU/kmQ8GRD+e
I3jqXBSFVa+C/W72YzAhlAjGM1H4GGw3LXqh6D9ejULbrKmqGaTeUX88Cno5
/7VVmcbSec7TKNiatph2IPzYOp/4EIU4hyeXfAgfte4r/YxCyA3FDUcrhu7r
qURjXt9M3sSEg9CeE7pEo/TCk5RNfcR5lkY0lDuf1AQeYyDYIVqDotEwpnnZ
RYf/++vRhHfVOjVFsdR/ZMjP0+4uiUvmKM8gGm7pZ/0H7WbofNYtGqbh5dKI
MpbqiYBopBUFZK8i+SO0x7LoaLTav485CO1TNYn8PP6OfX0vFoK8wNRodF7w
U9Xls7gvkhaNURb1sCO82To/XxqN/usj/yurZum8ZX00es42+d2b6L9W/3Fn
NLS/GtiXmllTnimIRtKe74tLyd8L+KJdFA1H7bPhPM9CWMcKOhONgx2Wfig6
Kerlq+R450dvXpoo8swd8nyq1MqHrhX35V5EY4LjsCL9BpbqiQ/ROHpKy2Cc
TOSZn9GIC9eXlaXxVG+pyABr5VGGPP/bQn1vL8OhX8G6Mx+wMBEMki4yuA5J
6rh9KEf5qLsMw+rdB042E/383jLodTp1f1dXhs7TtMj/j09NH+0i+vu6Moy3
8Rsoq2Ho/oS+DHHX7xZ8NeWwtQsBFhMZlg3VbXsniKV+xXAZttbW9nupJ+7b
MTKsnm8lb6oX9+FGylAyxEbj7EQJ5VM7GY5c7/Wsyx8WpzJIBXWUoat9e6dd
q1gIcjzdXQaX9Etj5kzgESvUN18ZIidGVj8t5ij/BMrwOc3H3v8LR/kgVIYZ
Vbf6lp3maD2IlsGoxiL+xEaO+ldjZQgZPyZ+GekHwrjyZqIMp169mvJxv+gX
TZQhNn74gBBbDuPMCSCmyJDepH/6c6kEwrjLdaYMaS913L3ai/OGOTIMtuvY
Y6A6yUfBX1woww8r20mTvcX91eUyFG7M+mYeKPqXq2VYkDJ/eg/yPJ4LenId
+fu2NRlLBjK0/m2RIbRp+bBGUo8FPB61U4YOFnPHlhL+a+WRHBlGnj7+6Cbh
ydZ5Rb4MHwSc1pPQfnlQhr/vLt5MjGCp3j8mQ0X94W/NFzgI9tGPUzLM3jjo
P1mDBKoCQJWT9+UxrlmnDY9VRG5fuyDDa4Oon2N7iPrmqgwxTgVJu0g/nCHw
zE0ZfCIujl7Lif77HRkOmo06Y5cgzgMeyeB/zHBkAqlfRwRAeSZD/fADCXeH
ifueb2SobtuxoFsBA2G8fLpWhouLR/xIkTEQxoNR32R4rzZHpUiLo/sEP8n7
zkt4vnyqOF/7I8NDyctHckeJOH+RYVD9hM6hfixOq5Irbi+H4kU7O99rov7t
Iseqy/Oz9K6J/bu7HAkO91LyjMV5vKYctU09tl5gObqfoSXHzVj/rlcJz7bO
V3TluHR2x6CoxSL/6MvhKS9LzTrJUj1oLMfX2m7txrbjaX8eLkf95SmS94Xi
PI6Rw0z/Se8npRz1/2zkmDzrSq9aT4bOByDH+Y4nNKYXif6roxyfqxOmrqxm
6H6tuxwONzZ63iPvs5WffOQIczaMzBgl7kMFylH3yndb+juO+nvhcpRYdrTK
NRPrcbQcTjNnfqnwYKh/OFaOjo4jByk0GQj4nJMox39rPptUv2TgKHwmyrFo
v6GfN8n31n2GKXJcX1RaPOkEK+63ynG6Mrzwh7s11f9z5Nh087XaEqIHWv3d
hXJUFlpcnkLyU5BXf5fJcfzsRUnfRwxOCAI9g5xvVLfrZa8Zul+2To5ZE5y/
z+REftgix4OzSbEhTRz1u3fKoXKL060MFHkiR47V3eo3uRAeEewlaYEcZ/Qj
LFUvirxyUA63lme7GgkfCPJY/5gcF05L4xWBHPX7T5HnO/F1O47nqb9QLsdR
hUbwpBFiP7wkh+HKIceyM8V541U54neoIfuCOB+ukqPByjLp+WJRT92R41RR
8dKBPhzdl3lE4snt/qWIruK+4zNyvana5vO8eOpXvibH4zdvvE36m4Bnq2vl
GNCoOrJCl6O8/02Osqbjyq3PeDqfqpcj6dHmz5rk+K3+6B8SPwdOGWVc5Oi+
YIsc3UxnzY8JEPmmvQLNE08qYwx5+n0DNQXCHrQx3fZK9N96KHDh+qvDg8xY
ug+vqYB5U9NztUzRv9ZSQLXkvOmHBGtcIu2vcZAC36s2Og35JvrZ+gqcLPJ/
2PW8uK9hqsCKkC25O2Il1K8brsC1tv1sTxdyVJ8zCtj3/PDZ6SxLeddGAcWm
KxWFRM+37otCgQnLd93VBkf3u5wUMOzwecMGor91hALrrkDx8jeDk5bwdJ7h
o0DelR3q8es4XBX4P1CBTctutq/cwtJ+H07ur3bO8aljeBrfMgXqHkx6/I7E
eysvxygQG/n5SMJlUS8mKnD5l9bSIoaj/XuiAudeVQbpf+KoPptCru94rp/q
BJHHUhX4N0v24Eu1uE8zh1zvCn2XGZw15b2FCgz4E6OTafB/Pa9AroJ93tON
pX57hgIOPT23B92wFud7CgQvfzr+hVLcv9uiQOLeI/4z9vB0XpulQNOnwx1f
k/7VynM5Ckj2zNu6NYylfkuBAlsdAs0/xvHUvzxInsf1kO/uhpzoByhg8Loi
VhHKUX48Ra6330sD5SsxvsvJ/Rbor1psL/q/FxX4c2Kr+sT94rz3qgJf4uIu
6pL60+ovVykQHzDhwKXr4r7rHQVmrO45IDde3C94qEB4zf7w8Zw4j3quQHKj
0af7OjzdR3utgOPJBx369+fo95FqFbAJKrDbnsFSnvmmQJvvlrNvF4nxXa/A
6zkV44695CDYUWP+KrD/Q1jS5Occ3fdoUeC/jGWvz5L8auXL9krM0Lr1Lf+K
OA9RU8L4UHZW5RKW+vs9lKgOeZP7sL+4D9pbicmTav2kM3nKs1pKOC/SOhjX
hYMwnr4xSInZEd78o+2in6mvRHZAdf3WLyyNb1Ml5kfYdppiLO5LWChx5d+N
g5mEx1p5RqKEX+rpbumhLNUbNkrYtjk/tmfn/883lfg6oHkx28+G+nFOSjwb
N9vGgOgTdaGheSixJfd26qbj4n6hjxIHhl6srnrPUf0VqERu5YVZZSo2VE+E
KbF+WrqL/m2e8oxMiW07jq211LOh/l2MEtcCkuZnhIh6PVGJmd6fH6Sli/ol
WYmQw2c7LH/J0/ieosSpjlUNVzU4uo+dqkS3PNbow2Fxf22OEn/XLFi1ehNP
/dWFSkQdddDsskL8vsIyJSLPHupTJOMpf2eQ663v9j5DaiP6K0pstdK/8kvY
lyLtvt8WJRbt5VafDuOpf5OlhHtO94HddDjKMzlKyJgF6QYkHlq/PpSvxNKU
abfPl4rxfUiJSb8j1DX7izxTpER02J4Po57yVN+cUuLEo6rKZW2sqb9WrsT3
jPHPpM3iPs9FJabcrlg9OoujPHNNiXZ/7sbd1bem+VelxN35M+/ofGLF+a0S
T+9ojxmdyFM+f0ieT+bxA+Mv8zS+nyuhtuD7g8l2PN3XeavEwykddJbuZ+k+
VK0SKw1tzf7+sqZ696sSQwKGKTQSxP3zeiW+9SjzujuVw+rOJGD/KqE158GO
F0rx+x4qMRh/ldn14b24H9wuBg/fpJWGzbWm83y1GGjeamNbP4ClvN4jBtMS
LPdXBVtTnukdg/a3jIt/zrGh8a0dA7cTiQNKPTnRL4qBQbljSewnnuoJ/Rgs
8/M5NrxG3LcwicHbGvX82DHWdD5gEQOn2oqgEZPF/TxJDHJkk/qnk/fTmn82
MTAfGBKYaWEj7mPH4FvyjNyf+8T9E6cYbG7Qz3zWxZruk3nEoEv+rkWm9jzV
Ez4x2HvKemidtegfBsbA7pRbwOkUju67hJHjn1stffRIQvf1ZTHwWRw3OdFX
3K8dGwO/3VUxK+cQfSosVCbG4GWthUnZco7mX3IMmk3VkpxJPWiN7ykxGDNo
/jIbUt9b/YCZMVi4+vvpBy08nZ+lx2CC0vjeiXrx+w4LYrB9xdLloWms6GfF
4I27y+ET98V5UwY5/lzPHvErxf3N9TGoTpqcmepkQ/fttsbAeq+KR0s/a7qv
kBUDtY/y4r9e1jT/cmLg+FiRO/yP6Dfmx+B8QNrjipnivvehGHTSzDNoULWG
gFcdimPQ9umt713cxPw7Rd7HX0XAjAli/p2JwfLIM9qHTvF0/nExBo3NL5u1
r4r19FoM/nzu97BrIkd54WYMUlc67zSs4+j3e27H4Pges5C1k3jKMw9jYFEe
fjunlIcgZ9jnMZj4W940+Q1HeeZNDIar+L+Z95en9ftjDAptrXpvJvHSyndf
Y+DeYLji9EtxPl4fA++ojJM9zXkab3/I8zf8cmcoeR7/A3SXeIQ=
         "]]}, {
        Hue[0.9060679774997897, 0.6, 0.6], 
        Directive[
         PointSize[
          NCache[
           Rational[1, 360], 0.002777777777777778]], 
         AbsoluteThickness[1.6], 
         RGBColor[
         0.08943771428571429, 0.24098401142857143`, 0.49412457142857147`]], 
        LineBox[CompressedData["
1:eJw1Wnk8VO8bRSVFpYVUslYiZImZe+8Mx74z1rGOIW20J0kbUkq0l/ZNi5BS
pL4tlrShHaUF7UqLFO36vded3/3HZz5m7vK+zznPOee5utFz/KYoyMnJTewl
J8f+1Uq9tOfD4i82q9JN+FTMZFR8rv3yPfGareTCziePEyajeXsJPS6xwfb5
de3Wb1MmIzApWT77cYvtG/8yyXnLydj4Vqd+77DXtjFDcb2uKhoLtzuf1z3z
3ra74H3I5EXks2e7dN/4dtu4574JIbbRmJCu3nj7e4dtsUtu9/nd0VDW/XWj
fFin7W8HV769IBoKZZbXm19+txVV+56eHBuNcz9DbFXP/LINsr9xUrgpGlq1
QzvnpP21ta/Yvz99Kfl9ydHF1w3lcDR0ywy5ddFI6X11gzlPHktfF7b1mh+N
+RnrX3XsVyDPNb/zXGU0tt57cjqob2/MiTMpfiyKxsYDP8zfzO6Dk30+V308
FY22S8qzlzcoYs4StUvul6JBN37Vk3vdF1/n7nq/4kY0GkJGvl7t2Q+mkypH
an+Phlqm+/vexf3xLuHimfBr0XBdaHC1WFMFO+6Ua739F43XnV7pTNoAHOrn
FZjeEY1wp5l7j2waCOuDH05cyyO/LyIr9nMQpncr6FrujcYYr+P836dUEbM2
PyPySzTY270eMxhCrX9uTdXRWBF7MX6LxhBoTu6lsHRVNMYlmvnU7R+C9rZQ
DwG5/weK9KwD/kPxteTVGvo0WY9tDutm9h2Gz58siqw/RmMie4ELw3Bh0Z/v
TWT9d8wDP3OOGvwtvz1IOxIN/50+DnZdanC/9ULdb0Y0Fpx+6ySXp44hNzac
7K6JRhy7oZLhuP39ZuO9L1FYR5ZXe4gGqkSJzOdDIcg7trSz6aoGbk8dfG1Y
lSd8S9rvaHuNwHvzCzwHPSfc0Vyx4a3cSBQM7d8vaLQQXmkDfE4Wj0TQWr7F
V0Ur7KnSOTV/+iicVVu03cd6EqyoDXurNTXxaH21+Ie5FSooffclOZp4rXJE
d36aFVSTrPNtxKPB7xp2bqI3D7mfDu/YrqyF1YEjPoQY82EQZBksKdPCef1z
9aMCKdjV8nU0nbWxPUd/0ctAHjaqeKY0/9TGUJUhWllnKfwt0F4zQqyDr7+e
WbxS5CEgfkz2v1M6ODM5+Oj1qxSWDCt0ed5fF6kmyT8SD/DhM6q1OMVbFzuG
FdgP/4+PgT4nt07J1UXgO1PnTEsKt1IT4t0U9NCRodg4fAmNzLPCAJNwPeQf
ETyd08XHo/Zv7iFn9eCm6nvy3kceVkfIzz/5Uw81fl7L1sTwUfg3Q2+Tvz5S
9TRMFlbT+M2zH3HphD7OGMR9qP/Bh96jmpv7+o7Bn4M5tob/KDxX3nI8NWoM
pm5tXpr4jo/iIbfU9Y+MwZ3GtffjbvLxlJRT739jcDP0jG/GYQq734w+1ho8
FvF3ooeHzOWhcvUxcfXpsRi4xbv2hR4fgyok3l0q4xCTIX3ruo9CQEXuYW/R
OIy8PrnfzRA+CtacODMpbxyubOt+UhBP4UdlTJ60twG87TqOtRpTSL9zagIk
Bqh+bp2fm8eHc69E5THnDBBzImLzxHo+VpLlqfxtAGqB4/w9ayjY5zGGRwPH
Q1X/cX1wIR/yTQr9Mk6OR9OVFccTHCmUD65undXPEBHzT+ZKrlMYQLZv52RD
vGussLKp4KOtWWnKt6OG8Kmb7Potig+7YwPiH8sZAZr6OzRHU1j/vCpWMcwI
GhftP1xMpvAq9+biD8VGmPJSZclrVxrxJWq/awZOwLZFCqqnYyicL4n0HeM3
AQPPXromzeVDsV3dVVQwAe9CNq6MTaJxVb/JYJKiMfTfKiUs7EtBs+2F9Uip
MYJ19qiv0+UjWNIcfy7HGCPOudZ1kfUbvvlowJ6/xhhJX96qtY4HWwuzPsvF
Jrg2yu+YfTapj5lvfx8vMkHzmo83ZihRGLXYctlaZVOoTrh98uAtPqIWL3vw
3NsUNuUbZ/vYUtA54Xjmaq4pXqRv3vE0nMIs8vMvChOxxXV4vG4Oha3pq0If
hE+EabhU8mMZjdQX13dcODsRqfc+Jk7XonA5sKoh5NdEXBiTcCnmjjUuVzk9
0TIyg9bzld4+9hT2SQxrVMVmMJ5Sc3N/Pg/Lf6hcUEgzw7Bzrg3l6/jo+9Xx
76giM8wuzLrWQlPYEmn88+p9M9h87bXcbCoPDve3Zpz5ZwYflddOeXd5uFVL
DmNzJJ2fln74OY1ltlaS/0LM8Y5uP36nhQd9lqBXm+N1k12133wa7HItyzVH
pvfAXVuj+eD/bh+RUG+OIZOV/kWS52+dFZI/WcECf4bvldic5GNDZef48IkW
UM6Wf8ET8aH/5Ofy2HAL2FpNPDOylYfDhmrTtJdboGxOuw8VwQc5+w+VfAvs
dM5Vf5ZAofegN2t/PbTAikF3Ina5W2NDP9Jx+lhieSFvWVMoH7ZLCUItLIFW
wwF+e/moZm/A3xIqA+nbNuE0Al4e2V2VbImxRhvSHEfS6B000OT0CUuY27ke
7DORh/w8cjy2xPhNa29//c1D2Oihgh19JyFzy6MBUis+V9+Gk6Ax6Ee42h0K
c9MsksKCJkGccLzy0zY+2O7pv3ISJs3s0P31kocDLOGfmoSCZvktu5/yQFbT
TeX+JPLcmcu1DWgZ3idhtuK4Rs8TfEw5sb6flrEVfNfIGeaYUlDT+b5LOcQK
8gEZFelRNK5tJhu4ygpyXgHjzB5aw+V50rDCY1agcnekzIqjwS7nxTorGHRL
zC9/4SHVmxCgvDXMLlbk5rrwYVGxcvEhU2ssXbJz0YpiHi5eIEeYNeHxa2X5
DhRcxueUTllmDRE/fPfBExTI1d3886xx7kwGP5/sX0+/ItfdMLBqQEcKA3Ol
As3Q3jxUDWj02TiQwcNw111+5jyYt0jN3GkeJt+cuP2PHw9TH29O2tTNw8cr
0x6pJfPQPDrnlko6D3ut787odYKs+8kL83uf44Ftr+2NPCzrnHtQYTeFhzlz
hf378nFpkmTupmweolWDqeLxfDQLFzR/iORjyMry6oOBfHwX9Js2Ywgf59gb
SOXD23/KrMMMH15E3uSS+669YfR6zQAaLBwOPiW87ha1/K02wUvRq+Ee3Xz8
Hino+GvCB/s4MRMouHWuX3ctnJxPa1WbbzDBudulS39VKUzf9HGp7SoK1jdO
2ueVUmDLkXeaQuXQ4bUfKZrDXx2F2cItct9KrGHKNmQ5GnOjIgytfvFQV0YK
yITGh88Lyz5W8MCWg0IYDd2onV+rn9Eg1bj3czqNs/rOFso+POxkj+M02kLb
ikwohsNfA6mbzAOWeydTnJ7oxSAn1sVJJZrGkrCG9zvMGPyWN0vVtaLQ58al
N/Z+DKyDbOwO3aA4/K1g8DYgte1RAx89BVnA4GJ11Vu5KTTaj13z4DWS7y99
XDeugI/Fh7qzRIoCJM4oPl83z5rDn4EAXiY30+yMKBRMTu37NUCAo7F5ud6L
eRz+UgXoiBl2QlXEw+u7ek9+Fgrg52ayUphBgS2ft08EuFXcEH9hLh+6RE1s
+ivAniLq8jQlhsOfkRDnE23D4vfJ8CcWoqRL7DnyMQ+k+57fmCaEhf/+kwXW
FNjtW14kRPmOvVdPZsvw90CI2Q8HOTd2WoM8zVo7ORvcN9d7Nf8qHwmX94+c
aGKD6cYaEVEzaMifJwUTaoOuddZTGuaR803AJ6t0G4xhjo0SxhK8JJEFzbXB
WqnWsYnGMvzV26C7z7l9N1fwZXxui9aSGUXzf/IxOjSGaZ5oi/En1QwkERTH
p+G20PFd7XZBW4a/5bb4Nn3gCNE7Hl5Yfui/Md8WLXsiHK9O5mMNezyyxfHu
1lFbiD5YL3KeU6MAwLjl+PEtPLBwdxkBiDVvebQ1UjBgAUja571JSdrL2/hg
b3cH+fr7aaJJ1vf5qCJw0xEDf/xamYXlsv42C4hQUJ2WeISHOTWho4emAcIn
yq+vu1Fg6fzHVsBT84dz9HEKvwidxOcD0liFcVPI/vmxgKgADk3a0TexnI+8
L/e9oh8BRQMj7wuIXnkaZzrG6x0w7HWuspsPBasjLz5c+Qe8E0SGjveW6Q11
O8yb+14cRvDbo5+N7WD6+EnfMsIPYxUJwzjY4d2mwcb2FyjEsXI6wA4WQ+eZ
RctTILs/6UisHQ78nUe9X01x/S3FDsHTzYZt7aAgJe1tc7YdCiS9Bhi94uEM
oddBhXbIfmrkFOVBcfrjsh3CL6ZL7VfTsOlPGKbeDo9vTqwpjJbVZ5sdojp2
5tfv+n//sod6eaH/yCKaqwcNe4SrvEZRMg1W3pcZ2sNgfXjLwLkUaslyCmAP
KznF/eV11mDp6kaQPUacehHI78Xn+GOWPXwxc8KuCB4IezmdXWmPCzrHXHJK
+Bw/bbWH37ckRQVyvx4sQeXbw/RoQO06oi/25a7Q31phj7pN0/TMQil0PScF
9MgeOZu+937pQ4NU7/DNn+wx9afFP69YmuPrf/borVTit7+ZwmMCj5dqDuge
qtb20Y3m/JqxA5K//y66/o3go4cwHNA509JgqzuNakLf0SEOmCN38GT4b4rD
S6wDLsVeyy9Oo2T91AHTG0dtDaikwdInk+2Ao4cG7Rp8hpL1VwcE/zJKemfJ
wNXf6LZNlQOS0k9L5+VTXP+ud0Bi6Q/jDRoUh4c2B7z7mJPvJ6RgzD6QgiPW
/aXqvA7RMn/liD3NNydYKdNcf5joiKgso9EDXtMc/mwdcTj16ZjPlQyixclP
44IcMUz5BT3uCIP/SPm8mOmIphujvtYPIvr0gsIryUpHtJ4wXbEwhYIje2x1
RHyvn8Kl0Qz2EvlxIc8RvcfbRB3PYjh+rHDEZ6+wF919BFz/feiIk+vjb0tD
aWQ1EUP+yRG+F16njzrMByuvBv1zxIKvxnb/jPiYcNtm6Wo1J/x9NffP54E0
hz9jJ1xqGDPe3kYAlp432Dshbd7IpgsbaIya+GyMYogThtz51rBoKc31xxlO
eF0n2uA6iQYLr2nJTljzUrqJP5v4o1EHM5u2O+HovJJDiqf58CX0EXrCCW/e
Tlm9l+j93X7zup5fccK0GGW5jur/6wUnsk/puq/6MbBkjzYnTD5xGAb3eVx9
yztjVP48BXEpDdKt91prOCPDoFjrem8BWLlwwtQZSXcTtpcRvMa6X21Mt3XG
/Y7yrMNzaA5/Qc4Yua3RVOxCQbGnIJ2Rmnv6j9N6mut/K52hcDJp4K6VNMfn
O53RZ6Pno0HtMvzlOWPK44OqOZsEnF8od4ZehEnmLKJPevKCh+R8KW5wqpHV
90dnTF1VtSeN6D1On7hgSb+rF7+Q5+vhfzUXLFi0OXv8VCGnfya4IDUm40Li
KBrDOuekWdi7QPD+inSYG4Np2jZXCoNdkOLvYqrgSXH4m+GCnTFHh14ifa+D
0J9qMvn+2FfO02NouKsoTEjf7oKBn61fLfzA4JDT2a9/C1xQtcagxDSSxht7
UhFXXOAp1WmaT/jYhNBVZJ0L7qp6vV3gwiCZbfDvXRDsqC0MK6I4PSXvCsu9
ly83P6S4+h7uitMOZ9ZVvyB+aItG7yBTV2y6t+T21ic0LpDlnGDrisoY9UlU
JYV/zmSHAl1xVWlIjPESCiwcTGeS86XdPllnx+f6baorlGK/t5/TZNDrlWSB
7k5XRI92fCTaQXF6Nc8Vg/bsrfskRyErezaRXK6Iuc8IFW/QXH9vcMX0f6X3
fy2iuPr+6IpxjLRSn+i3VJage7nhdB9GLWsBgyuFcucfDnNDWlHDgDkJMvxN
cEOIlUfJKOJ/pOwJ7dxwpm62/k1fSqa/3HAszPVqWgXF8elsN5TWGcTPbKI5
/7LCDbMcDNTqxtPYTeSq0XY3DE3MPDrgCMXxaYEbNIz+S9aRUmDtuckVN6T4
lKl2Zsj8XKMbMuSXON54SuEeeZzl792Q3jVkrIcPw+FP3h3hOsmSwYcZzCbl
mDrcHUsTz1ibEF3ZowdM3NGubWpaepni+NTRHYo62huXJVIc/gLJ9zX8tlN2
DNjyuRfnDkmto2ZmsIxPU92xXYuec2mgAGy51O1wB1++e8jOKAY7WioEvifd
oeq7bcNboit78r5yd9y0+0RF96Y5/DW448nIhJbMeXyw2zvmoztch9ZZ7+PR
Mn3oAVV/jx3fdtEc/oZ5IM9h5vOpZRSHvwkemHhm0KYHBB/s5RPtPBD/s2+v
+WMYTo+KPZD962/nij40WPpeOtsDV1efCynWprj7W+GBoL83Bxw/TXRt/41L
bm3zgHMvyfi3bTSsWcFR4IHVPwaZm4LBWjuyw5UeWIO+wt2/KE7PNHqgXX98
O/WH4vD33gMxb8vo7/dozCRy4ricJ+IVfzfvr+Zxema4J5q2bi091CTTMyae
mNkn7W/XND7CWYHr6ImSWVq2t4j+79EzAZ74Xe4wp69QAJbu4uM8oXXzfvTi
AlI/pN3/TvGEceF/B7KIP+iJU3d4ot1ZtLmXIYPPn8hR6IkdXztER3/xuTyv
zBM244YZxv6T6eMGT5x6Wuc10Jrm9MwHT1SPMPrROY3i9GgvLyT73f3qEcxg
DmtYRnghfcjlZVe/USi+QRjJyAuDojeN/PiZxgBCH+p2XuhePUd3ihepHxbA
Yi/QU4tz7hN+Y+l/xGwvbOuorHrbi8bfaGKw0rwQOuO+kwmp30nsBmzzQv0r
TaETqY+eODffC88Vt17KJHq52YcguNILN0yuql+Ql+mZR17QFgVdzCY+hqX3
u++88Li6ZHfCOwaVAnIHct44Uui4oauJDzWWENW90XvMuu+Pc2lELtCd4W7i
jVXbzv/HnKJAquXYNQdvOISgqbaF+DJ/IhACvKEVP+3dUMIn7PbrxXlDMShd
Z8UWBttIe9yf4o1T+i/vmBRSnD/c4Y0thmEv5ynQnF4u9MYum2LBVjGFRexR
5o3W7KRv0v4M7hI5+aneG8FWm899OUZxecIHb9gV9bKJ/EiBLZfvCj5IzLHr
JSinOf8+wgcPLweG71ot80dGPjDRmDxsoLwAHqR93YEP9uWZzp45gQa7vc5i
HyS05ZW0vqS4fG+WD5RTc58YCmh4s4Y0zQdR95l3mao0CFud09rmg92KSh2l
3sRnsgY+3wedY8f+8pNjwFbP4EofFLkqjc82YLj8/ZEPWi6MMPK34OP2qsOG
ap99YI57qirZFIj7MXj/zwdPHWJDGht4nL5SFqHYfn8/K9L/WTpMUBdB4Pvu
kHI2zfl9XRF6lfF0DEi99vhPYxEeXQwWlW6T+XsrEaZW1196USLjR4gQW3t/
/uhMGvujSIfwEKH/grrjJgQf9ux+iUXYGDii9aofDaJerSTRItim//7US4/i
/EmsCIOWro4NvcMHYZsHignk891npbMa+ZwfSBGholIyLZHUZ4+/yRThlMIe
kwAhw9VLtghlS0TMHiXZeh4QoflUbNHFeprb73wRpqVmB4cbCzCGbfhnRQhO
Ck/ZnUtxeqhCBPPxhfX7Tsv0QrUIm3cPbfXRJOvH5gP1Iszd7m0oXCYA2/6f
tYig2L5J/VYazfmLDyLsmv2rr5e3rB99F8HMf3BguiENMyJ/b/4Twa3B0b2w
P41QQv99lX2xITO2V9I4hssP1H3xWG9b+ONgGqw8XKvriw69W2rt32T62NgX
QTbjr/INKLDLQ1v5osH6coqHK4WRl0ziFhI3YNimYG0aLOtnHr74s/f4/bTP
FMc/Qb44vz+qrFyJAmsfrKJ9YTfL62Df7zTHH7G+SL1Tp1xczXD9c6Ev5hfX
IH4xxfXzFF8svqVV9J0i/om03/BMX/y6Om6apA/D1We2LxzfpdGnXlOIf4xj
Aw74wiWiwEFK+H8f2R6PfF/8tjSW71dFcfrmrC+s9o2wT6miwcrVygpf2CiO
V87+QoNUa7PSLV+0uJrv8M0neoQs54J6XzhPv3X25EEKPXa9xRf++pscs+to
9GcbZpsvFB8OFYcIabD0a/bdF3vLTsdFWNEcXyn4wX3cIaPRpP+w9NjY3w9d
/iUXu81oLi9U98ODovbVy0i99vRbXT9Ms7d5YSovy0OM/RDxe+L5lI18Lk+z
8sMKjRYnIdHTPfwGP2Qu/qdVdY6HDwS+qzz8MEfzXc5E4uR65E6QH37QV8Wn
umT1He2HKlOdjhkrKEQQeTYv1g8DX2cW2DXS3HxgoR9abmTZKbXSXD6S7IdQ
xRFqopEC1Ce+G2ee6YfpfsW7+5L+2SOHs/1QnfMu2TiSwWFiZx7u98OSyUNX
Zg5jwD7O6Hw/ODi+fXi5lkbHurFlwWf98J4qH+Xyl4ImK/cr/OAkbbTIG0eB
pbP7tX6wd3A6OvYlzfXXej+sDzaq0dRhOP3W4gebA225ZkT/lBbUm1e0+SFR
0yxnXoyQyyO/++FnvEHeJKJ/evhRwR+OQ50tLt6W6Y3+/pBOy8NeJRn+1Pxx
2+Lz5GyiJ3r0ta4/hnr+dNTfQnN8bOyP+Berf+4l/bQnj+P5Y79ncPMh4qfY
6cwo+OOc457LcwifD2EDWw9/0L+StcaT819mBXOQPw5fDF05VcSAjVvuR/lD
9cXHWdI1DNcvZ5HrWUddkyd6kZVrKQv9EfjtiK/kB4NgdsGS/WHRtzPrvTeN
P+0jEvpk+mNiydWdLXcYsHYC2f4oS5Er8mqS6ZtD/rjZ/4baJoLvnnwnzx+j
m23xew8FDdbQnvUHT6kprsiV8CORk3EV/rDn3Sy8oyDosd9Ha/2ROEX19enj
NDJ+kYZR749QE7FZ0TqZHmrxx0Ztb9ffDxkur2jzR44wLf+pqhBsnNzQ5Y/k
AYoTDokZFLIGUyEAi6YL6/7k8zl92j8Ay3c21RTG02Db71W1AIz7oD759SMa
rF2R0w2AjlXZKy8nAee3jQMwsKLS5BLxU6y8SuIFIDRSRfyqgsEmYoc/2AZg
2ZBDC6fulPkHjwBcVs1Zfb6GwVT2CArAgexPy+9co6A05dvZgqgASGx2TV0B
AUrI9rXODEDVqjWLThM+7fErCwMwJPiAZfgMhsNfcgC64x59E5yW1fe6APRm
VIKyiL4TsQWZTX5/9NcUrxEMktiGeygAsYtjQhdvpzi9kReA6P/+dPUfKwQr
B7pLyP2ILQ7/GsCgjRWgFQHY89l7ifZFIaffagPwMmVAVTVZD5olyIcBGK3c
/fHofZrThy0BSPLsrb1FRQC23U5rC0CfYnXx1kcyvdEVgK4zZ7wMbRkur5UP
xOrj15YOFgk4fT0gECaVe9QPraW5/FItEMVZf99cPibk9LtOIL6O7fe5yk4o
8/eBCDI8ExFySghNtuB5gaC3iyJ8C4Uc/mwDYamVYLfkCMErkdP/3AORWOPp
MmIww+UJQYGYpp6f7Ej0YY8+jyLnX3/e/g3hix7/PjMQFRPv/bd4vhDddYRg
Fgbi/oyfdz5pC8DS8ZTkQBw9zNv7cKcMf+sC4b+3K/6aKsPlPdsDMTuzbb/c
NBp67HEoEDNqDm0c9YWBgCXgvEA00EatDgoy/JUE4oOC/7f93xiw9nNgRSBi
bObMuh/BgG1nnrWBmHtmt2Q+wVNPfT8MxAqqauWcSAGXHzcH4vb2kKK/EwTc
vLstECPfHinTOklz9d0VCN6aKVGGxwXc/Ek+CIeueZTV92bAtptOlSBk/7dG
K2WRDH9qQTBcmH09JYTm8KcThDfez6XDKwVg282rCUHYeWvQIKORDOcfeEHQ
+2QzxEJJwNW3fRDq/XP//vpI8MoKVPcgyCX5en6mGc7/BgVh+oun20dUCDi9
GxWEy3GPU668p5HGGoCZQaixV5jis4PgdX0/rdpFQcgI93liNFvA5SXJQXh8
bm3jxj4CLGADwHVBKPhtsmRJmQDarGDcHoTg+9rr3pP9YNtJ18EgXB8/YGbG
AwEI2urNTwRhr/fLL+bE/xF3tepwSRBac6Yz3pQszyoPwg2vvokWhgJuflQb
hDqLqtj3T2XzjIdBqDVXXBXnQ3PvdzQHQclKzXwF4c+e+VpbELq8Fm1/Rfiq
B39dQWgzGa/R/VYIlu7Xy4uR5GfvdILodVa+VquI0So6o12nIcOfmhiupRFX
kt/zwI7fk3TEqB2g8+uruYDLNyeIMeKivd3uQln+ai3Gs2H8mInOsvmJvRjf
zFv3H3jG5/JddzHUXe58Pf1bgHBCHy2BYtg1aY6yJP6pp76jxEi0OP+8qpTi
8ueZYsSNclnwez8DNm7cu0iMwqqi6a86KbDtVilZjL/CDRlOjxkOf+vEYN7c
dDvzjIYTG5htFyN0zflFS28z+ELaw42DYghWHA7fdYmRzafEWFJc81Z+vswf
l4hxwi899rQ5hRaWEMvF+D1msK4aj0Emac8dNWI0ZTUHzvooq++HYiwe6nj8
5hwKT9iO84Ks1wKpvv9NWV73Xoyy6cynXjMZHCDydEwXef6HCf1TLGh48ohj
lg/G2P8eWMddoTk/pRIMTUmTXO93ArD03zg8GJUZY2Za6tEc/nSCcfGZR+PA
5bK8aUIwXP9qy0//xHDzX+tgpOwQfFpvL6tv+2Ao+Ce8H7pK5se9gnHyaHa/
2zay+WhgMAbH2uzWJHzf46elwbCxGvo3VkyDjRMtZwZjuuSW6dl5DNjxz/xF
wfghLV1Zqivg/MSKYJgoTVK6MUPA+b91wVB5snv+nsEEr6yf2B6MrI6jF/Qt
GM7PHwxG/0Xpl0dPJvzDCsqCYARdz4zPyJL5zZJgCB1Nn0le8aHMAqI8GK9W
XtE9W8uAbWdXaoKhn5GlXrdPlg8/JNeLquqoX80HawecXgRDw0x/32iy/0d3
V+mceh+M5T9urK7WpDn8dQZja6DVXtVZfA5/8iE4G9h80HA5w+U7KiFYX6ZU
EqnGcPPl4SHo2p66+CpoDn86ISjS0tzQ9oHHzdsmhID+OMrFzk7Gp9YheO/c
b3N4FI2mZ+SwC4FUzubolyiZXvAKwa8p/nqdRC/25GmBIXi3o/6W024Z/qQh
UE6/nzx0HZ/TMzNDwMtoH73Qg+HmJ4tCELD756UKL4bj09QQfHud1rDZW4a/
DHK+2vB+i4meZO3NxO0h4K/uCs3KZjg+PRgCx086E81XyvR6QQgUT31xaZOj
OL1QGoKlZhcNw0h9EfceJS4Pgc4g29O7iB/owV9NCFpye695Oo3i9HpDCOxa
Pk209Jfl+S9CkHBNL2crX8DphY8hiLgaM6JUjebw1xmCvMx3l+UIv/fgTz4U
q+tDmn5HyeYHKqHI7Q6NM+LTnF4fHoqKPvu0fqjI8irtUHhOt+29rJeAy/sm
hGLY0h+lBuYMp9etQ9ER33I8K12m1+3I7yetVa2dL8tDPENx//jsPzVPGLDL
HxEYij8XlppeXSLDnzQU6xLHJk/lCTk9ExcKjdF75D8R/9Pj3xeFIl1r47my
TwJOr6eGIuXhjY1aF2X4ywjF2UR90ZtmipuXbg/FU5PxC+inNDcfOhgKesza
K9cWyfLWglAE/02NLCphOL1QGgr31rkqWz9RaGQHauWhCJv50kDbksG/LNaQ
k+f92id4FtFTXD4YCq0B9sc03WlOzzwPRcIOnU2+5xlZXhiKIVA+LramuXlz
J3ke93vbGiZTnJ6RC0O7qYnCOXWG0zMqYbA9kuMfRfxSj14fHoZx4iiJfaiA
0+t6YZj0K6ZMZ7NMzxiF4XdTROJjHwGHP+sw7EiwYk4K+JxetwtDXt+8Bdbq
Mj3jGYbpjyeWHyV47tEL4jBYPhue0WYm4N6nkIbBNHazJGwMjZss/uLCEDc7
w7ZpHs3pmYQwbGZOdyxLZrg8ODUM2zb0szUeJkDP62tZ5Hn2nhvuaSrg9My2
MLxqOXX300oGbDcacTAMlF5pSKs3I8svwyBavXD4YgnNzadKw7AoqFDBe7qA
w195GJYeMNNOJn6yx0/UkO+35286ckymZxrCsOLQhcdTcylOzzwPQ+WlfjX5
2RSn1z+GoSFxWKFGuQx/nWG4JnEP+7BH5ifkwjHifLicG+nPPfhTDkeWVEuU
TvShkA0Ih4dj49BjvV89oLn8Qy8cTIvU+KxUhj+jcFxOP3VPZ7XMT1iHY+Co
6vaUuzK9bheODcZj5yz+KNMznuFofXKoxYf4v568UxyOgvF5F7tKaQ5/0nC4
Vli4JOgynJ+IC0fi0dkuMe18zi8nhEMacb7Plmq+LF8Nx/MSxSOP/tBc/pEV
jk6jpLa/pJ/26Jlt5PfvlR7d+P989QC5/pUBQR6Ej3vy7oJwzLy1v33RTgHW
sYRTGo4x69NNrIhfZOF+rDIck5QqlZ3CBZyfqAnHn9u9dB5spWX5bDhCnqdo
zBsjm988D8femppu5TUCzi9/CIfCySOhYccEXP7xIxwZ0982LVjJ5/yEXASu
bCgv2fyRAhu3XVaOwJDRA7vn/pPNP9Qj8Hs4feTcV4bTM3oR4M3gGffOZLg8
1iSC/F08U0T4hR2HvbGKQHHQ19st3TL82UXA6larQXSngPPLnhFgzszfnTOC
xh2WcMQRiBVPWmk2WDZvkkagapyqiinRzz3zr7gIzNdc5G9J6rWnYBIiMCbr
tSiJfO7J41MicOJh/YGZ/kIu/8gi5yu6eXBFPMPN27ZFQG6Y2vs1D2TzwAMR
2DI1PP5hPiPLjyPQetWq8DPBHxu32JRGYHTBQYqXTIGw0crFlRG4cdRuyBLi
79nXX15VR8AsZ6dx4wgBh78G8n+V9llWjJDLH59HYKZ6R4rIhME8Qp85HyLw
YPq+zsMaAm6+9T0CGvEeze99ZPiTk2BH8cUv/+0ScPhTluDcwi7pnmcMlz+q
SyBwF3ndfExz+aqeBA3PVr5VIP78GZs/mkjw4lSRkso5mpuHWUlwsbw7p1FT
wPkJSFAvmhSlNUXIze89Jfiw8XlHNtHrPfmjWIKbC3Kk22jZ+zfREny9cs37
+XAhh784CXTeHdJSf85w+EuQ4Pqsgtb5p2hZvi1Bm0160bQPDMrY/DFTgl3W
Ed05eQJEsQW5Q4IzyXfvN2vK8HdAgrWmZRorhELOT+RL8Cqnz0qTb0Junlwq
QaC/guJtdyH+EPryqpTg26fu5Bzix3ryx1sSaJz+5KlcIkANkd9f6yVodbqU
M22TDYe/5xLUrlqjhWUCsHSz8IMEG92L5h0g99OTP36XYHL+2fghdwUc/uQi
cfmMgYHGZCGHP+VIPPsTW+F4XMjlj+qRSCvMmr7wpZDLH3UjsdneY+++WNk8
0SQSwzzHvKl8JQArj9dZRSKoI+rjtUIBp2cQCXrIGq9DpQyHP89IbNE7aix5
KeDyR3Ek7C4mffNLE4CNJ9KjI5GDIseXsxnu/bLYSCjLax7x2SzDX0IkVBTe
6eXtF3L5Y0okXgcmRS0h/r1Hz2RG4nhR8mD9wUKwrx90ZkfC4vUyyce5QrDL
GX2APN/6lDVxXgJOz+RHQnJ5euStGiFX32cjkVud+dC+kOHyx8pI9F794+WK
LgGXP96KxDX74H+7a204PVMfiQRxdpYc4cse/D0n61n8+r+3Y2nu/asPkRir
vklBSPRxj575HokjlMbOiIEyvpOXolbZm74fY8PltX2kGL+tt87TBBuw4zG+
shRVTt9b930WcvNVVSmuLb46zqFewPkxdSlMr5z6cOozw+XdmlKI3rw+FJ4l
4OpHR4qo0eNrIyYLuDxvrBTuB//dWetow/m/CVJcTnzq9txXAD7boMylGH6w
4eyiJ0KsZhfASore8a2pcQtl7yswUjgaXX/tOZYBK49yIMX8iaV2cQIB9z6W
sxQ1acECmxdCaLD+3EOKS6GTmOuRQm6+JZLirtqwZVuthWDb4/lAKVkXaufX
NBuO78KkuFc0yjA1XsDxr1SKUueqCqsvAjCsvp4qhZfiuhktBO8971/FShGr
f8Llb7OA0+9zpYR3NyxN9RFy7yckSEGv1v1j/I7UA5tvLZFCK+m3332+kPMb
KVKotgati+gj5PZnlRT8joBUgb4NNx9ZJ0Xm39Gjqd1Crv9tlCLGrmNfWC8b
jg+2SyFxt8vb7ijk3g/cI8U5swVOqybL6vWAFFtrl8b3pW2hx/q5I1LMGqKv
bLRXyPnNfCmKK3/3rSZ+hi1/9SIpRqk9GK3vJwQb/5aclaIyaVro0XzZvPI/
KZwf2B//rCHk+KRcijN3O50yVtjiMasXr0mxy3KLlr4Sw+UBNaQeMkVpA4yE
XB59T4r/+pyI6pTYyOYn5P8j0rq7HwoQww70n0jxqVFyp9ZZyOUPLVKctipI
dbcQgrUDyW+kePv0bOkV0p968PFBCqVp1eLTl2V6uF2KPycnrDQrE3L9pVOK
oxZ8OBkI8T+WMDOk
         "]]}, {
        Hue[0.1421359549995791, 0.6, 0.6], 
        Directive[
         PointSize[
          NCache[
           Rational[1, 360], 0.002777777777777778]], 
         AbsoluteThickness[1.6], 
         RGBColor[
         0.09378314285714286, 0.43570714285714285`, 0.5372898571428572]], 
        LineBox[CompressedData["
1:eJw1Uw0w1HkY3t1oy8eFJW6z7PqW6euOcRnn/4QjoUSYJK53GeUiXV13fV0d
uq6M0SmOOktorK9LHHNx5SPZQovK0Tlfx50rq01IdYz7u5l+M++888487zzP
PM/7k9CBwGgeh8PxZGuxmyXe+lF1dNIt+iTTL7chlHdvaEw62sK8UJpXaSsJ
jer2ydmvfmPOSbdsPtRMYEJ33ahXDTAbMlI3Z31GuDAm7s4x/Iupk/jl/Dq1
B6ctL3X1VT5jRF5rTPc4EmxGk2QPVr9gFFfF4f4xhP/53rxkml3C+hsTCP7J
utuuG84wh26acqZ3EKpCFBor/p5l6pqlbZ/uIjwPNTxnWv2W8Yy76rrUllCQ
7sL1T55nQh5N33bUYPdNaheq7TnI4GutV35OGMysdrH5iAvR4/0lkhDCCeM/
5spyeSjN0qGgSoIwi1f/IV8DAvnrWPO3BKMYc7c78ZqQjSgCHOQEaSJ/yvPk
UswdO3P2YgChPle4rn+UD9vnR8Nqignh4k2TUr/lWP5ouCWy6Z0+LTziWn7n
VU5I6XXxLTDVgSgruE/VSPBI2T/2r70u1rc6HxcMEo4c9mkqTX8Pl28VxkSM
EAxnDiR/8HYF7jroHp6VEYoFnZ69FXqIHlLd5epJYXs8QiMvSh/7+zzsk+oJ
a3ruXXk6rg+rWKdtwmxCmRsbSK4BAkIvnC4uJLSFqncnBAngPvJcA+0Ex2t/
qu7wDSHrUU6MPSVU6hwsS6kzxJJDTc0H7xPcdDV3uroboWtZq8ZoCUEe9nos
7ZURzC03SW06CbOXtX2CSlYi9WFNlUMa4Qve5WWrIoyRUPFlgTOLb3Yv3zeg
bwLHwI65u08IrTJjrl22CaKd1pWuf0wwGVxN437vwzbn/HhOB2Hm0vWBOo4Q
O3zcz8azfqYtN2sXVAvh59SgO8Xq0WXl9e1dBa3Sfd5XGgjac0rTU+pV0Az1
kL84QyhM+Firp8AUESrewsZvCBa9bfdloSJk1MY5tycSEhYJtc0ws5apftNC
8PZXSovSzVDZWTV6guXLSB1ujvUyR7CklV9S9M5/cyQmZHeZsf74rF2QzIeI
0bSJGxYZT8jcW2Nif0OMrnzeq7HzLP4n7+Fj02I8qZeWLXlJcN3a9X34Vgkq
ilxn7LoIk9Nbdn4rlyD+OH97nkCKCjuDjbE8C2gq04ZucqVYjM833AKR3D6Z
SEEo7egOUeVa4OrFnu35bH7cH36PfvjGAr6KQIPWboKdc9TKn4MskaeXXpMR
SwjomWjJKLfEbmuOvG2AkKN/7VYj3wp7s/Krrg0RRvTVAqGvFTL3fX2vir3n
/E9qpuYLraB91tNtgp3Vp+Ke2S+w+KCyok72PxuJ2YR3WiP3eki85T+E7qDb
x9SV1miobNq14ghBX1H7S+ora+wWhdXJtKQYfBDsMbzEBpzFlxeF/wBXFuhq

         "]], 
        LineBox[CompressedData["
1:eJw8nHdcjX8bx8vIyMgMGQlJSxrn3Pc5qU9Te+95Wqc6p4Uiu5RZskNW2ZSt
smWEn0JGQkgkIyqjjNDzPef+es4/z8tTv/vc47quz/v6XNfd2PBEj6guCgoK
v5QUFGT/W6Iz/lxHuiYUZJ/8SKzWt0/1PqSJ8GKTbr0SA+ASruLHdpsIG/vL
l9dOcMfWbTdcokIm4nXxrJnvBk/DiFd+qqUFE7H4wrFLzxMt8HiI+ve8jokY
f/32M9M+UzHBrebTdW8t9K0Im+o5m4/5qs9+Fx3Vwtc52w8sfsDH7tKowzm9
JmHQwli7T6Z8pDt+MnzvNAl7ci1H7VrOwuSL+NfA/ZPw3ir32vQYFqvOSHv9
VNBG5e1+Pz1qWTiRX38WoA1VnzVLWR4fu07xf1w5pY0NBsYnzu0Q4MVEY17Y
D22cu2tX224gwPbAjiE2HjoYVz7eyMaCwbWOzOuaRToI6lvtN2ASiwE80wse
Srp4r3HI4vNXAapiu27niXQhUcvj/a0U4MiflRprd+tiUt7BfV8fsejgWw6/
8EcXozRjruiEs5CdXr6vHg49T5nc/T0LFaN+PZcd10Omj2el2wNyvvt6205o
08OL3K6LtT6wmGm7oV3JVR+mITMU6gsZGM4NfPThgD7K2y+YtT3iw3/Em6WV
XSbjps+ogfk9WbzsGfWtJGgyGqOOiRTnMjjZf2eYb/5krFXNcn1tzkK5ZnfS
1F+ToRy0d+U5Mx6ilpgcUNE2QAXr06ObvwBZ5Ow1fQ2Qumd5anwEA97SQYXD
Mw3wVRh3Z1kaiytffu27utcAuYqOJX3S+Fg0bsO92vsGGJyTV/ApmYFB7u/w
/zoNIN1oF3NgJoNHHza/vKw7BY3jsvevzWexNFhxxlH/KegIu204S8jio/vp
0UvmTUHZ4/0po6Yx2HZN/diMA1Ogouo6eEYeAyf+CgtR9RRcGMKIF99gUT3l
csacLoao3JraUWDJYL7sgJMN8WnVuq4Lvfjo8dX6j5q7IeZaf/l5+SiLrcr2
ntoLDbHAY1tN3iceLERvqjQKDcFX8QzYHMDHl/vO4SqPDZG5ac+FG6dJfNiU
fP3TzQgu5Tqa0WUMlATx+Q80jXDQ9PTz16ksSovIGXgaYdSLrrVXI4QIIZdz
Js0IFpc29VtCft4v+Sn2HzbC+nKtYzOr+diUMDCj7KkRhrVKhyzqK8S42p8L
Jb+NsKH78UMdo1k8IF/vN8kYNU0JY/4OEyDYLs9juo8x5r/d9W17CYu+57o0
hGQYY/sMDc0lp/jc8zxmjApe5qkdQ1kM6+bTT+++MRZlPmi5Fsri5qyLO0d0
GuPZgDFf3coZpL7XnNJT1wRdNLTCf5oxGGN29YiCvwn4F+7M/5vAQ46bbWLF
XBM87arXPmcwC9mPz+w3wfeDnWkJHXw0qDouPP7QBH0f7WO0jpDjGbg+vKTI
Q7H5wAsLXvIwZkmT+2l9HjI273hb8ZCPQ5/JDXXj4ftygegn+X13cviABTws
KHxTMUWbRUPIzLGxh3goWLljxDZVFlmyC6rh4bxKXmX8UAZCTfIN3fhIuXGq
S5QCi/wRk5+P1+Sj2FM36SC5HrdV5I568qEa69XHYDiL9nqjj71JHK64sjAi
r4yHfV7bFvwo4qOn8cI/45xIPJLTHfCUj4x+fpP8NzI4f458yHVFBZ883WsN
izj98c4HtRjMXTj/QEkcC/K0bhV4M7Ac0Vng8ZnF9gU/+pxbzKAYIzS3rWPg
3CraceAoA60w411B+xjUBJEHdo/Bw7yHKuOyWYT7pj2T/mXwJkbS0sWZwcBb
7+L9dVjcL/46d8I3FiTam9z9WNwaeP3FafK8YtZ+mm++hIXVdGMDUycWd5bs
mTRkPwvNm1uNNzxlsZB8fZeHLDZYO/VctFcIfWmKU6uCABXbtiw7vpQPeXnU
F2BP84JSi1IWIWft+3QJFMDx1psPGhksZI+/aL4AB113l7/JEGCBuUnI2YMC
uF+MYDa1s5Cl74lHAphmBFsvD2HwQBbwXYVoM74kGjCRxTxSbjYbCLHAaZOw
4BUDcjWFER5CMP2106Y944Fkt6n7IiG0TTeIH1kKAHJ4+yIhzp9pqSi4xkPr
/uuO/CdC9OS1bu99koXs8fTpEGK+cMlEl50suvVvXPFroinuHfOuV7FiUBSx
uMdXL1M8njr6Mc+QhbkswReb4nq5aG3pZx5I9tb+PGKKzA+P57xKYTF9au+a
3VWm+DvqoJXTDHI8kg4n/phitL7JgEhyPYWHyEd7KgbM2SWc0E2AwFGDTDf7
TsXRnd/bnbuxkKXvmsypaJvteuT4egZJmaTC7puKEz9CvMJWMSBqpWz/YCr0
xxzoXXOLAbmaFRYKZni14lX7EVKf5fGtZ4blnqF85QYeFM+QiAgww6L1l4bm
67LInnDJ78s8M9zfezJjAbmvMvlTPmgGuw3XPg4Uk+OtC9X9WW2Gkt5WS0LH
MYh/23Hwcxdz/Hp1sjD5KotRAZHCusnm2BPRd1rXBXwsdlF7d8rdHPMmeved
OIkPQ1IOdy00R3xb8veN5SxekXRYU2iO5o3tfW3/xfdjc6zsPPlsuR/N9y5A
6evPizMu8/FQ9rwHAQW6x0xXEn2R1xNt4E5IR3gxn4ck2f0F0OK1X292b6KH
0UTBfYEfF99/febFYmRB9ovceMB8i7FXB9Eb2emlLyRhcGmxY+9PLJePG4AP
GxQclwzl49dCyfnkQuDi74VnT/UTwEOWEJeBt2rRV5nfpF4WCzRTHwPOKb4e
S+7w8UxKLuA9MNd5TEfqMgYme199vNoJDA7K2BpTRPJ2199VbkMtoBn1zXSw
MwsSzT43dC3wnXncbmXMcPk81QI+cfumDXjNIGj1lTYtLws8O/p6tWIFA/L0
jfdKLDD/8vE9MGA5/Ui3QPGWZw/Lr/Eh0v1Zvm6TBSLcTJt76zBYJ7ugAxZ4
d2uBzc8FDJrqiOBetICG2ckMPRs+zMjtSqq2gKgV6wyJni4b+uTO9yYLKNl/
GHdqFoNa7O+b3MUSaUpVO2qn8zBBKX2j1SBLuNe2e2pNYCAhOFE1yRKrM5O/
zJ7CxwU9kvCwhKjQYWnwVAGGRJMK7mOJPh9nDOCfIvGSL8tYSyxno5PcAxmu
Xi60RNVtp+Tkeyy+e77eu3WDJfp9Pj1E5wIfpJo3qBZa4uJ4U/fLJB43riQF
+LIlop9pNj7oz+DTVfKAH1vig2XpiBvn+RxvvLOEo9C4xm8Gg9myT6cl1neY
zR7zjEHVMR00D7HCqf6+ra8/8Tl907WCu/PCNfdu8DFv8JFp9ZZWOLMxZ49g
Ix9HcnqNrvS0wumvGs8yfjLofvNCo6XECk//5pmpqjHw+5I14VKaFcbNsOvj
SPJH9nhtN1mB9dvS/fhbFm1a5AketoJO8Em9wZsYmNa5rtp00QparNtB6xUM
ZHI0utoKv0bZzr5xksfxZpMVNkkuFIefZTk96GKNIzy+Uf0cBtNlAjLQGunD
Gpc9e8+HTG5nTrKG/UbTiLZjRM/1TmxvMbfGa0MP1aONAohlHx9rTIs2Om9W
x+DSTnLD46wRc/lwdc98hju/Bdb4vfx++muiQ3ae2nfMNlhDLX10eXAlA1m6
FB+yhgf/ROkVkn+k+vEtL1tjh9cxkT3RKcEpouA11pjdY/64oHoBFpF0Wf/O
Gi6DtO69zaL512kNYzvLti9aAi7/htggWff9iAlRLEg1GjVI1wY7VLb8HS1h
cUNWYC1tEKBrYec+hkUnuZ2Jnjb4rdKa+y6Z5l+sDaJLdw7vPC/k9DvNBl1q
HO98686gpZl8cm0gua1U9Ymc7zQtGZHbYP0PbUtvRQFWkcsRXCTH468OrtWk
/PnQBg++rXnv9pTh4rvJBqm7PD85Gws5/VG0RaHpaHEIQ3hOBijDbFFzYt3b
HSS/5fk3yRaRC5uafxC9lOefuS0cWm/53XFncdKHXJGPLZLj0k56RTNQXjPv
9pI4W3w7oVQR7UT5IIP89yu26Jt95GOjVVbc2/W2MNnQaeUQz6B5PjmBQ7aY
lX9hn/s+Gt9ltpgYpTDmOtEHjkdssbh4xeYFpB6+eE4+n2zx+65Af+dklsu/
v7bIONyyqstqlsu/IdPwe9TaRe+6MCDVxqZEZxoa3wYN/rmN1lPLadjT+FdX
XZnleNFvGhosyz0GE72W9zex06C3VjVj5F8e5ZlpOPq1T8I5Ei9oNlFdlzsN
x+rTGWY7H+tlBzw8DekblrhvucHg6R2S4RemwW/mEpfvpP4StR8Z8HAaTC5c
aezDE2CWLME+TMOAOw3qXjcJX5jJBNUO44sG1B8hPC/DrYeqdvg690+A4lE+
l39adtB7X7IhJ1uA4yS9TcztsO3OpKk5FlRfve2QtHLE0vdED+T9X5wdHMKG
23SzoPG92A7X+h35+oD0R42W9zesXG+HNwfH+Dmto3p+yA75hxanXfQTIHMO
yfAyO/ToL0q5dIbBM1K+u9XYYdNh565dCX+QaqaU/skO8xWuaDXqs1z+/bXD
K69QTfOdDM6S8v1qsD1+5qx8cfI/E8pb9mipObn+U09aTy3s8VGUdqt6O4uj
CkSg/ewR5Nz0Lq6DxbcSAvSx9hhZOPI/4QE+x3eL7PEi58X2uzYMZHhmkmuP
iPENfQ/5shwPF9lj7alIEf8VD1PdO221rtpj4UyX69+70vx7aI/7I1zbWtNo
/n2wh9kuz3A/oQBqsgtSdICtWYHT2lwBZsoAUNUBSx912ucosZTnHDCu0eL9
UxMB/qiRO2rmgD62P98fHyuEt/zjgBOnNpY4k3iW11OpA85usC0ZQ/pT2ePz
W+yAatGCfU1HWBjJPusdMEJ3+5lLSQyy4whgHHTA8oDuk88tYrj+tcwBnrtn
D/RIYCFP70cOUAt9MV2F5GuaTIA/OWD09fKwO+00//46YHF32wMdejT/Bjvi
gkaklug55U8dR0SMywzUmc+CdFMPUy0c8eqh+fplngx+tw6f1d3PEVdDn3im
kvixIHL4NMYRNeaFP2b1YilPOkIcnO3zN1rA5d9GR+RYNTxdS/SOp0oUuMgR
Fu97aj0nvL5C1tBdccTtklfx5T9ZLv8eOGLECw8HLW8Bl38fHPE48e3wvYcE
HA8pOMHQ9B7v0CaWq6eqTpinscp7gCsLWfkq0nOCxvDDl3Q1WLjKeMbMCXap
azMUBgk4nvEi/z71NnWPmYDrX6VO6GWU+WCMAQNZuelId8KpIttTX3cKkCvj
mc1OaL4XnWGly+C5jGcOOqEgd222EsnXsbEO5U8uOeHcu+j+5gdZyNLB7ZET
/Ne8iq2+SXnmoxMG5bYt+fmT8kJXZ6wM6nZ24h3KM4OdEWG0vfWGNcvxjLYz
Jq1wrJuym9ZTC2fURlhc7vqd9i++znC28Ey4mMUD6TaixyQ4Y0afgZZdFrAc
zyx0xsRr22bGk/olz7+NzlhvMi/sjx3lmUJnmOb8VxBzgfLMFWcwVWMdXqvS
fueBM3ZolJ2/y5I+S5Zg750xL/X3AcX+LMczCi4YLb3mM28qradDXTDhfKno
Hrl//gR3XfVcoL3h6uhrZ2j/Z+aCI42hu3stE0B2OQVeLvjZxTjv2h4+l39S
Fzzt9NoUQuqnnGfSXSBapsXuJX0jeXouaptdkFo3fsitQpbrnw64QLgqM9HK
g8/l3yUX/B0YaTdbyKCChM/XahfYlVc31gfwMbpyUFviRxe8t7+orzSaz9XT
Lq4YZbQhsxfp9+X5N8gVDZ3R9lO0BRz/a7vC6EbGCmeiv/J6Cle0WY6fGd7K
YkcLaYh8XfFjymxT0wrKM/GuKJE+86wgfRlPlpALXfF+1lPmNOEfef5tdIWr
u+p/C2xZrj8rdMXZ0s3fHxK905UJxBVXSPvdHPH+IsvV08euMF0xUlLkSfPv
vStij/XVffWA8kynK0Jj5g10YWl9V3ZDe7crUR6jGDyS+StD3ZDV6BPgRPpt
cnd3l451w9xflg8Xkv5KQ/bRdoPWrLrmwBgW5erHZsSYuBG9XXikYR5L+wU3
9Gf7hTYRPZT3L45u2HrzuW5DJAtZuzTK1w2T1l1RWe3M4/qVUDd09l4euGmp
EH3sCTBJ3PBV//LghXm0v53lBouxdZ5Lyf2VHc413Q32uo9s3PUZjidWuGGg
Zmh9eI4Ak2QJscENXbZDVXc46ZNJOTbNd8OChPCYyi4sx6+F5N9uyuM+bOZj
vKz/LXHD0c95tx9G8bl6cMkNO0Me3u13m+X63VtucDxgYub+gI9Bsn6i2g0J
657U32hhcVHGfy/dULJbwTqL6HkYUY9xH93wbaxnkvAjfR7f3HBzrTdfm/Sv
nD/mhsnFhQJFoq8BhaThVXaHxDPrlQLRIxmeOw51RzcrJms14SdZ+7xirDtu
bV2yvGAry8XnJHe8PXPId8h9yh8m7rjSRaN4yhchRsgSDO7YtiXa9mgIH+VP
lt095uiOvPVOsSO6CCG7vO8+7jiRdktvwV7qv4S646b2j5Tfg2n8ScjPJ7Rm
mgymfJHijqO3n31vPsLn+DrdHQtHIm/4PYbT02x3nKu625JmzMJR9oUb3JHz
anJ2Jek35DyT746QTLuvbyppP13ojvjSkO3fXrGQpVdmiTucij3ClxkIkChr
2C67w111RPf+06n+3nKHyrKWFQNDWNpfueP0mKYhsQ3kemSG1kt3vHRFps9F
huu3m8j9e5px8GEPFrLya/DdHe13eKmZO1iuH+h0R1OnsvPtOpbrT3p7QOH5
pabvhXzI7JKRQz2wLqJJOH+ekOvvx3pgSMuqoRpdSb3vTQRvkgfm2ngUIYvl
+nkTDyz+u/dGph6LK6akIMEDuhXqk6YSXk8g4bPY0QO262tc++1mQWjp1E0f
DxjmO/eoSOVz+hzqgaPuh5eVvBNA1s4kSDygGdrlgWEqw/X7KR5geM9n6aXx
ufqV5oFqFbWpPHK/ZXaTfrYHUguSrXYvZ7n6uMED/mNNR7NjqX+w0wP1/ZK2
nuxJ/cFCDyiP+Cvt78twvFDigR9tS+8ODGVpP0i+v8vXHRWllEdukeNPTJj/
mGUhs2esqz0w9NjfPDfSX6vsDPNNe+mBxzbXrkUQfiHVZf/1Jg98Xd7lmFs1
j+OB7+T8+1b294rmc/1HpwdmHC9Z03iO5XixtycED5euzxzCwvkg09E6xBOZ
K0d7j93K4Ff5ulDdsZ54u2Se74xD//pLT6zm2XQVLOVz/ZexJ5LVrePveTBc
vYcnLrufGthA+jtZevs4eqKH5W9D8X4eTssMOx9P/Dhotv/5OgavPpKGN8wT
rQauL5UH/etHPaH8ruKNwWhSH2XAl+IJuwFVDgo1LLxIO30tzRPNr8oduouo
P5ftibT+h/fMDCD9t6xAb/DE6ZZqH1spCyuCvyd3eqLP8Od1nQNZrp865Ilt
TzbmJeRTf7rEE8sKNygZtpP+TlZPL3vizJYt0waR+PogC8hKTyypmcYcnMFH
3y46y4ZWe0LvVuc2vWksx0MvPZGR9Whb2Wgh7Xc94XzjwXWFnnzI7KxH7Z7g
m/w3e9RGVqbWT9HpiXdN+55DWwgHQmvLentBsWI4T60P7V+HeCFQsC9g1zuW
88PVvVAw4zTvhocAlbJ6qusFj/CgsTmxDJd/xl6w6713TaELyVeC4x/NvXA7
+oxXhqGA02dHL2zc/jxjvS+fi28fL/ThafDnfqY8GuaFBfqNru2ET0k2zh0s
8UKoesdS97s8Lv9SyPFWFL4+M5fFn/D/JuemeSH45ZsCqx08rn/J8sJLxatV
ilcFkN3u/pu8IJra7ZP5dDpf2OmFRct/DvxeznJ+/CEvvLj80LmT8IWc14q9
EH7u99sppB5y/bgXMnfbS9UqaHxXeqG33iG9Xbfo/OWhF0bf/RK+hPBXnQzw
XnrBXL+y5dsBFumyhrOJ/PyT/YFoRgCZ3O5v94J+T40nafUsV08VvVHw9E3X
H4Tn5fnX2xtrF+7TL8pgIJOPDUO8MW7M+mlB5iRfSTjeV/dGw9mowEM+LOfP
6Hqjb78KrXfn+Nz5GXujYx74WTXUPzD3xuILPcftJP2K3C918IbYSTC9uYkF
UQMd+HhjYN4i9b+XBDCWFbQwb2Q8+xJyYb4AMrxvjPWGpbLg+WInlsu/FG/C
aUmKo4R8yOy36DRyvK4DRSYnGNyVGUxZ3lCJdUgbvofUHxlu5Hrj94w5F10u
0fzb6Y0DU0/0eLeB5frZQ954pjH9sYj0k/J6WuyNdRlS7cogFqtlOHXZG9ea
tm/IIHwhnwdUeuO/ycdXS0g/K0v/8w+9cfR12Yaw8Sw3l3zpjSrNg3njCP9q
y4CyiVxf34OfVz7ic/Oidm9cDin3ihkj4HhG0QeHt+zs9iWR4fKvtw+eOx/Q
PVFF82+ID/rdrrvUtJH6y+o+WJTDWrR8oDyj44MReX/v8w6T+iMDPL4PHEJe
HNYn/QDnV/hAtBWrY0h/JOcZBx+cHVRn7DxdwPlPPj7I+WI3NpbULznPhPlg
ceb18HIlBkryAPLBmb+WS9tIvZTPa1J8oN6jZ/H2cTT/0sjPJzYdCCkTgKin
4dwsH7gfPN20yZjW01wfxK8+/G7LXhrfBT7o82J4/aZdDNc/H/LBkfmrPhtP
p/5osQ9Wml4/bLqEQTEpn+/KyO8/KCjons3neKbSB+O9/QtubuZRf8QH64bv
X3t8O82/Oh9kTpy0ZeUFlsu/Jh8kL15Upe5M+r2Dn+87t/sg6uDUq7u/8Tme
UfTF/J/zmvk8FjL7+m8vX3TrflQtuY5P/RRfzL73dPF9wudynlH3Rb+UvxWD
E+n8RscX02xMHH3qGI5neL4YMdp6hXoow52fuS+0JnzIkRiyXP45+GJD56YX
/TRo/nn7wuhQ1IYXJxl0lQ2kwnwxZVdauqUd5Zk4X6jpma47/Jrh8i/ZF+Yv
P1y7Ta5HNt7rm+aLwftDJ8e/YTiez/JFp7nWhZ67+LgiK6C5vig7Epu/2JDh
eKbAF+vt3ro/yGAhG3fwD/mi+YOUb0ielzz/in1xJ/CT9fgf1B8qI8e7ajvg
rQ6L3rIGpMIXwjnXjuR/ZTieqfFFoYqwaMxzPpd/deR4d9POC5wpz3zwRfms
ey2/JHyuv2v3xelT7Nn3GgxuTSYAquiH4/0jF7y2pbzQxw86sbcVV47lczwz
xA+vym7ndlgzHM+o+6HX1KtXzNYzkIXrKh0/tFvY/FdKfi7nGZ4fVux5u/kc
6RcvJK8f1s3SD/1V32d9J/wqzz8HP3hHzVt1PoDOL7z9cG1liaLiOjrvEfnh
8IyJ+b0bqR8R54eLTQUd13vTecFsP9Q5nnp8cDPNv0V++OBXwl9P7rd8nptF
zve/Byb7SXzJ8EiU6wdh1JzB6n0ZyORxW4Ef1uVMcLqqzEA2zlU65IeENdEW
9ctpP17sh71P0+pr1PlYLvuU+cEx2coz5TV5PrKCV+EHvZPNa39W8yEbn/eu
8cMjv8g91lcY7vzq/KAQ57C9ZAOdp33wQ8rQvvvWf+Bx/nibHyyaHiZk17KQ
jZuMFf1xqvvQPUFFPK6/7OOPJ0r93i7tT/2Qwf6INb7Zs/kPHzLcUFf3x9GN
196/9CP1URZgOv7QzBJvtOnKcDzD88cFRXWVS2UM129b+GNy2nsrjYMM1084
+P9/Pq8jMwC9/TGo/N63A6Q+y3lG5I8J5xaqhCzgc/PiOH8cKv+xOr+Bz/nv
s/1x+0r95fpBAq6fWESOt6j62agqPuefr/THrx9G9wY/4WOwrCDl+kMQM2zc
zUQ6fyzyR1Hrz9dm6wVc/1Dsj7nXBqyaQ/odeT244I9e5pPSZ1rSelDujyFb
f+5fLmG4efEdfzh2qcmdcJzO4x/5Y8fxyc3GJwSQ4eLwV/74sqXPu8XbhFw/
8cEfanEzU0N6U55p88dhy++inN98bJ74oa6nYgBqbkw13mHPwlr26ROAvGV3
Rt1XZSG3/1QDsLp5ne85vpDrJ8YEYH7QuMbSq7Sf0AmA3g6t8vzdDDfv5QVg
Wbfx03fYUZ6xCIBi845zq/rTfsIhAOs6/L+nOvE5nvEOQNvE669aWxmOZ0QB
yMkaeMWW9HMyOX8mDcCgJ1afjQlfyOc1swOwo3h39QKih/J+YlEA4k7qblYp
p/m3MgBT1+k39SI8Lc+/3ADcEv7dvz2f4XimIACV+qOaXz5huflVUQBcwh6V
uvcQcPl3KgAt7ZIsFxfaT5QFIHnXrqATEwSQ2aexFQGQvDSfrzSKj30kHI89
CkA+r2LJ+rc8bn5QH4DNf9dMVCZ6KPt6nw8B2O0299vYESzHM20BsFlWORz3
aHwrBEL/zibt7PECjmf6BKJ3g7kg8wf1/1QD8XV4QUGQiPYTYwIxossA9X59
BNRfDETtkj7N+qqUZ3iBSFtf8cO9gdZTi0A4OaYdOzGC7p84BWL+1NSqnkRv
fsp4xjsQjmtcA+b3YzmeEZHfNxc/M13DQoafR6SBSMhPe7TAneF4ZlYglNM+
Phu6k4/Rg0w3T1wciPV7r1osiKT+/MpAdBG1fs+4x3L9xMZAUvdX93m4iMfx
TEEgTu11MQv6znDz/6JAHPiya7LmfBZye600EFP1U7prkHom7yfKAnE1bfbA
V/oMZOXbrCIQ6gPbRnicoPX0Efl56c4bbUT/5fsY9YGkjiVvLjnBx3hZA/Ux
EN3EiU5Nq1huXtNG7u/rIiu7qQIuHxWC0IT+c/VSWG4+ohyEm/lbvk4QsxzP
qAbh6fuXnkmkP5HPy8cEQXNC8J4GBwGXf9pBeLa357DiG0KOZ3hBMLux2elm
G62nFkHIyXls+CuIzq+cgtA7NO+empT2E15BGFhV818/0m/KeUYUBO8+6+Yv
U6D5Jw2CxOyMUbuKAMNlhtusILztfWP4QAOWm5enB6GLySCHDnu6b7EyCI1Z
Lx/d3sRy+bcxCC5Dij9PjGAgWx96kx+Eg7PUtG/3FXA8UxSEQSd//OoHFrJ1
i+jSIIxcd8uN58ZwPHMpCH1Cxa9UCO/JeaYiCPdSI036kf5UzjOPgpCSu7DU
0IqPsQQX19aT84uNSDhzg8/5Hx+D8FhZMDTRnvozbUFYPlkr3fAH5XWFYFyf
mJ58eB7lGeVgiP8sWXhnG5/jmaHBWHS9a1ZjK/U/NILxx1ktSo/om5xntIMR
O/Nx9npSz+S8bhKM9pOaRZNaeBzPWASjTDE74sQ2HhffTsGImXYnyX4OqT8y
APYNxpp9Bukdm1mOZ0TBSHPsmqe6lPKMNBjZz1fX9z9MeX1WMI51m606+TT1
P9KDSVx2M8si1yef/60MxsR9VT1iz7Jcv7wxGHsslzn9ucFwvJ4fjJywhMgp
f1nqHwfj0FTHh2OM6XyiNBiSfiu+zZnIcv70pWC8uVqeP7ofA1k6NNwKxsme
L6anDmE4//FRMETtW5HZzOfmWfXBuOk5PnjyDobj9Y/BWO11QPvOfpabl7UF
k+fX0u8j0QfOfw7BcP7umPIq6j8qh8Aqrvp8riHl9aEhEDz5c2vVDiHnf2iE
YLnZJ5su2xnIxrnztUOw7/TtVJUk6j+ahEAlKDWyWy4DudwgBPeNNmZZj2W4
+HYKQfaMgMvXzwo4/9E3BN0tug8YRnhkqwdR0NAQmA0d2efBNT7nj0pDkD6X
Pbrak/qPs0IQs5DpeWU3n/rbIfheriqZ+IL6H9khqHJszlz/l8/55xvJ+W1e
HTdhIsP5j/khmBKnMvgOS/fzCsnxU/Z/1w2g87bSEJROYndPVhBwvHAlBD3P
DBl8ZRyP6yduhaCH3yOH1Vb//PEQxGtvcDM6zuf2e+pDcLZufuvHWAbDZTf4
Ywhmz8o6GWPPcLzwPQSP6nL1PmlSf1QhFAZ8v+YfR+i8VTkUljEdTg/Os5z/
ODQUXyYcXa9uxIcM72rHhiLLSpxzcgmfyz/tULiO71GwoIUPmTxnmYQi08gq
XoHor3xeglAMbdv3qh+5Hnl8O4Vi7Zxp55QID8v9R99QXPZZXlSozOf8mdBQ
XEr6uXOYHcvt30hC0UO1rvNlFMvl36xQTNk+Z/eFRyy3H5Aeisdl2maHST2S
+x/ZoTgW7dU/XJOhfn0ouS+reeNIP64nE5z8UFj395xZ7M9ANj7dXhgKn/dl
Vvv6MJDZOU9KQpHNvtfGTR7HC1dCcWb907EtGxlufngrFCsOx01eP1KAmbKB
UXUodjUf3+fECDherw+FYeFS9ebvfI7XP4aipblJQW8X9R+/h0I74Yphw0Ue
l3+dofAb2oQThnzOL+ougtEnxWsGjxnIplOMsggX+97beW2lgPOPVETYPKTe
70gxS+cDIqx9cPn43TH0+keIMG5EY//8alof1UUY+zncLM+G5fhggggPSo3f
tT+l+7w6IqS2LXgcsoXh9HiKCMfyh9yInibk+hMTEZ6tHHMkCjQ+hSKcML+h
MIrogXzfCSK438j03TaU7mPZiiC6bWD06va/eYMIg8fsWytYwHJ86CZC7ZNm
9bpOOs/wFqF+2NGV94keyf2JQBGC8/U2199luPmeiFx/VMDfub1YzJYZ/FEi
KIxO8bL4zOB2JflIRBiuPrvrZn2W8yOTREiyypqtIeJz8TZLhBHJJ5+pjGHQ
Swbk80R4rVmw7OBIFnmyfF8kQnV9a6+k0SwOywR9iQjJX3S0Zt5kYSnvZ0R4
6RMa9DOH+lVryP3M0FqmP4WFzF4IzRUh5EtOdtctLGR21OY8ESp7pSW4zWa4
/jJfhOWvrz3efY72A3vJ/foQ71U/R8DNgwrJ/Y56UPVAiYXM/ht6XIR3uX0i
Pl+g9b9YhJUOY17U5tL9j7Pk9+17FU1J5sNGNpAuE+FjtUuaUgef80+ui/Bm
jcu7ERJaXypEWHh+rW/vIwzHM1Xkfq7RueX+hKHzExFyN2r9vHiL7j/WijBs
57U5e0j9l8/zX4oId3+7ObuQD9m6a1qjCP3uDFMJtRdw9egDeR4Dkr4ldKX+
dSv5/mVj30asYyFbn21vE+Hpbl/30P8of3aQ+Iib3zCyhvrtimE4kp2llPof
9eu6h8Hg8MvfSaSeDJXlk3IYviiMfLNFi86LVcLw9r8Bx29+4HPzvaFhqF9X
da9dm1wPwcEPamHQLXI5vria4fpt9TCIGwJiHsZRP25CGF5JN61fyLDcPrNO
GMLtVo7RJTxZT3C30yAMduNmKTyfRftDkzA80qnz1vjKQraOWyMIg2OPWJfl
h1g63wnDUo2VXlpSPueX2pLjrWRPzFGg+xmOYTDckP5dasbn/FjXMJwo0T9j
/pvh9jG8w+DWkNjT5RPD+bOBYQipeP06ZLKAq5+iMNze+8Kp8jb128VhOHdp
Qe/ppxnILmenJAwjzAKNFNLoPnlSGNHTR/dftTAIkgF3Shiezo4pTijhczw3
LwzuP/3nnbcVcPqWHoZJtXNW52bT/FsSht+bsiIV8/icfq4Mg8+IzDkhpN+T
8+OaMChfGJJ38iJD+8uw/+/fynltaxhcTkWOMKkUcHqdH4awD7UDa6R03r03
DLt2zNq56w2DUFkBLQxD7oApPT7G8Dm+PxaGfQd3Jlb1pn54SRj2pI3ccWuu
gOsfzpL72Wah9fojw9XzsjCMfbL7fNWBf/1qGGxPGjzzCKJ+Q0UYJKOPSG/u
p37kvTBM/pj71LmR+gXVYeh8nTnqfjLL7SvVhuGjY33o8vXUv3sZhj/uIzS9
DFnI5MqzMQy37pwNwX4hNx9pCkOjbablQqKXT2UNUCv5/bZrDsbeLJd/bWGY
cav6mr4x5duOMGTrP+g+zIih+yfh+O7Kv57Txufyr3s4qrTWhOmOY7h9k97h
MDp+32DzQz7HOyrhSPcaopbyicb30HC4ri4a4fhTwL3foBZO4j9lUM4fPu2X
w3E6q62fJ8kPeX8zIRxmogXxnccp7+mE42/Y3gmjZrBYKTNwDMKxdlB2znlF
hvNDeOH4r2J0nxwbPre/KwhHQ8ih7/0JX8rzD+Eo2qvbXD+Q4fjXJhxzpv1y
enqf+ouO4VjepuigslWIv+TxarqH4+S9PX2HSIWcf+Idji3b3539Hk/7pYBw
TDYQpYYpUf4QhUO4z7sueS7lN3E4mk9qfh55X8jta0jDcTPh2frYvXRekUTO
p9rIbmUJj8u/lHBMTP5oU3CP9rPzwlF6dp3vej86/0kLBxQTur5QFHB8vTT8
//G+nrQ35SvDYWs0Ssf5JgOZXRG1JhxLGpw2zxPRff7ccCQfEWp5pQk4/29r
ODIMN7ZLCB/I90MKwqGj9WfYW1If5Dy+Nxw31h6udNhC91sLw3HG8GtO3CU+
t99+LBy36gJ6Rs8U0HlgOKb8rTcb/Jzm39lwhP2IXmYUzHD7emXhsEy9Psrf
RAgZvtwpJ9cvPPf9faAp9z5GRTgG/K7uul+b+sH3yPdV9b88NV7A+UnV4bhc
W+f2h/CWnO+fhqNa5XJuvK6Ay7+X4TA5uOPIptl0n7UxHIqGZc2Xa6gf1xQO
pwsf47o4s5CNI/+0hKNr4HbxmkQ6320jz6/ciK1/S/djO8IxLFbUXF/FIk1m
0ClEYEZLWc9HJB9ldulcpQhcCjR6cGmIgPM3ekfg21rn7D2llGdUIvB64tOa
kVX/5pMROOL0Ld7uhoDjGbUIaDxrV+2txkKWDnpjI3BlFy84cBOfy78J5L+/
F7JrLnn+8vzTiYCuqE7Tsp72KwYRmLr/W2n4J8ozvAhs/a5/pZjwm2zdrEEY
gQsr687sJ/X7kIxnEIEeS6LnRdzic+9r2EQgUNdZu2sN3Ud3jMCqCynzBFlC
bv7jFoHMZzOj1xbRfVmfCNR3lpzeSM5XzjMBEejW45e/62gBl3+iCOwpO8n7
NZ/2h+IITM5XaFa8RfejpBGoax83OTJTgJGygev0CPD/DD+yqJPPzdtSIqD9
nP223orl/Nl5ERgz/muU6y9aT9Mi0L9tVGjlWfo+wdII3L7y20KYyXDvG6wk
5xdo/njGY8ozayIwzvBxtaYHy+Xfxgi80FJd/WAC3UfeGoGOV4FDvdTofLQg
AvZ11zT1rtN9kb0RUBx2ReXuScozhyKwa/ihh/qE3+U8cywClXfbLgWS85HX
05IIqH7Nu7XLj+H63XMRKMSOyf77qL9dFoGH6wRKBxIF3PykPALhB6efOJLC
cPPxighYbDWqi/6P7idWReCwRZJTt590nvgoAvGhPTM6rITcvuzTCIxX6vvS
UUz3915G4MzuSq80Hu2X35CfTym1V+1H932bIhAwW5ofd4DP8cLnCERmjhGa
hzMoG3DrXXxbBPICv9vYJDP0fYsItI2zHd6+mOXqqUIkHBoqup3g0/hWisQf
vZJ2XgbD8bpyJC4Mr1u7PJj22yqR2Lnicd0uEg9ye2RIJJhHLxN79GU5XleL
xCX+qJgzJXReNTYSbHZWazbhLZkdv0MzEo/fDFns9Zr2O9qReG30rXAd6T9l
9uUsA/L9hc1X3rSwXD3lRWJZ+bqG8SPovE4YiS6L2k52kPsjX3+0iETfuNnj
N64WcP2fTSQ8Z5RddEyn+ecYicuvnD6VxFJed4tEg+LIyvmTKK/7RKIm7b+9
Bv2p3x0UCeP0gY75XYTc/F8Uicwbh/OYuSzHM1GRGHjCsGzIXupvSCNxaGWZ
ZOhvlvNbpkeiafwzFTUNIcczKZGIWckPenGB8szcSOQf9Rmx9AOtp2mRSNSa
kzfGnc47lkbC8FZSUJ9RdB83KxIfzx3gGy+i7zetiUTag0+S0AQhl38byfc9
cG3bUsTneH1rJM7N7n67eDmP45n8SKw8sajlP9J/yecZ+yIRskYY5TaZ+qGH
InFGnOSpyWe4ecmxSCy8GLzjzEjKM8Xk/s6eYpttRt+HOheJiz/8Ni0+QHn9
ciTGlA0cHXSG5XimPBLD454Wakrp/nVFJO5k/Ng5bSrlmapIhAe67NVYTOP7
USRyy/f9du9G34+pjYRL1/6mjlfpPuPLSGw4vG1G9DC6v/smEs1nam34iQzn
RzeR4//5Kx5I+FH2z66fI9GrKFh3UgZ936c9EuPcn6/dQeq/fB72i8TXhSHp
uUTv5PVeIQq7LHJu2zrTfTalKBxusdi2s/8/Py4KX9LCnwZto/E9IAojJvQ6
92uiAHlbyGdIFJ6df9ZXQ5HyjFoU1jikdw48JeDiTT0KlQ4eOR0VPG4/UjMK
EjvbtzrX6PxQNwrmBf6M1xgBN38wiMKRLmcTJnah+WcSBfbxr7m3K2g9FUYh
yj/AfYQDncdbRGF5uPagweMF3PnZRMGs+6ZX3WP5iPiP/B8OUehMvur+LEjA
6YtbFM4/PqAufcdwvO4The3NM3V0LAXYIxtnBUbB980T29dT6f6MKApqjj3/
Hi+n87qoKDi+8z0WEsxy9V4aBaOn503E5dTvSiLH9+yfd2ogy80/Z0XhnPGX
4U/6Up6ZS443/cXt4lqW249Ji0Lk3kSTdTwBN49bGgXTvj3n3v4j4Pz3rChc
Mp1fG1LFQPbPaWvJ89BNLv/VwVB/MQrRU/pPEFTS+cjWKCx6nmD6OpbuW+ZH
oY49Nb/bZxpv+8j9kzzYbNLMcPsCRVH4pBtc1KBH8+8Y+f3F7qfqdtF4K47C
nK4tlWEjqF93Lgo5pj9si67yMUD2uRyFPqKdhpnbaT29HoUDXu0+T94IOH25
FYWWwsVDNpP6Kc+/qiikL1U3t/vLp/5lFLzWTdCz/EL75dooJIfVDyjVovPZ
+iiUDrV8Mo88D3m8vSHHv5/U/dMHur/TFIWbGnOansaw3DylNQpT8recZWPp
vnJ7FOKX56h8f0if5+8oxEkyFmYE0vcPFcS46sIecjej/kx3Mfo1mK3m+dL3
LZTF6Plr78ph5gIu3gaQfxcsihx5mM/5/0PFiNOZ+et5EMvNQ9XE4OXu0Wo+
+W9fQozA139KzFLoPqOmGAsCdu2ftEfA8YyOGOmPra273uVx52cgRvLpgjkL
lQVcvJmIEX4/sHS+mM47hWIErb+z1vbpP39VjK+ZzUt6XaG8bivGAUnGhdPV
Jtz5OYgRK3z7cs0duo/lJkZO60cjs8lCTl98xJg/fP1mVV8ab4Fi2DdX3A7r
SvUlTIzf87LMizRZTl+ixLAyvnBk+TM6H5GK0Tf6TZxhLuWnJDFeuyxJu8zS
9xNmiaH06EDO1Va6nzKf3A93JuHQCpaLtzQxotyO+PF30fdLloix9hvTT38k
jbcsMcbnLvvQbRCNt7ViGEf9p39/J5973zZXjMU6I1M7rWi85Ylxo6TxYc9t
dH6dL8Y2q3trTs5iIAuvyfvEGKTYtne1Mu0PC8XYd+Z0t/gHAm6f8rgYfwbc
cxemMdz7y8Vi+PAsz7tk03g7R/77VQ/F35782w8R41it/53db2m8XRfDf6vL
jWJSH+X1u1KMH0pPTmmQfJf3y1ViaH7bkqC7j85vqsW4mL4qelUQn9tnriXH
e2588lc/yuv1YjTUd9PY3pPhzu+NGFP+y7jUI0DAxVuTGM3L6i4pq9L3k1vF
0P1hatSyhfrX7WLkN3nEhvWj8dYhxoVZ+YpPblN9UYjGk30DXoq20f3r7tGY
89di495jAi7elKMxafWU6LAyhtOXAdGwHDXmzJ2Mf/50NLq96mLcTuJdHm8j
ouHc/Kjb9eEspy/q0Qj3bZtqZEp5RjMa0y4JB47VZ+n+CjletPjBndc8Lt6m
RGNnWewTzbsM9bOjsdBuT5BuEMPpizAanReWNV3hUZ5BNB4lbhuQSfJZri+2
0dBVmNJgeJHqi1M0TnbW3K+MYjh9cYvGl81D5ian03jzjkZMRKt2n1NCTl8C
o2GtkT3mzim63xsWDZPOCdebyPOS129xNOLdPxtfvsVw+iKJxrbPdoKlS+j8
Oika85Ne7wvQoPE2KxolA1Zc6juS4fRlXjRm1zbqGT+i70emk++PnSGMnU7j
bUk0fvSNP/l2HMPpS1Y08hu/tp37RuNtTTTW5JupjiD6ye3XRGPG4LWV4ybR
eNsWjaXmtau8FKk/kx+Nbzevdr+7herLPnL/LccOze4moPvz0eilmlo5rDud
zx2PxsTdU36W+VJ9KY6GoVrAU8etVF/ORWPs7Zqi6Qn0/Z+yaLj07rhrcIrq
y/VolEYdGqa3je4fV0RjVQ3PWjybxltVNOzslu9b7U71pToa19NHlthd5HE8
UxsNI/7CvSUmlGfqo3E3dGzgsRTqfzRGY88VJ/YjqY/cfk80Djz+3eipIOTi
rTUaOo171c6eoLzeTuJ54wEjaxcabx3RWB03/F3aN8oLijFon9i9l2g5y+lL
9xjkvLmTl6xOeUY5BnekNgoGfgJOX1RiMHHrVLsFRgIu3obG4KlHjeoaZep3
j4yBjRp/WmpXAacv6jGYdizw9vdh9P3CCTFw8luisqQn3cfUicHN8XoJmjF0
v3dKDBLvHKszd6S8wIvBz/qEOa5+NN4EMVAw279w7mLaLyMGHbMrXS3HUv/R
NgaVw2yM1Am/yvPdkRz/8TzF9Fq6v+seg0y/j3csw6m+eMcgzPHqXn9LyjOB
MRinkf278iDL6YsoBvWvd9x9xlCeEcfAY8xxzw3Z9O99xMXgiEKRzaAOyjNJ
MYg/ycy9QvojebzNikFoWli7xl+G05d5MZi890yPpCaW45n0GDSF920akkL7
iSUxeLt/jMY6ogdyfcmKgeiT56WZ+wQcz6yJQer6Zx831FG/OzcGZ9cPtwvR
o/qyLQbTFYf/2sqj55cfA+M30WeKz7FcvO2NwXX7yChTZaovhTHo8c6kunkR
1Zfj5HoNEvpsI89Hri8lMbifrHqsain1q87GwGTy9CWXFWg/URaDQ4ZKTxz+
8Ll8vx6Dz/lhZY+dqb5UxKDq/JIYy+d0nnMvBrZ+n5rzelN+ro7B0sotPyLm
UX2pjYFFf73z3+9TnnkZA239BcO2/cfn4q0xBhfUa3qoKwk4XvgYA+/7L6XL
1Gi8tcYg6Mafte8VhVy8tcVg/tODsxakUZ7pIPGRorQ7KZvys2Iset4OHx3Y
k9ZvpVhoMar+9/7tdynH4k18tXXAaMrPKrE45dCZ8OXTv/czYnEn2ah29mbq
z6jFonuyfvfuoZQXxsbCmr2W3deF7h9NiEWC38iWIZ5UX3Ri0VB8elzzRxpv
BrGwv1qXPuUqff+CF4vQuJubsm5QXjAlx5tYd+zyUMoziIVg2KS72X0F1P+P
RfLtaNuaqXR/xTEWsS1u36xPUJ5xj0Vnzem+MwX0/Lxj0d5dY9i9H3R/NTAW
k3aMyjFdRd+/FsVC6fuYprGf6PvO4lgU+ucq5rZTfo6LhYrLII+TlXzu/JJi
cXHpj/MNJB7l+pISi2WVj0c/GEjjbV4s7q/pyV9oQfe/0mOhEK66xv49jbel
sahaPOWsgiKNt5Xk/Idf6bt9H933XhOLGeXGieMXC7h4y43F8R5vvlzOo/y8
NRa6ZzwHeF+l74cUxGJQ6lv+mkUCTl/2xuKoTf1s3yMCLt4Kyfn4Rbmui2A5
fTlGnp/1njFl8ZRnSmKxJfXPLLdzfK5+n4+Fx/t3bp3VdJ5bFou1drHd27zo
328oj4Vk4qoDMZOpvlTEopfPuQ3zXlOeuRcL89F3nh53o/3oI/Jz/fAUCxch
F2+1sfgQkm4e60r15WUs4tKeWQyzp/t7jbEIblnR9nLWv/dbYqF45PD8jd3p
8/wci/F37Xb1NhbQfbdY2BjmDr16jeX0pSMWkRO7TdD8QHlGUQL95l1fzqyi
8aYkQWH6tJJWo3/7cBIsv/1x1Os/tF9WkcBSYpt1pIPy81AJ2vYOn/zzNu2X
1SRQ3nJckkv6Z3m8jZWgZqvRMK/rlGcmkONfetbjYqOA+v8S/Nj9N/VNPOVn
Awm0FaYXt7RTnuFJUNq/fnTyQ+o/mkoQ4xVy6Gcz7ZchQebcq8/HCGi+20gQ
qnnq3LYY2i87SrB056dpvEwhF2/uEoxwHjx0dDzlGR8JBh6rVKxvo/oSIMGi
VH3L6c7/9vEk/9crub6IJahu2f2yhk95RipBidmMJV0cKT9Pl8BEK2R11VvK
MykSeL0rss4dS/3ReRKkaWdPPbOCz8VbGvm+5Z5nLt2mPLNUgsHHpU/vkH5O
Hm/ZEthr7GYaFlOeWSNB41FpTDvhD1YWULnk+s/H7Iywon+vZasEv6cjoVaZ
9ssFEuyeW7VKfQflhX0SiBcWjjI9T3mmUAKrmOV8/z00349JUNe3/OWgF3zq
/0vAPvR0vWFC/ZlzEjR0TzGKS2QhK99bLkuwqTPxXrEfC1n6V5VLcGVut3xd
bRpvFRKMrp0qUXki4PTlngR7jjdP135M/ZlHEqi9zdJb20D70WcSdEnZap2x
XsDF20sJdjWM/zp0iZDjmUYJ/PePqBlM9Fseb00SnGb23X/xmw/Z4wv/LMGT
xORuOuvo+bVJ4HtFtFvjC+WZDgkmxn+722vSv/1DKX46hZcanaDxpiTFQ/2A
i6f0abz1kcLcbti6vyPp+alIcW1MSmf3d9SfGSLFn+z3SgkB9P1fNSnmrko+
bvWZ7heOlcKptdeiqe9pvGlKMVLs2zqvj5CLN20pZnXYZy1+S/XFQIoP26Z+
tdAWcPHGk6Jz1sdf9g951P8nx79e3r/8F+VTCylcb/qO2dib5XjGRorJroat
auT5yvXFUYozBn1uRryk/bKbFCtqPBL7kviT57uPFNsGHDkwv53W7yApWo8n
L5pjSHlGJMXjkqo7xsECLt7EUnxJ7DZoawzlGakULj8PfFBnKM9Ml2LagLXj
15rT/fNZUgRV/lh1/hzlmXlSKNoaNjk3Un8mTYr3A+uSpPMoPy+VQj1hut+C
Uj6nL9lSrBkV1Sbay3DPc60U6ZH6xwaUMFy8bZTCoL1nP+1J9H3OrVJEJmpq
T3JjuXgrkGL1+jqVRaT/l+vLPikOL1IfrfPveRZJscFpuG9pgYDjmWNS2PZ3
K73kJ+T0pUSKr0cbTzadofpyTor2B0O//SH5LY+3y+T+Z+jf7dKf+h83pGix
mBuhEk15pkIKsVavpTkjKc9USVHMq9xcPUvA6csjKTZXT31RSfhRzjPPpFj4
K801P4ae30sSP5OVo4STTTl9eSPFxlrHmd6vKM80SeH5sGPs1nk03j5LoTdF
bX77Srof3S7Fb1ejUEdP2i93SPHUTNX3UxHlZ4U4ZPXKUTuQSnlGKQ652xKM
4q9SflaOw7P+sz1KF1B/fUAcesel3n1lIKTvh8UhIUO982AXyjNqcXgx09B+
WjvVl7FxsOi9v9F2Le2XNeMwsEfKXutYyjO6cejnZ+2SOoz2Lwbk54nVJYbD
KM/w4nBirVXKZnvKM8I4RLzb8qv09T//Pw4GOel5Bh6UF2zjEK4x7MavdzTe
HONgf6bZZ9Kxf/5/HP6W33BNcaTvv/jEwXBKtrBaRHkmKA6b8j59e7Gb8kJY
HOYf39x/TzTlmag43PWOt0nMo/EmjYPyOqnBu6H0781Mj0P2ONjqFtF4mxWH
o4Xb9hQMFXD1e34cPgpihsW3/Ht/LQ6/RtcEBfanPLM0DjcfqBRNIvks15es
ONz4uCxlnbaQ05e1cVjwLmbyJncab5vicHaHTmdKJuWZrXHo0aLnuFSL8kx+
HLyVir75Ev6Qx9u+OMy50fdvnZjyTFEcVqilZX7tKeTO71gcFga1tBdZUn+m
OA6VGu4v0nfS983PxeFkkrL5wQbKM5fjEOt9y0x7sZCLt+tx+N245c/7Vqov
FXE4tHxizPh4yjNVcRht/3OS2ygab4/iwB92v+GMEuWZ2jiM1ymvM2Epz9TH
YUdIi2vMVMrPb+KQcnj1FfGpf/5/HH68vTH056p//j+Jn/07FbQJr3P+fxy6
GC2ddG4G5ZnfcVBo2FZv0kD1RSEes17tXBD0lvbLSvHwCPmm9l1C9UU5Hv0m
HphbsZXG24B4/Fz8c+nJd5QXhsajsVkUZ/mH8oxaPDb/N66373Qh9f/jIVnz
tbzPCSH1/+MxMHjcmD1lVF90yc83blBTjaT96JR4pObXO0XfpvFmEo+EYUP+
hLH//P94eB3cVtaqQfnZIv7/f49Dri+28aiL1dzxZgblBad4rHt3f6l9AY03
t3gEto7aJHnwz/+Px9j8fA1xC+WZwHicbXhrYy2k/XJYPJr7j+eP7EH1JSoe
o34F76t/Qf0ZKTle21GX25U03pLi8ffpsPbC7gLq/8fjaIzRmT73Kc/Mj8f9
KL50/3SaD2nxuPA1jvXdT3lmaTxSdixXM5xN+TkrHk2tOj333BJQ/z8eCnNG
nqnYRXkml5xf9riTvuR+cv5/PNKb/Zu1l9B4y49HdIXnj5aIf/5/PNTmMVP1
j9J4K4yH2POpe9RHqi/H47G7+GzzetI/y/WlOB5PHUeWXsqjPHMuHgunfej6
JpXqy+V4XDk+d7hvHxpv1+MxQ/z0d/1iWr8r45G3w8tVS/Gf/x+PkaXRVddP
0HnTI/Jzgf+yWlfKz7XxKPkzV+AVL+T0pT4eeiH8pQe2CLh4ayTXu8Fu07FI
IRdvTfEwdk4YXxsupP5/PJLMSp8H3KF/j6M9HsViVb/CKqovv0k8iQ9EzLCm
8aaYgGv9/pupF/nP/08AU9tnZ4stfX9ROQHnB/aJ91pA9WVAAnLKNq4rGUXz
fWgCxqzzWnSdR89vRAJOzWkP7hhHeUY9AbyKWpuWfpSfNROgtOt5969aQur/
J8BMu2KUprIpF29TEvDKiZlitvWf/58ApzNxu3vU/fP/E7DHRjNwL+Ejzv9P
QIf9W5eCWTTebBMwecyqlQsCqP/hlIDUi9JHSqpC6v8nYMDRZXfPreRz8eaT
AGHp/muZ7ZRnAhOgKri84aelKRdvYQk47TX15NWjVF/ECYjQ3m10x0lA/f8E
vFDU7nZrnJDjmaQEfH1Rgvc3/vn/CfBfPat6j8k//z8B38bpe68bRPuD9ATs
6r3J0U5I/77NkgRU6XWUZHyj+pKVgMGnkqZ/Xkn5eW0CRkVlamUQfeT8/wRs
6xDd2FJG421bAnCjZgZ/FfVn8hNw2fztr47jLPX/E6Bjo5Dz+/g//z8Bz254
OZ9SFXDxdpwc39avt0Ig7UdLE5BsWutc0p3qy7kEOLBlE24VUj+wLAG+Oq+g
/uaf/5+AHed8hrfupfFWmYBFj7S6mEyn/vq9BLj9l9JyxFlI/f8E5H56tXLl
f0Iu3moTcLfmS27gRgH1/xNgHtV/Qnghfd+kMQGX9n1rlLyg59eUgLYfzk2D
sgTU/0+A3eQUr59rqL60J+Di7imGh72oP9ORgDxJeKTTAMoziolYK+rbIyr9
n/+fiNRN/b6k/qHxppyIiMOPOlxnUn0ZkIiCq4dzTy+n/fLQRLjoiB2e/6A8
MzIRt4JbeQ/f8bl4U0/ENt7464pTKM9oJuKJmjQxMZ3Om3QSsclZO+9eFv17
TlMS0UWzz+7rpD+QxxsvEbdXHdrz8jSNN2EiFix9MGGRK50vIxGHUitbNfqY
cvFmm4i9oY+XTAqh+uKUCGN1ndOjdCnPuCciK7Z5S76jkPr/5Pqs3v839hND
/f9EMKd7ariT6+X8/0QUjRyT9mop9WfEiUCgmlnkJsoLcYkY57frauoxAfX/
E6HS0vaN353y86xEKM6f115SSefL8xIRWxdy+eQA6s+kJ0LSc/nH1i2UT5cl
Yol1jwumQurHZiXCYjXi/4ipvqxJhHKD40jeMcrPuYnoNCobP//GP/8/EXm7
o/6W3KL+R0Ei2mt/tn3+Svl5byKmq34+FfTtn/+fiMf9FJZpPPzn/yfC33qC
2sJMIacvJYkoTPGyXnqPznPOJ+LhoetWp3RpvJWR+/GqRHnBeerHXk+E0aeT
ncNJfHD+fyLi7P9kLNhH4+1eIuxKHzpGfKb9cnUiLtR4ue3458/UJuLaq901
K5IE1P9PRHj/uhGvVtH5cmMi8m9+s/llSP2Pj+T55Pa+4Rn1z/8n91PloaG3
mPoz7Ynw1V6cU9CL8kxHIkb/Edb+eEz1SiEJQe5uhv1+CnBCdkFdk+AVP2jZ
alXqz3ZPwtwnC0720qT+X88kKN0VfulVRfNTOQkDi/7OvMsXcn53vyRsWHXn
ksJbqkcqSZgUXjTMnFyv/O/xDEzC2hcDV/v0E6Jd3j8k4dkUy0WvttP4GZaE
45LsDxZa//aJkjA8MUSQEkzjaXQSvpxfkmX1jua3ehK+PxmMtcmUh8Yl4ei2
15czJv2bNyThorSv5Sdb2m9qJf2vpyuPq3HrwpSSIfPQJUlRuSVDNJz3pJWk
iPhCclIiN5Gy9365MoSkTJdQSZGpVCqpVCL5FFHGSKik1EWmEDLn23rX+f48
v985++zzrmft51nrWe974G7TxMrEn9iPMiZQAmWjCu5ifozg6/mov/W4paxH
COwrzTz85zfUH2YEBtsvLTrZIkjnmzmBlSPW9Vygi/i0JOAW9dw8q0qQ4icQ
uLOv/tH3RNTz1gRW741sXS3K8PlIBPb65W3P5nrn90tiR+CIW+0Ji8+CFN9J
BDZtEO/cSbCQ5v0dCfz4Z552IxMkPnYiYBPoeGeNukzC9zQCnjY91NK0UH/O
IFA4Pet6MK8f2vbnQkAz4UCf2XGo52YT0O6+9WVXrlfb+MKNgMejar3EeDyP
3AmsXX8140E+5pcngRF27dwmFKGf6EUgoeiPT6YmyE/eBCana5YbVMpA6/d5
+xeBJTKrpd+5Xnv6O198+e+5MbU29oYg4c2PwPriC26Fofj8WX++n4QFvn4W
MvRTCJRGmi2zfYX1hkigx7Kl0VHmeL79TWD2WrXNPiVYXwcS8F43OHlyGOJt
DYG6cpeWTbuR74IIOPikJWVXK+svHh/3Yovrpnh/awiBzXebozQzUT+EEShP
2nDNhF/vNn7dSmCQk9qE85fxPN5BYM6vjKJrVpjvO3n8Nsh3FfewRr+GQN9V
Dtmz/KzgtzzfG0HAMKU6xTZDkM7/KAKBL0ZdNB6J9ch+As4qHQe/CRfg9/Hm
fICvN8BVpv0D/Y5DBPwLDl1/3VFZ3/H3pzzw+aUll/AWT6BbRqwvPYN4O07A
Z1qsvv9VfB5XMoHwvn8t9CtVPv+KwLFTAY9fzJVJ+ztJIC50//NFDoKEtwwC
jRlRA4qWyCW9eZpAb8tB7vFxgqRncglEFQ/7GHRPBh1/HwB5PD9fNKxShCv9
IgJ/rv9sn3Ma/ccCjq+fq590LxHg0u8D+iKPX2rIlq/tkW8v8c/b7H1/9hnW
C1cIGMyx9UkzQz+/hEDHYxZp+aNkWF8ScGzdfn4cPz/b8HaTQEV6qJnOGNRH
ZQT6PCjKSkxHv7Gcx+tuh15xXN+14a2CQKz+VbE8Hf2UhwQU+k9Uahaj3qkm
UF1tNf/ceEHC22MCl0dOzbLWQn6o4/j28mjt2wn7efX8+zKLN0YT7Bc9JWAe
cujiXkvUC40EZLUZ3do9ErB+5edtuzLrMTrW8Dv9rZsInIx0najhI8f7WQjU
7lw+7UQm4u0DgftDXI69tkH99InA+8gA54BXWP99IaBT3P+V5XVBiud3fj4v
Mu8bVYn5/pPA0+7Zejt4Pdb2fOZ2FHTVRpRN+oF4U6VgYaOxWP5FOQ9HIUSn
YlxJAeoRDQo7aj8dnjgP+boLhVDd73owVpDwpknB1a3ZV1cuSPzSg8Lt4Y4n
riei/9ObQq7qqbDYKqV/RuFK6XAX4+mCxC9aFAKiw/7YPFc5T0eh8WXk24eH
0E/VobAofaDpyseoB3Up7OvsblC0BfenR0El9ddt+5eo54ZRGKV+NLa5EOsD
IwpnG4Z0cTqi9N8ohHnVXNodivxiSuH8+SUViTW4v1EUXBwWarwtRbyZUVjz
U7fTvmXoN4yjEG2orn5mmCDhzZJCP7dgnan+yPcCBZZZxPaLyC/WFHIe6C9c
Z4j9AKDg/GuYaV0k1ht2PB5j73+zrLdGP4+v//7omo+38Px25L83xuxg9EXk
FycKpvpV3fMb0d+dRuGF0RljEyvE2wwKWVN/JaTVoD8xk8LHgauvFYRhf9mV
wiSr7lGmcVgfu1H4e/p8lXencN7LncK4r1qPMhYgv3hQmJo/f2rRSvRrvCgE
LmlJGyAKkl7wptDpu19xzyplv4BCykOHtyumyyW95kvhXAtbe3Up8osfhZgf
N9W1PskkvAVQWOBXNd3KG+s7wuO3UuhQk4n8IlKw7jou614nrJdWUvjkXKqb
qyJIeiyQwvKd85tK/sL+xVoe3wFe8aN5PrXtL4iCQec5JyI+YD24kcIg4yPl
xTMFiV9CKFwwnu6QpY16JoxCV6vE4pIG1DNbKZTMagzbWCng/Ul8/3rNsWPc
sR+6k1+/6AlPQtajntlN4bFaiN/ZJeh/R1BIqjW3mWGL/LKPwrHhwVt8vAQJ
b/vp/+d72/TMAQp1/7r2X3cenz8RRyGyMMbxTjrOAxyhoHFPEdmcgXiLp1Ae
+LP9pGysL4/z9U/kx67SRn5JprCitaziShXqmVQK8/b5H2mSI7+k8/huGHV2
OMN5mwwKncs2rH4Sg3g7TaFLic8q2UkZzkdyPH0+9/HBbaz38yhol7vNWeGP
eMunYKT+PjthFurVCxSuxQ67r3cR58EuUrjs0GVsxxzE2yX++aAXqpv5+m38
coWCw5/bWm6GI95KON6Wbot3NRXQX6VQtjle8Xwx6tubPD+W/GfIGEOsf8so
KKrvF1pTvN+nnELeRuGN+1rkl/sUltVvaX2lkEvxfEhh4an8zIxmQcr3ah5v
tao30ZtwfqyG49Gt2qSTtxz9WQrBGXEylxSsnxoorPNx/TB0OfZLn/L9dWv5
1mU+6plGCh6v8hffzkP9/IpfHzPN/7ry9dr4pYnnm9qiBmGZHPs5FO7ZeNae
VCDemimkDZ8zlPHrKd3fxePh0dprbLUg4e0LhW3hoXbjrsnR7+XnScinCfQ/
WJ+28ng1DNkHMahn2jHoptoSFn0Q+UWVQTvFu1jHp4g3NQax+esNJi9H/azB
ID2ttJd3L2V/iMEeReU5nT6oZzQZFLg0aR6/hfVSDwazdqZa2fliPdebgaK4
VT3oNOKtHwNfo7XvzkWgXtBicFVd71FWkyXOkzIwcu748JMK1o+DGFyOMrWN
SMZ6SJfBh9DKnj7D5BK/6DPY72T/L+mqnDdloFnfqUN/I7mENyMGzoXm5lOq
sH9mzADkO5K7rcH+jCkDvdabBs+bcR5kFAOVmIc9owbIpXiaMZDtSQ6+6SZI
eBvHoLHFKs4kE/nFku/ncKE8zgr9N4FByfnta8p1UT+PZ5ATZbuDcn3TpheA
wbMpNSf8VZBf7Pj7DxTP9byHeLPn+7XpssPgOdbfjgy+lrQPfheOfqMT43k4
fLXTRsTbNAbbi/dYPQhEP3MGA4+6v5d9C0Y/aiaDyinCj2XhyvlXBoXlvVSK
p2I/1Y3BBXfD95qeuD8Fg2r3Fez6N+QXDwa7du+P/twb+cWLwROjowXeXVE/
ezO45lenpyoT0C9nEDrC7Ort9qhnfBk4bLewqslSzs8ymOTqdUthhvziz+Dj
7Ef9kgYKkp4hfP9mJqNfBKDfJTIY0rTSr3ov+kErGRwjnoqJ7tgPCGRAhy08
MX+lHP12BjHd9cy2X8T+/noG/Sztei0YivOyGxn45HbVv8T314a3EAZTXk8J
L2/A/nso398PkrlcDfXMVgbPV5Vs7LwH/dcdDA6dXOCl/1Eu4W0Xg1vauZ7i
HayXd/P82O706FcU9hciGFzJ3/NdOxHnEfcxSJ60tH7dR9Qz+xkwM3n93VzU
Cwf49wcMnjG0DPVMHIMHDzTUhhYh3o4wEHScg4yLcJ4vnq8PNQXnjeXY72PQ
HKNIi3mN+ZDMwHb+gY7z1fB8S+V4X7Rt5mh37P+eZHB2xZajXhmonzMY1MeY
lmlEoB9zmsGo1mNax+2V88EMgumFF4X8+9rwlsfAycogfaIf8ks+X1/TK+nr
Gex/XeDrmetEatnLJbxdZKCjp/D28MN+xyUGSQZ3R5by+rMNb8UMFnS+oUhd
hHgrYfBPH3V3WTjyy3UGKbYJQvc12F++xdc7OKTDWT28f7GMwcTnurlhr3He
q5xB94kmX7J7It4qOF4Kps/b2g/7aQ8Z5CYZLC4YhP2Pao6PFPeIAgvsR9cw
MNHY1nXyBPSL6xjsyDEvqugvl/RMA4PZPk972O8SpHx/xvfzqSGrfhbOdzUy
KLI18r25H+ftXjGIGnkqvfKbBf6/AIMVRs53ysJQz7xjkG1iptrURZDw9oHB
2PKcIYaLlP1Nvr61et7Tc+jXf+Hxdrked9cW8fad50f01m99olDPtPLzdnnn
X8HjsX/bTgTjzIDWvDn4f1WqIhypuGtX+AX1jJoIPW8uaVq7DvlFQ4Rh+p5/
BP7A/kwXERYqmprjE5FfuolQmjpjrmEf1As9RdjumvNmyzvUM71FcOkaYVhx
FOdJ+orgXPRvWq0a6hkt/vr1OiM7Pcz3gSIczz3tPyUT832QCLElMyZ4BqGe
0RUhue7H6smPcP5AX4S8D3VfdRZgf8ZAhBVjWjp4paCeMRLhVmyn1LXpiDdj
ETatH/Ru3hC5xC8jRJjAelc9+6ycxxDhpa/W5WQF8ouZCFdVuyU19kY9Yy7C
pPUvdVMcsR9qKYLNaL/WgzxebXgTRBgwOKgyohfyy3j+fe871G4+jP0ZECEp
oNFlgAvqGTsRPM16Zoa3op6xFyF4WrB2RgLizVGE/ktGpAx9j/WykwiGI3Ju
fOP1wf8AoDIn6g==
         "]]}, {
        Hue[0.37820393249936934`, 0.6, 0.6], 
        Directive[
         PointSize[
          NCache[
           Rational[1, 360], 0.002777777777777778]], 
         AbsoluteThickness[1.6], 
         RGBColor[
         0.14216071428571428`, 0.5862125714285714, 0.5369255714285714]], 
        LineBox[CompressedData["
1:eJw8XHc8Ve8fp53SQkqDyigqUu495yreCRnZe1/XvhdpaEhoFw0KaUlFRaWp
KbRLS0lTaVHR0CBR/J7jPN/f/aeX180553me9+fzfn/en88xSjLbOaSLnJzc
355ycty/I5df3Pl58XeTi7GRI3RbJChLsv1i+KnMdFl3M60G9SCAWT9b5Xil
aataZK/v7yVQzHwiHPH1lalmoerC8G4SNPcIyJqlUmuaZaIzr6+5BNNqD/2e
eLbe1MVg3j4lbQlGHZsbnvblq+nOQ8q3DidJYOu1mnls8cN0Ze6Oe/t3SRB9
c3z4TNUm0yfDTC81eEoQyn3qfpuGBV2Uf7xAgoF7N/WdJd9q2nuf7t1n+RKc
feJrtf3hX9OHnqszHVdKMP7obFH1ng7TtcVfN5rvl+D7LxtyB3nkZp1ws6qU
YGPsnGGKOV3gsM6yYGWIBC9TvSo2FnbFyrjqHctrJBAWRvbVGdwdZR+ujJmU
K8HkpetSTi/tgYbubTZfrkhw7ZTvmNl1PXEo949r7gYJJEYrapvseuPgoi8n
7p6U4OnKPW0BPgo4qTFHbVKWBH2jEx73v9oHXxVSdA1+kvWkpA06qKeIjED9
1aoLye97F6YJt/TDsadPLe0LJBh+/Uzy09b+UP0amjDjiQSrb7leOrhyAJa8
fZr7qUyCoMRn0xYzA6H8eWj/tAsSvKkL+4fPAyE9NVJbuluCguVO1rtyBmFU
8/y+k1ZL0HI5uEDsqoQm/WENPQslWHmlxX3gCyWkKDqefHpPgi56awY/26iM
7V1/3DO9KcHt6zESoxkqWOC9xO63ThCsJnaM+tesAotdV+32lUuwNXrQirKC
wei/tqn33nMSZJfHqykYqmJltsrXVQvoedaqYvQUJUdplQQ3y5Rbdm0bggV3
b7pW35Zg5th9Z0LshsL00uXA9U0SvN45MO+ivBqG1U9QrCLfR+3Kc4peq4bK
1Ow/4YclGMod6NRhmJhp67LrgwQnc0b4bW4chuhg5ZiC7RJM6nV4uHfucMQ3
7VhlTn6+2Au3FPRGYEDg4pn9+gdBx32yp3/NCJidt0za8FiCbn3PPpq4ZSSG
La/IXFgigfOs20Y/LNWRa+BWU39NAv0ujicut6rj0923Hx7tkKChp+S6/HQN
OL2sN8nfI8FzSW63+u0aWGD4zjuf/P+sTNn7u7800OuoYOMwEi9Lg8UKf+1H
YbhzygrDZxKQ/33+5cFRKPoZvTD+ugTLs+aA+TwKLXHNE5ccleD+w7HCYMvR
0Gy5tOQdub7W9gmWNjmjIdj4LKasQoL4QEM3g9bRMBG6PJM/IoFxxp8pyq5j
oHfy7qo1BE8mVwrlzm0dg2exEYJJxRKEBDHHt38fg292W0ZWHJegWHcaCWFN
2LdGztlCfr9XyK/Th/M0ERX1ssyHnM/vUkFTeocmFqwUJQ2rkyBv/IzhDWZa
8LjW0iBP1vf350y9Bzu1YPdmzDFV8vs8HrTgolQd2BAVhJymrpPeOWqjtHH9
/LevJLieseHN1QJtJGvO6r6XxEP5FbMjEV+1ITK5f17ujgRrf/feYGelg4is
zb/8UiTYv/jGONFeHdQV7M48+pc8/5GNvUf+1YH1rYpvi0n82S5ZoT/LfSxM
xwdZxQ0OQsuHTe57t41F/VbVX9GbJKgze5ie/HMs3rm3yaeQ+Lg94Mb5s3bj
oB1/aIwdiVefEUpTsw6Mw0b/408if0uwh4NP/bj/x+tXD+V1wy10kaz0eMsf
gkeCVrY9Wxf1RvA3JPllapZOfU2LLhaNivok1ysIWwLG/7nmrIeZJ8uzN56h
55eph+VPxjjHZ5L80qNxsFWjHh5uC7NRI3i1E51p1rMZD6spcx6HXfsPr+Nx
oKL8rLhNgkbjeX+ntY+HRpp3j+D19PymT8Cd4167LpHnP7Hr24HrOybgnv7F
YAWC1zkPTq8paJqACQvjj8uR9XJwWu8wETpnevxuapfgG2Mxc27+RGzbv/JT
hJMEeoenrxrwZSLU9VfE6JB8uHyeZXqzpT6yTqQWHCL5Il+pwvxpjj4GNyvt
FnmT539zVdqjTR+5M4bnaXoF4AUOKM7XNUDpRPcup0u8EJh9MHHMLAPEqecv
GqnjDpfu+zaLFhuge5e52l8jnTB59+rl4/cbID1CXtvm4SxYzr7tPaLSACOl
O+8snGCFL1fCnqrITcJz1b9+CStmwPdxfdbrUZNgYPd3UpWRGfpau+jes5+E
UJcxakdfmvLrXzIJgtSfJWdvGfPncXAS+v5q8Si7LMJnhdQld6smIao1/adb
wlQs5D6/J6G9Qung+GMiyM89ei5V0xBfU/pcv2vP4Ph7VdsEJ0PcjMwTLNET
wZM9dXNBgiGkOUOiWktZcMcTfMgQ9crq/VedYxGVU9lDdNcQZz3nqdvJMRhJ
4KTTaohXXuZnh15kcW9V7jgVncl4qyNs2zyThUdStWyi62Q8unz35PoHDHr+
NP83bNlk3PxdMLMxgUXydHFtxd7JUA5Z1KVHG4MR3sHGNfcnw/BjS5/Q3gy4
cH7ydzKG3tlr+6WOxbxRETbXxk3B4jFi7RJ1Fk2zVxrG2U5B4TnP1AMRQqzl
PoumwCOmbYNeEQP9l5o9luVNQb/o4g2WBSxqHDZsjX44BSOVDdd9/8tCanPt
2ZqOKQi1VT2zbyUDkg2qJo0yQq6NzZGNhxns6EMOwN4IFgs/TF08gIFtAtmx
JUZIuH408Mc+BlWLPmlPOmiEc1dHvxC8E2JVg9PZkVVGmNzhcW7fEyEGcBva
bITXvU0rPeeS6znPaX4zRoCv5zS6+suxmE7g9NxRgMSaq+tPObP4PnRB95tL
BXi6PDPlzjoGe9a/yiwqEGCmxVrz4ddY9FiWMSPljgDbRy/yX9UhwpGqSZdW
/BFgbo7ip126IvhZbXeeoy1Et+CrDWq3WD4fuAhxfEPBIstSBplFIu1FSUJU
dpmyp+dxFqO5z14hWjWTVxQ1CsEdt/F9ITwSPt6548fCd9PlprF/hSiK3yoZ
1MCg63v/eaPGMZjX933N8ggGJ91vdOvvziDn++3jFaMYqHIbtJCBZYvXq6w7
DG5eJE+Qy0CvXqtjGxjMJnRZTnDALokcU9wi5Pm2nfz/9iUe2tHGINGU/kCP
xamxeuPWjGQxhQO0HUvyuorqtFYWJdyC4ljMfKSxPsOIRbTXoaDlB1iEPGof
McqVgXLhzDdxj1g8zJEPfrxViBw1goBmFkdWrpF0kP0fpxKmbjJGhFVZCe4H
7onwbM39Y3qOIjww/P3AtycLDq6aS0WoDq9QWWnFwsDhUenAAhEOe2xt6OnE
gOx+5IfbIhjG99V8/5eBxemf/x61iDBt0yux+gEBH39axtD0X7vx6TIGSWQ5
L5yNkSSYbOFJ9k97EbliojEaG2y83vqJ+PjbYwz7D1N2HiD3m8oB9B7Zh7XF
/TaKhfhM4LSqzRjPHpYbWUWKsPOqxrG5Y6fCK/bmth79GJgNvThB5jYVWZek
Hz7Hsjiuh69GC6fCptDytq1UyOen3Kl4ksOcdJSJ+Ph7MBWXrB+dvL5PgLQv
8aZG7VPxdPTItI5oBlw4jtabBpeI+3WvU1k+/mZNw7Pyvk0nqhhwx123eBr2
216b91Kfwb9hBKH7p2F46qITgf0ZFBK6ulM5DW8l91srSfy4vsvbcVXOBJsP
J4efOyUEQZPvptEmeHha9iN9E4lnon7jHUxQ/aN88MvfLLjlxMabQL7XMcnW
ySxu6Wf+leSbIPi7xlPVeUKQbGgS/9gEgscTutquJfHMAbrFBGNLjhs4XmH5
+NMyRbcX3nuPSFn0r1vXKnQ2xa+Q4E0jWQalnj9StBJNsTdv+68UYyFsSfjf
zzHFrUidobLzIpDTLv941xQz9IwS9xUzINnF53GrKU6mVbzIInHWef5KwECl
pakH8hlw2+evC7wdU1vUYy4Ljd/b+1gbA3YmrQIxwR133KVOwOV5Rdo660Qg
2V9pajhI/uzz85kvCw6OVxKAVv2UKS+2s+C2wzQDyPPefLm0C9lPAmfl/YD8
qrqjNz6I0OJCNrQYUE/qlfTYmOajSiCy+d30Jg8WRE0e2fiJfD8m85Z8HxbN
byZ/VpCbjkM+UMo3ZjGOC+gB0/HgzQJtO7IfXDqJ1JmO+Y32Q7KWMnh+77fL
u2nTEXPe1JGdwGLkHaWm2a7T8aT+przDCBYkO12sk07HMmGD0DRLiDMkXV5a
Mh0/qoNcV+xm+P3ePB3/3GueKd+k539wOgKyluzxX8/w+aV0Om48SVg5ypNB
hyURwFXTYZ+kKJjuJYSgIqLrrjry8ww1cYwl4YdWodnQf9PhMz/0QBWJ77dk
OalKZug19pqzVCaEkf956766Zjil2rbYTcIgUVo8fwvMMDfvs4aA4KeMHGeU
kxlyX6eJ93xn+fwUZgYDnXvTm7YyfL5MMMMQq4l6Rf4sipbZD/uYbgZzq53f
vuM//jNDQECZ964gBp03LDaD/7uotxt+C3j989AMu7Vy24ZqMmjIen1p6icz
LPdcemJkJosZJP2e7DDDuBuKhQ7DGMTOahRnD5iBup+C9G83GMqXM3Dzzg57
zzMsXw9Om4GU8Saz0/JZXv+5zsD8DpvxRh8ZPv9JZ0AtdvU9dXK/rrvIji2Z
gR9Vpz5+KheAW05z2gzkHHifdNGb5GVC11EHZ8Dk2tA+ZzcLQbLVok8lMwDz
uTdKP7KYJVw3XVw1A9Kjwt8nwoXg4GRbNwMHA4K2xC1mwMmRS39noGXHBsXW
+Sz0Ne3yGSVz1ApGvZvbRYTlZLtOjTNH+4U/NW8uMbhuSy4Iczz2XjUrKkYI
RS7BO5nj5sHch3fWCiAm27U5zBxDB/84OI/k01wuISeYI/pW393DCB/+k5CI
TzfHuqZvuiNeCeG6c2lL30PmmJf1ILllNAvCFvd+XzCHa4vTtIuTGcrn5jDZ
lylgqxlwy6n9aI7kAWPknhC+TjnZf3dghzme3fl0xHAQg4pjJEGqWCDvn3rf
BsJDnfGnbYFk61eWWSQeOvXNNAvci2+cOCGB4fWWiwUeu/6ou/tUBA7+ZlIL
lJgd7BufKIQ/J6iSLFAmDuo1kvBWRjK5YZoF3mRqSSZoMPh4igDqoAX2PHJW
ufZFCJKdVTeXWKDVaYHR3V8CcPKtV5UFrmjFH1vzWQROrmQ0WMD1YuvEXyos
xrz4kyD9a4ERvWfeCteg8TfIEpe7eiUU72JwoQsh5HGWOLb2xpJ7WQw4OVZv
aok7R5vvD/ooBJfuSh0tUTVQrl+KRIhsshzbMEtIjT/GprYw4NLx5aWWaDl/
8/tNF4IfLsGmWyLv5enhK5f9pz8ssTwgLr1wNAMOTjkXLDHg49XFmiRfj+cW
9NASQwurxmxMofH30RLVH9bON+3B4Mm+mGkKHeR+KqKtSSQfDOcuqDITwVNm
DVFqYiDhBKL2TIg27R1cl03jb+pMpP4TNHcZKULHBkfL2S4zsfvP60dxd0Vw
JnTYEDETG9wLVibFsCj4/tBOkjQTccoVXecvYPCS0Ldd2kwojy7x3rlYhCl5
bz9fOTATW/L+LIz/xGADWY6oZCaqj85/3IPw92uuAHw0E9JvNjdaHBlocQKr
YSZGTzBTjI0UQkaWM+TvTJwNsbs66Bblr0FWGOJz7tiCm1TPjrPC4hVPNVJE
LI9vUyu8/T27u3/lf/rICu+0WxKWEt3WUENuGGqFErv8i3vGEV2jQHZoqRUE
By+9y7sk5PllixXM7f71jntK8BNFBE6BFdx/7uoul8eAo6P6MiuMPpKQvUtB
xPPLAyvcnz04OYzo3Tscv3y0wvmohc2tBC+d+rPdCvPjtR/GEL3WyS8q1nBv
Sp//9w7L84u2NQwXvRnqsoLkB7KcPVOtceSUveeUD5RfXKyR5zChoAdZDycn
0iOs4fjC5QXmMzy/JFnjY79D3qPMWHBwakq1xtnanvNsn7I8vxywxrsTXfMc
NhG9xfHLRWvsC3ecul+JwQSyXQGPrHHoVcrB8MEM5nAXrLdGwSLJ3d0kf3Xy
S5s19r88/yZoN4s+HKAG2SAzsmr0pzYhzy9jbaAichnyIIThqrPnMLXBmec1
q3Ufsjy/uNmgOEFpayLBl+GlFYv3htrg6oHAjYJGBus4fllqg/enLw526MXy
8bfFBpvvhb8fn83w/FJgg9zEk4VXOhgsIdufVWZD6tKn7oP6Mjy/PLDBT62D
e76EUP37wQYVGYULn6tSfmm3gcOjLVrWAym+lW1JfeNy0nuqiOcXPVt492qp
DjpH+WWqLf4VX2lfNVJI62tb9BR/e2M6Q8jzS4QtTE5d1kiJY3h+SbTFkS82
qVGE/zk5i0zyczd5jTKRiOeXA7bY5h349y3Z/05+uWiLIRMd3ti7iHh8P7JF
87ktOwdWU36pt8WyNb79XHIpv7TZInFMbcPEQwzPLwNnoXTooJCKaJbnl7Gz
sGyle7n3ecovJrOg8NH4W6Ud5Re3Wfh7Ps9143bKL6GzcHnu+h2FLyi/xM/C
/DErE5hEhueXLbOQ8E/rShnJh531Xv4s7PFuq0i7QfFdNgv6WrP3ryL1RSe/
PJiFq/7X/c8oE33ab8KJXR9m4dzMHuYr1BjkM22NQ9tnoa3xOBv5VcjXv8p2
UNZc5re7XAiufOipZwd7xbvr1Mj61msRhWhsh8AxPb33rWfBlTsRznZwij+y
7sl3yi/hdvAxsLTyIfmDK498E+1gHDfXr/2tgNePGXY4q7soiyX5gCvnLu63
Q9OFbsEmHpRfLtrhuWW363f7UXxX2iEpO/VCEcnHnfiut8OwEq0rCSNEkHAB
LGePdx79jbVthDy/DLTHoLCwD2YfhLx/MNYezQ3NXvYWpB7hBLmJPYK9qgyS
MxieX9zssWyi88YDg0W8fpLZI3Xm18S/ekKeX+Ltsa9HUNGdACGWcAXUZntk
T316MH4RxXe+Pd7osnGHlKh+KrXHuklf30ST/ZVxguaxPbZnaS9RJfpybztJ
2B/sMWdYzLQvv4Q8v/yzR+0X88tLahjYcwtSdoDZk97CVCHL84uuA1I+zN1b
qEz103QH6MgXX9W3FvD84uyAWV+vrX9P8sXKxeQO4Q54fjz38AVSf9xcULJb
LdEBd0IOzF2/lOqnDAcsdCh4nGIu4v3y/Q54bNztd4/VRH+S4/5Z7IBYD8sn
708KeXxXOqBbn9tFd2/R+uaTAxLbTLNHk7q507+QcwRWDBumQuKDsNmTfb0c
scj/5OwD6kLer1ByxJ72LbrPRAzv76g74s3RhefWkPq2c390HbHyQm6/+6uo
PjByRHp/xUj/Jyw4ud7bxBHHED/oynUhgsnjmVs7ItEwYEQ1ed7Oet/VEVlT
jnr+nM7yeiTAEbVaQ2ZPJXV79QnyxDJHVCuZDhZ/Zni/Z54jBKxugEY73d8E
R4wevH/ybpKv7biAWOeIUP8l8tLNLBaS7dPPcMQ1RZtFa4IZvr7MccTkgp6H
fl8Wgvv65UFHdOw6EeBMzr9Tz5xyRMi3Hj87+rK8vip1xKOiQs/Z+6h+L3dE
48Sr/R8Rfc2Vky+qHDGwTH38EFIf/M0nhP3KEUHfHRMnjReBC7eUT+R549/3
SCbx//AFWdAvR/gkT9ml85Dki5a+F7rIOaGvhkmgw0GGr6/6OMGsUe5DU7WA
z39KTigaeDr58HISXx/a8r+PdMKT3QtdbQOFGNKNZARdJxxf1rRt6GqW10tG
Ttjqvq7/GkUWr16SzzQnzFFfliZP+K+Tz62dcLKw76y+3Sg/uTrhr9WP7fPU
aX4JcIL88+G9fg9gef9CSr7/IL1dYEb0DbdB85yQk/dl4CVDITg4rUtwQlbh
2sTBvxne31nnBJUxZ0zaolhw8Oua4YS9r98vfUz0eGf+z3GClqz/4AgXho//
g054mfJ+z1cHBtztv510gtWBbpODFwn5ep8UmAZmGVq+vVnenyx3goswPPgq
+Xm1H8l4VU6YMjH+tr4tw/s9r8h+VuQ5ADQ/f3LCpy2zp9+tZPGbqy9/OeHw
BPfHP7sSfc4BvsMJat12Tc7vLuTx3ccZGmO8dkW8of6ZkjOsFivOMahgeb4a
6YwBvb4sVJIT0frMGX8GKNTMPyYCURuFM42cMWPrPmsVUv9t4BoocMbmDYpP
Dcn693OC38oZMXOWFWQrGYOzyya7OkPfd/7syyQ/xHMLCnDGD1np7OA6Blz7
5IjUGebfH7uyWxjc3mNx+mesM65UivbPVRbiK1efJzhDNb1Xj1p9Ftu3kc86
Z7Qsblze/pD6i+nO0Ew7p78tRMjjO8cZJtUb8zdPZDConFNgztiroL2l3ojq
yZPOiF3yvKKa5JtOfVvqDMlpv6dt5P4rysr3WJQ743HyPc3N8xjen6tyRsfb
N1tuTqD8+ZJcX/WZ4csXIt5v/OSM5ba7rRYfZfh6+5czTGu7vew3l0Hn7Tuc
YacYmHXjE8W3ggt2bZw67shGlucfJRfIHpSkDpwm5P2jkS5wnDdgmNhZxON7
nAveHbjU5cQuqleNXGBzeHzd5G4suPD1gAvK5edMf32bxd075GPlAsPNw/oU
knqOszd7uZLrr+4dH0f0Vqc+DnDBCcZ88b9qIRxI+bdM6gLNrjbzsvZS/zLW
BT/PunXxIfGozBm0CS5Iq89IzK2j9fg6F8y9fnPW+NsCHt/pLnhoF1ZZGETx
vdsFozbW3H1O9KCQM7gOucDsmmFNla+Q71+cdMHEE11bV+SKeP+pxAXqyi/2
VxO9WsDxfTlZz1HrLzNrhKi0I3eocsHVuanijX8ovl+7oOee5epKX0U8P34i
9xcfD2tZJYQ59/nlgh2aF2csInxFqvWDiR0u+PFX0UgipPhWcIXc2Ec79o9k
cJHIp26DXXH2oVafWC/qL490hbDF73z6TIbWx654+8kn5dI9FhM5Qpjiir1+
IfEjhJRf4ArV2fvHRjQIeX1p5Yq7Xwpv3Rwt4vnFxRU6+/Iy0z4Leb4LcMXh
hEnjWroZg7u9u9QVqW9uRihtJPpzM4mgWFest4s1iyf1uogTHAmuyL5kkF1l
xYKjP/N1rujRQzVhAOHrAeT4k9JdcfV107a/xSKeX3a7wj4p/KUR0T9c+HY5
RNa73H9dTTTV8yddUaOZnTwLInD25okSV5QvrdPvs4DW17dc8fq+MKWrP4tW
kj7HV7lCtyHldIEqrWdfuyLJMX1O4SoGpRy/fHSF885pp9hsWm/9coWnx9fP
Y81E4C7v3uGKj5Vxa1ySGL6/reCGA0u7X2j3JnrmMyeA3PBxjHTJwn8MX5+P
dMOc+Q92H9kqxAHOkBjnBs/Vd638HFm+Xpjihq1Dqp4fa6T8Ajf8/pJZZ0Ty
kS5nCNi6YV1aaLWxEdXXLuTn1ynHL7iJ8O0r+fi7QSRr2P8wU8T3B6RuMPo1
Ys+1UQxfz8W6YYvk/diR5PfrSfgcTnLD8xmX3KaR+On0s9a5IXPZnLtjSH16
lKQf33Q3ZOs8zSyMZfBUhTDcbjcEhqcZ9Xsu4v3HAjdIM8OWWxH+6fSjT7th
UfyTxcNSWdj0JQxU4obzC89YDbtE9dYtN5TavrRPWiKEOtcQrXKDWYZ5Yd56
qp9fu6H3kXLdjeYMOPv5+Ec3fH522Wspia80LsH9dIP4gv1Up1lCXCDHr9dB
nte/y/arJhTfCu4oKOgR79qH4funKu7IL1aTO9Cf+gEj3RGXkfhAz5fBPROS
sce5w+Ti6Tmq+rR+muKOBcoLTF4FU34xdYfDKZmON6m/HDlCsHXHF/PRDj+N
qP/t4g6/6q8j+pF80+nX+Lsj683m2hcJLLhyrj3CHYcrw5bpTKT4jnXHzd46
LUXaFN9J7ujf1GX1UgshXz+vdYfbPnn9geq0f5NOrr9NrUxntpD3G3a7w0mh
WeElwcOhAu7jjkTW6GrMGaoPi8j1jyzXColhEcMdUIk7cr5MxeHRLO9v3HKH
eFHVqoBBLN8feOSO74fvdA9/L+L55bU7Zq6wbo9xFvL4bnDH87UKMJBn+Xrg
pzt+1oXG9SH5782lqU4d7e7Yt0HNMoPgpxPfCh5YJ4g4MW8Xy/e3VDzweW/7
srM+DLjwKtbwwITcqlvSUyzPL+M80Dgut+7KTFqvTfHA9MvdxW8HU34x9YDi
/rrhw5dTf8nGAxsW5oT+/Mnw+sndA+cLH9949Ivh+cXfA12q6r5Yk+85OnoY
4YFU4V659YeNeHzHesA1a/DstWZED3IJKckD56bs/VPcl/pRaz1wKzHr41GG
6MFGQhjpHrB6LSfb9ZHyy24P/D30tdmK1C8PRpMVFXhA+ZB9TbcpLNo4Qijy
gLb5+Y0V3YTI/Cu5pV/iAfepLTN6spRfbnngWFcr27hIFpETSUH5yAPxj/cs
iOpB65caD4wob2joXSvg8d3ggZ3XQ88uD6X1/08P5HdbE2FfaQTO7qps94Du
q6/Tli6i/KLgCZ1JP6oXzGHgxn1UPMFKfC4+C2P4+lLDE8oODf/0rrEYxh3Q
OE/MyU7fenwe9UeneMJ61WH/MmOG73+YeuJT0dOA+9kC7FpKEpKNJ8b38nGJ
NGVgygked0+0aB1aGS0R8n6ZvyeGPK2aqZtG+HL+cxyI8CRxNrXVnejdznGi
+Z4If2oibFzM8P27JE/kKLyp3lzBgLMDwlI8Ybh07otfRO9x5fWzLZ7o+v6t
/Ac/lvd7dntCfWZRyNrTAnBy26XAE3WKVZ9fpgj5+qqIPP+fR7kfHGj/q8wT
V1yvMPrZDDj73+yWJ3Z4/js3hfApR0dLH5HrLzYb9mcqy+unGk+YVRw/0mcR
xXe9JyY2tW8OIXq4059r9oSW39QN5pksODlwoN0T0UoLTox0Z3n/r7cXYpSC
VwfuZxF/l1uRF75+m2a4ndTfHJ2HaHghN+1r1EAxw/dXx3oh73NKk1aqiK+X
p3ihvXzewE1ED3HlppOpF5SvHe3jc4/h/T0bL4xMWJ4vUxaBS29Vbl6QSB+r
yZ+n9bm/F6Q6p2daxjB8fzLCC6t1QpRVfwt4P2O+F5rf/G7J+8yCS0f/Er3g
UzdCu+IL7X+keCE0dU11Wp0Q9zlBssULesaaN88lUv8r2wtf8tuCrD4K+P56
gRca8z8JUxghPy9URH7/i2jlK3/q15V5wUbRsLKvM/VDbnmh/Pncnb6kvuO2
y+mRF7K0FgwpOcLy9X+NFx6WSV2mkXjrxHe9F+IOtC373pXyS7MXhlg2l+Mb
7be1e2G7d2OQ0ybKL7298Wbvc3h7CbGXA4CyN7Z8G7W9ZwvlFw1vaHhXrzi9
ndajet5YMl7V9kQBy/PLZG8YvJbOrddjMc2pw3KsqTfWq4ZklXShfqeNN4Y3
/C4ZKhBifSTJMG7eKA3xnOQiT/0zsTemujiZBciI/iZywDnCG96jbKaUpFF/
YL43Hvo81Bcv/a/fSq7H/uo1Kl/I80uKN1JXOn/1N6X1aKY3Gq1PTBQQ/a/O
NRCzvfEur8+qCReFPL/ke+PPCpuUHf50/qHIG9G6g9b/sqP99DJvqC2pnWfx
jeX55aY3Ynb+UigX0/h75A393T2rDUQM7/fVeONAt1EnveMpv9R7I2J3VEca
qT87+aXJG5tWdBnbQPQDtxzHdm9A89uo6sNCvr/X2weNXe/fOXtBxPfXlX3Q
UvPV77Myix8PieDV8IFc9HifDFIfdfr9ej4Y0ytpg0UZ5ZfJPtiQuftZhIOQ
jz8THzzpWbjpyCAafzY+GDBa8eR3ZxZculvg5gOzOxYnupwR8Pwi9kHb5F5x
ZvUM2h8RAo3wwb+HD2sd3tH4m+8DWe1dK6wRwa5TQPtgsuDsuCpnyi/JPtg4
9+3E39VGfD2a6YPWW3P3xURRfz3bB807v3XoEj7v5Jd8H6wfc7q/52kWA7lP
kQ8MA8LX/LNnwbWLZ5X5YKjI4vjPSjrvcNsHwh5rte4NZfj4q/RBTHLzQmVd
Gn81PlC7+ECo18zw8y71PjDOlNx5KU/5pckHqT+rv4RspvWonC+ixv568/cW
w8dfb1/ojTuo+usJw8efsi+aeiqYWu+l/r26Lz5HzDD+bfhfP90XsvM/ywMN
BSA3d9gw2Rc7tsoXJRxi+Pgz8cXZ7b9PlwbR+LPxRX3fd8dqjtN+hpsvasof
HtpxkPKL2Bc9nkz2+9uP5eMv3BdmK7rrLupH/bX5vuhd13VTwCshzy+Jvpih
op317DfD80uyLwa/MTywVoHl69EMX+Rlpi4eaEr7Mdm+uH8tNqr/esov+b7Q
ujPxXAmpB86lkgA+5Qv16mOqPQew4OS0Rpkv1laGp5X0pvi+7YvUqofbohVZ
fp6j0heF/4yvrMui/bwash8l8//eUGN4fqn3hb/n8jUZm2j/uskXV6fn1Lx+
QupLzlCV80Nl2gnDbiQfdNJlbz+I+ng1r02l8x7KfqjRuWEuDmf4+T91P6j+
+xFtT/JzZ79F1w8nolabCh9RfAv8MMnBLzuY6LWj3IJM/ODf/UD3ZiURP39l
7YfbKt9rNfrSeR43P8QPCpg6s43h8S32Q96Z0b8ap4r4fpjMD7LEvtvro2m/
fb4f5rXWzrprSPkl0Q/tHu4vVkyg+E72w325U0k7ggX8PEyGHyKPJs2tb6B6
YY8fJkamrRzyXcjzS74fnmbs+7l0Oe1XnfKD4rqCwwcXMujNGQalfgjZ3Xjl
9WQRj+/bfrDZOPKubyDll0o/fDr/wO79ZurvvvKDRqTnlHgzOr9V74fl+XtP
s5MYft6iyQ+rg21DIrZRfMv5Q2XHtuZRRH9y5Umf3v7QWVqsN87biOcXZX90
0a8yG3xLyONb3R9atVoRmoZ0/knXH6bTTgy8uUrE98ME/rgmiD+7+xvR35NI
hjXxh8U75cHzgoV8vWztj+ZVZzZ8vCAE1w5oc/XHactuw7TMBeDsRYHYH3dF
07fW5DDg0tF8mT/a5cYpe1bT+Jvnj+I/U1cOJnqGn/fwR4/VRunV96lfnewP
hQY5M9dG6sdm+KNw6tJ6GeHDTnzn+CPAK803zYnl4y/fHz2Xj+1+MEDE+7Gn
/LHygKdur0FCvl4u9ceo2HthLaSe7cT3bX+8XjJ/dhDJ7/KkvLN67I+zOdpF
t2OFfD/glT8a/RU/tmxncZ2Ux38++WPhjuiykaQ+b+QK1iZ/3I95H9WgT/1Y
uQDMlotLv90gAIf2wj4BuPXx2eSJpN7vnO9RDsDmugnWS2awUOQMTvUA9Hgu
rv7myvB+rG4AwlNkiwJJPdCJb6MAmHTtP6kHyQed+J4eAOWiAcoqJP901svW
AXAd4HpvH+HjzvkY1wCsNRr6uWMLxbc4AK3bVs4F0U+dfr8sANvGmC0d58ui
+AL5zAtAZOXufnNI/R3GFbQJAbigsdHy/gaW94OSA6A+KKlilkjE18sZAYCt
VbTrUBGP75wAHEuP9257IOTnzfIDEGQ1Zne4jZCvl08FwEcWJJFdNgInH/aV
BqC66vZDeVU6j1RO1qN52V51EOF/bsD0MdmfPgti4nZSffcqAB2LR4Z6Wwv5
ea1PAVi649n9QR9pP74pANeHW67XvE/3V06MDdfU7ik8Zfh+VHcxRt8rmrO2
ioU5gVtbbzEuVGQ7HxpA/cX+YkSYPB16W0HA9zNUxLD/KfO7OoDO+6mJ4b58
ocl3Uh8/5vCvIYbGxac1KeR7rrwt1BRjxI6SoTUjjRHHbbCuGFmzvHteI/HX
6Y/pi/H+lFWy2WyGjzcjMYrW/fx0w4zoIyJHDIzF8MypvFtC+LqTr0zFqCiu
9PA6IuD9ZgsxIqvc1jeR/NHZD7URw218Ze53DSHvXzqKobehcb4fy/D9Wjcx
zv1cMdQnifoz3mKo+PTqfWePkD/vADFsb4wsj/1G/dIQMVboPgp9k8eQOoSc
v1SMlJdeKesqhPx8R4wYiwdKtvT6RPE1X4yXlkVRi4yovxBH9nfD+Z5ma+h8
T5IYHS8PnDL+IeD97FVi6IzVulE7RIghXMGyTow5g9rvOd6nfusmMY40F7f3
XkrnvTLE+PVwpI9mmYD3f7aLsdWpn+nyZCE/P5AjRnDXXWtfqtH+RS65/+SU
S/8i6LxAgRhX5A9cU33B4B3nNx0l63kR/7B3OtW3RWIsDIjpfbcPnVe6IMb4
J9kmZ3+RfM4V/KVitJbYnHEIo/XZVTHm1daKOkh8X+HwWC5GWv3jmOETRbwf
WCHGrMMedf0SyHq4eboqMeK3pder96J+3nMxtjy+b3ZEnQVB76rcGjEcPqtu
U5/N8vVXLcHXCovRsU9ovq8XQ1C12vsyWQ9nL69sFGMjG62sGMqA285zv8T4
cPrzi945LE5xfnCrGF279ZF7TOrh7txAV4eY6KyO6stEX3f6r90DET3qhqfL
SiE4eSnsE4jIpO4J1iR/cO2xmP6BUC5RczepZcDZZ/1VAuFV/HXqYkfq16sF
Ykqrsdu8PKrfNALRfO9IsG+5iPcPtQJhr2A9dpAjjT/dQPTXeLBh1zUBX3/o
B0Jr6vgmVx2qN4wCEWEeU3WrgeHxbRwI54mTR5cR/dHJXwjEhfycIzpPqN9v
Hojuv46VfBCLeP6xCUTA4YHCqdsFPL4dyXqeb5ItP8mCC4fTboFYeNFwtYol
7Z95BULyT35bwkyG1ysBgbi9tt/w8STfd/qdIYE4IXPO3bucxUZHy9m3pYFY
HHpiz6l/dB4rJhCiwIebjjiLMIfbsPmBeKc9yKj1DPUH4gJh5x1rda9ZyPsV
iYE4VP3ttXgUnXddFQjB2+CrYY4srnIJNiUQSlu9XjpXCeHENWg2BWLa6hvb
Fp6i+jU9EHOMn413taD+zfZATI/9fvRFb5af/8wJxL/WPyqzyhneT80LRHvZ
U9W4ciE4+adYEIhJwX7HDLVY3i86GohF25Mb/nUwCOASYlEgNA/OLm2wYnh8
nw9EzenFZu5X6bxyWSDk8Px7JImPzvdlrgaC/XfwXeJAIV/vlQfCc+ZJ3wW+
Qt7vqAiEtfPCFnURnTeqIvgxThKzJ6g/+yIQx/rpW44h9SNnPyyqCcR15/O7
Yq/TebPaQBx3/rsmfD2dX6oPxDpHq7/PiH7u7Hc0EnyG/w3q5071bxM5P7u4
N+VTRHjODVC0BmJAWpBlxz0BDDiDqSMQiid2tFldoPOS3SUIiIo8eP0qw+uh
PhJ4Lj5xQh0sP3/SX4LaK+bZNc8YcPbye2UJ0rPEVyeGs3y/RE2CpY8K7zj+
ZXj9rCHBQ2uVjaMJn4tIOVKiJUFHmEZlLtEXnfNu4yRowS+baxI6P6UvgWHH
4Jt6qUJw5cAUIwnOVXyf/bonndcVSTB2/4SLi0NYUueQAIMEx9/GR7yVsLwf
bS6BxZUe9+Rm0n6jjQTTfqWKFv+j/q+DBHOmjxz+T5Ph6yk3CRo6evVVI/m6
02/xkcDJQcvUZZ4Q5ZxeDJCgLuAvFiyi/YIQCT7UmbFHlITglrNbKoHp+G4W
qz1FvH8SI8H7JlP9/N1Uj8RKoKZdnJMuYHh/Jk6C61/Kt66wpHowUYLUg0t1
g0UC3i9dJcHpXO3SZbF03ihZAuvpt/Re9aXzZ6kSBMV804lpF/DvT6RLYLYo
Z2DpK1rfbCf3u/tjYGAj1TM5Elyx6DVYYQnD16t55Pmmnag8epfWz4ckcJRT
03A0EfJ+61EJEj4Pd0heT/VTEbnfnpXy475Q/+c8ud6Z0vRupB7v7B+XSTDc
ambHw7HUr74mgeKV5HNdDFi+v1kuwY3KKAPFcuqH35dAc6pZ3fdfJJ9w+rZK
Ai3VW77bpgqwiRP8LyTYtTM0vU5M9WmNBKUj5yV69mB5/+i9BPvTqqe7HmP4
/nM9uX9MWl69HdX7jRJ0C8i9rLBYxNcfTRKszxj7tJWcrxz3aZXA3Sx8cspm
2u/uIL/f3fDY/Pl0vqp7EPZv9Hxt68bw758oBOHBVkUlm3fU7xsQhEDtnx9G
ptB6RTkIf4922PiNYfh+lVoQtgSd6Lv3qJDv16oHwcAmbs/nNopvrSBcX3rX
5wupjzvxrRcE7YZJ35XJ+jrnNfSDsNYvd8UmOZbXa0ZBqHyntkhZyvJ+iigI
xVfMbjedpfNUCMLXM/c+R+YZ8fWBRRBiemZ8P7OM9sNtgrDBMbDi91yGn6dz
CMLJIT2S5/QQ8nraLQi99/9a8UeJQRBXIHkHIdTEpeuSdSyPb3EQNO5qNBWH
Uj80OAhVfzvaigOEvH6XBqF8k3Fe1SWWx3dMEF4X645xDqHzwbFBmLv63PTr
ckLez1oSBIXS3kcvXGb4/noiud/E78K7hG86/epVQXiX/euzhgWtr5KD4F6W
n/qkngFnr4alBhG8ffZ41STg50syg+CgbLXu/EE637k9CO0W21hLgufO/vBu
cr3vnzSnHf7vfZkg7HrR/6OxK8X3oSBkase8WnJFBC4duRwNwgnpuKG6VVTf
nyL/f4qB10pynp3zY+eDsHHBkhzvYIbHdxnZH0lSv/uEfzr9gGtkP4Nv3Ntx
jc4Plgdhax/nIXLTWN7vu0/O81hfu9lXhfy8QFUQzCIjHPcOpv7R8yAcry19
NncBy7/v8zoIq8y6X1zel+X7C++DkNwx2WzETlov1AdhRtzWpAs9RDy+G4Nw
xaZglII3xXdTEK6de9O1uojl6+e2ICy9O1R1ihL1vzrIfj3dFX+T6O3O+Ose
DNfRW5wfJDF8/1MhGLN8hoxf+FvI6/UBwdAe0ehmuVfE41slGKvHPN77g3zf
6QeqBSPOeVyam1jI98vVg7FtiM/ypF0U31rBaF1zo6JLIZ3f0guGR/iz2i7b
2M7x4f0GwXilt/XA30Ih/37JlGD0nHYtmIkW8v0SUTB+Nt+0OOfB8vUPgiFY
9WizYDDV6xbBuPSgz4nhXUR8f842GJlb2x/8K6Tzqw7B+PDw0/0wffo+lFsw
VowerD2rv5DHt3cwpn5/8zRjLK1PxcGIbrBfPnq2kPcfQ4Mh+T6vaZaU1hPS
YOzwt4y+uJzh5+NmB0PpZsy2NmcGetwDxAbj5eyxu3v1EvF6fUkwJm13yZ13
iM5nJwXDKKc6TOU+9ZtXBqP9YEbGsFNUrycH4+mDPQX3S6heTw3G48GJ+2Z3
pfMPGcFwCh1eNiKbATe+orQ9GD9GjnsZZcOCKz+O7Q7Ghdulakq9KL7zgnHo
sPwxAycRP29REIyd2U98lKqp/3YsGA5O34/MH0XnAU4FQ69Bcdv2/XRe8Hww
HlzaNPTxQjo/URaMLRaXo3UIfjv9mGvBCFcIuZl+js4b3yb3L8pceseDvo93
n+AjR+uFbyWdR6oKRlbSrJ4pn1jen34ejLWiM4YabnQ+6XUwEuOj1tXnC3g/
oTYYvTKva1rki/j+WD1Zf9qW2rG9hTy/fAvGr7dPen0YTOePm4Ih/zInokNG
51nagqFzgLmb0Zv2h+VCMKJSoH6I4K3Tf+8WgtGeys/nKzC8nlEIwePED+M+
naJ+94AQnPwebxbQIOL1ukoI8NNQcayE4ntYCKzvb9lU2YXqO/UQbItePP/Y
eOqva4Xg5rYDz/T/sXz9ohuCzUFzhumGC3m/zyAEHx3WWvdZQ9+PEYRgSC91
DYd0Flz4e4pCcH29rKRJJuDnOU1DYGLx6FzjHpafN7MIwft3VxLe/WYxmfvY
hiC5oLglVo8+n0MIXKtdrQNy6XyWWwipx7KerL5G/XrvEJiO9fDsTuqTznkR
cQi0Tw2a6/NQyPenQkLwY0Q31arzlF+kIZBTUlniSOqjzvibTfZv14s3Cwn/
dOqn2BB0H6Z0u12d8ktcCNRWhZ55+Zjh6+WkEBxc+/iqwiw6n7MyBG09888L
htJ5r+QQlH18fyaZ41dOr6eGIFbb+sFZgs9O/zYjBA9meWf/CDfi59N2kP2L
v79XtYTl++u7Q1DQ6G88o5Lm+7wQ3Busn/QkhM4fF4TA8KVzF6PNFG/HQhAx
uWtrR3daj54OwXNNbRtvLSGv786HYH7PqEd+3aieKQ2B44iOI4WThTy+r4Wg
XONHpuVpOl9+OwROqdnX8w1p/q4IgdXhbedq60S8vnsUgj8NWuq9X1L/5nkI
FrnOG7EmkeH9wNcheKQ5JuwZyUdS7gBrQ+BtPrnMTp3OLzeEoHjclbWVhK87
/bNvIdgy5VxrY5GA55emEGgOrFawGMLweGsNwSH3mVrc/E4nv8iFYrn1dddn
qSL+PHuE4uPGWzFfyPl04k0hFE3Kodfb/wh5vPUPRcpie++zWULeD1IJRcu5
kp2fSbx24m1YKDoeFzw8FEL7kxqhKExePGWeD8P3N7RCYRB3ZfHADqpndEOx
bHuZ59ATtJ9nEIpQnWFpjCrD480oFAoxH7OHlQn55xOF4t6vCRutTFi+fjEN
xcx690Jvd6rXLUIhqxS+/feT4s0mFHvWNC89sNaIr0cdQ2GreUhwo4+Ifz7X
UGRNGjg9uk3A4807FLrnj2tvv0Ln5cShiCs+v3dmKdXrIaE4bd1Hze+RkJ9P
k4Vif6DetOLelF9mh+KUX7pu8Rw6HxQbirIdj+4Ekfqrsx8SF4rmcYc2akro
vEJSKKY1r8mP1aLvK6wOxcp8h23dRLQfmxyKba/O7CnpR+fvN4Xi+YSUyYue
szzeMkLh7XDaJciT8suOUJQs09V6PJjh8ZYTCmVD6ROxm5DHW24o/K7XCMxV
qX9aEIrudfm3bt0R8ng7ForxaZaJt0i+6sRbUSiq3JM/NR2lftCFUJgYRhbY
LBDyeCsNxdYlDq6ZT6ieuUb272S2S1QEw88TlYfi6aHeF319qZ6pIM/7LDPb
dDjL5+/HoWhPH73A672An2d+HoolDa9OVRpSvf46FB5yWhtSF9B+TW0ovoYp
25hpGPF6vSEU871chAn5LP9830IRHDrprOkXGu9NofB9a3dl8gHKL61kfwPV
RmUaMTze5MLwbNct8epihueX7mGQ/aktU9Skz6cQhg+REYOS/YU83vqH4Wec
ekP6YwHPLyph2Hy//4aiYsovw8IQ1Jb6wOkO5ReNMKRPP66mtJb2dzXDMLkx
QFqXTPlFNwzXu9itn/6U6ieDMPRqG7q5vJC+v2QUBqcdsj6Pu1O8GYfB59Xv
szdOUn4xDcP+IQ7Dr9UJeX6xCEP9gLmjux2n/W+bMNinX7JcEkP7SY5hkP9o
Oc/gHeUX9zD8OdZkazyM4d9f8A7D0dDLVwNcWD7eA8KQKizTsLpE+SWEPF/Z
p5K/n4U83mRhUJiy/IL7a4bP3zFh0DZ/ZG7XSP2q2DCEdx3YrVGV5fEWF4YN
Y3Z6vSin84hJYTCIuu31bTzV66vCUHXp4Jef0xk+f6eE4XyZ86LtOym/bArD
ui/r0+Lj6HxKRhi2DFvmpXSLxvv2MNzKPFGTsUfA80tOGN74vhwrvkqfLzcM
lRr7R819xvDxXhCGBUZHBt7Sp/xyLAx/rzff1rGn/FIUhsguw7oO0mB5frkQ
hoRuwZk3yyi/lIbB7qVq2d462k+7FobDN7Vq1k2l/FIehrZnKuLMZsovFWFQ
az557kOckOeXx2H4flZ7Wk495Zfn5OcV7ePfvaJ6piYMc5d33L++hs7f1Ybh
9PHpbqWr6DxLQxh2SuReF5P81Ym3xjCUqi93db3J8Hj7FYY19mEJcfaUX1rD
MHtOW5f7ofT9d7lwFLtElnvHUX7pHo49rj8Vlw2k/NInHL9XVp69MU/I461/
OGpZm12rdRk+3lXC8XaTS9IiRapn1MIhmfJau2wyy+NNIxzbH6xWe29A87d2
ODYpD/gbY0r5RTccbHFy15GrKL/oh2PtxBdDWkpFPL8YhWPizl9T47wFPL8Y
h+PzkJ2un3vRfgPCUdgwzeBRoJDnF4twKIe+TWj+JuL5xSYc/7IPaw0YJ+Lx
5hiOX3teByXVUT3jFo5EtaQuA5uN+PP0CYe8dtCjxfso3gLCceFM+ZDAfKpn
Qsj9ZQsfp6ykeJOGw/a2/sjkpQzPLzHkfudeGNVPo+9zLSD36xXT7LWY4i0u
HCkLY0OHxNH3DZLCobDaPrx1G52nXRUOjUL/wldTKN5SwvFoUllNj5s0HjaF
o283nTPzJ1A/NiMcf/TH9Ar/LeLxtj0czMqTaUtzhTy/5ITD0v1FREQpxdv+
cHTpf6N13yH6fAXhWP33yb/oEurHHg1HWruKZq021TNF4RinGBpl8o72Gy6E
43Z7xr/LPpRfysLh/HGYq/UGhueXq+FIdY6yN5xJ+aU8HDq/8/flq7A8v1SE
I9PV6eigbCGPt6pw9BBbXnX1pPzyglw/bN6bI3rGPL/UhGNX5IjiS34Ub7Xh
iKr7Erb9//5/ONI3b/uR8YfqmcZw7Ci19cmsoHhrDsfJOlHOpT8Ub63h0FNU
cuz9mfKLXATiI/rVSV4wPN66R+Dl1+szZz4X8PzSJwI1s8aNrj5M8TYgAjo/
sxwy1tB5DZUIPKo4/2NCHOUXNfL7WnlVa68LeX7RiMB1LcGQB0RvdvKLVgQO
FrxYsjiN4fWCXgSqkvs46e6i/KIfAYfsV6OTHtL6xSgChxWibIIX0PdNjSMw
e/LMey3WFG+IwIM9B/sGnKbxbh6BJfJfd+z6TefXbSJwO05rr/Q7fV/XMQJf
n7aInnVQfnGLwNg15z6nNQh4fvGJwLN+jToZ3aieCYjAk1OC2D3DKb+ERKDj
9eqLTBLL84s0Aklx6Rk2KZRfYiJQqHZOM7ae8suCCGTI/EfFZbI8v8RFwDdk
0vikV3ReMTEC225HKcaS8+jkl1URMHzydtBxhva3UyKgdTQm1Ocnna9MjcBO
mydKLyoov2REIHmbw4jDFpRftkfgx8u54xIDqX7OiUBMxshgIwOG55e8CPxc
m/vv8guKt0MR8Liv+OBDC9UzRyPQ1KY0O3cU5ZeiCIy5c/mG7DbL65nzZP8v
2IjdHtB+X1kEKoUrPpcSfd15fNfJ+Y0d7DiHxFennimPQHHx1x5OhP86+aUi
Ap+/q2/29Kf8UhWBSckb5hi+p/H+IgJzj23WDSug5/k6AtuvLoud8ZXyS20E
3pcPTkr/TOe56iNwcavDv6n5lF8aI/Bh7JvVOyW0/94UgSE2kuvWx1g+f7dF
YN430xk7L/z3/ksEPm7RTYmNpvzSXYqPJien3/tH9UwfKcaMOyM2SGF5fhkg
xXDZiShni//e95Rix8HoVKs0qmfUpNhW97LfDStaL2tIsXEX4xrqTvGmJcW1
Zc/rRw2n76fpSVEypGvqo8P0+fSlGNJWUnluJH2f0EiKWQETLGT7aP0ikiI1
M23u+osUb5BisvFx1XpLEY83SykmfA/busyQxruNFPUrsyf0eUfff3SQovhm
fMHyX1TPuEmxelDi2Ws1tH7xkWL5h6d3O6ppPSqWwn7a3lJFAe0vh0ix4El9
elITrZelUnyb9id5XD+qZ2KkMFnmuNHZgc5zxkqhPc10k0FPqheWSPFQ9Vmf
N0nUr0qUwmDwH/ZsPxE/n7JKii7r1x81C6D8kizFzeauu8PEtF5OlUKnre2j
UQOtDzLJ+kyVnXMyhDy/bJcitnuc7vRW2t/KkWLX0e9DD5ZTfsmToij1Vqrv
PIq3Q1KcybYQRg6j/scxKUKdeyoX5YjAwWl8kRRHwvVvHD5G9cx5Kc4b2YVp
Wf/n/0vRMkij4zCJH5Y7sOtSNK7OSlzbk57nbSkeNbW72hVRPXOf7EeWSsI/
M1q/VEnxoerm0+CLIl7PvJBCWUH04dowEX9+dVK8r/oXN+0QnS+qJ8+bumCe
Tjz1p74S/JXP6ltM8m/nfv2QojbggkO7AfU/fksRHDvj4mItEX3fV4pVr4oD
hh6i9XKHFL2DjwxRf07r5e4y5FjnjFqVRvGmIMPdaSt7xpyi/DJAhi17p2j9
taT+x2AZTl58o1k4iD6vmgxDZfLXD4yk/KIhQ9fWJ4ZThEJw9LJNS4a+12o3
bX4p5J9PTwaTLbG+Xd8KeX4xkMH1yDPXkmG0XjaSob/z6QnlFwXU/5dBueq0
vvJLyi+Q4WufVSs2DqZ/P8BCBibxkVftDsovtjJkbUkqEJowPL84yNB9RrZk
43ohjzc3GR4WXbXuO4fyi48MZ+z2qkzvz/L8IpZhfYCXelEp1aehMvybIu+/
59V/70fJsNoq9nCPUMovMeR+2uZ/p49lebzFymDzJTh+ULyI55clMgypK7nU
MIzqhSQZzAdu1S5qYXm8rZJBU5i7+8FkWi8ny3CdDbcc9pXqmVQZfr2fV/G1
D+WXTBnOrjkyesF0qme2y7ABaL60iOqZ3TKoNJevfxdB/x5Rngy2K2+u2/2T
1i+HZAhne7YYZFM9c0yGTRv9k7orTeWf75QMhxsiBvX7R/XMeRleXklVOnWa
8kuZDEVzrIyb11I/9poM9TO09p8aI+T55bYM144dW33miYjH232yfzsiihJV
RDy/VMmgU99XL34BrZefy1B+aHHyoSyKt9cypA+s13ylROvROhlORGqs1SbP
08kv9TKE5olPBm9gqf8vQ27ulnyHIsovTTJ4XR1QuydSyOuZNhmW+ryPG9eb
5m+5SFyoGB5zYRmtl7tH4tAocQ+HFQzPLwqR+KLov3CiEeWXAZEYrFHd+vIf
1TMqkaiYE6v1JInibVgknJu/VkfZ0HhXj8SCqcPW1xdTPaMViXJB4g4Nwl+d
eNOLxK6mr5P2Bgh5fjGIRGnuNk8jJ6oXBJFwKiiRX7uK8osoEvN6CK+G1lH9
jEjInG91L3FjeX6xiMSkc1t6Sewpv9hGYlW/cYVe5H6d+dspElfXfVO8c4P6
sW7kficfZklr6byqdyR+KBbL5wbT+kUciS3Fj83Kx1K8hUZipY5r+dlw+nzS
SOwfoFSiXkP92NmRSP786UjlYqpnYsl+vHohP+4L1TNLItHN0emO5x9ajyZF
omrMkxCLadSPXRWJc41P4z1uUbwlR2L4bad9asWUX1Ij0SSfrZwXSt/vzYiE
T3mP+Ka5tD7YQdb79NTOXk20ftkdiSELPpY5knzRibe8SCxTurPj7GeaLwsi
obvGy+bVChHPL8ci4agc2k31BI2n05GosQ6+76NA/djzkfi8eUry1gW0Xi6L
hDqj/KcmgfLLtUi0v17e4imh7wvfjsSU0u+3x7YIeLxVRKL6YI1G/SD696yq
yHpnO9ZvN6X88pzg7WfwQlsTIfX/I3HS8USbIIrirZZcv/lQxu5BdD61gZzn
wDkXmTKqZ75Fok+QrfZXDSH1/wleP+qvG7JVyPNLWyTU5pzYv6+U4k0uCt+y
L9lKDYV8/u4RhRv+/Z9/3Sri+UYhChHCzTLN7v/5/1G4X2Wc4+giRGc5oxKF
263Xtmur/Of/R8HqzMfX8tb0PEdF4U6f6i0vaqk/phWFHa+CV65TpfyiG4XD
09d2M1lP9YxBFFx1N5a2g/79OkEUvnxfU3JbnuoZURTGJmc1bVxM/RnTKFwI
zjp1mOjPTn6xiEKAeZrNFfv//P8ohA14dveJtoD+Pb4osDbfOxKbaP3iFoXY
pkkqA3L/8/+jcCm08veelf/5/1EkHkzeb/lJ9UxIFBTPvj/64CzVM7Io6Pv+
WP9wFdUzs6MwfFeJVdw2yi+xUSg50GHyZq+A+v9R6DBYcNz3H+WXpCgsn70j
+v1wirfVURiV2d34nSOtl5Oj0OR//5m8I+WX1Cjssyu3PvOJ+rEZUUgKHbVg
7QUh9f/J+vOGqK3Xo/MTOVHIst+418uO4fklLwp/N/sULohlqP9P9mP4iFNh
KdSPPRaF3Q7aXfafZXg9czoKPUYftmjTpnrhQhSmveledGYL9WNLo7DQ6pH+
byXKL9eioKPgUPNBSv3Y21FIDtx3qO4V5ZeKKIwMyUpYWUPP83EUTp0+taPb
XRrvzwleDq/XXLOI1suvowhfbl3dWMryeKsl59U37bLdXFq/NERB2qWxi3D/
f/4/OT+39m/BbSz1/6NQ1nekwsbzQp5fWqPwMnuigJlL/56kXDRGBsU9Wu9D
+aVHNPasMQkpef2f/x+NC2OHDJPZCXl+GRCN1z/WzuixieoZlWjUn7KNuiKj
/DIsGvM9fG8uW/af/x8N6fuclg8XqD+jFQ3ndl1jJWfKL7rREBS9Nrnyjfqx
BtE4GG816ln0f/7//3q48riatjacEpESiorInDm6TSfpSYak6JbSLREpic7Z
01GGyBApQ4UrGeoaEolKoUIZMlS6kZmSFEmmS0nEtznv+f48P6V11nre9Qzv
u7cUQwNVLM/G0fu1bKTosV5F0PpIesZOXO+TlEeLtxPeJkvRa0hgctVE8i/T
paiK3Zj+bjT5ZVcp3sU2tAXMpve1eEoxZn73MzX3LBT84i3F006LPmS9J7z5
SSH95JI9xoX4JUCKB24l5We/kF9eIsVJ52c5BsMJb4wUkS5p106vJ/8il8LJ
tchuZSjxywopvAd8fDolQ5n/S6HpdaTPhWOWlP9LseNx/yhr8f7+fZ4xUmQE
zNGauUqZ/0vh0Vq87VgD+ZddUtQ3H27v40H5zF4prg59Mv3LWYmCX5LF/TmR
fv3cLsrXU6SQT95sfvQq9ZePS+EuV31hZEN6JkOKOH1XPQSQX86RonVpQqHJ
HsrX86VYvGZAzKbxpGcKpPDUfznyZxvxS5EUjoe0dpXeI79cLJ7/ijt5vmbk
X8qluP/4R6fRVsr8X4qp3cKnGcQr838pzI477pN1Jn6plsLgvl++kegvFPm/
FAOsNpzqPpfm0d5IUWi4OdDuLvmXDyKe9A2vm25X5v9SaJ8OOXzCXZn/S/Gm
YvvfcSOJX1Rk6LPiTfqmR8r8X4aTRwwqqxjiF00Z6todGHHpCumZrjJ86ZLR
dVgS+WU9Gaxne3fJFvX5b37pLcPLGZ9K7fSJX4xl+LzXzHGhP+mFITKoHju5
2Ho1+Znh4s+PD+2zglHm/zLs1uiaKhtGeDOXYVLl+NaVi4hfbGQ4n+Hn/2t+
8De/2MvgeOdDTnU7CeX/MjwIeDesw0XKx5xk+Pbo2zEDTeovu8owxvl21r4Y
C8r/ZVgXWK9dform231keDRggOezLcr8X4Z76eZlY8X7QpH/y1Dz7a++oeoS
Bb8skSHhytTkpVnK/F+GxF1R/vGfqZ+2TIazg3ftvdSD+n0rZAgLtu/x6Lsy
/5fBcH7auoYMqvdIGZ4vONzaMo74JUaGVac0f8xhKP+Ik+HGnWLnhTfpeY5d
Mqzp1XN25EZLyv9l+Lprc9ebT+l9e8kyXF5lu9FvFc3npciQ17zZ1z1Ymf/L
sM15lv0VVQnl/zKkxW+85VtCeiZHhiHlwVond5KeyZdBviBq+bojVO+FMhw4
kSX9cpf8S5EMVhFttb7TKI8tliEu7pH8vQ7Nx5bL0M26IdwunvjlvgwvXP4s
abIiv/xEho7XZElGuqRnnslQzKdUNtwjv1wnw3ed/ZpXblF/+Y14Hs/3O420
In75IMOmse0rNOvp/m6W4eLntMtCF8Jbqwwqo8zPjD5D/U0VBr72NfXPlpMf
UGWgIhgGDcskflVn4HTUrKWvDvkRDQZPA302h56i9wV1ZuA5TaKHI5aK+Wgt
BtKE0KIF3awV56vDoHdKv5BzpqQ3ejBYqukcYfGD5tv1GAT6P+393zDyL/oM
kka/H53/lvBkyKB69bJ3Kx2tcPfX/hgxCJssqfzzDe2nMYMn0cdLe+mSnh/I
INvbpWk6KL8bzGDC3Lp+FeOo32HCoHjB/sXZckvF+0KHM/iy+nBe/nzik1EM
/lOd/brhD4lifWMYbLm9KOJqiDXqftXzOAZXbeQp2S+skfXrPMwZzLDxq827
RfxlxeB9VlbUeJ7wasPgce6Ct67XaH22DEqHZjlPMKD7DQz0O69orrInvpzI
4GRzQJ+mRZRHTmYwfix/7c1a0oeODDpl521K8iO97iT+/2v/2LO3nPo1LgwO
jby7aFIg3eeuDHSXHzd1XU986M5g2bj6i45b6T7zYCBYOJvGd6f+y2wGx/rd
D24/gfIVbwan17e5CeOt8OtjvC8Dv0E7nU8VWOF3POzH4P7IkjO3P1J+5s+g
qecGpjncUvF8QICIlybTtqhphLcgBqMfnEmVa1so+CGYQaX9rklBdXT/hDC4
6OOhWRJtrXh+gGGQp+nisNnBWoE3jkHKrG1XtwWT/pEzYNLnv9wxhfRqmIjf
J0P1e+SQ3l/JwP373NKPhywU5xkufn8ZH5Ty3UKBtwgG15K62n02tETHX/y8
jkH+jf5q2y5ZKvAWyeBMwOGUoVV0X0QxGKdRrV9ZbKlYXzSDjgezg4e/o/7s
Vub/+fRvfotlkKq2+t/MlZTnxTMI2mExQZ5Pef8usV725pl/GmStWN9uEZ8G
iVqXmynfTWTw7xynHqPb0324X/z/eIlheZmFor6TGdy1nFI49D3x/yEGBvqv
ezHLiR+PMHi24XvZPhnhLZXBLK2l6hoDJAp+OM7gVEf9kz1Pk95IZ3D+7/BZ
j8R6/1X+azMYzDPsOskyj/RpFoODuTPUr7kR3nLE+o1Vb/1H1FO/yt/2HIOi
/qtSbjdSnpQv4nVlXfR8Z9ITF8T6GD3nhd9nyqcLGHzOPXKjLIb0+GUGBzZ1
TVabRngrYnD9oN76xvaUd9xg8Prd0iW7lhDeSsTv0+2nTRc7iQJvtxi0mad2
GN5G+Vy5eH9p/rAMU6F85Y6Iz4aAgws+W6L51wV+j0Fr3opZp43peZWHDOLb
PVkWcNNSwVePGbwqCtQ6u5LqvZJBnPHpk9U3SD9Wi9//5cDG2y8tFPX+gsHK
4IftO1pRf7GOwchTodrntawU/bd6BpkrPdRW8YS3BgbNLXlaoSB985bB8Zkh
uf2+En9+EOsltHV+5gSaT/4knm/pfG95krWiH9nEYFLTq1SX/oS3FgZ2XDvf
iLeEt1bxPNKWHR2+j+Y52hj0F+zljW7k534ymFh5xu1EHuFNlYXK4LgRPTUp
v1BnUbAn4WjXo+SPNVh033x9cso84jtNFodmVfapdSB/q8XCZbnOrMxSykt0
WHwe2FzveIj6Gd1ZPDwYnuAwnfhVj0VI0KSqx08o39FnMXCEu4lVBOl1QxZX
l8VcUc8jvWXEwu+K2bnnEyiPNGbRJXbVNt9o8hcDWRy9m5EkMaJ8ZDCLjn0j
VZxKSN8NZeGW2K/zREPC23AWid43TTzN6Pm2USyOvUPc9JnUvzEV//7i610r
L9L9bSauv3ha/+k/Se+as9BN9H85vJL8uhULVa4hTginfFPCYuKk/dcTF5Ce
s2XR45ipuVYG6ROwCDgy590GGc2LTGQR9PZV4LFF1H+dzKL8zyGNjb0lCn5x
ZLHlwWg336eUn0xncfmT5eGNhwhvLuL+aQZ5Pk+m/N+VBfOpujo8mPJlNxYD
aicuW6BJ+aAHi4YLfycvNCd+8WLR7cC+2XvqaX3eLGrWnek4XUr9b18WV96t
X3pTl/jFj8WY7SrnQkdQ3uHPQuKgHjTjC+mXAPH8Kzo0DRpC/ZdFLLQK37y0
dbBQ6JVgFrWbl12YeNtS4e9CWDjdNuuTr0d5I8Niet/Bnim1NE/Fszg/M8vL
px29b03OIsFvUKd91ZQHhrGIX2O8J86O9MwKEZ/PCs7a/kX8Es7iuu6tdq/2
k56JYBHr7lE/Lp3yiHUscg/nvvk3nvKjSBY9lxfYbRtD/BLFwijhYO20RaRn
Yli4NrZLXfcP+bOtLIr67Jda15KeiWXx8cL37D3JNgo9Ey/+vYDu0cw+0nu7
WPxh+c66lKF8O4HFyRjJjrAAG0W972XRYeanAx3nUn6+n8W+ZfzP1SXkF5JZ
ZLfebV09mPB2kIVX3bMYg52kZ46IeBnkoLrwNfmvVBEf5WFCzBDyJ8dZLHZ7
MnalOvFLOou8XP1g7iXhLYOFzOtYmrCN8svTLIaGfzm79jzphRwW2G22oyaM
8HaOxXHj1+2rjYhf8lgcmHm435lhxC8XRPyV3A+KmUr9g0JxvXeNk6zdLRT6
+goLjcvVo77qkt8pYlHdPbpDqw3lITfE+0Wt2D/+D9IzJSzm1f5lLxXv5994
u8XCsc/P/u8HEd7+ZRFZnhP8rSfli3dY7A/6L9O0lvKEeyyi34d0fXqX8PaQ
Rapp/YFHH2je5AmLx1vWF54dR/lSJYsfc2LzdBZTPlAt4rVp4yCbBPK7NeL9
+a7U/c/OhLc6cT8Har/4UkzzN/UspjnpzltzX/l+DBZ31acGr9akfsFbFjHn
vqRrbbFQ8MsHFlFLfZ7fVSe9/0ncv7++83KG+udN4np/+Kb8M4LmVVvE+29x
7n3LVzT/1SreV2r7bfZsILy1sVgdWme26AzpGRUOvqc2zHgZSHpBjcNun6Ge
R8tIz6hz0GByH/mZEN40ODxL3Fyx7Aj5rc4c5m6fMs87luaHtDgs+9pJdekQ
iUIv6HCYVba2UPJKouCX7hxGzv02dIsv5dV6HNQWnL72Tw7pGX0Oeg6qp9XF
z7/x1puDmd3wBDaM7m8jDvONENW5L81LGov//v7cJd+l5HcHcNg0S2Yf0576
T4M5+D17YndcnfIdEw6DrR6fuvGn8vlxDp7zupSzIH4ZxeE1v0G27DP1V005
TM0v+8PGl/BmxiGuQfLw1GmaVzMXf35k9clPID1jyaE1dELxXzqknyUcrrQr
U+lhSfOythzeuD3QsPlso+AXiPsVYnerW5qFgl8cxN9vi6kae5b4ZTKHITd3
BhosJD3jyOH6q2t73E5SnufE4eDYqKR2TfT+GhcONQXrDhoPJry5csj8uTL9
goONAm9uHF6FBl85pUF+0oPDhvSafzVm0/yfl3he2sZmXTPJv/hwGPqkomFK
DflzX/HvTfxql9ZCesaPw4+g9qlF3oS3BRwqBzr9bNEnfgngUKw6WPbKm/rT
QRwKMw9ezsmkfHIJhwqji173WyQKfgnhsLioKrNTNOkZhoN3wTL/+TeJX3gO
MxY8TZkRRniTcxi2aleRqxrphTAOHYVD/y33Jj+8gsPOUWsab/wkPRPOITgn
Is0mkOo9Qjxf56SnJrYSBb+s5xA7NX3bhlp63iCSwwvtf7P2/kN6JkqsB/9Q
DZPzpGeiOXzb2lymXUh+eSsH8/tpxj7KeaRYDi8H/tg8aLy14jx3cGg3uyV9
XDzhbReHgtknXgxLJrwlcAgcYXp85BXq/+7lsOplauIQPdLP+zlMGjo9MDqa
+iFJYv3MMBswX07zCgc5HPruP2tQR9IzRzgsCXrYuMmQ8sZUDu0vOG++f53m
edJEPN6cOYndQn45nUPf9M4DY7So35HB4dr0SxFFs2lePUv8efOfP71lNM+R
w0G/oLBPUA3Nw5zj4HK4yue2M+mZPA461kF7Z6rR8x8XxHo9nR65tYD4pVDE
W1KH0j1zSc9c4VDyfv9J9a6UPxVxeNhTW7NKlfjlBgd7t432c96SXy7mRP/k
1iliLeWRt8T97X+0e9tDC4WeKefgtOGfGYd307xDBQcHncW9jTZZKPB2j8Pd
d2/WGvuQnnnI4dPUjUbzZxLenoj1ZOEZOV3kg9/8Usnh4o6Ue3svWirwVs2h
eXv5YS0VwlsNh60/7umWqtD8VB0H56ac101jJAq81XMYO6X7kiteNL/3hkP3
iZsaz4ylfP0dh5Sw6z3j2xG/fBDP0yMq2jmC9Mx/HLiCOmOD4RIFvzSJeDxx
NjZrIeX5LRwuBMQlaGrR+lo5SL6amTxso/y2Tbxffq5zGf2M9IwKj0935LbW
98gvq/E4ywyV2PayUfCLOo8/vGp7230mv6zBwz2q7K/ZjVTvnXnU/H10ktEp
mkfW4tHIddmSGkL5jA6PKfzj9EnJxC89ePSaOmfdn9fo/eJ6PDZ6PQjNPkr5
jD6PE52MNnxYSv7FkEemtoHHRl/SM0Y8Bvh8qmETiF+MeSwZtchkYjfC2wAe
dYM6JaKa3q84mId2uG/ru+c0L2HCwxa6ZjtziV9G8Ah48aduRQXhbRSPnT2u
V/q6kl825bHV9eAlWR7168bx6Ll+d4DNSNIz5jwuVRxdPugL+RcrHm+3zbCY
q+x/2vDQuWBQ3y+H+tG2PN5UqnmkHaJ+F3jYXJrd9WulhYJfHHhMjL18ql2y
uQJvk3kk+12sdNInveDI433a3Ku7b5OecRL3x/h+8xVn6r+78Nh2zPHxpsvk
X1x5GOX2rC31Ib/szuPY6oi1LlWkFzx5lFv2sNhqTfmMFw/PHw5dx/Yhv+zN
4+mLJlub19Tf8+Xx7lJvJqbQWsEvfjzuJrYbEWlE7+v152GmXjP3cB/CWwCP
+27PL80qIr8cxEO+Sm2OxwgbBd6WiOcx6VI/vcvELyEintaUTTi1VaJYH8Nj
Cwzyr/WheUOOx94Rbl933iC8yXkMN+jXbbqE+tNhPEwkQTqfsskvrxTxN7TF
0WMH6ZlwHp3qw3ovDSV+ieCxe9T7g9+qqB++jseqiam6S3+QX47k0W1pS2qt
JeEtSjwf675fF06l/lW0uJ8bGtM+GhC/bOVh+HdF/NHzlL/Givs7wrJPwGHy
Lzt4OJ2bV8OcpPt7l3i+K6r0hy2h/k8Cjw+5Abk5ARJFvSfy8Ai67ePgS/yy
n0eXiqNlXl3oeftk8fPM5rVR3sQvh3i8HGdZ/Fc58csRHtOGXPL86U5+OVXE
Z2lE1KQPlM+kiedbaneyXp30TLpY/0HHG/rdoLw+Q6znMcv7SRzJL2fxUOvb
MG08R/OyOWL92d789N6N8HaOx59TJ0UdPED9r3zx9xtKbp0+T3i7yCPmxyts
ziA9Uyju53N/u1FXKE+/LO5/dvtGdiHxSxEPjVcmHi0h5F9uiOdXEV9g6CdR
1Hsxj9qTDxMv6pGeuSXid+oBF6sMymPLedyYYli20Zr0TAWPW+vVVL0fkl++
J9Z3F3s23JDW95BHtJuD6Zl39HzQYx71s1K53g8on6kU6/flmewCHcJbNY8s
ndY7dWdpPvmFiL/nxgtPtZGeqePROsr2xU1fep9nPQ8f9Wbf6W+pf/OGR2G3
Qr1te2ge+q24vyuralTGkZ75wGPkE+k/s2zo+bH/eIySpeemp1L/r4mHtMGB
61BCeqaFxzw90y5JmYS3bzzy2pKb5tWQfm7jcUh3WC53gvyyigDPslUG349S
/0xVQNzu5KlRayifURc/r+3hcHIaPb+jIWCJd0jsfRXCm6aApvVe/4V9IL+s
JSBbfc3N7XnELzoCjCJXXuu9nvKZHgJMTNKkOUXkl/UE/P1yk3Y3D5ov1Rfw
x8jN/XvYK/N/AW3Hp84oXEb62UiAJCa0i8dgZf4v4CC7Vza1kvA2UEAPSYp5
B19l/i8gPzRf61sV6RkTAfMOtFu35jT55eEC5uaqx6+eocz/BXwJW752ewjl
66YCfti6eg64RusbJ37/DTvfhywgfjEXv8+NjLiW3sr8X0D3HXNXPNElPWMj
4PvorltGNZNfthVQaXAz328s9ZsgoNnTc+bVvsr8X4Dz5E6T08cRv0wWEHFN
T/9lqznl/wLG3er8Vm086ZnpAkq51w5Fr4lfXAQUd+zr+32GMv8XsOKTiviZ
5q3cBZT8/c371iDyyx4CQjb+scpDTnrBS8CCyKvW/puIX7wFNLirb+fuUz7j
KyAg6b7WQkfCm5+As/lLzkz0onlGfwGL5mV2m59BeiZQgMsC0/dXrptT/i9g
g72Zbj+B9HOwAEYvoX/zF2X+L0A1WL1nbTTpZ0ZAwtyxol8mfuEFxJ7dNOsn
lPm/gJlpz1Ttv1A/MUxAlIakIFBFmf8LEBwmuWbXkl8OF2C5umjD60d0f0cI
GOHrYH4kg/hlnYCt3TUcem4mvxwp4GfnkBFeieRfogSs7xyfJc+k5wNixPOZ
nmPdM5zWt1WAmdUd7bfnqN5jxf3JXXT5egHxS7yAQNOuNVdLlPm/gA4ze+oN
3Ef9+AQBr9VCwv2ltL5E8ecDmlU6xxLe9gtwXBcwzLUz5bHJAl4F9brVFkXz
jIcE+DrMljd2lyjq/Yj481+XhgknaP48VcC5xUmdkg6QXz4uIN4h+edMQZn/
i/VcZLTSfy/pmQxxPRmunZ3TSM+cFvGk2jjEZgTN0+YIcLdXm/voKemZcwI6
V0W3H5BOeMsXUJNtULTpAfWbLghQc764a9ZT0jOF4no3lo+oclbm/+J5FrgN
ULtOeqZIXM/mqjt7einzfwGnY32TOmXRfFOJWO+W/kXyaeRHywQsdeQvq9RT
HlsuQHPe+eyb/ZX5v4DD/77YMe8q5bH3BJQl7ds2qIb88kMBu4QZ6UNGUd75
REAvf/1IS23KYysF+MwKqH1+lPKZagFrFweltTTSvMELcX22QYveOpGeqRP/
vR0/X3s95ev14n3mu7d4pJby/bQChqeaL7vbm55vfCvgwN/9j9iuJX75IGD0
0EP2hn1JP38S1ztt4cvQRfS8a5MA79i8cMevhLcWAclNlumPaghvrQI+fKy8
uLbJgvJ/8T48MFczus5CgTcVOWaXJe70yqR8RlWOQTcennTbo8z/5bAfXdJl
8XXSMxpyjDjmqJPxjfyLphy6KQ8qnpURv2jJcc/U26T5A+kZHTkmTnVceMBA
mf/LsdhvyraR/Sif0ZMj4s6x5mUTSc/oy/GvXopbmivxS285pPyYA/7naH7U
SA7XRy3tM68R3ozlWDCvp4/7bGX+L0dZl9KzezfZUP4vx6VXPtFztUkvmMix
qlc7x6mPiV+Gy6FuMm5InxnK/F+OhcnLP3aZRvxiKseE5O73TNcSv5jJkVJ8
NztdlfBmIcd7PqbXA21l/i/HpIpNTg2pFpT/y+EZaVUa95zyGVs5PiZE9P+H
IT0DOUIHaxuuv0rn6SDHocRlt5zcyS9PlqPq8NfSjB/EL45yEVdS3bj2EvwP
HFigFw==
         "]]}, {
        Hue[0.6142719099991583, 0.6, 0.6], 
        Directive[
         PointSize[
          NCache[
           Rational[1, 360], 0.002777777777777778]], 
         AbsoluteThickness[1.6], 
         RGBColor[0.24151514285714284`, 0.699388, 0.505396]], 
        LineBox[CompressedData["
1:eJw8nHk8VN8bxyuUUihaUEloE1rM3BkqH2UrS2TJlmXs+9iGsaXSgrQXISpt
SiptpJ02hIpKJSVaVRKKkt8d93x/88/35TszZ+4957yf5/N5nnNT4YWu8h42
ZMiQsdJDhoj+O3X9tZx24Y8lRS+DVim18TDTfqGDa3Odfmmd/qY3QTyUK9pK
PjJp0U/rv3PV4ZMH8nfpDrVI/qpfscSUqzCahzOlO3SO8rr0L2mrJN634WGl
0scL6yx79U+p/siVtKS/P0X0A//0Dy6dVzXPnoeak7UN9u1D8c5g8nn1KB4k
Cyc7eZWJo+f3tpcDeTx0mWg8Cpo/Ag/7AmodO3jw9uScyxo6Cq4KG193lPNg
MGF7TF7daMRfZnGjj/KgWXzg+3FjGRg6NhZ/MOJB62LVkQipsTh/1E3lVAkP
cUlDM14YjYPaIkGswjYeeKwNbd2n5ZCdZJfXtoeHQ77nP0eMH48hnhcj65/w
4Lvtxr0Iqwlwvjt3hdcFHqyW0b9YMhFTfCPnXujmwemU5/oRPych8siBazKz
PBG22V17prMixqpqJN59wINPw4cAjX1KkAywWbibHs/ziPjnK/2TIdGVz/a8
T67HeyocF5RI7DrPQ/JHVTGbg8rQH5Yn/quSh4SUtEuLk6ehmtuuq01fr2zF
VrHbKioYeX2fxM9sHnoymnZvblBB8KX8tfrXeRg23CUgI2U6nrQbz9x2h4cT
XwTvKmeoQrbBa5TeTR6+5i6aW/9CFS680vlx93hY27hY6BCjhlzOo1W/NTzB
3iR3SmGuOuapeZ3nNfOQtZ9+PVCHSZlg5ZxbPEwcOsvRI2EGLli8vxOw/L/1
mQmldOuJ2f08tNVNf9lbMxM1I8bvzpP0xIGE36PL1s+C7uGcQrV8HrRLeh31
p82GpdbBBxPo63nvVZs2pH42crhXd1S18nD71GOx0VvmwPTVgog1/jzYvX9i
tUNdA6OlwvVOtdP3F9UU4tKogaL5Zv5fhniipktd64VgLnziE8fZ5vJw4b7g
et4cTcx5IT3kWxYPxmIxUmr3NeGXce1Z8WYeyppKiufHayHqknzjVi96vc+N
XPZLWxtNrhs9j0t5Inj+qmFRD7WxYxRrud87HqLMO9xzMQ+r1aWXmtPznXZe
Js9j+zx86RLkJRfyUKm97y/v0zz0WXvVuIfwMO1XltTyZfNRc/hHhMI6Hliu
V5aP3jUfmTOTCpPv8rBV/YZD55f5GJ9yUif4LP37W1/vu6i7ADHWl9bX0ev3
sjcx4OqeBVixtv1GWwMPExprftm8WwDDtza6Y+n9ZG0cWuW0eCEMzQzP1UTy
cHxM5AtkLMSkMd8XXNrKw7XI3ZPE3y9E+VDeuAv0evW8Xdg+Cjr4OOtTWvJG
Hhbc2iA8vE0HduM+KC+o4CFIS82i4KMOfFltYrrfeDiWXTHt7FIWvK9l3d6/
nYdnLqZZq3aykKTyJebfAk+Mq/wY7PiFhQLXHR3CJB4sCjh/OrhsxOiNfB3+
kofNogvezUbWluClc47zmPVvYaN7oZZm2GMefhr2Kx1aRMGn4t5MqU+E130U
pup8TdhM36/fzq/x+m0UJDclsO/Q8eDwv3QrY30OFJKO29jR8eiy9+ltI7dx
0HHJuqo2mAdp0QAfOEjljh/ve4kH+mrDegy42HRihs1z+v59lZeUF+3gomDm
zFmfuni4/n7p4z2fuXAKeFR/o5GHJxY8WQeuLuYuznghVsvD7PH0N3brYvWj
ytD2x2S8t7r47rIzK/s9DzTshv16ejgeb8eZLOBhcHn26qG7+M2o0hM8fGNN
3HWsVQ9SJz657y0h8W/JIuhkyZ3d9ZnmXzRA+iJ0XvRJ/0vHk9zvx++afVgE
6+LWe245NE+XChvmGyzGc/EhAQWHeRg5tVque/tifF09IMx6w4O7CLBPi8G5
0rq3k77+tQFXI3dzliBV76zjs5GeKBEt2K4lKHn8otKK5utL5ptbi94uwSnP
kY06/u5QH75u7zI9fTjp1D0MSzbFxi/WJVP36kNWw8uuYpMuskW3+04fe8V5
TfmKbHxulvTumgpUVcYY5SyhsOFm5SEjYyA9rDJ14WwOs98jgC+310x9XM/B
Nc3AKPODwLHRHa79mRw4T5FblHkPmN951KRtIhe/bd4dze4CBmZ8fjXakoOd
Okdb2pUMcCQgYsrGc1xo0V/vMDWAnOWXlInpHJRMpa+Qb4CPiWP7xddzmfk7
YAA+PuXkH+RA4v6190srDRCeoZO20JyD3BNrVff8MMCKFwknVZZSWNS8Mj1j
6lLo+LWYbhmji7u73Ob2Gi0FXyI9VkbIhUA0QPhSDOmSDNzP0gN9tTM/5y1F
wNBp/6J3cSBKR3r3lkLRXaiXHa0LU5s5NUu6lqIu4PW/qUIOno+nZ0BpGeT+
xu2ceo+DZCG9Y02Xweq2wPLHMQ5Uzob77YxahnG3XvP0vPRQKLqBnGVQ1RqX
HZBEweXp58w3D5ZB6dpWLRZ9Pe9T+qilP5Yhu4mKXdGgCxEOrKmGOHk4f2ig
OheTRQHDyBCfqzcMlbfiMOsdboh+9ekdE4s48NKjbzjPEKMa/0V5XuXgZ399
zKe7hvg37tFTn09c5HmsTnr10xATbg5bKhzNxRzRflcyglLx00PDu9loiPk0
Y76pEfyePLY0+q6LcFFCjzLClEc2H9vDuOjnPdDel2OEv2ujcyYWUjjdMP/W
hgdG0N+5JFGC/j0qxcC9rcMINR/NNXK7KbS0l/s+n2KM0s6el0NMuQg++GS4
Lr2BYtz7rhXLUZB6ls9fHG6MQ8pv0t3ncXBRd0bMvDxj1O02MeCdpGBEh4ut
d41xWO21GDuag3Z6u278aYyD1O4/vA4Os36KJtiy56Zkyi96vv1X3Gk0MUHL
+vqRo85TzPqFmuCehILf6VkUs345JvjzeNPcot0U+u7QG+KBCVTMn7WMFlDM
+nWYIFGjY/5VCS60m9SGr5tiitun2xvmTePiCi1vWgxNYR9XpZUpzYX9PXGZ
92GmeON3+01ZAwfDdek7zDXFic9+TscfsJn1u2uKMjFuq3w7B4utB4xn/TRF
xdm/fqXbKdB0hyYrLkf7weaW2wUcBNCXv9lkOQ6Y/Y55nc/GMA06ooYsx8PT
xxZGfuMw65e9HE3NGau6L1Mwoz9ee385yhdeLfj8lMOsX8dyhDaOTJWeTDHr
N2UFGp/pRw6dzoWsaADDFZgQrbBXjeZncP3CVuDE9qeHM4zZcODSGTR3BTYs
1HYsec1h1u/OCrydaaZkQPOdpLrn0cvOFXjo1FkyjuZ5qggYRTO4r3ocOaya
i7Llo4dpmJjBYuSQb1KvyfqFmGFykm7xn69c0Nn0xNpsM5T+znGvXsRBekbI
uA33zTDkRFfthyAKotut+W6G+1VmByZ2UhDh/XiyOR4vy3dMWcqGKDwtNDTH
sY8rTp38wMY/envPCDPHJvWYZ+6FHGRLLbeZk2sOh5k+r3pbOaCzk4Lgjjks
278kHNOl54e+XWGnOeatOhRzdhTFxFMFCyxWGN8uNoKL0fTXa4wtELtDs7Fx
KBkvxALVfi217r85EKXfKdkW4HK+ZfC/UKCjWcW0+xZ417lhcSOfgxBHWhB+
t4D9h5Kj5+nrVxAFxMmWuP/tZLxcLBui8PRomSWWvE9f/Ow9B7aiAfiW6KLF
sNQfCj8U6B19wBJeW0+njSxkI/7hxiOz71hCvK969uZ2HcyYTyvkTkukvp75
cJEaF+daJ5olKqyEkaRuvv1pCjx6ewQar8Ro2SmZ18/SvIzaEfcweCXucjLz
1tF8ivCsy1qJcWqWElJxXIjCb/m9lWB9ub91ehmFCl86on2nv7+wdnwG/fnB
fCttBc7rc4f9aB4T9GlFo2IFozIdwYhQDujZkFvEscIVz8WvZ2zgMHrG0grS
710MNqqz4SN68axwo1SlUuYqhet5itpNMVaweVez+0QWm+FtqxX2+Q+91e9M
4fGe1PMy+Vbgu74+232QzYx3yQoB+zNftbtxIEqX1EMrFKz/cPJqKgui7X/2
nRVO/xr5tOsAh9Fnv6xwdECuUHiMYvLzGGsoh2WGrT/MhujrKSrWSGv23OS6
kwKtno6P4Vjjxr9sh/THhEdLa2TM+rpZ9heL4ZdnjfTs22pRZhTe0OnwUow1
JHfO1myk86FmLx1Atlqjvi8zsXUrB6Lt/vqwNco6651v0+s7qC9KraFRm2U/
MZBD60A6oz60xs79K1kuAjZEciT1nTWWRF9m5/RSTPz7ZY1uitv5PpIDcXta
4YxZhRmFjbrNByiYzMq/7K2yCk/nnvVQ3cdm4gG1CuKno84up/PdN/pyXS1X
IaxrYvGUZVyIwtFw3ircya4pdFKj4y29HTbGrIJY3nEF3dsU6vzFDrC3rsLX
zu0fRp1iM/rv8CqwU54NLfbiQpSO3S+tQsdcDcNzvhwYiARnNf2+w0F+GL0+
2293z3J5twpWnlExo2oovCqmI+KvVXAYvvn9/nIWE1/G2ODgDZNP019wmHik
YoM163ekm5ixYPI2Vr6IskGJv/tv708UaDX9QNvSBjU/1McrP+Ew+dHDBv6s
/TvmgYJoeVfH2IDdsic96CGtO+lwJ7nVBtvOzhZUelOM3jpsgwUBC3wi/SnI
08u54JINlN+f4//5QPNBq70L1TaoilZ+ExpNMfHqnQ16PwZTh5vYTHzrsYHd
oT6TDDNaJ4teY2zRFSeIsh1O4QCbnjEVWyxxulY7WUOXyUeULbaseVzcNIaC
SF7/s7CFmUr1uOH0ft60Zmj4GQ9b3C+iNItpveMimrAYWzwtGDXnuSrF5Ks0
Wyw47BJlcJNCZxptEA7bQmX7vaBS+vr14+kRLtnimOYd7qx/bCZeVtuCo/N4
okCBy8z3O1v8KP70rOorhVMn6VePLdjiw1Je3WMz+W2MHaR5Mn+WSXCYeDrN
Dhyxb2rjGinQd1tsT9nB4o76Lw16/gfjhYUdOiV0I8/Jspn44mGH5blfjSq4
HAwRvWLsMHntSUmZNjbDX5odvY++3D/yhM3kg8N2OHwqryyujM3kj4t2+Dhy
j7LsFjaj56rt0L070GAPff2D+bLFDklrPeuqnrMZ/nro30vKqbQcS+Gw0aWf
/aPtcSL8SfgjevxBPT/NHrMcrl97akOBdlNp6pQ9uB+mUuNNOJAWAW1hj0lP
h/DUj1BwEgkiD3scWzN2tEkBib/R9shTt0hg0fl+MF6n2WOZ9+PDVwtZWJYW
9OHPIXusKT5qJQAHItwLL9rj/p9tx77/ZsFDJDCr7ZGo+OloUjiLqXe02MNM
LutA7Aw2RPbLvsceJiFu4/30SH4evRr7PD3Pp/5kY9cx25yEaathHLRH3LSJ
A1G4/cVeDaftUyp1plO4JBJsFqvh5+x2auhXHSb+e6yGrbpM5nBbLkTyIT96
NZTuVGjNmUJBJO+t01ZjfpaOZ78OhdBxIoW+GmlY9TV/NgUd0YJeXI0bWdyk
ZRM4jH+pWo18nSUTQo+RfN+yGoqdp2vf1bNxkA7Paj2rsT7k/Y519OcH/cxo
B7Tuv+M2r4Ni9P00B5hrW9Wv/cNGqiifsB3Qdt9f1fErByKcTSwccH2uz4GF
H1gQ3e5vdwdIL230vk/PvwjH2GgHRHMO+L01pOOJKAGnOWBesrpYcRAHg5d/
yAHbOAYdE9tZEFWPlEocENS/cIVmFYWibbQjqnLAFfMZCWI2LPwt+PHYosUB
H3VeiA91pxi/1u2AS4abh61YzcY+UUAd7YiU2R4ZCe1shr9pjpj1dw/Ft+Ew
9QK2IxS32h3ousCGWKtrhIqFIxK9C68WS3Gwsv7G2Ep3R6wbtiNeTorF+LVo
R4xJ/dS2xYjCF5E/SnXEgsvU7vLjbJQNowc45IipPUPlWbm0b34VqKV20REu
24qsWKociML5gSpH5F48evO6IQtHRIazxRH8Xq3mz8YcJv93O2Jz4wHVPXS+
ZQoITnC7VdwYfZwFWm2m9Ck7wfVy9zhdej+tEd0w2wmKq/aP+1dEMf7C3AkL
QoxDJ5yhELZ41LN8dyfohpvsa7Sl+advVzHaCRvV9KqtZlLYZkUrmlQnlL7V
v/joOsX4q0NOmDie89uLR2GWaMIuOKE3dlcTdzob0aJXlRPGdDTczqfzSd1Z
DXx76wS/uDLNI+Js7KXTd163E/46V4YFhVAIpO3ppNHOYBU15giq2ZgnCvDK
zvg2UBszahUXiaIAw3ZG3KK6/t1ebIjC/S1zZyBomeSp+2zk0Oko3N0ZIb+u
7Rz7lg2R/GsXOOPlb6PgygLif1KdoX5+XsaHVjZGDBYYnOFZuvAg6x7F6KsL
zvCZmZL9LojN1BOqnPG4QTG3n9Z/MfPoFX7rjCXL+5uP9bOxhJ4ufrczin04
/9jyFFOvkXLBrR7T/nIDFuNnlV2wdf9y92WOFETlDwW2CwQbIo7t4VOMHzd3
QcgLceqtBQVD0cvdBTMypKWka1nYTdvPOwIXuClfelBG8zao11JdIBWq5WJP
6xORXfx60AXXep2TYzlspv50wQWLnzvfNyumUEOHg/FVLqg4/0p7VxfF+MG3
LjiWsipX5HcG6yfdLsg+dKDvsiyFy4V0ApZag59/rXLWKnIgSifhymvQgtnD
7tZRWCUKyKw1eHN1zJzIORRE9izYfA3y9gQ7Dl/GgUjuyrmvgdzAQMcTMTZT
PxGsgXLTwpwziqQekLoGpqPa/yZaUhCF4xsH1yCqJH1642raH4gC+oU1yA3Y
eDqKy2b8WuUabMs48HJhAxui5fV7uwYlhyh/+6tsiOyvQvcaWImtv55B6w13
erp2Sbki+dP7aeO3spl6l7Ir/qm0+1AjOIweZbliYrWlmWwPnT9EetTcFfkR
u8WPr9Fh6gturgjSrcv+y6LwMZgO+AJXnEo6+SfngQ6KRAIk1RWzMptvLpcj
/u+gK+58H7v2Ch0vBv3iBVdYeqW8qqevT5R+b1a6QtbZ9uaNkRTjZ9+64urt
R6PN6PlZEOv89HOXK3ozer/ELacYPSrlhjb5eEWtTWxYiRK4shuC5/wJOKFC
MfUKlhsc9iV83zCGw+hRczds0xWe6DtMQRSer7u5oaHM363fiWL0qMANBrmS
eX+82Yz/THFD6KeHseUDbIjkvO9BN4TFvX1TJsdG52NagF5wg9r646UlF1gY
DOiVbmgUpmW8fM+GqHwh9dYNxvkzftbmUnCl5UpplxsWKIoduPSeYuKVhDuu
BTfxij6ymP0j4w65+clxDbTeUhMJCEV3lNXPW8rXZTP1OHV3fDuQvThkB5uJ
Z9ruKHCfOZY/WofRv3ruuOvmc8A2i+ZFpLcM6fF9X90//Y6NmSJ/Y+WOyOdP
jkpUUxgl2kCO7lg7/KvhyE0cpj7m7Y4XKe1/hmlxmPjAd8fS+7azJdV0mf0Y
6w69CxoL5enrp1cvftNGdxxNo0pk6b/HiAL0dnfkyl0sVthBoVQUP7LccXBm
RH5qK4vxg0fdYT9+mmt1ANFvZ9yhuPDc/fkjOUx96oo79NfMinlxkgORnLxf
4Y4D6SYKA2sWQhTuxOvcEc8SHkqj87OXKJ6+dMfxJL/Iz0fYjH9sc8eH6Vtl
4hyJ3utwR1L+9aItJ4l/73PHuh6PTyusObg5tvJjsIQHVu2cMElyjC7yRfFL
xgPT51y4usCZ6HlFD8QP1ClTazjoFgVsdQ8krN23o4C+/sH6lLYHxp75PO+v
HfHvuh4wL2zvC3vFYfSUoQeeHJ10KFKfYtZvJf3+qNEvE2j9M6gfnT1w1ux5
Cncdm9Gb3h5oOXBihY4c4Z/vAbVVQ9VsxnKZeB/rgT8fHJ88+0Yx9eKNHnB4
Mray7wtZv+30/QxZorDMkg1ReS4kix7vU3HlWWU2M99HPbBJJ2deTAjx02c8
0KPeslCxkt6vogu+4oG/bQpHck5R+CWqJ1Z4oLXJ0OBlPYUjfDrh1XpgskX5
j7X0/jYTJZiXHuhKPDi2fAXF5I9WD3RLXbap1+ZikshgdXigOqJT+Snttwbr
5330/SvdPnP9HIk3Ejzwyq/KSDSzkCqKTzI8SG52dat+QjF6T5EH2YY5s284
6TLxWJ2HDULqq1ENCwP0coVq87DgVfzr87EcRp/r8sB/MjDjXjjR84Y8bOl8
FraolvjxlTws9fXm10dQeEvLuwEnHt6MS7lwic535UVDSp958TC5/NmBKnq9
B+MXnwe/iu9DE/y4TDwX8vD0367Eg3Q+o6/2muZGHh6Jb6rWduRAtNxDtvPQ
uTSC+/M1GyI7bJDFg7vjtTj2Yw6j94/yoCh5fd2UixzGH5zhwav3o0W9Eamn
XuEhdvSC5k0WHKiKGhYVPKQkG3/1/8mBaLlP1fJQeTAl8tBNLjPfL3g4WvZ+
wjVNNpMfWnnYvibqj982ivETHTyofZDYWX6F1Jt6eThrvfmZmSLJdxKe+Bfk
NmnNPg6TH6U9MX7txYi9vylGzyl6YnXYCrbKBi7ERAZN3ROh2wy39k3jMPVU
bU88V9I4lWTCxaPp9AXreiJkxuyby7Q5jJ809ETJpHfvfp9lM/lmpSc6zkT5
3HtAMf7EyRNLSxZnCa5ymH6Flyc+blfkT4/mQiQPP4Z64u+J2tyyQjaTb4We
sGjzFBvyiNZTD7T3/U32xK6KeE+7nRyI7Ez9Nk+cHZ82RZF+XyQ/xmZ5Yq/7
d4NNtWym33LUE1/rW09YpnIYf3qG/v7vr4kXizlMPeWKJ9yfPgyxS+Iy+anC
Ez+koxcVHeYwer/WE3OyP7wS0vlwsJ/0whN3160zfzqLy+TvVk/MlLR3mz6d
w/ih756Y9Tvae7M/GxaiAl2vJ0bv+GlaR/M7WM8V98KJi2Ub1fU4UBQlcGkv
eNxrOakTzGX8roIXZLPi/CzPcJl6q7oXWP5XVLXusrFd1MDQ9sLHno5SPq0H
9GbQikvXC0Z2rVf4L4lfNPRCp+veO9W0nhnUAyvp8cS6g71DOYy/cqLf31SQ
0fOHC9Htxnt54YPV6mMydD4QbefSUC/8fV+qp/uQYurtQi+Yav6YpPOa+N1k
L+S8nlhtqshm/Mw2Lwx/oar48CWFvSLDt98LYh86tH6M5jB6/agXItv/LeYK
uVATNbiKvBA9zvX2aAcuoy+ueOHfkwKt58soJr9WeGE0f9KDlHw248dqvaA9
ovVHVzYbovLI9hde8Fpn9v1oOYepF7V6YZaZ5oJn9HgiuXXwuxc+64obm/wh
/PV6QX6ma+buz0RPiXtDUb50x4UVesx40t64dNds34kgCgGiDa/gDTGpXMec
FRyMFb3UvaEu91g8qJlCHG3H3mp541CU090LGWxMF710veG8w3r0v2GEP0Nv
jFXM+dZdzcFC0WulN3TfK8l93sLFS1EEdPKGjE3L87Zc4t+96L8FW5u9pxJ9
FuoN8fHdTvEfOUw/VOiNXx4BKsrGxH8ke+NcaX53h6ouU5/Z5o2/4sefLzSg
sN6S/h/7vbF81maLVHsO4zeOeIM3n9XU3E/4K/KGzkepTEGtLlPPuuIN+WnX
fLrp+ZwoCvDl3tBsb25VnM9l6gG13nh67E26fzOpP77wxgITrZzTPzhMvavV
GxUdVcpL3nEYP/PdG99yVo/p2sdl/GuvNza6LdbItedii+gl7oMA891nDqhw
mfGkffD7u0yZ1mQuU29Q8MFnK80zMZlcpj6m5oNpB7c/2azKhbKowablgxlV
jytWRFJM/4nrgxsK5dSeSxzGDy3zwavDow3uJHAgaoeMWukD6ZT3t9Zs5jD+
yMkHt5rZQosyivHDXvTnh9++/OUal6m/hfogZHT3hMsdHEaPCn3gbCA/s3oM
G6Llj032wYQD/6KL9+gy423zwbNMXfNzTWyI7E3afh/ozHpwNfgFBw+r6dcR
H9xZPM7xlQsbonLXgSIfcJwunRjfQ+F1E/0q9cE94we3pzaycbWMfpXT1/s8
6mfCRwrfv9GvGh/4Gqm1f4sk9bwXPlAYm9fSM5Xo21YfxI80eC5dQvsX0Q19
98H08FMb/3C5TD+y1wcr2qvyjpuS+qq4L3omdk6u/shm+kXSvjilZrn1nTeH
8WsKvrgytXxlQRAHInzOqfnCVWl43l7avwzyouWL11enBsjRemlQH3F9YWVU
o/6R9tOD/C3zRQ7rx/YvvmyGF0tfyD+rl9oeqsfw4uSLjZnX/oZ/5zJ+0NMX
hV+L6+WHEF5CfVFttnXo9aGEP6Evdi05vT2bns9B/5fsi4dmESvuGnKZ8bb5
AkZRo57TfA/ysp/+vZFlddr0/h/srx3xxZn2BUqCOg7DX5EvVO+90fuwnfBS
6ouGwhahw1/SDyv3xT/z5tNm9P0N+ssaX+z7dcn0+go2w8sLX7wp7yhdeYRi
eHnni8PzpywzGc5h9NF3X8S7j3QZ10D8/m9ffFfkeLmHEV7E/fDywZdEaivF
jCfth0kSY+Omt5B6j4IfZN7n5t2OoRhe1Pzgv1XmvhHN26C+1fJDcdvkqqsV
FHOehOuH55UXxwRlk3rCMj+cezPV7kMCxfBi6QdbPW3OD3MOo2cc/TBmZE2x
NL3/Bnnx9INNmcSnYWkUw0uoH8TLhumN2kzq0zF+uK8f7jNhF+El2Q8Hq3LK
hviR8dL9kJqkcmRWAtG3+/1g2H1Mw28v8b9H6N9b3FrCHUH4K/LDk/1+pR6H
KIaXUj8UivOq+z+R+nc5/fmQqDG3yimGlxo/OLy3zh+dRHhp9MOs7anjuuNI
vfudH/otXjhNTSe8fPPDgcpXRl62FMPfbz+kj0sr/7WaxcRncX+kR3bNOBzM
YcYbQ/+tViHV85jF8KLgj9xhIZbHD7MYXtT8YULNWjSe1g+D/Gn5I2vRnrsG
M1kML1x/dFVnRm6l/dOgvl3mjw215ZdnJpL6uaU/LCLGyvstJH7C0R+LOH7c
Sw2EF09/yIfIpEscZDPxOcQfrhM/VRc6shn+YvzhXBhQuyOSzfCywR/jN/3Z
/k+a8Jfuj3GXlMfc1SP19P3+qO8d4pr3i83wcsQfR6bH2159TDH6tsgfmwuu
rMzfzmLq8aX+yGcHS0iVshn+yun7qddIvdTCYnip8cd8CQP23KsUE58b/ZHI
myklc5lieHnnj+8mTlmyzwkv3+j7/zDOpCiFzfD3m77fHXW2q+XZjJ8QC8Du
3XOVpsgS/sYEoH9+SG8RnU8v0tvr46QAPDD5OoE6xGX0qFoAanVOLv+1kQOu
iBetAKzVLC/V6WAxvHAD0Ch74+eHw8SfLAuAq1OjvaMFm+HFMgCnPvW+OV5J
QYTLfscAKPREi3XoUoy+9QxAXIHUTdd/bMZPhAQg4GTBXd5bNsNfTAC8lkfM
vfecxOcNAeBcv9OyXovNjJcegMLpDguWDCO8ZAZg0cppfW2ebIaXIwHoM5s1
tOcLqQ+dDoDwp3OoUxMF0faaWxqAooS6N760Xh7Ut7cDsLx3bf8TWh8Pxuea
ANwLSe0JdKEYPdMYQHMU5LufQ5F+UQCtf1gF2m0UE5+/BWBYd+nwOYoshr/f
AbDwypoc+ZXN8CIWiIo7G3UtpIg+GhMIRatrt5ZM4zL6aFIgLtz0PJ+nRvSM
WiBujpON9DNhQxS+6jQD8So74BpHn83EZ24g1nxYpf67hs3wtzQQJY45I85J
EF4sA6GcsDtJgcOF6PZ4joE4XTZ+t9JbiuHFMxC7Q1lKrzrZDC8hgeiNj/6l
b0f0UUwgBJ77YxYt5jL6aEMgps10HDaji8WMlx4IJXWpzUI6vgzqo8xAXOTu
LLtyhuiZ/EDMbDZ+o/6JxfByOhCzl+uvTF1HeCkNxLfyyUuT6gh/twORIJ/d
ryBPeKkJxNTRfc0ThByGl8ZAdLw8rW2oTfol7wLBMQkefu0axeiZb4Hw5I6y
NpEg9crfgZj+uyHk8xAuE5/FgtDzY7zYxkw26YcFIahsSbDNSJKvJgXh6sjZ
SwQ3if9WDcJ3zpb0D+vYDH+aQdge1mf/biHhhROEd4X+E69zOEy8XxqEp/NH
ftWk13tQH1kEIfdlfUzLJFJfcwyC35D9Ux5rUgwvnkHQZh0fO38RqR+HBEGl
Y5VJmPd//bUgLI/xjAmk12OQlw1BeNN5WofvSsZLD0LNQYsv8akUo48ygzDz
qm7e8DYOw0t+ECJjZV5qxXCYeH86CNxkG83pkiQ+lwRhSMr4lbxALsPf7SAc
/9B/7tNykl8eBkEy8srxJXR+GozPjUFwXLdfsmwd8YMtQbApmtTT7Ev0zDf6
ejxOJipq6DD66HcQlMUCqzTiiD4SC0bLhrtf94LN8DcmGIVt5avvqRJ9NCkY
yWO21vsu5jDxWTUYWtvGWfdzCC+awZj64v7PH1kchhdOMGb7bh5aKkH4WxqM
g3sua+XQfnCQF4tgVJ5v1PMKZjG8ONJ/90tekxHjMvqIF4wRmgqHEr6xGD0T
EgyHV28/66j/1x8MxoJ7fzbEpJH4vCEYRee4G0ONiD5KD4ah+JM/z96xGF4y
g/G4+uiu3zRfg7zkByOjrHiiThSH4eV0ME7Yr1Y9d4fwUhKMqsttD0/PIPnq
djBUq/e8mvGLxOeHwVDQvBVSp8Nl9MzzYCzGlvpD9cRPtNDXO2KeSWIKxcTn
b8F4n5A62W0K4e9XMD7Pf7tp3hIOw4tYCHT6hdJsVzYz3ugQBEkE58huJvpo
UgiGn3nfP/0E8ROqIcgSr1B440b0kWYIFrpYcZQlWUx85oQg7bv2t8ChxJ8s
DUHioU6zWB2SryxCcKxlQE9ejMRnhxDMfJJ3y/E70Ue8EEzWffhVbAGH4SU4
BF2lxa63dpH+SnQIXn0rn+49nM3oow0hOJA7sHPyAMXwtzUEFbP3Rl5ZRvph
mSFQU8sK1N1P/ER+CJLPG09QcGAzvJwOwZKaF7X1MzgMLyUh2BFXGPybzjeD
/N0OwQSd5GmnrxJeHoagsP5Ka4EW4eV5CJ3fVyxkPSN+oiUEb+qPbdsxns3o
ma8h8NOc4H/5CIn3v0IQ5bhhw6kXJD4PC8WiVp87u92Jn5AORfnaeNtHYsRP
TArFMqMPOndMCS+qoWjQPCXdc4/N8KcZCrlPHxXmnSH+mxOKYMP1xWNbyfmz
paGYfT5rRfwlitFHFqE4L35ywMaJYvSMQyhcpvbYKN9iMbzwQuEwxZQv20P0
THAo1l17O1FA+5lB/qJD8TOjwOAhrV8HeVkfihFiKiMWVRN9tDUUj8NK7py3
JP2ljFDkBdzY40TH20Fe8kOh2q95YjhIvjodCon2Jq+ZqsRPlITCKGKHmZI8
h+Hvdih0/ikce7KWzfDyMBTh/jP3eVSzGF6eh+LwHxXVCbcpRh+1hMJ1u05z
eyib4eVrKPSrjgcoL2Ez+uhXKMI2ZQR/ziB+figff+xYmjhJzmMO52Mzr095
xVKi76T4kF85cxm3j/jJsXzUbki7J2FD/OcEPnb5ll0t+EP0+GQ+/v6TrLpJ
6xPmPAUft4YOpHTeoSBKH/kz+Nh76prk2xCSj+by8c9mio1LG9Ef8/mg7o2a
/tyc7C82H0lNDZYX6PwzGL/1+BjyQfV7TS6H2c8GfJyoN71ytY7CbNGGN6b/
Tnhp9o3W65NEvJvxcXbNq4LZJ8j9W/OxpDLwXH8d8QP2fCw/upCnaUXOC7nw
UZLE26axmsOM585HBze8T3ED0Y8+fGw6LFfoFUXO1wTxobwz4sf9ryT/hvHB
v7+ifdNwoj8FfMwZz3ttp0wx+z+Oj7pw/wMdBykMyvF1fEzXm2S00Z2Mt4mP
gdedcoahRJ+m8bHeLXR/eh3xUzv52LborPR3AzZE4dRtHx+Xu4x72/PZTHzO
4cNQsevr2S7iPw7y4S+VqXlCyEa5aEMf42Mq36XEnUX0UCEfk/hSV8unEb16
jo9Zmcmn5MVIPLrExyeEsSYbcFAv2v9lfFSw689X0f5kUC/d4kPQ1uH1vJfN
jHeXj37xPoHsHVL/qOLjm3WK8f5fHCZfP+IjfHdcxt0JxD8+5eNFXvHzY1rk
/O5LPqSPFKdpO5N89IYP7xZlC4nNbIi287r3fKzZLynAWorho52PxC8PXzlp
kXj4g4+5mgc1F/exyHkZPsx9H66b/ZTD+NM/fOSDqz58EeFxaBgmBBVpx8oR
/z48DO4Tmpp1f7HQI+JfKgxDcj/kHyhiM7yMDcMYjY8yh4NIfJwQBrXNI6VH
nSV6WikMoTxXmaCZJB9NC8M003Vxmk3Ev8wIg259he2U10TPzQ3DwcXfT2bS
+nSQl/lhkOrfmTFLndTX2GHoLQnUVRhH/KleGN4cOe1k+Y2cbzUIg3FR0qSX
NJ+DvBiHIevJ7L9jBwj/ZmGoK406nuFD9J11GHJbok4m6RN9Yh+G36MfjHc7
Q/ync9j/z88MjuceBq4Yp+94CeHFJwwvTdIe2GpwmHpBUBg+9FxWiz1B8jE/
DK+SzI/HDBBeBGFQjJR5dsGCnGeMC0OmxRyXE4tJPWhdGGw1ZBeMcCTxflMY
4qJfqs/i6DL5Mi0M2mzj1W+M2Ey+3RkGm5/ghI4j+XlfGORvjWn6a094yQ6D
zA6l3JnB//Wr6fny3ixe5E7yw7EwiH1YGtccQ3gpDEPj7UjDeTYkf54Ng/To
D9Kvaf07mM8vhcF7Wm9BKz0fg/yVhSGxe/9fu3NE79wKw9S1mhHZEWS8u2GI
CCgSjJhP8kVVGPzdWu9bvif+4lEYppydM+UXn+Tnp2Go2fYrMfcX4eUlvR/D
XTRy97AZ/t6Eobbc+uKyYcR/vKffP3+Fq9JI8suXMJzMeqg3fjipB3eEYVUf
y+l5vR4Tn3vCMG/5o9WCR8Rf/gnDx1MJkmb3ST1yaDiCRsWv2viPw4wnEQ7q
ZM+58AKi16TC8SJ1Q6XjKaL3xoaj4VZAb78bqTdPCEf7JafMlmISn5XC4fi3
bFK6A/Gv08LRYyap+quX8DIjHFueXnMpMyL1Ko1wlMzgh5R2E17mhWObem5q
TBmpj7HD4RW6X+mIJPGXeuFoLhM4TznNYfQ2wmEm8D4e7E34MwqH3riO/s9c
wotZOIIlLocd8yH1IOtwTIsssO+dTfpr9uGYv+5Q/l9tPYYX53CMn3kieHYl
qfe4h8Mqg/PGwZnw4hMO3YkjNEoWE30TGI7p/a1qbjFcJt7zwyE2qU1muA/R
f4JwbH679eDbTcSvxYXDoWnd+sfGpB6eFI76u+tjSuNIPXNTOFKDN3r+vEnO
56WF47fqqy/lFoSXneE4Itk92kaW1Ov2hWOW/pzCD2xyPi47HBNa5Gdd6CHj
HQxH3htN8a+hRF8dC8dS/VUdmckcpr9wil7vOQ95yR9I/+5sOFSdzC419HMZ
Xi6FYx97j9JlWVI/LwvHxKH9YUk5HIaXm+HY80+Zsn1BxrsTjvL1vxdpXSDn
barCYb5qjW/6RIrh5VE4jl0rFlblEz//NByRR5zkLKZymfj8MhwWf28W9VkS
/t6EY8EpltvtA8T/vQ/HqqhizR/5pF74JRxnJwvULJ8R/dURjoRCea2EXi7D
S084rpQ39V71Jnr3TziGNhlv1/nCYvT3kAhoWK5VPaDEZcaTiMDk9tSLR0II
L1IRCH5TUbFrIonPYyOgalbVnSVH+BsfgXXJV52fahNelCJwJWmE8zRZFsPf
tAi8aSup7Coi+mhGBMSh+y3xBKnfaETAbFPN+q8cEu/nRaB/R2VrZRLRR+wI
TB049+w6zcsgf3oRuDT8csg5KcILRJ+fPL+0ncWMZxQB/7TQeSdqiT4yi4Ca
wivf81sIL1YR0Cm/05fRymL4s4uAZHeahOofoo+cIxBwv7NybQKXiffuEXAr
nlU2rJboI58IHI499cKHx2H0TCD9+WPJCSqBRP/zI2CRfzNcPo7wIohADsd7
aAftFwf1UVwEhty1uH1RheijpAhkl2YttjpL/N3GCNxpeaxfsIbo/bQIlIjb
3aB8iV/YEQHhyasZ2Vak/ro3AlUVj2/WLSd+ODsCc3SPzzbuJP3UgxGQGTlQ
VziJnJc+FgGXJ/Pspe6S+sWpCHTk6Ojdm0L6eWcj0Ol3+MeE80QfXYqAVLpm
WpMr4a8sAsrOMzYWLCb9n5sRuKHXtGemJvF3d+j5NDcfV5NG/GFVBJ61N27U
qSF6pi4CNgO63RN3kP5eQwTCBfIpyd8JLy8jwJvada7ZmtQL30Rgn86Zoeea
iB9si8C9FFdq31U2w8uXCJhbfFFLEyO8dETgrmfa+72yxD/0ROCfxJP8I3tJ
vvpD70fNMwa1UYSXIZEoEjvaWSBkMeNJRELNO2dc1kVST5GKhMtQ49usxxTD
iyz9t0ZWedZkXcYfjY8En5I9P72c9DuUInEj3XDCfR/iJ6ZF4sTTpPC8zaS/
oh6Jby3la/t1iZ/UiISb+qhh+9eQes28SOyYMfnwMzoeDvLCjsTK0QorXv4g
9TG9SLR4piw8y+cyvCASvz4sva58iPgn40jsKk/RfPmFnI82i8SqPV/HZz0k
/S+rSByZ1Wj3ZoDL8GIXCdt9JTOuaJD84hwJvx2Nf6xXc8n5vkio7zG1UNIn
+co7EhO9opr2rSb9mcBIvN01873cOx2GF34k4rLS84cY6jK8CCKxxf7DqYIR
hL9Yej4stgtrJ5H6WlIkMl6P/aXdzyb6PxJ/n+pPU3pA/ERaJGpkHrxa78th
eNkRCdcLVYKqIuKn90biwWYJa8+rhJfsSDx2trRaKCD66GAkClKUX89VIfW7
o5GIdGqR7rtJ6hmnIjGpNb297SPh5WwkgnI6DaXOED1zKRJXk/eqvhYQ/q5E
ouT0Vj2dFYSXm5GQq3V0DnHnEv0fCckFcd01n0g9r4qe/8hRyn+6ST2wLhJi
Ju1uVwdIv6EhEhvVkyxLOUQfvYwE+sy0TPVIvnoTiTV5Z8z70rgML22R0Dj3
a9v5p8RPfInE6d3mH6MeET/REYlhWsOHNQsIL930frWPr5QB4a8vEtc03kjH
Z5H60pAoPKyJk86zIX5ieBSaJWvqnVYTPyEVhbQG4yDPK6QeKBuF6WXcKUr7
SL4aH4VxW9box5wnvChF4Z3UNe7uBDLetCjYBk7rfvGB1BPUo2BjZHHkhR6X
4UUjCmO8ii+NbiP6aF4U/FcEUU7Z/53fjMLiwjr3zvtshj/dKKzfEzq6vYXN
6CNEYbaq5DRpFeInjKPwd5rSuT+3if82i0LLCHHjGaYkv1hF4cQSyT1z6PsZ
5M8uChdfXa8P/UT8hHMUaCW99h4dLwfHc4/C5VWl0Q1pJD57R6FIpe9300Iu
o2cCo3CyONQ/Zi/JV/woVK8wWWvXQeJzVBTsePp7hiYS/mKj8LVEvWDYWDbD
S1IUjMzls9iHSX7ZFIUfj+ZSD/NJvzI1CvmbF/n4rCF+YkcUZBPUs06VkHi/
NwrBDhdvHZjCYeJzdhSuuBxRffuRjHcwCnUj5Lo1dIn/PhqFPBmWbf5IionP
p6Iwv/H06lhjwsvZKHT9oDaU9xI/cTEKWWwrJV1LUl+9Qo/3tnVbTwLxEzej
UPOk4UvGbV2i/6Og2ntp3LM1xE9URsHjiPbL4OWkf1NHz//ApwstJYS/hii8
ELuSXfaCS86zReF8yJjwXCXC3xv696R5L152ET/RFoUFXOO/l3MIL1+i0CZh
teI6RfRRB72eN4+ObYomfqI7ChLs29ctb5H+eV8UVtUesfCUIPF5iAA82++P
ZPeReo+EAHkPgqu97Eh9a5QA+85zSocmchleZAWoWLX7/ERzwt94AYoXjtfa
dIL4CSUBojTPZJ6czWX4Uxb8//mCQX2kLsATkzNfHv8hekZDgFs/J3z+yyf9
qXkCcIfz9k3oJ36CJUCn16awyW8Jf7oC+HITHk6PI/0BCDBql2HJSR6pzxsJ
MFHDxOHsHNI/WSGAj8LKMwOnCC9WAhgbr2moiif1LzsBXBwmyiTt5jLx2UkA
J27W/f0TCH9uAloP9Rk8H0nivbcAds/cRz1ZSerHgQLwjcx+dGXrkvN6AvRw
gnXO0vM3yEuUAL1j73KNX7MYfRQrwG+e7bZVJqQ+mSSApCln5Fxj4r83CrCI
xZ7xXZz471QBNgb8kOs4yWLi8w4B2iz2u0WtJ35irwDx4WPih/0l9Z4sAf68
deA++0TGyxMgfVIod5IR8RNHBTB/KB8pvEN4OSXA0qEzul/JkvMEZwW4EaZh
w+omfuKiAFdKgw3aRlEMf1cEMAvgqSQuI/nqJj2/7LFPBO+InrkjwOnmJ83b
J7EYXioF+OtQkGtYQ+JznQAvK9MmNJwm/DUIcDv5274nEwkvLwSAWoaPz1sy
XrMAIcpzZ65/Q/rbbQKU48QK5RZSP/0iwJoPQxpHepL+RIcA9ppTDnmNIv2S
bgGGfDr9M+8W0Ud9AqxdXi8R2kD895Bo3BZ74ul4n/gJiWhoWQsGNGsIL6Oi
Me9wnUFIOvHfstFQm21xJe0jOT86PhqHor/urnYl9XzFaJgX1d1O+cUiz0NE
I0lbZ4S0PfET6tFYveCRwZEw4ic0otFl39wUdY/wp01//tzvrKBAcv6KFY3H
/ElaEzSJPtKNxtKlG+0sg3UZXhCNCtNNmx+mE16MohHZ/bShagl5XmxFNDKH
PLgnqs8PxmeraBSbdOeyXAl/dtFQXI8+64D/zkNGY0dRwo8rb4k/cYsGr3l2
Oa+d9A+8o9F0e0PLdnmiZwLo73e9ur6W9o+D+ig0Gi4fz501vkh4iYrGj9qu
xM/tpP4VG43Fi+75vxpH8ktSNN4en73sVC7RMxujsda0ReWdCYfhJTUa1aNm
xLfMI/3nHfT1bB6l4R9F/MReer3y237N2EP0URa9ng6XHtoXk3yVFw3pVA3D
u5kcRh8djcb7TNc1KQmEl5PR8BV7xedoEz9/JhrufvtOP8hhMbxcjIbdF8St
lyD91CvRUL8VsKHqKOHlZjSME37pFlayiP6PxvTJsXWWWaT/VhmNEI7axK/n
SH20Lhqt+7LLb50i/cOGaIwaO//vljxSb30RjUTjiWPLP5HzZ83R8Hl84Ep6
D4n3bdEwNGM1aRxnMfH5czQ0+2QlSywIL9+jwV535ntwIzk/1R2NC+ltD0tP
EP76olEVuscgdyXRRwP0fK67UfZ4Bzm/IxEDD90wm2/R5LzPqBi4hxcedhog
ekY2BieUzjZmHiP8jY/B3p+OVyNpPzTIi2IMbCOGF7xVJuMpx+BzufvS/l1E
H6nHwEBGeu9jb+In5sRg+KYFe5zXshl9pB2DP4V/Xe3OsJj4zIpByWWJa6uW
Uwx/uvT469rW7qgjvOjHwG5fX/KvROInjGIQs2Kt5O5RpJ+1Igam25rXCgXE
T1jFYF+2rlrcXRbDn10MLNlRtzPvk/6jUwwKnj6+nv6T1I/c6PttlZ9eCeIn
vGOAefuzfL+wmPgcEIOVIT+m2KYR/kJj4GU3rl7XmJwfioqBonqI3IgjhL/Y
GOw4MyXFQYz4ibUxENqsnP1wGTm/sjEGA7UqjiPncxh9lErPX/HqWtHzwYN6
ZkcMNKYfDrW7S/LVnhjUtfoj6zHxE1kxkPy4rL/yHosZLy8GgoSJv1ydSb46
GgPrkATrmdcJLyfp+T6d09NZR84vnaHXY8BXrpbWA4O8XIxBQqK1tIEj6U9c
iUHGhM55vpHET9yIwTM3P61vz0l99E4M1O4sTpp6lviJyhhM2PNghvR2omfq
6N87GVEYfoTD8Fcfg8ZiuyXGboSXFzHoqql9kfSQ9Dua6fkT/1vh/5L0J9pi
4Dpm6kDeN1If/RwDl+cpb8dPIfroewxWe8r8tjxJ4nN3DBo0/xU+NiN+vi8G
+lrTnrJ6SXweiIHea9WHdpIkPksIUbH39arelYSXUUJUl0p1DdvLYniREWJt
4PcLHZ5EH8kLseaG/tGrzcRPKAoRMr3A4+EJMp6yECmVq1cs2UzOs6kL8ebB
DxurAlIfnSOE45kht570Ej+vLYT98p3CuVsJLywhDlJYsymI8KcrhPhyuecD
G4mf0BdC34W11F2C+G8jIWrnV66fqkLOt60QorsmaqJuA3l+YKUQSXr64vbi
JN7b0tc79FV/Xy3pHzoJcb5H/p9uChnPTQiO2oRchdvEf3sLsad8vEfRVMJL
gBDr18fPzW4n/cFQ+m+Zr/N/PmAxvEQJsbd3AFhA6q2xQjqOO/kVVpD+xFoh
fpx1e9JXSTF6ZqMQurK3pFfOJPooVYiZo954/jQkema7EBJ1wljZK4S/PUKo
3luwpeEPOV+UJYRM6J/sGFnS78gTQnhP9ZhIDzPnj4XoNMsN5c0ifuKkEKXa
qV4p0uQ80xkh7szaZbV9I4nPF4WwoHS7Q7axGP6uCNHYtMupYxepH90QInG9
98R3uUTP3BFi6uH0IxvliJ+oFKKvbWMvv/2/51eEeCo32UpHSPoT9UKkLpv9
hfWZnO97IcTl4sL5pp2k39EsBGQqbizaRPRRqxA3Khdc2LiY+InPQjzx6VxR
f47w912I8dXjLymYkHprtxCHS+bv968h9dY+IcY96z9LGRFeBoQwumHVM9SA
5BeJWGxwLKmffoo8fzEqFnu+W8zRSCb6SCYW39paV6m/JPzJxyI+r8m7oof4
CcVY9E95U//V4r/n+WJxYN3PTJmP5PytWiweC64Xv1Uh/eM5saiXOvxj6Hri
J7RjIdQ+/E9lOOGFFYtWqvU2v5jEe24sauelR0vnkOc59GPx1vzmuV3WLEbP
GMXigQX61ceReuuKWBiqiy+ZEUbi88pY5Ls/SLi/negj21jcuFs21d6ZIuex
Y5F8WXaF+nXS73CLxT7DgNnKUwgvXrGYPGmM7eXzxE8ExKJmX9OCo9qk3hoa
C9eWheseLyHxOTIWZz0bqh9NI35CGIuk/lG7DMRJvXVtLGznTPm79TzRMxtj
8XmC266u5cTPp8biwpGcRX+mEl620/PjIFY5+hTpT+yJxcsZssX866TemhWL
e01/p2rsJeeJ8mLxaOjIXa072Ey8PxKLZVc8b1bNIXrmZCyOmXsWuVYQXs7Q
36+dYhrfSs7DXIgFNTn76+9iFjkfHovKXX8/vYkj/vtGLM7dyXE/lULOY9yJ
hdW62UljdpPzN5WxuKWrZrzLkviJ2lhYP1l7SzqH5Kv6WLCP/tY7wPvvPDn9
vsykAxXzyHjNsTCa9G+31E7CS2ss7Gc9fH1wNelPfI7Fh4MJxzZ5EV6+0+9f
L/7e/5//7orFzenasav0yHnB3liM63wQO1KB6KOBWCzYZDZ7xEuiZyTi8Cv5
8QOPcHKef2QcZrba7ctyJ+crZeLwu0luXMY6oo/k47B71tNwhwLiJxTjIHU9
0GBLBuFPOQ6x/wb8/0wi503U4pAgRkXdkyZ6Zk4clNMLrl3dTOK9dhw6Tp0v
kOsg/QmdOBwfFiKf2U3yFTcOPvpqEiUdOsx5EP04eN277HHGl8Rnozj4jbie
mpPFYnhZHodFNjpiWwr+e/4pDnrHck/YHCL82cbhs0Ay+lEd8d9OcbgW5W8T
Mov4E7c4PM54r/FpFJuJ915xEFoHyNyTJfWegDhMuu6qc1ue+InQOLgGtjwQ
LCX96Mg4rLP+aRl0lfQnhHFwM0h84d5M9NHaOMyOVpIUnddnnqeKw/sGw+Rv
94ifSIlD/sIfk4skiZ/YTl9Pn9unr01EH+2Jg6WKVW3SUFJvzYpDtnTicYss
ch4vNw5/fWMd144mvByJw+irjXdcP5L4fJJ+3/pizQNVoo/O0PPZFN/uZUV4
uRCHXS0zD48tJv6kNA4VJZtHpF0m+uhGHDIrw3fVrif10Yo4fNwTXrDkEqkf
PYjDjO2zVo/IIHqmNg6a83wXTz1M+KuPw0SlrfOWfiG8vIhDdKHf5FP1xJ+8
jkPrlV3lwx4QfdQaB1PlsR37xhM/8TkOp7qKlD6ySb31exym+s3VrphC+hNd
cVAdkVdcXUz4641Dxrpu3ZWrSXweiMNNQc35Bg1SHxWPh03N3yXBNF+DvIyM
h1RvwrZNzaQ/IRMPaugNluAueb5VPh4TTYt8Oq0JLwrx8G1+1Zu7kfA3NR53
dsgWPJEj52nV4uH1O9tW7gTpT8yJx8Fwg4C2DYQ/7Xg4nbFxO5tAnqfUiYd2
+tVt3T3kvDQ3Hhcjs/TDbUg/Tz8e+vI7J0aeJPVRw3gMyG2LlG7XYfTR8njw
btUmHqP9yCAvK+PhGqTcsOke4c82HgHzhFmTM0l+caTvf5eT6frhxJ+4xkP9
RJzL8Rjiv73i0TD+2Q9bVxYTnwPiMf2Y3HP5y4S/0Hg0Ju/m/35K6q2R8UjS
d702zYrF6CNhPPaPZLu0RJDzTmvp+/NyLh+1itR7kuMxQUUv0TaZnFdNoe/H
JHSVRgH592q2x0PnWoV7RjPxE3vicTzJvX/nJHK+cX88yt1fN2ctJvXW3HjM
853+5Esv4eUIPf85FYrZcuS8xcl4/AtlT/huT+qtRfEw9xoebqpF6j0X4lFQ
dTtk0n//PltpPN4O7HQ1byL56ga9HqNeXe5cR+JzRTw6dfbwDLVIvfVBPKZc
fH2N/ZzwUhsPb8uy6AUDpH5UHw/+1oOJy2YTXhrj8eu2wxav14S/1/F45GuV
rJPEJs/XxSPII3d/rRzxE5/jEdyTstJ0yH/PW8TjhGlSudMhEp+76PW5PTf7
+Cyij3rj0XI59fjjNsLLQDzcnCWmVx4i/ls8AdFV5zvFJ7IZfTQyAfHHtpdq
TCTnnWQSUBUks6Ovj+Qr+QSMiZPhjfAk+kghARvlo19mLyPjTU3A2Xkv6mY/
0WF4UUvAu3+1xnwnst9mJ8DItvNpqwXxE1oJyPutkrgkkPCikwCJG2Va0VeJ
PuImYLfRDuVoWy6jj/QT0N/mPOzFP8KLYQI8msynXTTiMLwsT8Bw4eI5b2qJ
nlmZgJdxP5VCTpDzG7YJ0J7sbT4v7b/nQRKweELmuZL/6keuCdih4jc0U574
Ca8E2t+f2l0oQ/SMfwLu/dVPnGv23/MiCRj6lzpswiJ+IjIBMzZoZbkqEP6E
Cch0SF53fj/JL2vp95tPXj90gMTn5AR4u5gO+7mM+PmUBFgv2qebeYPD8LI9
AZfONJ2UpvXOIH97EuA1c/j81a+JPtqfgKKM1bMehRP+chOQJuOz4YML8RNH
ErC6UfGlTQKp9xTQ35c17q0pJ/wVJcBU77mPnhI573QhAf6ufc5KbcSflCYg
avq+td8kiZ+4ngBBu/6KLRcILxUJqDn+/uhtNaKPHiSAe3Dsy7X+RM/UJkDV
pmDB8hvEz9cnYNTCvVrF3aR+1JiAheXx0R2Tyb/H+DoBT2qEQW6txH+30vNb
1uIitZf4iU8JuH600MVYm5zf+EaP1zbkpNddwktXAs6o6ElohhJ/0puAcWOL
Kxquk/j8j74+ux/32K6EF/FEVIarBGTNI7yMTETbktoHR0rIeXGZRNzTHpm2
7zrxE/KJ8AsJLPppSHhRSIRsxj9NsQ9kvKmJKLb8FHJWkvQn1BLx0WhJuo03
4WV2Ig50Bw35IkXqrVqJGGO30PTmOBKfdRLxKn6mK5VC8hU3Efy6WbNZxeS8
05JEXKiWUnNicxheDBMxbNNN/xAV4r+XJ8Klb+Boddl/z18m4r29x8jV2qQf
bZOIijZxG74W0UeOiXDI6ko+/53w55qIrozMoVqTSf3IKxGxd7oyA7WInvFP
BDu8XuHfa3LeMCQRTQU5CyoiiD6KTIT0z+U6J0yJPhImYnZE6uYTM8m/J5mY
iIwSVtPHQuInkun5nZ89/GYw0Ucp9PhpYV0LD5LncbYlIjXLPDmEjk+D/O1O
REBbf1huPKkf7U+EadwyfcMrZLzcRJwImlzkU0T8xJFElNZYzyraR+JzQSLk
dXs3vdj23/OgiXgXvHfM6ImElwuJoJdvmXM4ifeliZBKy7p2J4Oc37ieiEV6
qa7V6UTPVCRitMkaXYfhpD/4gF7P1y0tq7T+e340EZ8zg/98XEL8/JNEtFTb
bryYQ/oTjYnYbvd29/94uu64HN83mlBRCikkKbTMtDSMIxVlRCGyMpIVJULG
u/ekpDKzIqOprKiM7IxIQ8gMmSUzv+frvd7fnz7q6Rn3ue5zzjXuSSVUP1W7
GaZWoyc9OO2m4UcvmOdxHL5wxjuqt6jfjHID24L805SP/sC8LyfFJ7dsis+N
m+FWxE0f8pzw94N5338yly26SHhp2YzUieONXjxw08TnNizoqf/MW/yW+rna
sZC5rnRnwgA3DV6MWbgTrOyZMZX0hCkLWZLsV91iqL68OwtVF1vvHORL/MiK
hbgJ7D9nT5F/1IcF0+qQbl1rKT47svAwozHJ0JbwMoiFm4u3H67RIT3hyoLR
qXNf17Ro+5tY2JL6emqaFi8jWBjO0lnrdJv6LXxZ6LsO1+1bSE8EsPCjlWHn
R7uJz0xkYa3F6L6266j/KISFv+tmPGjbhfoxZrAg9BYNPbaa8DeHhYOTeQdW
Lad6pwUsVFo8nnt3C+XzlrDwrWeGi62dp4YfrWBh+rKaxtm2pL9Xs/D8u/WP
2cXkt65nIfb+g8FOAorPm1nY28pfNRpe1E/LwocZK3/uGUzxXsJCYs+O39cZ
UXxWsmBsO2Tc0DGk5xNYGNCS/FgYTnhJYeFiuqrc6Cvxo90s5JWmTc86QX7r
fhb0u85SWG8lf/QI8/w/56zJXUjx/gQLyeeWjPbmU79OHgv7Rzbu29WP9Pwp
FopeKR5M1aV4f575PgUrf+aFk564xMLhX/bfBz0hvFxjYf6AdbEzvtB8qNss
DA2c6vtBW79xn4V7XUY17komflTJQv7iAfk7Deh6tSxEyNpuMm2heP+cBSf2
+Zku+0lP1LPw+qft5/mvCC8fWLif+/1aJwPKRzeykMNnZ0Ukkz75zgLvlGFz
80fCSwsL++qezDbrRHxIlw3W9e+tnK6R/92GDf12vdOG3XXTvF99NizOFt2w
a+0B/f/iVzs2NlqtTIzqQ/XhRmx4Pbu0ojjBTXM9EzZ0d1/uM3cC9Yd1YkMv
do9lVCTt113YSO5/zjiwP/kVXdkQ9/9d3TCS9Ft3NpRreu3ty/D7/5ZLtCUb
9esmrww5Rf2tvdhYaT9Vlsfz1OCjNxvO7yakfDhF/lhfNi5de6d6fI78DXs2
fjv+DTx4iPxDRzZK3dveW9JE8W8AGwf4Zxq2cmm/G8yGU98nGfO5tN8MYWNA
qnvb4Qfc8fK/BeXKRuCQr6qx1W40r5B5vlGn2tYudtf0D3iykW3Te6JbDvHv
YWy03fXlxvMUN/z3OMNHstHpe/WUIxPJ7/Jhw87QrdxopZum3t2XjRyPOKd6
GeFxDPO+euwyCB9K/DiAjTklbRdkriQ/czwb5oPXLPXwI/89iI0TphfOGM4k
fTSZjYM9Bq406qb1v9iQzDBg3U0nPhjKhuNMhW9HMeF9BvM9261y3LOc1tcs
NpJmh+0bMt9Tsz7nMs8TsmqSRxblw+Yz93uttUG/EMq/LGRjyLnfsftGkr8W
ycbq2a3rbOYN1dTXL2HjpaD8xLN2npr+hOVsJLxLdD8/kepbVzLXf337RM5R
Wv8xbLQxjb3VOpji/2o24rykP0a2oXizllmv9amdim2083LYCDXYhJH21C+x
kY071XX79OeRfmaxcTxhytzbs4nPcNlQb3FYo9ea+iP5zP0cSVLveuOmiSci
Nvra9Bzy8Q7FHwkbV5u8i3TExFflzPrL8HEc+53ikYqNWeurjxhepfzcFjZ2
bV7xelmCuwYviWyovMyub/5AenI7G7anK6LSPnto+ldS2DBouz8xbz75izvZ
WL/NVy+9LenHPWwM5MYekdygfF4aGy86zRyj92qoBi8H2OjWYWf3xnaEl3Q2
zjrvCNBJovqEI2xs+JPmtCOQ9N0xNv6mGTXU9iW+m8kG12vT+/Uc8nOy2Zi3
+dDc1psov5fHhkPYZNkHC8JfARsi9dK0I3O08yTYuLHj4qhyrR9/jlnvximL
9Y5SfdsFNq4ky2Y09qZ+m2I2Rq7gS8r7eGn42yU26q602nOlP80XL2XwL+rd
T/mN4uc1NnobNPZ+VeOGnP82xJtsVDzbbOwdRv1At5n1Pr04gPeN+MpdNi6/
+nBh/2DCSzkbMafnOiz6SvVeFcx6XB9nWlhB+2Ul83wGb9tNfEb4q2Hw0eQX
XJRM+YEnbATvySh1vkLx9RmDx9XzPmXZe2nyJy/YMBGN29TgQvMkXrMhPZ18
LD+G8FfP4LNdkK6rDvkL7xn8JH6ZMqAj5cc+sLHq2zsZ34/6oT+zMfR65eFO
jN7+h5dGNixPnx5St4Lw0syGkdjMqDejP//F5x9s9PzQOv5hOOHvNxuxLE7P
IXKt/mXj5MXg7ZK3rpr43IoDpwrhE/ciwksbDuaUbccuLvEpfQ4qq/PbDWnj
oennasfBk/4vnDK7Ur2+EQfdxkeGzRWRvjDmwHVM6xCH95Qv6MTBtxVm+W3M
tf4pBzqRE0YUhntq8NeVA0mOwdmCDVRP3p2DuBpr391FxKctOZj/NGIjfwbl
k3oxvz+m65FRbcn/sOGA02ZU0Y9WlL/ry0F++LRP/vVuGj5lz0GXvnWZ7l6e
mnjvyMHtJI+xVSMpPg9g7jfwXuU8a+K/gzlIGiZ/Hx1D+9UQDt636tZrtw3h
xZWD+xsuf/5jRPhz52DHsxMm8QVUT+7JQUeu6yRrJ0/N9YZxGH5St6o+jvyX
kRwEbFB0qUohPTqKA4eIc5+S06m+x5eD6pnnHz1dSH7ZGA5mGJ82NTX01uAv
gIN0ZVNLRj3pnfEcCJd8+HjpPV1vIgc2SbmXq0WeGrxM5mBhxJCqvl7Et6dw
8LeA1f9QGsX7aRzYJ5azP8Ro/QAOnlvN+2x9hfjkLA7u+HvtOvOE/Ie5HLRx
SC7q0Z38m3kcLNeby97ZhepRFzLvp8sQvQYW1U9HMt+n1+I9Oq+ovmUJ8703
hnsuOEv1kMs56BNxPNjzFeFvBQfeHr3yjY2pHiKGeX9DnugN1+rT1czPO3Rf
V6JP+iKOA+krs+873hC/X89B+xfGVx55EP42cnA5RxglzSG/jsXBrPqGJYt7
U36Hw8HT/Wf6lo+lfAKfA70xkSGfWhFeRBw4ljq92ianfKeEg82r1+hsK6T6
YTkHxQV9fnS6SfpOyUFVtyfK+2mUL93CfC+TCy/dbxFeEjn46DircK0L9VMk
cfD5c163ocvIP0rhoJz781bpF6o/2MkBb+wP9x3btP42B1uLj9f0mE1+XxoH
Svcpc08PILwc4KCxe/rS3p0oPqdzsORzfu/v56ke6gizPjNGzmid4KnByzEO
MDB60uvzpNczOVgw4GLq43qqx8nmwCUwxXdZjNYf4eChv3TMkhryr/IZfLZ0
54usSJ+c5sB8+5GGV19Jz5xjvn/kHPPqY+QXn+eAL6h4lR5C9QjFzPvakGPS
K4rqfS4x+Bsw78XKuZR/LeXgaKVYWbaU6hGvcXD41OBmx7mUf7zJ4OnxKeHg
AsqXl3GQFtsnvOg78fW7HJxVXipblKT135n3e4b15doM2q8ecmCXvs5j4xnq
b6jkYDx7SfsYFvGjGub7274sOVtK/VK1HPwqWGz+IYTw8owDefykhxVcrV/D
wb57RaH9e1J8fs2BZYF9/qkL5A/Vc7DlyuWZFetoftN7Drq/i95YzPCrf9f7
wIFRsdfV4huktz5z0DQ5akdsLuXnGznYnv2xiJVE/OgbB139Nob052j9fg5e
9zc93uGGp4Yf/Wbe95ij7949cdPwoxYOpjxT5c9cSfXwrbiwnNm0yLAH1Uu0
4WL0PsPFLfHkt+pzsUb/hr7hBC/yh7jo1+m3+HIU9TsYcXE98sIt97F0PWMu
rk5JPmoZQ/XGnbh48r1ge4E+8ZkuXCyIP/vn0C2q7zbnQr02Jd83j+andefi
t1mx7NMiwp8lF12s+r+70cWL8gtcrDZSJf26SfVeNlx4FZjG+FUQXvpy4dA0
sYf+cNJvdlys6hEfZvmU9LojF+LTc7sWlVD+ewAXkabvxDHtPTXXG8TFtq/z
XG5dI39lCBeNcrVDpwHEj1y5yFjxZMwgtrZfmYvEXT4dT6yi/cWTi2NzdPdy
nlD/xTAu2r3t5mhdR3gZwcWyO72nWG4jvIzioq6nrcff6TTvzJeLRREnk/Y8
Jb/Rn4sVeimRnGrqzwngYkSm771v7ykfMp4LfpLL97SbVI81kQvHq1f1qm3I
H5vMRc3aKzPLD2rzH1xk541K2+NA+JvGxUmbxHW9O1J+dgYXKTqLvA97kX82
i4um6Sa9dL7QPLQ5XJg8WphbW0B8Zh4X57/9+WrGofkRC7mYdMb/8hSVpyY+
L+IizPdP/jtz0idLuHDxGP1IXkt6dzkXvEHW+0dHkp+9ggvJlD1tzT3IX4jh
Ymne8p5di4jPrGaed+8Hj0oR1ZvGcZHgO26X8WhPjb5dz0W9TfXQEfqEv41c
tA8Wjro8kuL9Zub+Dl5e2n0v+REcLlrYDcOsnpLfx2fWk6Xx0nIHqi8WcrHh
s67E/jHVf0uY9enRrTFBm7+Wcxk+b24ZpUf9KUrmfZ2tfNimO8X7LVwmzhb8
2jiT4nMiF9/Odeh++wfpiSQu8g6+q0x+76WJzylcHDDsdaR4CumTnVx0LGrz
4pSWH+3movWlLUFNfMJLGhejbuvaDjio9fuY9Ro60NF2E/GjQ1wMSjRcfTCb
+NERLnKzm/hfuFTvcYyLYW5bvPuaUXw+wUXpEc+CGn3Kl2dzcWn2jEHNbwgv
eVxsFY79jC2Ev3wuuq76sbvjd8LLaS7+qJwvCd6R/3WWi+STe4cnjiR+dJ7B
Z4vVsFFx1J9dzKxv4ekGhx+El0tcvF8zJvt5BOUnrzDr12CKi1kU8aNrXHy+
8CTB7aSXBi83uf+fv/EvPt/mIuQNT/iwO+mJu1y8NTrYRmRC8/TKme/RddCh
T1bEjx4y62lSRWzAKIrPlQxeTXQ7NMgpP1bNxWLeGKuFvhTva7mIf5+9ek1n
is/PmO9/5/fmU329NHh5wUXsrfXsnyupPvgVF/0DoqMcDlA9aj0X+Q/zYhxA
euI9F/evJJyafkzL/7lo5u5YEHWf6tU/cxF9+EzCpRziM41cdJ4TcdB9C+Hl
GxcWfRoqNtpSf8EPLro/KveWHyJ+9IuLgLsL8iY7Uj9DCxdWtS9i3y+n/HIr
Hlh8ucrO1lPDj9rw0OfDlLjYNXSegx4PjUO+/ThsSfmgdjx8j+x46K0X1Q8Y
Mf8+POfKuUUUn4156HpBf9uhKsJLJx5sX1zP+y8/9S8+d+HhZnTUCmdr4kfm
PITZbDM+8pbyR915GF2yKvVaMvmvPXiY9db7ZNdH1E9kxYPi78ArbY8Rn7Fh
rh9rXW46TTsvioeXt3peSp5C+4sdD8dnll6MXUr9Yo485CUVRoxfQfmkATxM
+tn67bhU7XxNHp5u3Dd5mYz83CE8OPZKaTX0htaf5WG6wdXIi1YU7915OH/n
7fXaeNITnjxsvrUp9752/ow3D7UPQyKU2RSfR/DwvO3SkANGND9zFA/T+jfH
m+yk/onRPCw2rRp7r5L6Ofx5eJubWPWxN+mJAB4+yPzuqv5QPmk8Dw2qpRZ3
Y8lfn8jD3NH5W0cnET+azEOu645zw5u0+T8eLnvuuHgsnvT8NB46L7ApvM0n
fjSDh9lf9MM9vElPzORBeNH3Q44u4WUOD5i+YPuvzoSXeTxUjM5gq9cSP1rA
3K9V8ouKtoSXRTwUnHRcnnCG8LeEWU9Tv5U41ZKeWM48/wSd5NZ1xGdWML8f
O2T9yI6Elxgeogdv2vXdmOrfV/Pw5YbF7IErSE/E8XAyPCd0aSfSE+t5OLIg
aX7JFA/N9TbwsDHBrandS/KPNvPgXLX90vExhBcOD6sWlGeumknxnsfDgoEd
E3eLKD4LmZ/P/HZNNJfyORLmetssTDp2o3ymnId+gtJhKu18UyUP0vCUkvMn
iR9t4eHXLfZIdhHNZ0zkwS/t+KDdx8hvTeJhx4DVHZQ5xI9SePgUUGMvWUH4
28GD3aa1D75+pfq93Tx80+dc/yqm+JzGQ8vovLU1nUhP7GfWh9OMaZ5cLw1e
DjHf+5DDvQg28aMjPNxSnrSed4D0xFEe5hvqr80Y5Un5UOb5um649GUdxfts
Bp/8nIXSbVTflMfDz7K4FNu+NE81n4f8Kbu3VJ/X5kt5eF3Rbc7U6+QfneXh
4DOzsqetSE+cZ+JF/vbwHBPSE8VMPAhIf11wm/B3kQcPfd1BeVo9cYUH3csf
xVNDSJ9c4+Hs2Y+3Z6eR/r7BQ92nKROHzyE+c5sHq6cr1hWqSM/fZd5/XWDP
BWvJby1nvncgdvNGkJ54yEPpxnPLmtWEl0omHuScKU8MIv+omoepRYcD9heT
nqjlQW/KD6faLsRnnvFwTVbGX9mb4v1zHroPPHVQoqZ82yvm769ZVnK2rZcG
f/XM92s//aogQDvPgff/eKzJ5/LQaTJnQ1hn8ls/M/iKTGPfTaT5G43M+5t7
Z9Cu9l4074GHdYuCxm7OIz3xg4dekjfBzZcJf7946DBE9WrmesJLCw93jvry
fwZo5wHx8bci7Oj794SX1nzor23ijdchPaHHx/hhw0v3WRE/aseH+VvdENOz
lI805KOq5HilnS7hxZiP4FlmIf+dE/qPH3Xi4+1vQcvOHtSv04WPrDbcjN/V
pOfN+aiPGtWr1pv6b7vzsWjLfqlwEdXD9OBj78/JF65uIz1hxcd5p1r+5Gek
v234mLWCw9dZTvyoDx/7wgfO8vUlfmTHR9GjzEnblnhp8OfIh+qTvCJ+HcXn
/ny8SbVpnhREfGYQHwtzN1ZfT6P9aggfIx9ty3Ra76XBiwsfg81ubnn7ifSE
O3P9LCxxDya/1ZOP7ItFJu9/0vW8+VhVbVLeaoa3hh+N4KPXvt1XJnag+Zej
mPuR9/vrdI70/Gg+InKX7egfQ/zIn48bsuNthhQT/gL4iHG89ad5NtXXjuNj
92oo7spIv07k45itxw/zSKpvm8zHnJs9puMe6YkQPvx4U4bdaSb/aBofLl/X
HHX21c7n46P/oVG6gmDqF5/J/L2Ufi8fZZKemMNH8uN5Mc9KPDXxeR4fPXe0
7ffkCOFlAR9dZ3M6WB4nvCziI7r61YBzJaQnlvARe+F9k2d/8nuW8dE+vsmh
byj1+63go80m/te56cSPYvhw3rV39pGbxI9imfX5ZOPBCmfCXxwfU91ndI3l
k/5ez8dxwYXZJ+WkTzbw8d4y1bTKjPTEZj6sJRWdp28jPsPhY4VXqzOp04kf
8fhQTjxWIKwhfiTko6Lf4rOqK6QnJHx0Xi3ws5FSvJfxIa9+sf5hb+08Zj7u
nL5rfFZJ+nsLc73wdGOnudr8PR92d4QR0mqa95fER9wXvBCfJryk8BFi1+7r
2yiqv9zBx9Krn9dtidDm9/mIanf/814P0hNpfKRbdDf0cdTOO+RjrIPqUl0d
5cMO8VGTHDjsbz7lB4/wYXjsxl9TW+JHR/mIb3c+iutI8fkEH+e6tS5p3kd6
IpvBe1iOsG4d5VNz+XAa3WdW8CQvDT/K50NdX1ez7TjpidN8fF13mn3YwkuD
v7N8jMOyyn6eXhq8nOfD5M2QqKqRxGeK+Zi/4lrBtBrKT1xk1t+DD8rGr+S3
XuFjZvrM7pZ/SE9c5eNJ9M+nWetpPt4NPoZm+23vvZDwcpuPyrdi87AwTw0/
usvEm4o2c7tGaOsP+DCItA75/o72q4fMejpcv3DeDMrfVvLRMNYy530YXa+a
+V5fksddvkx4qeXjqV3XyrVfic8844NVoNuS24X40XM+Duy9e230VuJHr/iw
dy/s6p1KeuINHw6h9h9ZDyk+v+PD/6PnsIQgis8fmHiwUjq8d6Yrzbdi3m+P
lbUfdxA/+sqs36b4vMcp5Ld+Y+63Zej0y+cILz/4eHdUJ7ZiGl3vFx/cv5fz
sgLIP2rhYzKvqa5HO+08LAGcfq+TB5oQXloLsCaEW5/xgPITegIElG1OHfeN
9ISBAPWpHQuyrWi/MhRg/DqnU4qLVO9oLMCogUm9PHwp/99JgC3RCVOGFbtp
8GIqwOzsHIvfqeS3mgsw3eLi+eVp5Pd0F2DnR+e7X0NJz/cQ4Mvxa88K/Agv
VgJgWp/FRWXUv24jwIbN3dYHZpCe7yNA6qsNkdnVpL/tBLjzwrh/RAnxIwcB
tgd1bdD7Q35rfwEOi9XCQU7aegwBpoZEiR7Zk54YIsCB7L6dmxdRfHYRQFTu
mywJ0c5rEWBOUexrQRHFZ8///l742pBBdD1vAZZJF4x2jyL9PUKAa6er7UOk
hJdRAjSyPsxapUN6YrQArTc5p8d4k9/jL8DjCLOqIl3Sw2MFyCnLmTrsPfGj
cQLk/W6bIV1DfGaiAGPf7w+cdJ30/CQB4lz2fDFsofgcIoCL2ZawvHvkt04T
YJpx3amzT901eJkhgOvpCTci/1B/00wBWl3dmD3ZVVsfIkDSupqkqGnEZ+YJ
wJ8dc1X1lOL9AgEKmqO3zXxD+eNFAhwKevrmiJzwt1iA7F7DXQeztPNkBFh+
9Zn06XiaF7ZCAPPb20dvfUx6IlqAzPxU0T0H6n+KFeDTkk7LzHNov4oTYP7a
xobLtsSP1gvgc3H7BU43wt8GAdq/PXZ/XBrF+83M+vxscsqzmPLHHAEmPNVt
tauB8MJj1uuuBSNaztL8N6EAXt5mjz1Ybhr8iQUQSNRVXSTEj2QCXGiQWDp6
Un2GUoBelsEbmnvQfqUWIGu3YpokmvzRBAHcDn19szKR9EQSg6e3uDf7NOXD
UgSo8du2MrOU+NEOAU43DvRpekX1fLsF8D0yKil/HemJNAFWlky+Vqug/MR+
Zj3Z/h6ms4f0xCEBgn8+W9LBk/arwwIMD8W2u/NJfx8VoPxCUq/ts6ne+4QA
nxv8fs41085HE+DP0oSTE62Jz+Qy62PS0ODaSsJfvgD+F0MutJlGeuIU87w5
Fo6z9tH1zgqga9jjrqeA6mnPC3B5ya4iN3/CS7EAU86Xrxx2gfByUYBZDw+U
mryleThXBChe2z6qOZn81qtMfNK/ftLSjepHbwhwfnnVCF4/is+3BfjY+fhl
ZYB2/o4AR+zfN25eS/0Y9wXYFrG/7rI75aMfCmBY4rYm8Q/F50cCWJtcGxsf
R/1l1QLwNi4N/pVP661WAElJTNLQIOIzzwTQWyH+uGcB4eW5AAoX35tOhaQn
Xgnwzabw7aMQqt94w8Tb6WP+bPjrpsHLOwEWj3igN/KMtp5HgGNlLTc7eZOe
+CSAZQ+pUncj+T1fmfW4d5Zum3k0v/AbE8+K50X4G1N943cBBlS28j9sQ9f7
JUCZsOP6I+lUf90iQI91F1pV1xKfaSUE/7f00b5y6g9pLUTxkEMx/hzyW/WE
sL/GmRqtQ/gzEKL2Sf8/1muJHxkKUb5usM5ZEcVnYyGu3VunKxlHeqKjEI/W
jyrx0yf9bSpEi0FGmvs0wp+5EF/mXZjn7Un6u5sQmw/OWzpZStfrIYSJXYRC
x4H8Vivh/8/H/YcXGyHMdjiOnx1PeOkjhF6gZJ3eGfJ77ISwCTz8NXoB6RMH
5vd/Waxx30d46S/EVrPxl7LcCC+DhPh98djhAdlUv+EkhFw3vPLmRtLfLkLo
nDbmHdhK/MhdiIxrVvPmsah/xUOIpr/Gz7tb0fW8hThgfCAs4gjhZYQQbx9O
818/huo7IcQ9cWThTg/Cy2gh9t8OKPnlRXrCn3m+0adPL8gkfjRWiPry+KbT
p8hvHSfEvrm/XdccIj0xUYigFt7YEmvyjyYJ/39+6j8+EyLEnJ0290wSCH/T
hDAwn7Gk6T7pielC/M092ZziTfxophDKxtZRGWGElzlCmAaHHf5QR3oiXIjM
8ZJ5cfdpPvcCITwLru3IbKb8xCIhCvRHBIVG0361WIhxFeO2h8VQfF4mhDhJ
x+OSF+mJFcz14nff2vuE9qtoIXyPdUsc60l+a6wQ/dYYXnQ+RPUbcUKIqssl
4gCqd1onRNjwE3e9ZxE/2iCE39KCeanuxI82C3Hp45rZ7mkUn9lCdJTE7PfZ
R3jhMev//abBBQ+pv1AohFHnKS05QcSPxEJEPNlTWe9L895kzP/3XDjR4SbN
81EKwft11+DCNlcNP1Iz7++ziD8hg+bzJQgxK6/hW7uOlI9OEuI+ryk+tS/F
52QhTg06UrQzm/arHUK8XMd77ONMfutu5n3uvtg8OZnq6/Yy78d3pF1ZKvmt
+4Vgb4n8dPYv6YlDQpwLtpjf5zTpicNCfHwz/ZLjX9ITR4X44dR5vlKrJ04I
4d/7lM36G1S/kSWE5bp8j0Qv0hO5QugarwkdZEj4yxfizY3wv/V7SH+fYtbP
/U3ZXrOpfuosg/8DdzfePE94Oc+sz7WnS908SH8XMevX5HRHqyzKR18UIiC+
YeOwdeS3XhHifMlsWLkT/q4KYXc7mTu8Dc0TuiFEtnP/4uB07XkFzPM9Hrs6
j0v71R0mXi1cqMvPIv16XwjDaQ1vRrcjv/WBENcd/CtPuxNeHgkx0PnzqI+X
yD+qFuJb3uCaXhPJb61l1p/rCb3d64nPPBXiTsaOPuZ8qnd6LkQMN35HqxPk
t74SIsq885CcUur3fiPEhpqa0TYthJd3QqyYMuTR4rZumvj8QYgX6cFvP7mS
nvgkRPvRYTFTPxNevgox7XWRpRGL8h1NQqzOaDdvbgHlj78LYdzje1rQPlea
f8jgLaWrrX8M+V8tzP0unhVzqI7woiPC+MbknfkXtfPpRbCWO/LKml01eNET
wcvCcdLtJsKfgQiOju3OGNsRPzIU4cDCm/43DhCfMRbBJsuHv+sh8aOOIjjp
OlTNOkzx2VSEpRsuGw0McdXgz0yEc6nn5SZdSE90EyFq/4PyVw50vR4iNJ/6
yjopIT1hJUKro9GnfHtS/4m1CJOzbo12V5Pf2keEb7c7eZ63Jn5kJ8KNsBW/
t0dT/auDCClDw7k1Z1018bk/cz9/dAeoDpM/OkiEQN0xU0snE16cRDjzxiUy
zpnm0biIMP1qyJXYauJHbiJUz+t0oeyBmwYvHiIcawi98OQjxXtvESp/5L26
dpj40XARnrb57fhtIfEZiKBoeKjv2YrwN1qEa7MsOOmNVP/tL0KYSUpEp0mE
v7EitO251kl/OfGjcSJY7LDP6GlIfs9EEV65Trw7cCDVt04SoSRItv31YspP
hIigfyoYzwZQvJ/KvO/2OtHVHdxoProIE2+YTVYUEv5mMu/3UvCeLDfSE7NF
6FirWzxZu7+EiyBNzLxaf4Xwt0CEIMnSgIBq0hOLmPdX1m+qTyTxo8UibI0M
T1/9jvTEMhEWD3m682J7qt9YIULnd7dc3OsoHx0twqLOFwp18ik/EStCvOKw
vftx7bwxZn1UnnSZO4v81nUiLP/jXSwIJfxtEGFPQUyfW2cIL5tEED6+/nzg
cZo/whbhyWP1qaw+5B/xRIhced3TRzvvWChC38c+XiY1NC9ALMI2++iSPRNp
HpVMhAX9EmaEXKDzrZUiZl/oNalS21+iFiG5MbYpVKu/E0R4t3TfwimdSc9v
E+HPRYRMjyZ+lCzCaNvI67kdKN7vEOGH/8YK407kH+0SIdN6/4vXldSPsleE
7uOzBzctIrzsF+H6l12hEXGUzzskwsjnzeMS51G+47AI80eUDbHbpZ2HJsLa
pmO1rpOpvu6ECBlvf7e5LyZ+lCXC9qctIuU5qgfPFWHA0ZHrwlLcNfH+JLNe
H/zJHbCX5i+dEmFWt/1RTpMIf2dFyDt+V7GnL+UHC0VYFhhY0MOL9HeRCImT
hm2JtiS8XBRh11ndkroYwstlEaoWPVnc1InyHVdFKNyyfsKZJtITN0S42rPt
skPa/uvbTDySdMStudRvf4fBX+mtMq8M4jP3RVio+NJhVSHlJx6IMKhR72D0
AYrPj5j1XLPr6rJWVD9VzeD5SUnhFSuq33gsQgef5BnrVxCfecp8Pw/9vMYh
2vNYROiX9vSvzUrSEy9F6NaQOcNYSfvVGxHuLLretNGF8PJOhDet2nFGhFN8
/iAC55nLwPcvCS+fRPhq7/s8YQXh5SuDJ/sPgm75xI+aRHDOrn6u2Er6+7sI
ky6klxasonrDX8z3PCDuETOd6jf+iLC3xOp1XirxGR0xTrXM3Kn6QOdPtRZj
xr5iTslS8nvaiuE9xGX2+4/EjwzE+B62dv/WXMpPGIqxcOW+F2+PEV6MxSiI
mLLI0on0REcxrgQ/6DR1D+HFVIxpTds3zt9P8d5MjDu9lk34UU96opsYe+YW
nB3eka7XQ4xvLqcToj8QXnqK0SYp1oJfTvHZWoz0WWcDRkYSXvqIkfxk78RB
HwgvtmKMrx96ILvIVcOPHMT4vMX0aE408aP+YiwbGjIvO4rO5xokhtEae1aL
BeWjncS4NPwqz38T9Ze4iJGzrNGsTJ/mZbmJUfOzLGbHTaoH9xAjcGry6B1y
4kfeYvQ0ls+EA+mJ4WKIV7yPSHUhPgMxpkyJPtr6FdWDjxbDcEV9ZYOa9ISf
GMP7WsY6P6F4P1aMIz/jrL/IKT6PE+Oe6M4Hv7MUnyeIYT7aUC+4B+UnJolR
GRPs970f9dOFiJH0MsaS9Yb40VQx/rbfvGHXdNIT08X/18ea+Xhi9Gqf/Tpx
C/mts5n14fcxda0WL+FivPBuZ5TjQPxogRgHIs982ymh+RERzPWGbTtZYEb1
G4vFkP/qXrhgkXaenhiObtn9rg2lfFiUGA/XbnbY7EZ6PlqMERVt9XyjSX/H
ilE0dz3LRTvfcY0YLi/fWK/6S/O71okRl2HddPWAmwZ/8WKwdRf2HD+T9Pcm
Zv1kjz2+czz1W7LFeHK0TcE0N8IfTwyrsswqt3jKTwjEmJ7jveu/8yv+8SOx
GFOTdH8HGZKekIlx/ufw+KnHCS8KMYb10hEpF2vn94nR0X1ZzZc5VL+RIIZ+
+Lu4QXqU79jGfC92UlfuVPKPksVY/kTNveZO+iRVjFeDt57e5kl42SXGsTHN
WHOL+MxeMT42RMbvjiM9sV8Mg+dVPJPpVI96UIxfbpNf5Jxx0+DvsBgW005u
/c4mvBxl1vfOE5aD91K9xXExbnuHfGnwoH7SLDGcvTyeju5HeMll1u8zh5KI
e4S/k2IUjx7T9oghnS96SozG1Ehx5CTS82eY9/mqyx8xn/REoRgNn9o+9xQT
nykSY37C4iuKdMLLReb7izffmyKkfp3LYrTqM+9kUB/C31UGn0mNdXe+Uv3G
DTEmeonXj/9G861vifG22/bACh3SE3fEOOn7NdQqmfByX4wqm/aX/5u/oJlH
K8bhyMUd7MdQPvqRGKK9g7bO8aF8RxXz/by57Yrmk3/0WIz8C23jR04jPfFU
jDR1zZlPMsJfHbNearvv71pD9U4vxQhq84i95wjF+zdiXONWz/6knS/0jomP
pu1Yv9oRn2kQo6XV8t+2N0lPfBJDr2dx213jiM98FeP9sNWjnANIzzcx8a5j
fS/j53Se6Xfme1h7rdrxkfTJTzE6Vff+ue4s4eUP8z6KgmN1GqkeXEcCS5/c
tPZLCX+6EqyMHv7K4hHxo7YSqCN8vq9tR/kOAwm6JWatNL9HeDGUYGpZjEIQ
S/G5gwTyZ1vX/NxPeOkowU/LnzH9NhM/MpXgc7u5hV+ExI/MJFhY52A+vj/l
o7tJEH69p8injvYrCwluPf658Z0t8aOeEjgm+W6svEB4sZYwfM02aK03rbfe
Ejy0yyztvYX8HlsJzKYnVrxMIn7kIMGSQd/nbO2unccoQZ+QNmM3l5H+HiiB
XveDgn3riR85SaBTYRQ+fCjlJ1wkqJkui+2/kfDnxvy7qbOBWTH1/3hIwJmR
azbeg/IdXhI8nbPzz/owqg8cLkH2sqD+bbqR3wMJWl3PW+L6jvITPhIkyEd1
qW9H9U5+zPvKMnKzGkP6ZKwEBtvvtE4YR/WtgRLw23dbsKA75ScmSCBuEerP
m0rxfhLzPpW3avz+UH9biAQ+oUEuQ7T1G1MlOGyfkTSqL+0v0yUYcyl5VFQk
6ZMwCX5Mfj3s9C6aZzpbgu2dh1xJ0/a3hUuQri9MCOlE/Gi+BAK9EaMOpXpp
8BIhQeWA/lNDk4kfLZbAq0+rN+FnKT4vZe63Jp+14DzxmSgJzN3udl8RRvo7
WoJxLaVjRz4nPhMrQdjHjvx0MfVrr5GgTfXWhJtV2vP6JLgQEd/ddSTtV/ES
nNJ3E3a8Sf0/myQwcfVdmPmI+Axbgl1ND1q67aT9iivB2GqzwG5raT6eQILN
3UfMORNI+kQsQY7F/cWCZsKLVILW66PfFs7TnocpwZEJmz2d3pCeUEtwQLa/
w0s74jMJEqywsLr4i62dZyyBLMOg5foK8luTJZDe7N/3oISul8qsz7IFC8L7
k3+0S4J6t3kvD10iv2evBJn7v5X5PqV+jH0SzLPKqAlYRfPKDkoQWrNH3nyX
4v1hCVwNjFMrrKkePEMC3y7DHf3LKH98XALritt9XObR/IgsCR70G2yX0pXq
N3IlKIqx8dDxdNXg76QEqtL+Rur7pF9PSdD1eNbDysGEvzPM97l8ecv5CKrf
KGTef2ptY/U48keLmO8ZdTh0+Q46r66E+R7rz/gPGEDzBS5LEOyaXhj4nPB3
VQKbDaMuTDpG+9V1CZZWtj7Z1KI9L45ZXzr7DCJcqF/ujgRvxp5Zk2VG5xHe
Y/A/9CrrZjDxowcSTKkwdxseTX7rIwb//b/GO7DpelUSdKpo66C+S/3Dj5n1
r8P68t/5pv/i81Nm/R7vfM6rmPREnQSffFfNevKK8ukvJWjUiThoE071rW8k
GDXYt99/85k18zwlYHUfaNXDguJzgwQ9pRNbZ1lTPvoT8/OC1QqjANITXyT4
IKi3CXtD80GaJDih39H2dTn1y31n/j10+cv8ZKrf+CnBzTcRddtyCC9/JHg0
90x8jS/hRUeKA4qq2MrLxI90pcjJGTfm5yXSE22l2O47P+eKmvIdBlL8iO7/
4fAyyk+0l2LO2HgbV3Oab9hBitS6XwbeU6l/qaMUWb3v265qQ/XgnaWYbJt4
4N5kqt8wk2J3escLB2PJ/+omxVGD4TjCJn1iIcXSowkuSXWkJ3pKMfbh46hj
14jPWEsR5zjYy3U/1W/0lmKG0z2rU0soPttKEWXq7WKtT+e3OkjxKt0+bdlg
2q/6SbHHRbSk+1DKHw+UYkj8jOf59bRfOUnx68Twp5vbU3+psxSlk4a02Z1O
+Qk3KdSTSj72c6Z5+B5SzNPT8VBOo+t5SbFoMldkmk756OFSvLSzta3fSXwG
zPM9WpaYtYT0hI8UHhsHRN1MpPjsJ4Wja/6mb22JH42V4lp5+805P2keQSDz
fAcsQoO8iM9MkGL23jQnYXfS85OkyLbf/GdpKfGZYCk4x3vaF5dTfetUKUID
re/220T56OlSrNy3docwjPR8mBSe/FbPXHaS/p4txbG142uqLInPhEsB576f
7eyof2K+FCFPDzR7TiP9HSFF2uzTb0dak98ayVyv41rP02NoHshSKU46Hy33
ELhp5iNEMetxWUSrTiMp3kcz3+uSMvP4NOIzq5j1t/rFM7M00hNrpNCz8OuJ
HbS/rJPi0n6TuKTlNL8tXgrj3NqZe46QntjErJ/xwz4qrElPsKUwyZr0LC+L
4j1Xinu6/rsazSg+C6QYd6NplfIG7VciKdgGp6Y6viB+JJXi+PRAicM+4jMK
KT4EO9a6d6f6VrUU35HY2PYazXfbyrwflYPbWTeqb90mRYqxX+fQd6Qnkpn1
+7yX2i9Ty/+lqNy95lbSEZrXsEuKoY+cTj+YQfmJvVLkh8wwiT1OeNknxesL
PXoU9iN+dJDBx+evb0u1+eh0KQrjQorStPXgGQy+d1paTPMm/X1cinrpD3vr
AvJbs6SwODIvqdVN4kc5UkSvOLr0swPlJ05K0b9v5YOACPJ7TknRx8NJf8pK
2q/OSPFgSJ9vpiW0XxVKUT6134u239008blIip85S/d260D56BIGHzueGw+8
R/r7shRJ/bZsK/1AfmupFLMuzd1xR0T86Drz/CLLtcXa/MQtKdy/XbDdG0/z
qsuk8Nm54tj6flTfek+Kx3FWE2qbKT/4QAphvMF+TmfKTzySIrf9JH6vILpe
lRSuaU2rUicQXh5LceJ78sCvSqpHfSqFYOAi3aJo7XmYUsQve2q+ZR/piZdS
rBleOKfpPeU7XkvRzfS1WPqB4vNbKdrXbQzMlFD9RoMUV8UzTZe1kJ74KIXz
GZPno9nkt36RwtttzCKlG/GjJin4G4o/m38mPfFdClvjixObtX7rTylsLGUd
P1wn/+iPFEtChmdw31P+WEeGjANumxLLad6argzT35nz33Wl+NxWhlLz0svb
OpA+0ZehroPxkajPtF+1l2HJpYTUGSA90UGG6tvpSWXa/ISJDPtenngx0Y/4
TGcZZm91jrYvdNXEezMZovx6B2a2pfjcTQbjY3vzlb3Ib7WQ4cbee81jxTQv
o6cM/QbvmeSoS/Wo1jIMO7F6xZEiqt/oLYOk1d4FTkvo/ExbGUxiBHsDXIgf
2ctgZ32i4ONdyk/0k6Fzn/wXl19SfmKgDCsiGnUyj9G8q8EyBB7+GWP8nfiR
swy3X1p0q+hL9VNuzP//6NFrugHpbw8ZhAMnjLuaO1QTn71k6PDuitHg41Tv
NFyG2vOGv2IsaL4xZDhWOLVkWl/yj3xk2Dpr+u3QX6Qn/GQYtDwQ0weRnh8j
wx212aAdlYSXQBmyVY21065pzzuVYU9HB2nPTNITQTJwP5wblTCF/NZgGUJD
Pn1emE/zN6Yy93PSudPnYTSPMVSGPEuFp54t6ZMwGYKuPbAJjic9MVsGx9HP
90xZTnwmXAZDybLbjgKq35gvQ5X1bUObzaS/I2RISH9XM9CS9HykDA6BPrEn
RxJelspQvFVm4reG6i2iZGg5+WfXQEPKT6yUITdXpGPpTHhZJcO7WYvXRU+m
eL9GhtN3NsplXSk+r5XBuc+6w2dNSE/Ey2D6p4fjuTe0X22SgVdocXx5JPlV
bBkazu57PqGS8MKVobDVk6Nf7xM/EsjwppDj4P2R6stFMmz/OjJXuZj4kVSG
sQ/c5ub3oPyEQgaD0FnzRxto5xfL8N7X4EigGdVvbGXWx4YJtm/7kJ7YJsOE
qMvBz90JL9tleCAZnLHlEc3rSZXhYZznIbO+pCd2ydB2pVPLtk7uGrzsZX7/
kSk/qBPN39jH4HP1SIPPz0hPHJQhq/OM9iE6lB9Ml+HcwfMf7q+l88wzZIgz
8e0SNID8nuMy7PVp2n7lEeElUwbvr3+HXdGnfuwcJj6E5pzopib8nWTeN9fu
6eWF5LcWyBATsyRbNoDwckaGojt3TV8XEj8qlKHr5Lu27UxITxTJoJxz0b+b
L83fKJFh/qxVPyRDtPOVZYjgVvkfyKPrlcoQXFIQhjrKT1yX4XqHrrywK6Qn
bsnQU1gRxR5B+CuTwcNpwY/dF4nP3GP+vUS0YJIr+UcPZDiQvsR5RxfyWytk
aBP97MG9BdT/XyWDamPW806naD7RYxlW9tzqqnOQ9pcnMoyG8siZz4SXOib+
lC3SyW3Rzu+XwXzQg3upfah+47UMJ61TbgTVkt/6Vga/ubOHqaooP9Egw5ln
HFOTzuQffZQhwODvMmsVzY/6wuCpWfl10U3KDzYxP1/2lHVMRP0TzTJ0XBs3
PqUX8aOfMsi3sQYM/Up64g+DfyYo9jhC837/ytCubcOSQB/SE7pyjCuSzb03
jfREWzmcu2QurJxN/pe+HDNOr/f58p3ic3s5/Gc6bWyqID7TQY4XFzsmT0wi
vJjIcXuQ0TB+T8rndZbDgPcRTZvIPzKTwytugXm5HfmtXeXITXceNOIAxXsL
OU4nPlk1IZrOL+kpR1RJN9c3tTR/o5ccN+XKwz2tSM/3lmPIjsEd7ywivNjK
sdZ9tuehVoQ/ezlah4n3fj5L9a395GhWbrM2n0x8ZqAcr+MERn4+5LcOlsOz
ZUOdyWXiM85y/OIU3Aj+SPHeTY7PswyLf90lfjRUjmH5f402vCH8eclRvSv3
5Bk7wstw5u+PC9H3vkb7y0g5dNcPkrONCX8+cvTIMw6rP0r92H5yjLXXiXrx
mfzWMXIsKzrs8UdNeiJQjoE1V6dKrpH+niDHH/nBHZL2FO+D5Jh1+cOX2+uo
Xy5Yju/rsz0nXCY9MVWO56+X9u05ifASKkdpmk7Ej3GkJ8L+Ww8ve3cPIrzM
liNYmfL4nC/xmblyTLDJ2Fr6g/yj+XLE74/wTmhH/CiC+fnpP+4VdST8Rcpx
9HL6jSG7aL9aKofOzRSelxXVg0fJ4TDcb+uz1oSXlXLEbkvxv6jtL10lx9zv
r2+8+Ub8aLUcvqFu/cYFkZ5Yyzxf7rX+kV89if/LMep6gt7UIIr3m5jnVV4J
CjtA8ZklR2hybIBjDOGFK0eVs6lH+FPaXwTM+vqddmaxmvAnkiMlJ+pRrfZ8
F6kc1hHOc9u+oHonhRwB4ZGi4ltU36qS4+rv8nj/3lTfulWOA9/G6Sb/oHif
KMeKT30rbviTntjO4GPhX9adcRSfU+VYPkvtFpBH+nuXHPNipj0NLiS87JGj
96JpuT2PUf3UPjnKZJe61xuTnjgox3hTv58v27lprpcuR9zGe6u/BZCeyJBj
+vKyfo+uU37iuBzH3x96vW8X6YlMOZwmvAzv1pXyxzly/H69Y4iZD+n5PDlk
N9f88FpCeClg1mfktCyHyVr+L8epiwcWXsmn88kKmXjwsMWt20fCywU5BlU+
7Tr9EdVvlMhhLk/9OFdF/TqX5djiMe+2eS3p+VI5Vu2YUb5aqyeuy7EnJdbf
1Zz8nltyiF5tVZiEkf4uk2NKJ7s5HX8SXu4x+JtUeO/FJOJH5XJstN7Na+dO
eqJCDj0z98gbfYjPVMnxbfSjlLA6yofVyNGvqFKi8CN/9AkTL04UzczW4q9O
jvLkiG3uz0l/v5Sja1hozPHFdL3XcoSbvft1YgnpibdyLBzXdHrkSsJLgxwn
Xsyaap1N/Ogj8/1LnIffziW/9Ysc29pmOYTcoXjfKIdNkfH7DH+Kz81ycMPz
enx7RvmOnwxeXui1G+dI/tdvOXzYs8NH+pGe+CvHm6iAJPerpCd0FRhlf8pT
yaH6jbYKfG1xyxdMoHyHvgITN1YWBjyl+tb2CqjntAmJ1J7P3UGBTeceWTk/
JvyZKOCV3T78vR/lJzorIDVbn7kmw1ODvy4KCD/a7PsZSnjpqsDSw+fc2vQm
/8hCgZWOXgfP5FN9q6UCPK8LgQXlpCd6KZDU9uefN5kU73sr8P5gwInlQzw1
/MhWgS+20e0GLqf9yl6BTpaDz3VI9NLgpZ8Cvw+95Z9cT/7oQAWOHlxyYfZJ
qncarICfR6VpcA3hxVmBbd8Xr6rP89TwI1cFmpZldBiTRHpiqAJ9z1kU638l
PeGlwB9BBxdnMflHwxQINq2asa498ZmRCtz2n3mjvSPlJ3wUqEi0uplvSPkJ
PwX4M73m7xhF/GiMArXShDPpfC8NXgIVGBFmYmm4nfT3BOZ5q94vmXaJ/NYg
BawWznCOMaV+uWAFLlq2qT8zlvTEFAWWzdl0JT2W4n2oAuuzrvys+0F+a5gC
1/1984O19U6zmPvV+/SllZT2l7kKTGs8mPzQzFODv/kK5OSbbdDrT/xooQJG
ZxqPTj9J/lGkApt7IfBIpKeGHy1VwLyhal9CAumJKAVe3RmxvaiR8LJSAYNu
Y8b7HKX4vEqBoWsa1tz6QnpitQJFv2dtQLqXBi9rFZi6ZqCN7SHCS7wCrjva
dvdcT37rRgV2ms0ouiOifmzWf/82eed1mOZvcJnnjVw+OOwS+a18BTrnnC5w
k9L1RMzzB/QL9p2tPa9EARdBw8dDRhSfFQq4/e6729KV9LxKgXH5faxCxISX
rQqMz7wU+CXPS8OPEpn/333jsuAR6YntCrBWLgq09ic9kco8H+vQuMWfqV5v
pwIZFXl5ixdT/ngPg8/Vo1Kk1oSXfcz6LeZyP9lRfuIA8z5neOjXf6TrpStg
f2Lm1VBXqt/IYNbLc/OJFU00b/W4AgtSfRS9N5HfmqnAu8Cr7r9riR/lKFD+
KtP3gzP1L+UpcEmcFJhmSf5RAbM+K/wCLEZSfD6jQEPuucFj0qge/ByDp1bv
Tba199LE5wsKPI0t8WF7emvwV6KAXqu9N7InUD7vkgJx3r0tBCl0vVIFsk9l
XYjbTPzougID9Gxv++8lPXFLgcXPDs86/ov2qzImPsw60z4RdJ71PQWq1hjJ
QtZRP0Y5sx6vIDz7qJcGLxUM3m45xBb0I35UpUCx58Ofdcnkt9YoEPV+9bGD
JwkvTxQoWTXcrGg1xfs6BXzajLX4epX81hcKsFddvxU72UuDv9cKvPXgnrq9
kPartwo8NnnRt8sC2l/eK7A9snhLSTfiRx8V8JzklrV7KeUnvjDfU5mg2tiZ
+FGjAjZrPE40W1C/XLMCV8PHJgw2ofzgDwUMj/hPjL5D8f63Ao6PkVy2nPjM
X+b+F1zpeXMQ1U/pKjGs78Dcuya0v7RRYt+y4cdOFxH+9JW43zr+SeE34kft
lajqPIoT7kn14EZKmJdJ7K2WET8yUaKf0dbCHq/Ib+2sxKXMC7OPtCc930WJ
1IH3/D+wKT53VeJd6qgHQaNIT1go0Xjoch85l85bt1TietPqqc3upCd6KTF1
79LhZZWkJ3orcSFrf9PFD4SXvkp8WTzdknOfrmevxEL9uEeJUtIT/ZQ4mPXw
yphs0hMDlKhNO6EfkUn71WAlHvQdJE/uTH6PsxLu59/kZaYT/lyV+H3y1t1N
OqS/hyrhdDQtL0mLFy8lxu132zI4nPzWYUqsep4Rzk8hvIxUQnhd2t5Sm4/2
UaJXlE1NcBHxI18lwvxe9+nVja43RonRb6JP7sqg/tJAJXo0VJyIMCL9PV75
//k6//ASpMSiO4umpISS/g5WwrrpkiR2PfGjKUq0+HR5OuIT+a2hSjwMYWW/
kBH+ZigxR65701Z7Xt0sJY733/B5ygXSE3OZv7fd90RsAfUvzVeit31Cffuz
lM9bqITPHcddK/tTf3ekElc/2xfM8SG8LGW+14axUU43SX8vV8K0C2ecyVfi
RyuVWHvcIG/sN8pPrGK+d2Gce80n0hOrlcjhKW9Wtqf4vJb5/atFex2ukD5Z
r8TuObz1qwcTXjYqMc3l5oe4/YQXlhLZh04uvvWL8hMcJfLiddo/7uulwQtf
iU57yr9O1/PSxHuREjGCnUVdF1F+QqrEcm7pwstdiM/IlRAppFV3flB+UMV8
T8d9P9OriR9tVWJEz64LurWh/EQisz6+CQaa8agefLsSxZXqRs4V0icpzPr9
wG0bnUr8aCdz/wMeWf3W6u89SlzelXslPJTifZoS9dtatRqeTnriALM+2LtG
SKRUv5HOfP9F11mB62m/ylAi6mPS3bNRxGeOKfFyW6FX2RY3DV4ymfu1UQW6
t5CeyFGife0Zxa9M4kd5zP3mPzg+35zm/Rcocfrg7o4PBJQfPM2sb1bezcUN
xI/OKSHptHDKy/GUn7igRLtP54+/e0j1U8VKBFh13Zbzi/BySYm+Pw7eGzqQ
+FEpEz+WnNB5oK13us58Xy9e1vsoqge/qcTSAYa3XcIo3pcpMTIgNaT7POJH
95R4M/9V+otS8o/KmfikftJ6th75rRVM/At7KOzyhvhRpRKFXR62mrOX/NYa
JTySzvZXPic98YRZn4d//Lm/mfjRMyX4/RPixwjpPJYXSvgWP7/Y3YDw95pZ
r+Jd3Ilc4kf1zM+Pypj8roryx++VqPta+fdpDsX7j0pI28U5CsWEly8M/nbP
8ng3gfDXqITXJ6d8+X3qL21W4kzlZOmqn5Tv+KHEuZ1bF8WZU7/cbyYenJiy
Yk4U9Zf+ZfDdsPvVxhuEl1YqVIaa25qGU31rGxU2xP/+HvSI9Im+CnMFua/W
vCA90U6FYOnT+iAT8nuMVHD3NLzM2Ux+q4kKk0wq1GuaSH93VsFBemLXsW+k
J7qokOkvLl1zm/ITXVX4m557MXkI+V/dVYgJy/EJzPfS4MVShbJko96jtH5V
LxXebBjiPqAn4c9GBfvJkmdGKwgvfVUYwp5ZdlCP+JG9CgnDM5ZFW3rReRwq
jF8c1b20mfjMABV0T7+QdThI88kGq+DSqdTu8HLKTzirkBY0IJxVTfhzVWG2
0fCZuVtofxmqgvPHcwWXjUmfeKrQyXmE5YxZpOeHqbA82/F61nnSEyNVcDxo
LtE1J340SoXr/HUOkdWEF18VnrkJ9G230X41RoWX2Ufe3blHeiJAhVOWOvnP
UklPjFcxSyby28GTtF8FqfDwlu5G/RleGrwEq3Bp++LQ66uIH01RIX0uftWd
pfxEqAqr87NY/bOpfmOGCtsLdhtvHUz5iVkqrDLsxNppRH7rXBX2cor7WWvn
1cxT4fn5ogfS5zR/Y6EKKx7MmPtGSviLVOFHtR3HQ9uPvUSFQUEps9j2tL8s
Z9bT77LxYR1JT6xkvq/OOdGmEsJLjApyuw5t1p0hfrRaBdvNDsed/Akva1WY
Opu3cYmU8LdehQtd5j33OUv5vI3M93nA3v50NJ1XwFIhd+KdglPjCC8cFTw8
lYONO1D9Bl+FLo1D/u6oIn4kUqF2v4eR+z3qL5WoMGCM04gGLV7kzN8fOuWS
Xz7tVyoVEu1ruq5W0f6yhcGD3bDcq3+pHjyRwcv0r8YT+xJetjPfz2Yz+5qI
9HyKCvdKqi69iyO87FRhXbSFuayXlwYve1SwubO2tJ8F5TvSVPjedIWVMor4
0QEVOHpWC9IP0zyEdBU+rGozZ9NCL018PqJCH8mxa/dUNF/5mArfWg3caq5D
eMlUoWTzS0G8kPR3tgrHMgeYd06k/GCeCo98Mu8X+hFeClRQ5s6qZk2k/qXT
zPfp+TrduB/5reeY5/l6viCogOrBLzDPr2v2fZMB4a9YBcXys+Xns4kfXVKB
Nema/aPtXhr8lTLrcWzflfFLvei8LRUM76cGPbDw1uDlJrO+S5dOCRlBfmuZ
Cvs8OpmWZBGfuatCz7IiiwcZtF+Vq+BzY83vwZdIT1Qw621S2oaDEYS/ShUO
PI44cCaa9HeNCu11rDubWhGfecK8j/IOPGEO4e+ZCr9ecB/4DSL9/UKFbS5d
ny0bS3ritQoTZ327kmFA523VM+txj+KDvpz0xHvm/7sb503TzkP4yLx/tVLt
tstTg5fPTPy41DW0/BXhr5HB0/zRE3O1/leziiH30k6y3cSPfqjQcfWeifpz
PTV4+a3CrYiscyn2XnQemAr6C/WbHR6Rn6ijxmfOnygTG49/89p9dNWIMGjr
lLDBQzNvu7Uakm912dujNd//VRs1io1MqiJ9huLf+AE9NT5csxq0soH2J301
umy+OX2Sife/+eSfDNQoab/m9UuGT/3Hn/u1V+OmXudYvBuK/5bvVkM1zN9m
6dkGefy73m0jNfT+eMbZ7NTUl7gaq+Hcd1mt20nCp4kae7nTf8S90/DFRx3V
+H3+kzqxkOJBZzWqMi+Mb11FetZUDauRNxZUrtPUm9Z1UaN1Pe+3QTmtR3M1
fHfLZ8YZeWr4YVc1Hg0qm2+s1uyXDd3U2NFlYNNcF9oPLdQIyFfF2l/T+Bdb
eqgxd312zuoqDV+/YamGbNvz9rnp5K9aqVG3tCyou0izPnf0UiPqhcvzJTTf
8IG1Gi9avW0cyODt33kBvZnn/15hc2evtr9ZjZUH/XsXKT3+zet+0lcN/bpW
oRtE5J/aqdHuxZLqDgEaPcGzV+P5qfP1O65o9Fi9gxojLa8vCV1E+q2fGvUd
/Hb2HaLhs4r+amA9LyVjpYY/lQ5Q45h4atD3ToSPQWqkBU/73dBLE8+3D1Zj
4hhRy+95mnh010mNPXYvd8UbUv7IWQ2vgNqQpD6e/+azr3FhvseDyVvyAqme
wFWN/ORBubblmvjl567GqpcseWWuZl4Ne6gazwacfPV2Jq1/DzW441QOtRYU
n7zU4H/0Pvp0gGb+otRbDePo5lTPMNKLw9RYxnncvMWU9pMRapyeaXazrllT
75E4Ug0jxzOrGmNoHg7UqH5UKAuv0/jBHj5qRO+4/UWVruELq0arcTdlcN9l
XwgvvmqcuNGjrkM3Tw1e/NWIzAnXOWzn/W+/2jhGDcWA/albkzw18/3HqtE1
0GPZxdVD/50HYB2oRtkiW8Oc0Zr6UOE4NfZnfSobKNTgr2S8GgNXZZ4qf63J
X/WbqMabxA2rBGEeGrwEMetx5GW7kWvJj56kRk9Xc8cUI8JLsBprmq68trDz
+sevV4SoMcNlX/OTk8T3pzC//9PHZkm5hm+PnKaG3ZO25Q+PU7wOVcOt9JqZ
pBPtd9OZ93mN03vzCs28kp5hasgNvcyGraL5VjPVqDXdluZgRPPrZ6mx5c5w
mX64Jp7az1FjqW7m1Dieh2ae/Vw1flrp3fATaPsJ1RBUtbHz7unx77yNIfPV
8I7vkvCmjPTdAjUG3DyjGqFHeFmoBq/4xdN1tzR8xXuRGjo7W9cIEiheR6rx
tTS1Jf/1UA1eFjPvz8T727VEzXyf7kvVsEl+2/+OnYfm/I1lTDxwTLxQM1+D
v8LlarwePm9fwl3Pf/Pv+6xQg22T5Zd4kub3rVRjW4+4ts13CC/RzHrtGCDY
sIjwskqNFSvbHZjcTPouVo3g9Op9hU0aP/DuaiYexnqUbD1E+iyOWT9Pyrn+
P0hfrGXw/6zXvL2dNf5tzTrmfduF75sywlOzP8SrobzT4ULoVC9NfN6gRp+G
c1MHPdX4LWc2MvcbnOjxvYnwslmN90t8+zeO1ug/KUuNH6EuLcNTNfmLS2w1
pje8y4SztwYvXDU8S1gOtRs0+FvMU0N44UFZ9TGKz//r6crjucy+cE0ZW5ZU
SotUIm0jyV5OYrTI0EJFpSzRIimkUUmFkrz3tpkmS2QpytaQpQhJEZGKKKRC
KJVCNfzuuMfvT594+37fe59zz3Oe59xzTIBFrxUnDyF4/vuzeF5pYpSQyfmo
e4AAZX+OdHlig/E5UICOiW9adn9FPnNSgKd932wnpvL8zidIgMX+TntCn3E/
aPopAZTsDsvePIv3yZ9m8Vvucvrj43ocLyECaMZa329byvGXL7D3G2gSU5+N
+RcVYIXyla3+8zn+HM4IkLy3qzJ7NOLlrAA9lZntQdN5fUDzPFu/i5o1v33k
9SDXCwI41Z+8nqyAeAll7/9L6/z75tgfeFGAS4mnJr5cwvM7778F2Fk8y85z
NvohLwngnaRib1LN+dekcHY+RV4ILxLj/ZlHIwSIUwv1Pv0D9bNIAWZ5Li37
r/90AC9RApgGnpVtIhx/W6LZ//9k3Qn5JtQ7rwiw32GL47yXiJdYAQRr+ykP
1vF8Z0ecAEWubyUv78T5EPECTM64pmRizvEnc43F/7URnw4kIh9IECDs/J3i
hnT+vJREFt93mzbYPOL9Jgo3BHir1pUwtUKL4yVJAOuzP9N6T2M9NVmAlLLi
FrE2Pi9iWqoA/2TMCDmcr8fnS6Sx9XSfvGqGKPLFm+z7uLW++72U54tz0wXo
khzfsKUU64cZLB41aha453F+WHFLAIUZ1tEq1zkfkcwSQL09UXlhBOIlm503
gVlVkRXI/3LY+wy3jdypoTeQD8vfYfnF6C8ePy20OV5yBWh4pbQ1jJ0fA3jJ
E2Dfrw1LW+djfM5n+c306DarzVgfKGD5UZBHmKEY9+8WFgoQ6Fe4+ZMt5l9F
AhyJcm73dcb8+D7LD8pnm29kfGQAL8UChG96ZC4hw/MjsYfseakGnvHs/BmY
31IiwANhhuwBb+43SSwV4KJFcLAU48MDeClj+3nLS9XioXj/Yzn7/KHSaS98
Of7SHwtwQLlqxPs65IuV7Pxu/O5x9Sn6sZ6w/WBrMPTdWu5Pyati+UiPRlCb
uC7HyzMBzkQvuXbDC/txngtg31pb43WR329XUs3icUd0sPBZl/czvGDn8dVz
lp/vcn+pay2Lv44Fuu0L+fPi6wQQu3RqwixD1HdesfjfoiotdZfr9971Atie
3RhumsPzo7QGAWR7mkqG1qL/+jXLj4Jll88Dzo+tm9j+uq/i6JOoxePzGwEK
Yyy6c++jfvNOAOd3tv+2b0W8NLN8KKY36Xktni8tLD6ljvP0/AXrre/Z+9r5
xExyKefTO9rY/lvhL7H+qB7P/9tZPtY33rXLEvnTB5bPKoeM3JDO5814fGTn
y0btUztVdDleOtn6uSRuOieKfPczi1c5Xvt93Dn+Vn8RoE5/zlz1XvR7d7Hv
c3vnc2n27wN4+cY+z4aGnVmWvJ6xsZvlD94rUxMLES89AlgIJltLi/l5NfS7
AFaqFfX1Uvw+EOcfbH/H5fnst8F5LT8FuPlAU6XYg/MRyT6WL6f+I7ngPsbn
fobPN90qq2MQL0MIbDs4XEWlnetR8r8QKHP1Gh2cw/tXLYYRcH3WOcdQbHB+
KoEJbpr24hl8HpjSrwQ0/URSPSbo4vwwAh4JJuOPKGM+I0YgN75IYjjL5/7D
X584Aa0qmy+eynocL5IEgiIXqt8ZNjhfjMC5jyZpld2IF2kCa4MunI85hPOO
ZAi87zJLzNyMfgVZ9vcLlnyceE9voN4iJ0dgWttz/RnXsR9tFIHnUkl2/+Xv
A3gZTSAt8Jzkt6+Yz8gTsNFp7bQtRD/LWAJrnrmqmOZzvTJvHIGu+b593oa8
3v9dgUCWUUnIiSzEywQCqyr/XPH1Hp8/GD6RwNTvI56+iuD+FRFFAnYRGhn+
47H+NpnAjkZjOxtZTY4XJQIG29sLMrQ5/5WZSmD7fjf7t55Y/59GoGiTj/qU
v3g9NE2ZgMQr66Guo1APUCFwp9jKvugG+slUCVjHGQ93SOLz4m/PIJCgVL9r
hCzen6tGwD/UYm3yefQfzSJg3Kty8tUE5CezCcw9eKP42nzEy1y2fi/LurJ6
MT7/RiBUFx4XlPB5aDHqBK4k+A8/1of1Pg0C9LnShKYa5CfzCUi/2Z2s4sTv
c0rSJLBOM2aC5D7EixYBsaqRMCeW119XaxNws1NsUEd/TZYOgVMd9Y8Px6De
pMvWPypoW+UcxIs+269+P3eLbuX+2gsGBBw3KIyynof64CK2P7J3+k/ax+u1
zoYE8tPv5ab8y/3QUUDgm1JV+Znt6N83IiB81U7aq4/8ZAmBWKfXh3Z/R7wY
ExjX+uHD0lL0j/9OIGqueY5UJeLFlL2fN3HBy2vQX7KUwJHPBpHitVivX0ag
PfOYpmU35xMbVrCf5cpNHl3D/mQzAn2jr6uq7Mf610oCCtnFRodDuF7i8AcB
0VdaFb7iCzjftyBgZVHdfDSL94+IrSJgsXpY1RIrrgcYrSbwePH8TeFdg/Pg
CFwdH7NoDNYn5awIhK/Jm5pnwfMjM2sClzdo6l4qQf1kHQF5y1BBzo7r+Z3r
CbSZbNqxyhrjsw2BDzpLn/hv0uf1TlsCs72K3l5u43zi+0YCUy76xPU+xftj
NrP192tevV0b7z+0I9BSse5x9BDePyKylcWbpIMml/WQn9gTyA66OL/HEvtB
HQjcKtvqvPI+4sWJ/X5xrkRUG+JlG4EqkS/RH1uwnuZM4FFLHDwR4Xyiw4XA
66nV/hbxqNfsINDqrOHiUoj+pZ1s/d52+Ut6cf7dvYuAZ0jxfvc+xMtuhv+d
BWolddiP60bA1u/mmVMxvF431J39Pr3Qn6CBfoG9DJ/7Njr9vMf5d8w+AgVi
noW9fZxPSHqy9Qn+InZ8CvpfvQhsSchTtLHmfCJpPwH95JzRCwXk895sfe56
Vt9pR3/BnwSm+10oEb2E9VofhjfbwqDrSrw/u+sgARm/xpQliegHOczWx7w4
1riJz2+84MvWz+mGbsrgvF8/9j6/GlgFbEV+cpS9L9XS/iIXPu8j6hiB0Xea
4LQc3sflT8Avd+vqIdrY3xRA4FBBlu1kQ36/R2Igi3eOij0mF/H+qhMEjjo4
hkoEYf08iED1Ac2e3ETkJ6cIyB3WEBffjvdBBhNYPs5adKgG15c2hBCQan2f
vVuR84mzAoFFHk22C7pRTydsfyio3frjBa8H65whcOMv48zfNDA+n2V4u1xR
ZK6N9+GdZ3go2ba+yYnXI40uEDiQ5/Y6RYz7qeJD2X7oTD1JAwbnr7N4p/Rj
nMYaXj82+5uA8+Hq/lMf+PP8LxEI+HGrcowu+uXCCBwPSMiTtkK8RLB4GqkR
3XYa+xci2fmzMHZDU/ngfD92fmTMCaqo4/2ImtEE1LyDplydjXrOFQKfW5VS
FCPQXxdLIOJjv6x8EeIljsUnkBiptgv92/EENGK9TWdeQz5/le3H5D6J3j7e
L7ssgcWvWC2jvBVY/0ok0D0mtUOI4fXqjusEkp6+fPfkFeIliUDxw+jTU4zx
vtZkAnc7Te0LDLi+151CINAx81blRu63mZdGwEiq6MOi83i/7k0CHVdj9dIX
8f7EoekEmqc7bP4xj/MJ/QwCGfq9hiv3oP52i8Xvmc+1jylxfbs+k+3/fHk3
W2nU+7LZ/kl1OvQ2BP38OQxP1+/lHivm/Lv1NoEc5/I+1ROIl1wC7pbF42bG
Y702j4BLuujWgFGcT3TdZfHiid/K7EWo3xUQuFb6LbnRGuvrhQTiLgsdn4J5
/0vfPbZephNK9vkhXu6zn6X/7o1o5fpvVDGBnZIT309V4vlR3QMCE5f9EpCl
jP1IJQRmDn3pV+uN/WelBI6l3Lz4MZ77d949Yvhba31H2QDxUk7Ae73lmBw7
fl6dfEzgeqCxzPpGro90VhBYmv65/6Yj3q/zhL3vstDmB8Hcz3u2ip0n8bWi
yw+jX+QpgfN79EY1jkU+/5ydr++K3xvmcv03vJpAf5p9QkI51xurawhs1vcX
jzuEfq5alr8E9OQUmiOfr2P5W27n2F3x6Id5yd6ftOHs0DCst9YTWLxPViRr
CeKlgYCOVOZnRWPUgxsJmO16Rv22oZ+xicAw+75/3/zk/Ju8ITAmYuHa/lz0
A78l8FK+fNZSF+xfbiZQ3pZ3KUoB85kWhu+CuqyRhsjnWxleZ+mN6xmDeGkj
EDlNyvy7BvKTdobf2Cr5mdrYj9LBzic5uS6btZx/L/vI9sfcbZaZc7De2kng
sNHpVpFc9Hd/IuD7p6lFxa/I57+weCsqo3/gMp4vXQSCo+ytRrmjH/8ri0f3
KkKe9XA9aV43gV11a2Oz7+L50sPW8+zx4SY70B/Sy/JJr+x15Z5cf9D/QWBe
k0pNqAneN/CTPU8z4tHDxegn+Jflgz2SH5zuYz7TT6DisltHrB7iZQiFz2um
S339C/W5oRTcO+Sihjlz/E0bRsEm7kZGj+/gvGAKOpM3+B8pQ7yIUHCpzy4x
N9DjfF6UgtHlqSszCeYzYhS0r1jMibuJ9S9x9rzGvZJas7DeKknhtF/+7ZQO
9KOMoHDtTegr42aud9RJUZh2e4zrC2WMzzIUbo9+pDP2J/afyVKQk/q0XvZf
1CdGUliZHhtYL8/1EKVRFEyeSklsDhucR0lB9viw5+sduD7SOYbCw4jzi1Qn
YL11LIUgo7pP+8zQ7zCOQszbYx0Z1hx/ZQoUtmc+mnwgGu9XnUDBKlq3UEwa
/Y4TKfjY6++uieF8onoShTO/q354VIH9IZMpwMfG8aeKkM8rUZiTHeqotobP
M3k9hULhggWuEx8gn59G/z8vZiA+K1M40fai+oAv7zfsmE4hWq3OW3Jwnp8q
haifTjGHnnD9ksyg4NBU4an+ieOvRI3CdNFq04ItqE/MoiBV2CNtW87x5zqb
wjibUyKOW/R4vXUOW5+7S9QCggbnZVK4pDBrx4ID/LzyVqeQbV/Tf62M50f1
8yiIRE50XvUK+fx8CrbL/aS25WP9S5PC9XDxi9IP0b+0gILZ2DCng/rYr6JN
wXxGi3b1Uc4ngnXY88XaNZz08X4HXQoB461Nzfqx3qpPoaR/+njFR/x+gx0G
FIbUnHeQ3oB4WUjh37Wu+VrrES+GFH6EGFuN0tQdwJ8HsPd3ace+tAb0Eyym
kFZ7SVnTUp/zkyXs5xuKAXb5nE/4GlO4OffE67Bc9H+YUGgeckANdnN/1TRT
Cs9161OPjsD4vJRCxcMHi3VXoz6xjMLRrxEVrmW8n3LuCgq9LyX/XvSV48/Z
jL2/KIkVEf/g/VErKVzYHVHmVsj5t84fFGpt7AsS1vD8yN2CrUdzuEttEPpv
LCloibmo2xB+XsmvpqC4t9Fl+Ek8X9ZQ2Ouz7knyZj0en9dSiBOtrl98kN+/
oGRNoW7YjzgJedTz1rH94p+24hdX9Desp3Cw9JJMcx73w820YXj1cnqb9wn9
DrYUXvy8VwLqqK9vpHBc8lNIdyvmM5vZfjiu7tO6FvV8OwqO3rbu65qxXryF
grzZb2OtO5HP21MYu0Ok/NxK1Ccc2Pdfd9bAXQn1PEcK62wl9aY1c31w0jYK
X5Jijzm2o9/Lmb3/j84WbopcH8xzoTDK96GaeT/Pj1R3MDzHy1Q1xAzOJ6UQ
Ly42pTQO8bKLwp24N6PV3qEfaTeFZ2Fi354pIJ93o9Ax8sj3SV85/366h4KE
xO9f1/zF473MXgp3nd+Nang2OM+U/b1zt1HNM8xnPBj+U/zcQj+hH92Lwnl/
qSyJvaj/72f7s37VAgV17he47U3BbkZNYCVBPe9Pho/o0OJD4vocLz6U5ecX
b79bjvrEQQpqoT6aOZ6Il8MUFDZuDn65Avm8L3s/LfcV/6u3DMTnIxRUUmtV
yrKw/nWU/p8PDODlGAXRvf6OHtdQnzhOYX1o4qvJg/dvBlB4temfm3vw/hDf
QAoa8cnXFZfx/CjrBAXTN1M87v2O98kHUdj/h3HrnqjB/J893+5Lhz9FfSKY
fd4v8T7pv2I+E0LhdV2Rms9oxItAoXjUudQyA7yPlrB4tv1m1I+hyOfPUBiZ
KRb21pj7GdzPUigVGVu0KxP1vHMU/JSdxjybjfXWCxSujl5/UNjM+YRPKIXv
Q8Q+JDYgn/+LwqI2nTGPr6I/7m8KM7OOWybnaGH+zz5fr5fUmgnYfxlG4Zzt
/kSrDs6/Z0ZQ6JoklZeaz/Mjh0gKjXPbzeq/oz5xmcXbK79lTmnh55VYNHt+
hrjL6hFYb71CwevRomWFlpjPxDB8rmycY+jC+YRcHIsnhzbaa0aiPhFPYXHQ
eLnqhdjfeJWdj6bvT57sQ7wkUGjSWeMWSPG+k0QKw/3OXK1SRD/edQrbSnWM
Ri7k/Fs1icLUdxXm32uw/pVMQeZXv/NbLFCfSKFQqbjZLiAA619pDI9XOru1
nNH/cpPtz2RrsZy3GJ//+e/8mB0esArxksHiQ8vwP6bp4vzRWxSW+lHlrn3I
5zPZ+V8UtCrWQpfrE9ns+5z01MpeOJj/UxhT25xvFKYD/wOKVJ2I
         "]]}, {
        Hue[0.8503398874989481, 0.6, 0.6], 
        Directive[
         PointSize[
          NCache[
           Rational[1, 360], 0.002777777777777778]], 
         AbsoluteThickness[1.6], 
         RGBColor[
         0.3987782857142857, 0.7844317142857143, 0.45559771428571433`]], 
        LineBox[CompressedData["
1:eJw1lHk01WkYx5GtNG2osZcQUpZL1tyv9dpLTMkY1YuYkUwlI8sl7ZiRkhpp
oqSRLO0i1ygi2UYqWyJE0XVky7XceZ1j3nN+5/fH7zm/532+z+f7XUOCt/kJ
CQgIRNJn7q0YW5I2eGTY/HTIds8kSR+sKTgYkPSlg2l3Mmnpw1wf6Fd/96fI
Fy4z4dsVJ4NWAkMF7rLB3gnmq0iRlKiXBO7dNy6Xp/OZAXzHzshhgthDtsnj
osLQ4W5tSb9NUKUVwLrYIwaDFKXckbsEBt5F9oufSoA5Gqjgm0cgeLHVr3Fy
KUY8lnSuziBQUWcnPB5YjoylXttbBHxQFLhwMl1MCr/KVzlppBL8elwv/Mdx
aQzvjfN25xEczH98Vr93FTjaya+tPxPYb/c4tkhQFl3DLF7/BwKOxH72myE5
HChRXeXYQaBXduzItQ4FPGjUG3dT8UHAw+81jvKU0Kj8csb4X4LSJWmMa6Or
MVJ0oCpqht53yMiGJaSMd62uotznBDs2nZTMmVSG1POhhfJ7CD58unB38fBa
eCy2E1JKJ8iNbwsQ4KtAZO1apgHVY+/cGVdFWIz/wL0EAs1dJb+VfVFDa+q+
89nZBBttHdLzptYhJ9N2ifcgwdbfL+5fMaKOdq7bTCPV7+5TWXdxQU36zpWI
qyZoWhigvO+bJjSNXpkde0SgFqazpWloPbjLC31yygimDC1lSma0YH/YvWPB
fYITA66FimMbICXlOnX+LUFN5qHAUiFtVG8RZoq9IMiR0coP5mkj0VM/WqOG
wL/gCedTmA5W6uQnaDwgMLlfFcrh6+DjV7/X/FwC/u9bbYMjdLErYUX/TcpD
uX+z9OoJXZSKFFVE3CPIY3WFS7H1kKYtfOtrE8GhNT87VEzq4dnVloYF//MS
w8BT7Uql9mgC2ZINgYenGXCo/yOURXl4n/LARC1MH/8WdaWt76f8hHKuyvL1
IePSzeTQffxB278MN8DeTq20gEMEbpp15pHjBlCfbPbk1BPoDy46GxG1CZUP
68tnPxLwKs7t0prcBMvVW/581kuwSLFGcizaEKmBixIzThJUtJyqL5gyhOe2
mOtRVK/9O3N8Yn8zwpCEn0ES1Tvk/PfC22eNUCCVsFChluoRlP5KNNwY/OtW
n9fTfY2peyU+HTMG73CcU609Qae43+jDSBO8CQ75+8VNghsfBp/5fzOBM/vy
Qv0uAlqs7hVtCsVkl/X36XdH9p2eVVOmeGzsuyw8iGCZhzFV3AzRNtFdclkE
q85luafNmMHG2/uz+CWCd4EbVZyPbIZyE+Ovb+UEzx0Nz1gImMM93JVVQPmP
FRuxnokwh+31HF5fKMHcOvImzBFXuY1h2jXPP5uJRwqi0T2JBBOpEvZuPCZO
y+jq1nUTzNlTyBRY8c/PSb80zevLBs5pilnY/kWgK35b3vMJIKHIHdCtmOeP
D1wq5eQxRgnmxr+92QKFSu3p3dSfPPYvT0IiLKC4INTRq4Rg4D2t4FigIcWz
OPJvgtoaeqYt4OXZvnkj5X3OzjdMLCEm3n36IfVrpoa0vxLbEjG8jmvKDQSn
VrbUTRRbItCN4ZBF+0We/EnwIN8Shq9lEgtpPnj6mr7fstkKbQeipHbT/1vs
7m1QjrDC2x8P3ukpm5+fY4XY0fgQ8RYCqTlgp61wdrJ4ndONeT6Y1sgbkrnI
3UEwh1NtlDXYa+vW7KP5UN0ftDOn2Bq76s+8OeVC0Jgcd28p3xrVlxOXxFC9
Hhx1kes3swEvwXlch973PKWvItwGIYRhpGRN719fsB4cG2T9UGlRf4sg+KWn
guS0DWoefbkqTfNxNy0/x7QF49aazGa6b+rmDYFRtuiYbe5LE/WBqujRC1bF
tpBOWtcj2k79EypSVTJri2Os0853KS8TbtRgZiyUBV1Xi0sjaMPN70LCWZDu
uGLNl/dBA23PLWGh45Uky53qdffK0M3nUywQr97scqo/rW4F0w6+vhbWhzMJ
4ng0UKLssOJ0Z+Eb6s+gvqns4SI7dNXlZD9uns/jWTs0N9ul7qD5uO3AeBfD
zB45Mxekle8QUDpKl4fbI1f2vaEh5VW11ONrfIk9tgp1T72l/M/h5Dtlj6IF
d3b20vln5DISOswd0G98Rqxj4n8/OUDrmQf3H6oX56NlY3KRA44nz+be6iO4
t71SeOmsA+J3rsxcIeiDC1bx+/pMHZEfW3XJhubVpc4yM9doR6RM56uQNspL
7YlMjRJHXFDc07O8YJ73KUfIjJ034hn5YItc//2j5k4o+mlgWD13nvdIJ7iP
uS5ROU55GQs+rlfkhIwynu+euHneZ5zQJB9Wr0TzcJDG7QlTZ+zltvkyCEEX
bc9nO+NaqKdaAM2X0quy2u+eOMNC9dEmbzo/nTblAc8ZGiMntDKpninT5IW2
uQtC/UY/X+khCPukpise6YJyNxfB+FKCrKAvR+WSXCAwd9J98R8haZk/
         "]], 
        LineBox[CompressedData["
1:eJw8nHlcTN8fxgn52kLIni3ZQzT75CFCqKSStCnt+74vM00zTcieLIWQtRCy
hxBCCCHKnj2EEOV3637u7/7Tq1c1c59z3+d5Pp9zzjTENdDKXaNVq1aP2rdq
1fzV5Wr0yYwSc7RqvrYtxaKl4qcWjeZ45jH48IUHJpDO/2c6UmwBbHpjc+jt
JBheSI7OSbBAZZfTfs4NPPTMn/k85owFBiQbH50wkYefmzrNXtBgga/jZ/1n
9UCA7433ot7pWuLk5bbhdSECuH8vPHBfaolre2tCnqwTwnns78trnC1R2//w
aN8JQtwZ+vh3QoIlhh6b/WO5PR/nu5e+9c+yRP6bEafKz4gwzeX17aHnLHHp
ybkBsQYCHLG90rZrtSXe7fqz5/U7AfTm7RX8+WuJzuvWuZx+zceglA/zT+jO
h4FHkDT7nhBaYZXYLZ2PpKhjN5WbhPjvwAD7pc7zYSbyvqAVwkdMTtMKy4T5
GHdmhbdFrQgfMp9dkGTNR/VEAxOlkRDMuz/+XTQf+hHvr72oEaL57Wuq5qPs
2fxETyc+rp6tmVb+dz5i0+ae8bEWovjHSIeVulb4sLF8kXuoAIdf9Z6TILXC
jQ4RRgM0hZjUfDlb4YRcL9DTQIido3p5DkqwwoL1tv19f/HQazAzollWGL00
gH+tvxjd7IRHrxZZIVk/fJLaTwjm6ew4XmWFN38+bFwvFKAhwedM2D8rnLeI
3X33tgC+4XO/uOguQPcwvQt9AoWo8jXQmyddAE2PRsXbaCGst8T/6uy8ACqT
N2e8dAQoWcM8kfgFyFvUXTDEXQC+eqrL6y0LsH6Mb39FVyFOPHCYtaloAc7l
r7ZbsFaIHcfd89KrFiBGe2zv7+uFGK4pW2/ybwE6zbIRF1cLkPHX9dp4XWtE
9V21/+Z0Edp/m97YX2qN4YrqCt81QmiMUek8crKGoUjv5HYxH1/7RrS7Gm8N
O/PkJeU/hXBtFrzFGrnPY/qPGCyA46xNVsFF1tD/M+6xfIIAc5tvsMoaHaZt
WrL7iwimgdftB/6zRl7bEbNFGwRovr0OujZw291r16oBAjBPo/iHxAYC24XP
+/YUYP8+5nKywaPlpj+/zhdhwPbl1RnxNjha9anblY98rNgQoJ28xQZNsoic
45/5UN06NAZFNrhv0lfDahkPDQy9Y6tskNZ1S5xZqAjfmnlvssHxL0cEt3oJ
8OLjRc+HA23xZYpJyso2zHi/3LX5ksQW915o9U7aKoRF/7dHZU62iHvrkLSt
TsDyHm8Lg/DJiU9KBDg9u7PGmK222HJAbvBznxBjUWvUu8gWRt33bot5KUQW
77Z3mypbVHTe2Vl9j+HFc5DxxSZb3D90KaLxGvE+cCHaGaw0HNjEQyKDx1rJ
Qrwbkb9vXaGQ5d1pIVL7VVqUdheyvMcvRM6/HrU5QuI9eyEw8khgur0I984x
N3h2IfKiTianDhdgRiGj+MlC6Lwd0vX7PAGab29N00Lw+oQ/s1YT7wPtcOKb
rXZUNwGGMdPbR2KHkYFmAdXpQuj2kGSOcLLD1xrP334zROjSDES8HTrFjry9
qEiAdEvmiWbbYVqt44YZz40gN2cG7KwdGoS7RuRb8hEs7fhgxxM7BK7slOe9
kM/y3mSHv71LMqwH8lneBy7CsA4+62yZ8X2wI0jaccoiHF5TWVzxjnh3XISI
LbfDPhZOZnmPW4S94wzugHm+LX6XvQjGL/vNedhJwPJ+dhG6iMSLfh8SsP73
ZBEkuR/0Byzio2uNuoHftAgfQ7/M3RgmQNIT5gYG2uNY6OPMNRl8JA1bd+ex
sT1udTd3WGgsYHl3tEfZhvBkXh8+y3ucPRb1XtMh/jSf5T3bHiXnDc1X9+Gh
zDhO6XjWHmlvr6w4Y83H2XGM4if2qN6wQ7fVU+K9yR5V6wOdrvOI9wGLIbsZ
/u7XT2b8mbcvMF6MJx8WGq+ZK4R28vnS7Y6L0epWpkOJBR+KaAaIuMWYWv6t
fvVjPto1G1r2YhwZ1flZdQYPEUVb+40/uxiDh42JiNnBx+da5qpeDOMbY/u8
X8VHsz0/blyMZ08tZnwzZPz8cYHtlQEOiNVXVOZs4OFGjx+BCmMHZB070DrW
Wwhj5vEFOTqgX9OBNwfbCXGw1ckHDnEOGLxs7683qXzoT2QcOtsBtX+qCoY6
8ZA54v3T/8464C5/aFXMcj7WNgdItQMGyKG4e1uItrZa4woaHdBlVNWZmr8C
NOOQPcARY9dVzfFneGrJJ2NH/PK68O9OCQ9eqz/FTXF0RFTjuU1RzwR41DzB
4xzh/uPB4dkqAct7liMuLm3sJcoj3s84YmO7mjGXdIQoYux+XbUj4g34mbNG
8DG+Sk9T1uiIG8dP7ZSMFWDbXU2R/wAnyG8khC6y4WMz8/ajjZ0gGDNqlP4D
Psu7oxOk7XmZty8KwPz2trsJThh38CVvx24BoiZY3DuX5QTj/wZikxcfzdM7
/4wTtl3oqnO3H+OPCxnCqp2Q7xY/ICyNj7vzGIIanfDc9Yzab5AI05uvAc4o
GXa79pc7n+Vd6oxVXlt4u7L5LO8Ozji5edj7txkCyndn3PIM6XOVyd8W3rOc
8WN8WrX2XC7vnTEg71e2+17GH6szjomqnWG9V98keDUPTYz96Tc6Y/IxtaKz
PfGo5YKbZ/XHle0Q4JiMmcC6LrhbsSrX8Z8AzOgbORm44P3N/V8u3+Oz/jPF
Bb+OFE9fMYnJ82ZezV3wQfNDl89jBOz4Obng9ss/RXe2CfCEwattoAtGTJ8/
9m43ur8EFxwwFfeZkSxAcznwZYUL9g5Xf9/yloc5l5knnO2Cwk0PpCP9BWjG
f0a+Cz5FxnsMaJ6fzfP1nAs8Kxr3yx/w8GsBY9hlLrhxbrRZ+Egemh9H92oX
2Ond0p9tIoJBs+HUMvcvv/V+u40AHs1XkwsMt5nZdb/BjB9jr6Zdl2DYHMOT
zx/x0Wx/Z3SXwH/P34k+4Xz0ZKaDocESpD14HT/5OY/N4ylL8PdMhxRJEY/N
H/MlaNJ3qHr/g/OrJZBPXTlqJvN8LuYzEyZgCYoaxl/Ze80If/d+LZ+XsAQ+
q/e3Lwln8nta37PjVjKv7zQk1PkG+WX2Ejz+ZoH6TCH2McPTN38JAkcsidUO
FiC3+QaKlsDu+I4R1ff5eGrB3EHZEgzZ8dX9FvP8GTc//KpqCYLc4x6Hz+Gx
eVa7BMWRw/67JuGxPDQtQZ14z7Uty42wsoPujR5dXdHmhnhcr0Y+msuDZbqu
COp82HDPWwGmMHbW2sAVxjUNfvdr+JA0T3BjV5z8m/T6TxkfYWv7tLU1d0X+
Pv7n61f4ODyGSRhnV3TvzI+0/sHH+2aDCHDFkUEOvgtKhRjafCW4Qp4VkXv2
pRGcTjEButIVR53vhO8bywdzd/pR2a643Lf042CG99tMnNfmuSLGsUfGij0C
3LzBXEWuuLYhrevbBUas/5W54tbq3gV7yqm+eOqKG2mNHd+fpzytdUVmpfjN
jI1C8l9XhF5cWXfitYCtB7TccLJuh1GgQIhxzeWurhsy2+T72ydRPTzODd8H
qAIKp/FY/zd2g9nJ8ux1X3iobPYjczf82dHxh/gX5ZezG55l6n8blMVHt61L
FiYFuOGe67XJO0v5aI6L+ng3+LeZWP5An480ZnrfTnfDelOfbb8O8VEsYQr6
bDd0MHhmkybk408zIHlu0Agtdx5fbYSfzbwXMa+/y9EFSwRoltujzA0TbtZs
llcK4P/mz96v1W6Y2nmQ/tKtAuxqLnBq3VAV4FqzrYsI1VXM1eiGVg2Hht5i
6scW3rWWIu+H64BYDQHLu+5StIoz/DAzhg/LZsDHM9/b1Rt+bi9AavNlvBQN
hebnt43jo9mOmuYtxa1U9w1RQ/hULy5FqfWoHt80jSDWZxwyYCl43e61rrkn
QOgQb7PL8UthWFtU5FXAx8GTqybvSl+Ksmtv05IVRmCqLfP+2Uux4+jqgvhL
PLa+yV+KwomLat0PCqDbHFBFS2Hfr+FOt9V8tr6/uRSfPgzyPnWUy5ulWH9s
/V1rbR46NT+QWub1+3lY7mTur6U+aVyKV7qTrg3tJ2Drfy13fDnuNlqzWIBm
e9fUdcfMxd+Lzvw1QmyzYRm4w7rMJnTyCT7qlg0/Z2fsjqvB3zcM+MuHTxum
wpvnDmPVz/6FPK5edcfcIn+Hq8uJ9wB3XH/441WhBx9u18Zn/E1wh7Dm+uDQ
Kcz4Y3eXsHR3rHP4EyW5LIDVCd2UD1nusGrrMq+oI+VNvjtSusmLKpm8atFT
5I4JR77vyThLem66Y1fxOE1vEz6ay82saneUu1+68v4rD81227PWHZnx5eOj
Lhqx9UCTOzQPtE5RxPFYP9TygInmwj8JPqRnoAe++Fh4RB0QsP2ZgQdCVoaa
fGB4b+kXjD2gLGgfafGKx9av8zzw4aTtue1vBFQve2DNnDnDek4VsX7o74Gu
8qKFW5VGlJ8e2Jw3K+lpHR8JzQVougdW+Wj/96veCM2PozjLAxX79p1plcRj
9eR7YP2yf8Hb2/BZPUUe2Fr0yEMt4YN5GnXLbnrg/bSj60uZer1FTzVzP2tH
qRP7C1jePzE/P9Z24jDGr1v0NHlAe/ZUh+hTpEfLEzuml/VwZfphth73xKvH
Wq3aWFL9b+CJPaOHz4ruS/4u9YTJn4/+I5j52cKHuSfGfo/72nqZkOXDyRP2
l7P6/lstYMfT3xO/QsdE7dtEfCR4oqB7J1tphIDlI90Ty++U/2sYJsCmjcyV
5Ql35ZBdhbrER74nzDw+rnjA1OMtfJz1RNpKd/3MeB7Le5kn6tvWuvd2ErJ8
VHsiYsmby1k3BCwfnzzxvE6nVm8t9btNnjjwrHXf8Gc8lnctL0xrW/egl4WA
1aPrBauiQYd+MHpb9Bh4wUTvjaVnEOmResFh5V/bwd1Ij7kXBo0Y4pPrx2f1
OHlh2Zk52ryhpMffC/lXrWa9W8ln9SR44YOv/kQnhp8WPSu8sGX5vH7T83gs
H9leaFfXsUA7i/jI94LMp8MG0/PE+1kv9DpT86ie6Q9a+CjzwuLGrusaC4mP
ai887/i5298BQpaPT14Y061EfG8Sn/LfC8XxJ91u6fFZPrp4ozBLI7shhFuP
8MaePLMld/SpPzbwxrjlM2tCs4gPqTcqgx7K2/clPsy9ccO4oKJ8tZDy3xuG
wcUfeGUCtn7294Z0sSQ4qrWA1ZPgDQelFm9WlpDlfYU3Tm18PGv0LuI92xv7
Sm4ft94jZPXke6P3KP7CCEcBq+esN64Zxo2IcSc+yrxxgbfktiqaeK/yxpSc
p+N0YkhPrTcyp2j89ikkPU3euN7xo7Cfks/q6eKDOef05qYc4tF6iA8ai/JN
2jO/L2zmw8AHX9rzzNsxftGiR+qDzcWudpeMiA9zH/RuvD9XGCmAdzMfjj44
Pb3VnU92PJaPAB84vOiddu0U8Z7ggw8apjMm/uGhGY+NK3ywpbZvu5txpCfb
BxXLJp0zv0985Pngv9sTDc6V8NFsn65nfVCQ7zTqwGzivcwHD2v2RY5i6u0W
PqqY9z90fdzKH+TvtT64avNNoC3nsXqafNAj/vTeuI/U/3bxhe5Miz6ZQ2n+
6vpixG+d0IZ6PqtnnC/633CdOW6CEM1PY6bUF7t9Nx60zyI95r6Yvv292n6L
gNXj6IsPx0fF5L3is3wE+MJql0bwQG8erd/4wq+I95dvwWP1rPCFiWriDa2e
QpaPbF/wOo4fb+QrYPnI84X9YO+cCyHEe5Ev0tbd1oGY+Cjzxdp5Qfv7M37Z
wkeVL1JcQnInjKd6t9YXobUBmduYPGXz3xdnJ8uun+7Kh03z1cUPdW1WVQ5a
xK0H+eGk/enVw8Xk7+P8MKafc495b0iPsR9ypEWirx7Ur8zzg/y8bWzbxSLq
F/3Q7+yMt7vX0fwN8MOli3+99AJJT7wfBOcVrw+3ErF8pPuh7f2KHvle5B/Z
fvga1mtxr73k73l+EEWrN4bpkJ4iP+woLOr8VY/03PTDR+WUuO9PSU+VHwat
XmNqxeQDm/9+uLG6ye/QQfLDRj8kr1Kkzg7gU/77Y6RpB17iWRHLh64/kvOG
W8RbEh/j/HGs276Z167zKP/98abXmW0/l4pYPub5o2ds1jCt3XyWD0d/fLof
pe48gMt/f+yeE7DabQWf5SPeH7e0rM1E5kLKf39YOYRviawm3rP8Mat0+oCJ
tcR7nj/Ovo33/3SY9BT541cv/XHvV5Kem/4Y7N93oj5Tb/xuWe/yx8ekfh3b
vReyemr9cfGpwRg3B9LT6I/u73ue1LrD5X8ASueZTRbzqD4cGIC1R9dZvj/G
Y8dzXAB0nHPNItYQ78YB+BLXa/mUQ0JWz7wAtB3Xa9ukPlz+B0C1/1oOz57y
0j8AFXdX93rxjtYT4gPQo/i/U4uvkx+mB+B2+pGJx9YTH1kBMNgi2/1mFFPP
NjfoeQHY6xjleXsEl/8BsLRu1S1zNZf/AZjb/8eYd4O5/A/A4LBOpjjK5X8A
WkmMAk19hKyexgA4LKjq3VDFp/wPxL+Mxzvq/nH5HwitXdO3L+0sQEscjAtE
zrICHbUul/+BEM096TI9iXifF4gNddPtygU0f50CIdB1/BE0lfT4B2L73DS3
fg/5rJ74QPS+GDDW2EJM+R8IuRPf9/Rz4iMrEKU3b3358Y/4yA+EvtvTkM1O
VB+eDcSAIrcLBl+FLB83AzFROnqzs5jL/0B0OGi47csD8sNPgdj/7LLk+iMB
y0djIM5Wr5gl20/rk+2D8HL4Lf06ph+3awZcKwjOn89YZQiJp95ByIXc5q+L
kNYHgjD5lYb72Sghgpr7Vf0gRNvavnjC3H/35mt8ENosni16bS1i+zVeEP4E
R/fsWyOk/iEICwsWeGvMFWJU8/qXaRButTP6MmaYEK+bG1jzIEQkX7urcZzG
f2EQpud4tWvQFmIqMxyVTkFY+XV8g7lMiEbm8WV4BDF5fsyy/yPqvwKDEBXV
I2RciYjVExGEGOvv4sR4Wg9MCEJPvWcD7Q1EbD2sDMLryD7D1kYLyY+CUJRj
cXAx4+fN7XTvDUGwDTI6Pprpt9q31CdBaLQ3cr7xW4iLzQ84NwgWu9uUi3WF
bH2fz4yHT0+dcdOofi4MwoLNY0dYMfl0ruWGglA65r64sKOIrbdKgqD+27DH
br2I6pkgbP9+5v7oKNLzIAiJtSe6OR0WUn8ThPzTvT5u/SxE8+OV1QRBOvTS
90P2QlZPbRB66T7aeE4sZvXUB8HLYNOFIg8hq+dfEM68tfwWcEvE6tEMxtFE
L/2rNiJWj1YwFvyab/8fw0MLH72DMbtKZ9QihZAdT91gpI9Nj/WpJT71g2F8
PNrjzAQRy4dBMDZXWttKmHqgZT2Dx3y/90JsVEchy8cU5v16a9xUWAlZPkyD
8e6N9vXGO2Kqp4LRr7Fx4OJoWh+1DYa8yF5x2V+IZvs67BSMwfcuhHox/t7C
h2cw+l5RXdr4l8fyERCMw4ta7dvZW8TyERGMqPvtFxr0FbF6EoMRkbU5OZ7J
pxY9ymBUTzs7zvwf8ZEejDF3+I9MI2g9LCMYE0z0cxWbSE92MDaKNV4rpotY
PbuZ92vAgH6fSE9+MOZt6HKu6qSI5b0wGH979c3KYcanRU9RMNodmNFhyzsR
q6ckGCc62LTa8pLWI8uCwXNYznNy57N6KoIxbpC6/P0k4r06GI+GikuX/iY+
3gSj28u7Vr6GIpaP2mDGF885W70mP64PhkCaOeYXwyPb/wXjQLHid+1Eyl/N
EFx+bbLqn5h47xoCF+e9BgkaQrYe1wnBib09fkusqZ7SDcGtNuFRkh3Uz+qH
wGGr8b+E/kLqF0Mw+fv0oZufUz3HC8GG8Y83LJQQ78YhiNC3SccXqndNQ2D6
+dDeK1Z8Vo9FCLqa9o9tV0n9vG0IitoNG+S5luoPpxB8OfJMy8ZHzOrxCIFe
1uTwF2to/gaEIPX5P17mFBGbBxEh6PDn6tvqCNKTEIJvY7tcHh1BepQhUHUY
OpLH9C8tfKwMwaea9mH3XtP8zQhBv6mrPwQKuPo0BEs/d1gxj6nvWvjIDcFO
g0aXKWVClo/8EKzK6zCtn4zqycIQfLjXy4e/jvgoYl4/1cZtwQs+y0dJCMS9
1x6OYsavhY+yEGhrqbs5mxDvFSHo/faR614+n+WjOgRvT0a82LWB+KgJQV/z
71Wx08QsH7UhyIoJs9maQP7+MwRGmaYOWseI96YQbJn/9j9vKfGuGQrjKV7z
AucT71qhyJC/ibceTLzrhGJ9ZZ5Hu8FiWh8LhXD2r7zLT0mPfihGxDm5OWbS
+pBBKCZEHomv2UjzlxeKuNOP86Im8Fk9xqH402O7gZ0L8W4aiiRdcYqrh4DV
Yx6Kx5d7jml7nM/qsQ3FcN+Tyn27hWiOv/lOoVAtDFpp0Yt49wiFzcj+r/NP
Uj8WEIroYSahHl3I3yNC4Xl5a8OXy1z/HQpT+1NXJn+jekEZCt1fmY3XA2i9
JT2UqTdnv1v7hPqhjFBEfe587vcuEct7dijGfQE+jyY+ckPx0UFnwpBVXL8e
Cr2ihh3ahkKW98JQZJcHzEp3o/WZolBMTDRMMTtF60kloRi2XyNvzBkB9fOh
8L6rjDTUFrF6KkJRcfpqwuQpNH+rQ2HSj//VvjXN35pQaF18Gli8i6v3Q1G6
z7ivRE15WR+K+d12h/ccQf7RxDy/C4ERE5l6r6Ve0QyDcXDn9Lpw0qMVhuTd
nWzbcP6uE4bPXaceulZJvOuGQSapepmoQevV+mE4eOOgRdVcWj81CEOHlPmj
PRbRei0vDFMrM4sKB3P5H4aV5zqN72xAfmgahpcbR/YewvDWwod5GHZ82xp+
4wfxbhuGj2d6hwxO5fI/DDsP/1358A/5u0cY3K2XlzjpEh8BYTAz9Bn/YSjl
VUQYYr31vt5ixoPN/zCczjg91/w+8a4Mw+P3SyZnJdP8TQ9Dt5EzBWlrRaye
jDC4fg79M2yimNWTHYZa934G7jdo/uaGweZb3o9pfYTsfk5+GMKibz2b1ZXL
/zCUbkx4VrSXxrMoDBvsZ/fa343L/zCcna133UVBvJeFoU67zuYH01+06KkI
w5XVupPsPcSU/2GYFVl5IH40+XtNGO7nX00sekLrg7VheLBy0JFxr4n3+jC8
vpSevOyUEG/9F+13ez8HP2Z+urw9kfxQMxxOWTNS5rzm+qFw/LXour6DOdWz
OuHIU0z50jOH9OiG49/h9ku9fLn8D8epKd/Pj/hJ60cG4TiqFeGY4SVkeeeF
Y/ur+p0PLGi9wDgcnT6IZLIOVM+YhmPQra9T5j4nfzcPR/H6z10d00mPbTjm
2DzbV7mPW18Nx6zo4YVXw8Us7x7hcFh155nRBRHlP/P+/lfv4x7xHhGOd2Ea
s1tfoH40IRy55ysutu5FeaUMh9mNCf23DCU+0sPxKtXGekaoiO0PMsLhM29q
ZPwaEeV/OHZZps45OJh4zw3H3KK9w74ZcfkfjsG2XxiOuPwPxxbpcoe2+4mP
Iub+/3qVf39JvJeEQ5bT3m8XU/+y+R8O38fRXY9nkB9WMPoeq7r3K+LyPxx9
Hhce11gnZfmoCUfo/abvafOJ91rm/X7/Sv/8gfTUh+N18fOrtjV8tDyOpnBE
rEtY27EN8a4ZgR4lE+vTTxPvWhEocuzSp86S5q9OBCZsv2ZdGU3+rhuBr40G
hYrepEc/AgPebEzqM57L/wjwHwRHdrAhPngRMDvd5qYxUz82T/eRxsz3TbP9
vV/QeoZpBN60GWAZ9JLy0jwCDTPkOYfak7/bRiAhd8GUtJ88yv8IdL+zrfel
QCGrxyMC+3L7f355nvwwIAIaaufh53LJDyMi8Er83q/4Mpf/Eaizab/HJ4/W
Q5URiDV3NxVVcf1oBHqfDDw1XC6i/I/A9tAePe9eF1P+R2D96vvxqcOFLB+5
EXC9vazn4nWkJz8CwbVP2h74x+V/BDL9/i0ceJJ4L4pAzJJbZ549In8vicDa
2si9oXu49awI/DfRddO9IqrfKyJwhJdy6f4V0lMdgV2r3B7rT6F+vCYCOUdL
y7P/EB+1Edj92HhOzijyw/oIeD9/WnCokcv/CPi3ld/9dUpE+R+JjZ8dLN5X
Ex9akejyxtJZWUR86ETiycT94tMWxIduJEqG7/udt0TI7tfoR6LU0z396zvy
d4NInIvzX9ENtL/Ni8SphPH36i2o3jWOxKhNthZX+MS7KfN6K/ILlUIRy4d5
JHpsvCL7+5v02EbCvtIGDXPID50iYZw80jalknj3iITfav2m3UOI94BIrNtw
J2vsCx6rJyIS98MmC6fOonomIRK5q94XjrQjPcpIHO16MS3pGulJj0RZ8UNH
nWyavxmR+Dpk3vr2TL3Xoic7EpsXFXW4JBJT/kfir2dK/4gDXP5HYnQ3zeLC
AjHLR2EkQkbbd9YczeV/JOZMn39em6mPW/SURCIr1tp/72ARredFwuh3vdXL
x1z+RyJo6jL+91lcfx+JyNyMkDcV5Ic1kZj849uHz/5Uz9RG4tbf9YOr9ImP
+kj0+7XLrVcPEa3/R+K8jUbkoUdiyv8obH05a+a4LJq/WlEY3autZoOCR/kf
hTQ7Vdtdmdz6YBRs96tGjcylflU/Cv17TBH6SkW0X8D8/u9fl24x/WOLHl4U
5mvnv766m+oz4yh0GeY9zI95ni16TKOQtK7PtT9TxJT/UcgWHN+rHk31u20U
jm6yG9SjD62XODGvJ6/xnRDO5X8UhHYWlcN6cPkfhQ563w0WMDy0xFtEFBRT
26zybkO8J0Th1NOpccf+iVk+lFFwmNb3xtUCLv+Z8Zh/IStJn/w9Iwqfiybf
Ozee+MiOQl7FAP8Ef/LD3CiU5jhubT4PyOZ/FDxWqQ1izpC/F0ahu/4J2zHu
xHtRFOqT4/tUOZEflkQhjG8S4B1Kesqi8Db8994hmmLK/yiIe/ottV8iQMty
fXUUnsWoJ5X1Ij01UTA8edBkMlOvtOipjcKae/MrZi4hP6yPQrucR7IdjjSe
TVGoGm83RFUqYPVoRmNm/ImjZSOJd61obDY0mr78nYDVoxONqe3+Fq9j5nvL
OVTdaPyw2ty6K+NfbP5Hw2vqRc3FdeSHBsz3Bt6hHeZz+R8N8/Uf6pzMyA+N
o2Fb6zvu7UNavzaNxnbnjsfHZhPv5tF4P1Jz/vd9xLttNHKuKDUWXyU9TtH4
enf/tUNRxLtHNE6dX6rlWk+8BzB/X/nNoYORlOU9Ihrfb20uD99P9UxCNO4k
Rb1alkd8KBl9j+asvnGO24+NxrobGodr40hPRjTW3mm1vDBWQvkfjbQVQ7ob
JVP9nhuNL4PGDj76hduviUZbzc76xlXkh4XRMO3UeW95fy7/o6Ed9cHl+SQx
O54l0djXL3fazNvk72XR6LLfKejZEVo/roiGnen0QWUBxEd1NMJrq3t1qeJT
/kfjUKWu8TVTMa33RuOlVnjiqSAu/6PxWEfbw3048dEUjdv3e6/PshRhefMC
arsY3CgctdX4LfGuFYPSM9A0YPqDFj50YnD01LbyHSA+dGOwynvQ/G6jufyP
QeXA2tR1+iJWj0EM2lUdXN1zoIjlnReDPU9DWs3JI383jsEKhyd6+Yx/tegx
jcHryZMH3TUlfzePwbr0GX3PbSLebWPQ/cDhAy7P+Kwepxgcfxa+dLeU9HjE
IDn5vDhxoZDV4x8Dma58c9u3XP8fg/iq6XKXChHtP8Wg+tc4m57PufyPwfCo
rUmyDWJWT3oM1uuHN+65R3oyYnCirmi1cATxnh2DuQ6OigNx5O+5Mei5WrI+
yk/Inr/Ji0HitulJ/3WTUv7H4PHcG/LTI8S0fh2D2xmzN+QXUv1eEoNy+4xi
zBdT/segUH1yfn0d7Sfej0HQUOv3Qx+SnuoYLBzW0bfDKtJTE4NI5aHFFx6R
ntoY7Oq36Fu3q+Tv9TGIuPgoxUOX+GiKwXwbVVCPmVSfacZiwrlAlcFsqne1
YrEtVrL04zgJu97cKxaVg6fpT/pPTPtjsRj9JOq99RHSox+Lx11XeIw5Q3wY
xCJhf8PzqlY0nrxYnPvjbVP4j/RIY8HP//fluz/xYRqLEx+Ea/6d5fI/Frmi
A4N6K0TseNrEYqTO6eXi++SHTrGQHtly778ZQpYPD+b+twlEjg/FlP+xSG9v
ua8pTUL5HwvHu04XWjkQH/GxKPTuqvEnm8t/5v17WIccPcTlfyzEq3feOzGJ
y/9YrLEWjve3pXomOxZeIeejv3mQH+Yy42Wid/SjNunJj4Vd0XrthmmkpzAW
5uLq9QP6iVk9Z2PxZIHDHx894r0kFotPX7k1yUTM6imLxY/tTzqu/krroRWx
kC8Y/Gj4VuKjOhYPr55fOK2jmB3P14zeVnOc5Z24/I/F5MvesbInNH/rY6HZ
OKbGc6EEO5uXkxtj0c98z6S/Uq7/j8MsR7OxTfG0/6UVh7Y1F0PyjhLvOnGY
PnjqVY0vxLtuHN75JY/VNRGxfAyPw9GCjv77BnH5H4c1fz+0nuIjpfyPg1/I
50MVh2i/TBqHgkeFR3v+JH83jcPVuW96euTTeZF5cdgmrzv8+AD1d7ZxEI/w
WhRxmfzdKQ631YMOTVfSfpV7HLTT3J+MnES8B8Sh5umIRc9f0f5XRBxm7Fjp
uPMr+XtCHE7Zdoy9cY30KONw5UirqecsxXQeIQ7tJr08eMiR6//j8PJWqndU
HwmrJzsOWvZV8uX+YlbPrjh4/zq897wZ8Z4fh6w2QSsdO5F/FDLj1bjcfowJ
8VEUhw0pVZ7GnsRHSRwujegTdOA+8XEzDluC+0722Ef1TEUcgh53fNm2s4jy
Pw66Jj2kqvZiTGgW8DoOKUfbT7vcluqZ2jgcKrMeNiKHeP8RB3vtztYrxRJW
T1Mcxkz4Od/KhPjQjMfvHXnFh9aJWD66xGOFs+r1VEviXSceqscvzmvrSyj/
4zG0y8ld15ZSP6Qfj8pFB0el9Cc9BvG4v72V0bkHNH+N4hGTovo4fTz5h3E8
JPe731wRxOV/PBrjS3jKIG4/NR7yv4+tS3OpPrSNxyzxRj/zvcSHYzziniSW
DB7G9f/xcHr2acOLI+SHAcz9vpXWT/QjPsLjcbugWKGVzOV/PBYHHOmUO478
UBmPlK6XvBwucOcx4vGk3LD29hIu/5nxsV/9cdsi8sOseKRdbzQ6P5j05Maj
50yPuOzu5If58di+JWZIyCDi4xjz87EzjLKFpKcoHnYvz09PjaX5ezkeJ7XC
TC9tIT7K4hFZ0WV6lFTMjmcFcz9TLda3YXhmz3fEw3DP547Hj9D8rYnHiK+z
+nVx4fI/Hk2x48ef2ydh9fyIx54d9hL3wVz+x8PiuSLd/jXx3i4BZllvnXKc
aH1XKwGDP4+7NUXB5X8CUsMyTdsGiFk+BibgbesupxZcl1D+J8BD+vjPxFDy
Q4MEjE8b6a/B1O9nTjOXUQJKButESa1Ij3EC6trGTt1+l3ifkYCY8+lmvm3J
380T8KDGja+uIn+3TYDNhKS/dZeELO+OCfgpTt0UqUG8eyRg7Zs3Ey7tp3rG
PwFPXxy5XBNIeiISUCbyGTPEk+rdhAS4VQVrGSqI95QE7A3tvHaIgPwjPQEL
1sxeF8D0O2z+J2Bg4pjW/uvErJ6sBIx86NPx42HKy9wEBHvUTcgbTX6YlwDB
rdFdsyZz+Z+AawufrAqdzuV/AnbdSPt4Yg3N38sJeBw4ZK3ZDy7/E5BguW3h
4UAJ5X8CTGZPmDmXyQP2fEsCqnUN9PkjJZT/CbC3yz9+Xpv4+MT8PNn2XkkQ
l/8J6D7k5uHL3PmGpgQcGnk4vr5czPLRLhH/JnuP97vE5X8iIjf1tyk3JD56
JeKKn/LDB6b+ZPfHE/HXxPCxOoHL/0RMbRC9nV1FvI9LRNEz6XqsI3/nJWLf
8pn3b86m+StNRC/Foe47u5GeGYkYOqD/nKwxXP4n4lnYqznZ5sSHTSJ0yz+L
BrlSv+yUiJ/TX54+VEF+6JGIgtyzZtL1NH/9ExG+aMIPk6+0PhSRiMqLA77F
MfnJ5n8iXjisnLBmnwgt0zUlETY9etrtHyOh/Gfuf/6ahicHiI/1iRAOgU9s
H/L37EQEptyY841P/p6biMl3Q2N+5AtZPvISMXjY89jn7Yj3wkRopzr5hRWQ
H55NhLOXbNZHpl9onu7bLifixPzQXPMi0lOWiEdN+4vnDZWwfNxPhNmKF16f
s4n36kSoeo7+rHeceH+diDWX8uL+3SA9nxLx/dfIY9YyqmfqE6G19Wz8shU0
fxsT0dfeOO8x02+07Ee3ScJbSUFs13AJnQdIQt2X4FcNu2h9umMSenu2kVhp
Smh/MAlGl9Y9+XiT9u+1k2Bda1asYurLlv1knSScyitZEd9Twu7n9U9Czd42
MScGSWj/IAk9vyv/bCsQs/u3w5LgkZG6/EBvMe0nJqHHXt/H09NpvX90Es7m
T9a/yuQHe74gCW6fXvW9rEH7O4ZJuH20KHZeEHfeIAn3Dx1+MGirlNUjToLx
6btfdvIktP+YhKTrg3pIdpAekyQUH1OejzkupvMISZj736XzrxpJj1kSLOzm
rQg+SPWZRRJGHQzSHjdQzOqxSkLDxYyxr1ZIaL0yCTEbTo34+JX02CfhXcWQ
6defiGn/Igm2i/rvtx5N9YQbM56uNdvE74hPD2Y8+JmH/B6QHh/m9wUbvY9f
p/PJgUk4ODtL5vFdjD7NAkKSkJl0IWzYPjH7vCOZ13sxPuN6B/KPmCSs0HAt
WPaGeE5IQuk59eiFCtKTnMTM/799l7ej+a5MwsmhT6fc/0H+lJaEp5Of2I7Y
L2V5X5mEcrOUBX2axKzfrEnCcO2r/2UVkx9sSMKtMzGFyh6kZxPz9+/Cls+R
i9jzo9lJuFm3doBoBvXfO5Jwvdis6r6ehNWTmwT71bmJpbfEqG+ez/uSIPsR
N/r2OcrL/CSMDDv/4M9T4rkgCTpPjaVrj0hYPo4nwdLFo8GokPg4lQSfAqcD
G2aKWD1FSchfZnFU85iY5eNiEpbdTzy44y63H5OENB2rUmEdnZe4noRua3ef
8H4lYPkoS8JUi9fd7/SQsHyUJ2FcX41NaxYa03kN5v7l0yvr/5OyfFQmIXfm
Rc8dauKjOgkm71ZtP65HfLxIgvznuSUH3xEfNUlwiPlxNEuP9HxIwp4D0luz
ckhPLXM/Oeq9iRdoP6ouCZr+2yY13KT5+zMJj2eXLx5UKWX1NCThwIa9Hqez
6TxMUxKceenXnZj6oUWPhgyu48+HFUyV0nkQGebYDy+ZViNi9XSS4Xx/RZet
WjR/tWRQpuwc1dqK9GjL8C1sjK3TN1rP6C1DO5Fmj6TNlEf9ZJhqut67y13i
Y5AM7f88vD6pnPxrqAy1T/y/ToKY5UNfhrvf70lm7hCxfIyRQZyw0fj7Ginr
nwYyrFzu/XbUUhHr94YynFRVbD04kvjgMa93qOdLFx7xIZJhrWRC0bNC8tcp
MtTnP6y3Yp5PC+/TZCieIpG2WUp+a8rc7+LV8ZtvUj0zR4awA5tEv39LWD3m
Mgz1uDtH76qE9XsrGfqcnvFE7xPpsWV+P+jRxv/aSVk99jI0vtwz4tlDIX0+
RIYTGoOaamOID1cZWr3qs+rmWqrXPGRw/5L4s80Q2m/2kaFLdsbw5/mkJ0CG
OLeB/kYb6PxJqAyCnRlnOlRLaL9bBqMeuzacvE3+EcPcz8ROW/r6Eu+JMjzo
tNK7t46Y5UMuw4HR6sIrHcR0HkaG9ak7FFtuSdj92TQZ/LaevnA3S0z74zKU
1fT5p7ddzOpZK8OQHr3nLfpM538yZMgvd/j++wHxsYm5v1cTt2wr5vbPZYhy
mvx0+2nar8uRYazln96WY6S0ni5D0vqgwMWT6XzHPhl+RU2Z4Xie9OTLYNbT
4oJ5I/FxRIZ1RaNaTThP87dQhqOLO/p7rJOyek7JcE246t6QDlI6f8PwOm1X
7aEw6oeLZXBa4S6q/Ej1SIkMuT92WTx8TuftS2XQux8fuuEi7b+WyaC7PUav
QEq835VBsm218fSdxEeFDCEfRYrAXOKjUobSyuhhOaYSlo9q5vcfdTjdaQ7x
/kKG2+u/mzgUiVk9b2RoCl6zqDvj3y28v2fuf+H+aUUGVK/VyuDLb3MwppR4
r5PBv7N1q4Ep5O/1MgRW7D44W1vC6mmQodPDpi3tF1D/0sTwYHLnwrMA4l1D
jpenAnK1J1E9014O/szePeY/p/nbUQ5Tqcm+yBLSoyWHn2vw2LJs8ndtOfZd
OXTLyYz8XUcOWbEkyW6IhK1H+snxetXZogyOd105Ulw3X/yaSnwMlWNY6tfB
RxdLKP/l6G5e2i3qPPnhaDmOLTpuZdiV9BjIcSngxKZzQinlvxzywfWDN44g
P+TJIQgcdTNLQn4olmO6kaX2t6nGlP9yiIPl9Z4riPdpcrS1eKV1+oGYziPI
ke/RdEDQQPuFZnJ8n9Ju95p02r8ylyN81Z/IRfu5/JcjbvwlXsZeKeW/HCUa
G/15raWU/3IYT5j0cos1l//M67nPPWHDPJ8W3l3liBJ8GfxxEs1fDznwsd/P
9y+llP9yPNEbdKLmG+0HBshxfbsif1cK1TMhcmivTxoXMUdC5x3kKLdeaZzr
xOW/HJJchz9HPpF/JMhhNlT+tqu5lNUjlyPiYq95q69Q/6KU41/h3MTbuVz+
yxHweZXg2QLq/1fKcWX1p1c7Lbn8l6PLIz8jqwDqjzLkmGn35tc0BfG+SY4p
Ludz+7yQUP7Lodom/WcbR3zkyLG725ei4QJjlvdcOZS739697Ul+uE+Ovss0
Dthmcvkvx7Rvik32TjR/C5jx/jHDKdGK5m+hHE6dXTWSDlA9c0qOborOW6OC
pJT/csw5NGDg0Xgx288Uy+HVpW6qR4GU1VMiR/zx/oPDpVJWT6kcFQmzUy9X
c+ez5Bj68U3jMEPSUy5H9sXUdjOHilk9FXLYrKuZamlLeVnJ6GtILbv/lTu/
IUdPK8tEXk/aT3ghx5mFnZp4+lz+y7G+damOYwH54Xs5PvqfsJxzmPiolcPb
ye7u5w5c/jP3e9H9873r3H4PMx88PwVsH8blvxwjbLuONYzn8p/5+cfS19sX
EO8ayQiYWBIyp0FE50GSkXmpsDpnHe3HdUyGvWEf/DhFvGsl402B0+av30iP
djKCZwxRt/9F5yN0kjF5RZfq2iQJq6dfMq4n543bso3203WTsV/bubLyIPEx
NBleE4bEH2ukvNRPRs8uQQr+d+J9dDKaTpq7LTpBegyS0f77ghu/vWj+GibD
/Kv52Rd/uPxPRitFzb8+Si7/k7F2iFOY/1Mpy4dxMnYk33TWVBHv05LxS7op
ebsO8W6ajE+GZ3w3Mf13Cx9myeCNWnB17wIu/xl9Fi8nPH1KvFslwyPtzm6/
UinlfzIWjouoaz2A/N0+Gf07rLz0lOGvhQ+nZHS/Xvq8eg31g67JaPNAldM3
iMv/ZLiLrR+cY+qTlv7QJxk/qwYfmXuD/D0gGSfMBv245kO8hySjX2e+oUct
8R6RjN7PMl7W7SZ/j0mG/6Sqy9YVpCchGbMjpsp6W9B4ypMhD3/SfU57Lv+T
4Vw7RtA3U8J+fistGaVW57PsVMR7ejIKj7vHNMqI9zXJ2Ly7p7xkIPGekQyt
u216zbPk8j8Z21Z2aPBkeGb3z5JRNNrO0NCB+MhJhtDSR2uoLpf/yeD77Hnf
0Y7q3X3J6JM55drQwcaU/8mQaHoXjoyWsHwUJOPlsK/VaTKqZwqZ8U5+da/g
GvF+KhkX9vcTyseIaf+d4e9Kr3MVwVKW92Lm7+2cyuqZfps9j5MMFyttw8k9
iPfSZIxd/VLvThCX/8k49dD+WTdfmr/lyViwup+Ow1Au/5OxqFRo5+BO5wMq
k5m8WhJZul1C+3eM/uuZO3dPpPF8kYz6T++f33tB/XtNMqYXP3r24CStf7xP
ht7pWwYXyrj8T4boif4fpznGLB91yVjaK9DV8xDxXp+MLke7HdMaLKL8Z3gL
bLROZfpzl+b/59OUjG7WJf2zBhHvGgoYZ95v06k18aGpwKqBu4//Dic/7KjA
qM+6I/UXkR9qKXB7zqcnN+ZJWT60Ffg4828bPDCm/Fdgx2X56yMmxHs/Ba77
nByz6jrxrqtAfqHMZ/wz0jNUgeNPHnwc81PM6tFXIEyry8FEIy7/Fbhg/+dN
ZjeavwYKvFpTN+pbT9JjqEDhYgf9OK5+5ynwtzZPOa2U/F2kwPzEtD2j/nL9
vwL/2u74Wa6mvJymwGrn/TsOahLvpgp0ePzAzqSG/NCM+d7ixc+3nSgvzRU4
f/5W56B3tN9mpcCUu87ef09z55UUeNnROfodU0+08GGvwKV+oy39mbxl818B
tWFv174XiQ9XBUbmdoxKOEbndz0UeDB3kdOMLC7/Gf3rl74Y1V1K+a9A3+Kb
Bn5WNH9DFJBNX/F6SzGX/wrUNDY9en+NeI9RwH22U8Wkx1S/JzDjMyFi/83D
VM/IFQhEZK8DF2i/XKnAwKV+tg/eUL+cpkDbJ6lCH2Py93QFnnnPNl0715jy
X4FbwRM3y++TngwF9mQtOFE6jvRsUmDzI8G8DsHkh9kKHDkydc/eReQfOQqM
6DhrffpV2m/LVWDF3sn+Cxje2PxXQD/mxXGXC8RHvgLDKkuPemaQHxYoMMOj
s7VsBtWHhQr0Gztw9vIPIpaPU8z4prvtcJhKfBQpIHkwaWPnZ7SeWaxAwfAP
Lpk+VO+WKLBkeEzxbz6X/wrI07de3l4iYvkoU8Cr1e2kpX25/Gee11277Zck
xHuFAi+k6okRFhL280mVCoQHHbl0VU7+Xs3weyLXMmOhhNXzQoHHZdPOTplD
flijgJ/Thk8jDhLv7xXoJJk5acVv0lOrwM+5G27LXpAf1imwYOhxA7Ub+WE9
M38dUq1LRGJ8ZNI2pUEBXnj1hqHOxEeTAp31tjn5phAfGikYLLjv3d5bQvmf
gsmdrn4dFMrlfwoWFwb2qn0iofOhKSgXtn5x+QqX/ynopuW1qymVy/8UhFs2
/Vm4WcruX/ZLgaJVaubVOOJDl3n95zci6mXkh0NTIKiY9rue6V/Z8+Qp8H5R
2vZIP+J9dAr8a35bxDH5xe4vp+B4X2n1n1ekxzAFX6MnLkxXkx5eCk4ECC9k
fiDeRSnYVqgd5viJ8tI4BXNuChd/m0a8T0tBx0kfu1sPJz2mKRhtMiHGZDT5
u1kK1gtMt7z25T6fkoLEklY3e7yn/Q2rFBwxsjW9OJ/8wzYFYdsrOm+PJj7s
mfv5b+0G77FU7zqlYEzMzkduc6UsH67Mz59e++Scx+V/Cvb9W+yTkEt8+KTg
0O45eyd6itnP7wWkYFa3kPGbu5O/h6TgwKcnioVPiY+IFOhVjz9xeTyX/ylI
v7Tb35vpR9j8T0HOxiuiCC0py4eceb5pY3+3a6B6RpmCT1OT8h4uEVP+p+CZ
v0FT/i2av+kpWK39O3b5ANKzJgWZWzr0LHMh3jNS0HXT9rSg26RnE8PLDc32
2sdIT3YKLN/PvRwaRXpymPc3XFVm1oU7T8f8/fyQhCYpnXfZl4KYyaX8kink
h/kpOP27Qdg6lerDghTo/Iz6e8+L+ChMgdZU1ate/lTPnEpBbvahqx3eSyj/
UxCd4Spb3kjnBYpT4Lq5k7L7VeK9JAWaef/meDD1dQsfpQwPtgN/He1M/V1Z
CgoyxWdDg8jfy5m/n7e1v14Rt1+fgu0747fM+Uf1bmUKbEr+rR2ow+V/Clys
tUaFtuLyPwUNvteOhC4jPTUpuLZ6u2j4XPLD9wwPDmeXOp8gPbUp6GO08N/S
dqSnLgVfgq6fecr02+x5nxTs7J2JNSOI94YUvAm3vKmTTXqaUuB8Iu/FJ2Mu
/5XQunHQ7epfLv+V2H+7zfXxKuKjoxKx4bWdQgyIDy0lpium6b5dRHxoK1F4
J3yxcY4Ykc2XjhJv//WXpAWTv/dTYsKF1QvymPtv4UNXifd/flgtjSc+hiox
4tiSnU/eiij/lXg4aMeUSQ+Ij9FKlLsf7pHuzfX/Sty+MPZNWRcp5b8Svodf
Jre7KWE/j8lTwlFvy4ULS7j8V6LGZtWyCcNIj7ESDj11pSctuPxX4kncIe+x
XD1jqkRfeYTEK5/0mCnxRafIOesr+bu5Erllvqpxq2k8rZQI/bRm9K1N3Po/
8/d5vf4LzqS8slei+p13j4paEavHSYlnCz6VndjI5b8SM43eddprTnx4KPG4
o0fDJqa+bNlf91Hi1tgVnvlOXP+vRMHlXRM1DYn3ECVeXj41o9cS4iNCiZ4r
LtVJ9nD5r0RIqKz9SjnxnqCEqthycXAc1btyJRSuFzInduLyX4lKqfWHv0Ip
ux+dpsT3Bdtr7RqJ93QldIZN3q2dLWF5X6PEvXseRyN+ceellUi9pB8f9Ib0
bFKiYtcUt6pa7vy0EspZGYv1/5KeHCXu9r56yHeGmPJfiZJgp6+hH7j+X4kG
+4djp2Zw+a9ExqU7Iv9k4r1AiTCx374tblz+K3Fma3nSd8YP2PxXwsyt8emh
e2KWjyLm+d8RCn8PID8sVmLLrvcrn+oYs3yUKFH3xOZtxDwu/5VYH7XkSpEH
8VGmxNa7XvqnnEUsH+VKXBNpWV5I5PJfiZWt6zQCW5G/VzLjc1hzTMgGEZqn
u3c1Mz6zpi0zdqH6/YUSJ3N+1hxk/KCFjxqGj1XpqiMTSM97JR6FP6+Yvp/q
3VolnOerpYM6kJ46JXz+xb/b9IU+/1avBG+9/pwjKi7/lRi26vvmFWJav2ti
5lvoWJ/gaZRXGio4uufE91sjZfVoqvD20/bz00K4/Fdhvv2qS5aPiHctFQY5
VbmsmSlm9Wir4HJFcEhLQf2djgr5V9o9kekQH/1UiP5vQ5PhCervdFWw9gy2
ntWay38VFnXUM0oyk9J5EhW2Htxz+1MIl/8q7D3oomsYQHwYqCCvWHzrXbiE
Pf9hqILh2YiXfxeSH/JUmJCUHPzxC/EhUuFTa50BP9dQ/W6swm4Hm5NOXL07
TYWMhGkRfRm/Yc+jqfAlKutdm4/Eu5kK+2qna3UeT3rMVZBMdN6l/4fO01ip
sLxXD+/ywaTHVoU/4TmWcyuId3sVrvjqD9J7yfX/KiTycr0WR5AfuqpQsK9G
GZTCnWdRwcCrY2ZIBvmhjwqyXL/ANmfJPwJUyPH7Myp6CPERokJcu8KUjku4
/Ffhnoaw4GwHKctHjAo/ZuR42Rdx/b8KmpXe53+VEh9yFa65/HkvCxSjtPnz
5EoVtk/YMvzbQq7/Z8ZDsL8mMpD4SFdhqm6s2u4Zl/8q6P+uTtSUkZ4MFXKD
Xx3v3Eh8bFJhh6ZL9LkfNH+zVTh/r8OJ62O5/GfuJ0Ow0pwvQfN2uUOuCl0U
b591PEX9wz6Gl0fPM/u6k5585nn37j3G+RrV7wWq/+dDi55CFR7GlzlPYvrB
Fj2nGD36/yxmFHL9vwo2k3XMNcO4/Gd4L7cYs0LBfR5XhQ3DHYJlKcRHqQoN
7VZt1VtGfJSpUPGnnd/GIK7/V0EZdiSnzIH4qFD9/3xUCx+VDM+CZ3cq9kgp
/1X44F89fNkk4v2FCknpz+r386l+r2H4lW71H1skpfxXIfNwu5EOi+n8Z62K
mccL1p25Qeer61RYP95u1XJb0lOvwm2bQ6pTwcbs+ZMGFY4LniOvJ5f/KgjO
331h3NqY1aORCrcXKY9f7SU9mqmo6TN4yIftpKdjKkK1SgKe/uLOB6XiXgAq
1BZTKP9TEVeVqhllMoXOC6ai6+W72PiHW/9PxVe9E7FnvLj8T4XttXEOccz8
beFjaCqOZpzaveEO1Yf6qTD2SHqvnUl+ODoVvIOeMXvPilk+DFLRLSMdI9sT
74apiJ9sd0LzJPkhLxWKXX/P1dwn3kWpqLj0cG7fZSLK/1T8d2O6+6kOxMe0
VNxNe1O02ojL/1RMg2bYVSZf2fxPxfAd6wMTmX6v5f9HmKdCfj34xvxQ0mOV
im0fL/Q2dpCyemxTsWNqt6NfDLn+PxVpWbPfWDbQeDqlIj1HnfnIX8rqcWV+
vm5Qz5ti4sMjFRrC+aL1JuQfPqlYLFkJt0ou/1PhH/B5yxdjLv9TcUDH/5TJ
YSmrJyIVJu3EVTc0yQ9jUlH639ol6nVSyv9UXFmb1/PkOgnLhzwV0Q2dj8bd
os+HKFOxP6Fz6s4lxHtaKqav1JyLSi7/U3Him7uR/gBjyv9UTNrp0PlwK/LD
jFSMnShZdK+zMeU/Mx5VkyfNmUP1TDbzfVqsakUAfX4tJxVP7vyqn2VHvOem
Yk3+z+G7C8jf9zHjP7DD+NGOUvp8FfP89SYanmzg8j8VziumuG/yofN4halI
uvbGurwzl/+p2HLxGm/+Wgmdv0zFt/uzItfwpOz5qOJUFHzJ3Rg9k/yjJBVB
ul0ytoyi8SxNRZOOySz7Tlz+M/c/8uCWtlupPixPhXvDvP6eD0UsHxWp8NAJ
en2nM/FRyXx/rLzrs6fER3UqZtmOuGYA8sMXqdg04uuSiEQu/1PRs3D2wSM1
xiwf71OxKrKTYKIx6alNxa6J85uqDtL/H6lLhaFg5+vg01IMaI6n+lSgvzpV
bzTpaWCeh9HRP13vkL83peLj1if909ty+a/GyP985o0o4fJfjSTjZK0fd0lP
RzX++Ax3W7eG+NBSo97uel79bKoPtdWwCA6pMtwkZv//jY4aHRIfxfMdyN/7
qWH2oY+G+zmav7pqTL0adTL4GJf/zM9Not1/aHD5r4bL3V4+6QvoPOBoNe4K
Oy8WL+byX43J2+Yn2vyRUv6roXjd+8O528aU/2osfWeaM/sM+aFIjTfjZHpf
L9J5PGM1hh5y1XOqIT+cpobu2beZWyKID1M1fr/csPUe07+38GGmhl9+WNqW
v9znU9R4NbHY+3mulPJfDSsb878/NnL5r8bRqBkXf/Xm8l+Nwh37+72yNqbz
a2qcNb24oOtG6u9c1dBwl05KTefyX41fCx8XbJhL58181JhbZDE9vExK+a9G
5Iy7V46NoPEMUeP0q9Xd1pZRPxShxkXfSQd9p1E/FKPG+NMDTxm2Jz4S1Ch2
O7FL0o3r/9W4enxKYJUn+aFSDdcba88uYfhj81+NfcMelh+34vJfjfR7XVup
PpIfrlFjzavp4wbWU72boYax5MZB9Uvy901qzFq8Z/8FPSnLR7YadSrjvV3t
SE+OGu+Gr9us0Yn8MFeN1bpLGi6uJz371Bi4OMEsoZx4z1fjyoI1754y49ei
p4DhtWuv+NMruPxnxvPoqTZGlhL2/+OcUuOL7FdH6Xlx89OoRJEaXr/fvjqn
IH8vZp6HWckpjfakp0SNCd6jSo9WcfmvhunCYyOGaRPvZWq8XXf69L7BpKdc
jb3xlYWKz1z/r0ZXWZzo4Gvyw0o1VL13LmnTX0Ln99Vo9F8w5ttXOl//Qo3e
lUbvbIbQ5wFq1Gjy6zBfZwWX/2pkhrfa9HC4MeW/GiHZe6ZP60fnb+vUGJJs
P5dnyeU/M3++bD2b94D8vUEN+UzzzP5upKdJjfidBjltFhPvGmlQPWnaOjOY
eNdMw779eiZDFtD6Xcc0GNf9yDiYakz5n4amrO5SvfWkRzsN4aKri876EO86
adAMHN9r0V/y935pyLdI76Fznsv/NDTyXTYlTqP5OzQN+uHmvC9MfrHnidNw
ZYtQsTuBy/80+PvfPXv6G5f/aRje7++dMSfoPKRhGtaKb3/tM8aY8j8NB6Lm
Tt/H9EstfIjS8MVZp/HBfap3jdNwoqRxW4/ZYPmYloaeg/IF1mYSlg/TNOjN
NQ3JX8H1/8z4+J3e5tONy/80PJtldS1vgzHlfxoWz5z1Y8YV4t02DXadznZ+
f9CY5cM+DYLtA8zGxJAfOqVBR71Xvnwm1buuaTjlZtVd67WU/f9QHmko7VK/
bno6l/9pgHdq1USmXmrRE5CGDIct45+uJz0hafhvduvZ6ZuNWT0RaYhzNysY
9b+ezjygpvx/4wrZQ2hIdpI1Qqbl3h5KUmqsUcIISUNS1pgsKTq7rQiJCCGE
mMiMNoQaDUnIVkkqZCmlfM+v8z6/v93Ovc/nvM77eb/P+TxHFPEexGDqme0t
njWo/s9gUfKaVcedqB5uZfDBgIn/stxG+f8Owhjc7hPpUJZO/SHDyNff+JDp
g9T90QwuajLzNn4k3ncxcEoz81/8WvV/Boeba9kvhRqFjygGx1oMGPPzpDr/
M3gb7j445a4N+T+D0Qur9epibGg/NQM7y175/aJV/2cQvcSuLGoO8Z4gn89h
Sb6+T1T/ZyAjf66oA/GexKBkkmm776eIj2QGDDf7957N6fq9wWBFTXKbRQbE
eyqDEcNvf2VXUX+YySDzaTOzcGNrZT2zGMz97LW9wY54z5b58dH54PiG+plc
BraX4yKzbpKePAZdHl9NrqzQKHoKGOQnXfxUcEed/xmMC+js0ns+6XnNYLK/
96tp8ar/M3DYEan9FEm8lzGo61984H4J8VEpH++NQUV1tTr/M7AxCk0888CS
/J/BdX7glerpNsr7u2rl473+PSFmu0bR08BAGO+1Jeoz8aHLgn3xMsXkHvGu
x6JGDHO5Is8riv+zGPylxMk9SKvwoc/C8fb3U745xLsBi+dpt/vubUq8G7Io
v9nFpTSM9BixCLEfZ93jhur/LDa6vDhmnmOt6OnLYpv2xD0vhtbThMWipINj
fnrYKnoGsxgRnxWxt4T0DGfRcPhZ8dllqv+z8NJ1a9J7M62nBYu5RTanZpoQ
71YsPPpVLZh8iPjQsnD2Odfhu+yXjXyMZ9Hfz3Rzp3Xq/M8C9dE+GiMt+T+L
Te2zbbpP1dD+dBZbXn3uuuwk1cNpLH7GLC5IXUO8u7GY/EmsLF9G/YwHi6v+
t49Wd6N6OI9FwonbR7y3EO9e8noNNX85OpLquzeL9H2tLQtTSY8viwEZDmZm
lWq+jZXnta6Zzd6TngAWTR687X/H35b2u8t62gbZe+0m3oNYlIUEMzUmxHsw
i7OlUdd/HKb96VtZvM1r8sS3L/ERxmJl9reKUF3KIzAsPvRzerPShfxSYNFh
Zst/O1ZYk/+z4KOvbDrQhepHBIt/X2rm//6DeI9iseLBhZ1+j1X/Z/H3CZ2X
sRFWyv7zoyzMnE8ti5HU+V9e77KV1x/r2ih8xLMYKrh16vJanf9ZfErSf3zx
DtX3RBZJ/Y19esr9VSMfSSwi113c/NBC9X+Z550Of94t15L/y+utY/PJootW
2X+eykJcfvj8r4mkJ5PFoCaT14RUk54s+fhtRnBBhnQ/I5vFVIfzYvUg4j2X
xaUHVdMDr9soevJYdO7ts6GnL+kpYLH3pMvDyH6kp5DFxIK6CM+N6vzP4rzV
Rd/STVQ/SliM7mjvuL1Uq/BRxsLTYPoes3XUH1aymGEaqtU7pSX/Z3FoW1h9
t1iat8aEoJlfvZ0lo87/LJjHRzb0taM8ZIPMt/PqvfUllDfS5WCy99ZYi4+q
/3MoceE7zLIj3ltzeD8nZqXfc6rv+hzyp1a8uHyG+DDgUGg7INb4Oe0/N+Qw
5UDPqulXqN814hC+yXOVZ6WaH+TwrHhKcrU78dGXk/m43rrIV/V/DnGx9a0K
rlPefzAHfo9zzdFwmu+Gc8CYoTNCWdJjzqF8br5ZfiDxYcHhztg9z193Jz1W
HK6eCc4K2EB6tBw8J22+eG4u8T6ew93h6/JeqXw4cPAI2dni1VKNwocTh/ET
J4atmGNL/s/huG7na+6biI9pHCzmj0q2zVfnfw5zDd3q+sr1SvF/DvEpBaG7
64iPeRy+NDOusTtG850Xh7zo9xdmHyA+vDlMX/bM/uMNrbL/3JeDqXTv3IYK
1f/lv/95d6H3I6qHAfLv31w047IP6VnD4WWnv5vprtKQ/3M4+dC+Q29f0hMs
r/9G1/s3+6j+z+G8W12r3fI8rPg/B+5KTEvzWdQfMhx+Sdn3bXYArafA4UTT
og/6mVQ/dnGoKZ6VU5pC81AEB6+cD5t95pNfRnEYZlJnPjGA8hbRHHRznjqN
MVXnfw7B8YW6py6reSoOPZsa3gytVv2fg0vtXzf9hxAfCRxuh3Y/FtVZo/CR
yGFU7uMS3SA1b8Vh081lzrEFxEcyh8qiI8mpY9T8FYeCoN0t+OPq/M/hSmKo
azs/G8pjcpBcZtWfCCfeszg83m7ml+RJ9T2bQ0h4sd+n0ZQXyuXg2szGekah
6v8cSsfW9J//RvV/Du/OhpeuCbSh/CaHGUcNDZudpnn5NYeA/9b+2/Wtmufi
MCfYPrNDpDr/czg75PjeHzPILys57Ha8w9yfQOtZJX/+YH3k+J3ExzcOmbuP
HrDT0ZD/c8itrfxmV6H6v7zeFwYLGSuJD10ei1O3+XxJsVH40OPhn1jv7DNZ
S/7Pw/CKk3lPO9X/eZxaoaOXaa5R9p8b8FiV26LPj5+q//Mwmmm0Z7Zc3xp5
N+LBeO0/0yuF5ruePOzXvi293Yn6mb48Dn8pWzLrhkbRY8LD6kLat82tqX4M
5tHfcVdLx95U34fzqDIP5g/VapT95+Y83vVZk2+foL5vhkfb8h7l+06QHise
haEh3a4Fqv7Pw+BK+uMJC+j6Hc/jY4Tr3vuupMeBxw6dZvV7BxIfTjz2BYQN
rL1JfLjy+GutTs2FYLofOo1HtN+Yn5dCqB668bixQ7h7YiPx4cHj2CarBU0e
qvl1HkVLK67eKKd66MXjaqCL4NxRS3k2HubHd088b0W8+/JoXZWb1COL+PDj
sXBYzrfSt1QPA3hsyZjhds+d+pk1PPYMeVkxZRflr4N4pPbwMItW72cE8/in
boGZqw/Vw63y+ej+rl1KuIbysDwcLFvkeJ+mesjI599KcHW6QPVd4CEu3nn9
nVad/+X1HzTH+m4O8RHBI278H2fn9tMq6xklr+8fHb3NJNX/eXC6sywNZZ4V
/+eRk3r4Xc1Hdf7nke3SbETeIFvyf3k97h28eXy1tcJHAo/Jw5f7GZyl+xmJ
8u/PrI7da6j6P48ot+HHa89RfiWZR2W3lQ77dWm+u8Fj0n/CUt4U5P88lhRu
ntvLX53/eUwferPbL+mq//Mo7t/vfPxnyltk89hvsv+aIUv1PZdH0rLguoUr
VP/n8c3W0nFmDOXPCnhYOHv3T5+u+j+P365kFMw5RNfva5mft5GzY9qr/s/D
x3W3/sRr1B+W8SiJFV9q/Ij3Sh75JZV12E58VPHwjDB/mjuR6uE3HulH3zxK
akd5rVoeLbPh+f2b6v88vjds39fLhvjQFdBC3310xlf1fUACdhh5HGhrqvq/
gNBV1p3XtyY+9AVwT1+eggfVQwMBFcaPMjlbLfm/gORiFLz1UP1fwKlyv/K2
6ar/C2g78vPyvqM1Cu99BRjot/I84q76vwD/XjUmxvNJz2ABA1s/3ZTQivIW
wwXc8LY96fWf6v/C/9+/V943IKCwneZws1FUD63k3zNkjalloJo/FtDZfWz3
pycpLz1ewJ0im2zRl+qhg4C1EbGJEX6q/wvY+LNDdMF+2l/sIiBgm8WtiGxr
8n8BI2ZOvZaWQXktNwHbB8W5fr2l+r8Ar+wx2mhb1f8F/LH+6mjT7VqFDy8B
z99v9n6Rpfq/gHVlIUkNg4gPXwHD5/j0vdiJePcTENHy1rHy5ar/C7g1aNiZ
N8WUP1sjYELvyePWhajzv/z5fR+TP9ylvGWwAGlvpxYff9Uq+YQtAn5EHz7Q
dQldv2ECfk3Qtdf1pXrICGiYaFSSWE9+JQho6dzhRfxFun53CThRHpyzoBfx
HiHAcKAwsk7uRxX/F3Cw0+zlKW2Jj2gBeeWxmRmnKI9zRIDHwpi1E55Qvxsn
4PXRThv90yifGC+fz4HB2bU+6vwvYFTv4fObz9WS/wtYbD1pntNq4j1JwFSX
MeLI3VQPkwWcvTvf29dYS/4voOPAmxFbQ1X/FxD16PLI2d205P8C/j3f2uCt
LvGeJWDlqo0bFnZS/V+Ac7/oW/b7NeT/As6NnD3p3Gk1ry0f7/4Wnzv9SE+B
gLoQH69hPlTfCwWMe+CdkZWlzv/yeu9e6nfGlngvkXm2jY7lq0lPmYBE95oQ
m82kp1KAtm6LXnQA6akSsMHa4/xqG9pP/1XAZYv0wnbLrcn/Bfj2uljvUkl5
3Ab5fEZtG+KjZ0v+L8LxmElPG5b40BOxpdJ0vfMyyuO0EjGsSOcfvdXUH+qL
cLL+Y2WcqPq/CG6jMDKikvIJXUQMelPl3y2c+DASsXiuZ/Ki1cRHTxHbssKF
F5Za8n8Ru/gcj7alxLuJiL8d/wjyLiM+Bom4fcxw8LhnpGe4iNN7Atd9OaH6
vwhDywORXkXkVxYizh1894u9AemxEnFkxP3Ak8tJj0ZE97SfP1m1vo8XkbUj
KDkhXPV/EROqu2wVJpCeSfLnczybu8YTH64iKhYF9qlvSvmiaSJydyUEYJk6
/4vYNyD2Qp9U1f9FzGROt2z3kurHXBHnj/bXHDGk/tBLRETgFJduGtX/RZw5
22FWm2LKay0Vwd792n52OPHuJ+Je0w8/0uT5s5GPABG/Dp6UG22svu9GRLH9
t4GfM1T/F2EZ4/GqJlVL+XcRc5o86Vq6Tp3/Rfg0/5DJ5ar+LyLfNCzX0J36
d0aEZ5eGGWmf1Hy8CFf3bbf93xHvO0U8Pr2ifcZ81f9F5Lyekbg0n/rdKBHX
pps4dI+lvOUhEWHTRo18eIj6maMiLIz6rmSPEu9xIm7+d2nR+tHER7yIAblD
B+kVUn+YIKK2ZvHVZA/KW1wQMV13xYYaK+p3k0SsWX9mUuQQ4j1ZRGDJs2cv
ulP+LEU+f/1uPY1bQvU9VcThBiPTAUeoHmaIYCYY5a6+R/U9S4RV02U2m8yo
vmeL+BLey36bG+XPHojQ2z9lceoK6nfzRJhYGTKdb6n+L2JBRY8BS56RnkIR
+jutP970IT2vRVzXc08dlkV5y2IRRY8WVPl+Ij1lMj9X0x2+DFP9X4SvV0qe
SyzlLT6JeLrMvLifNfHxTURKn9CtsWMof/Zdvn5Mk0/9pasl/xdR2h6vOhvb
KsfTkfB6bJd9dYc0yvnUlTB62n7f0nLKpzeX8Fue84BkfVt6P4CEjXFvZh9t
o8X/PQ7+2FJCRtd719PG0PluIyHt1N81xfr0/W0l/JjSzvN9AeltL+GzxeAH
B/7VKnnHjhJ8Iio29Jf7B+V9AhISzNYmWJ2l9e4iYUaeRX7oezVfLGHehKYn
9jyg9e8qoWnG26m7KimP2l3CsTtVC7b7axU9xhLW7vxRm9ZCzR9L+C933NAV
f5H/9pGg55jeULPXlvJIEni9W5ffbSY9AyQcmXjCu2+kLeUTJWzZtMcuLVJ5
ftptkLw+q+8t6S73e0peWULXK/mJ867bKHqGSviuV2P6RJ5HG7dLm0kYNSu+
iDe0aXx/v85ICSNQN2LUWGtlPc0ljC+Y77Q/UNlP22aMhINNQzL+9tI23v+r
tZA/r60Mimg3rvF+j6GlhGa1Vcd2L1KefzW3lv/9+DghylfbeH/pi40EbWsH
x2eLNI3v929vKyHdfuVqQ3sNEmX7a4AEY7cXv+0zU55vd7OTkG99LFozVXn+
1HKChHDjQ7nvpyrP/6odJHl+X5+Q9YP0TJKwY73T2skyz416nCW8H3G4VZ3c
/zTqmSzzdK1sxukByvOSNr9JOLfeynTsc9IzRf6+tbkz9Jsr+x8Mp0tok818
iDOzVfTMlPm0HP/8QwzpcZPQ1u6rR+dXVK/dJXzq4pZXesRG0eMhITX/n1W2
Ecr93ApPCU9P+O78OYD6o/kS6o9b8Zpqql+/S1hu/RLDk9T3MUhYGeOzym0e
Xb+LZd5urX/V9SvVT28JmaxOysPJ1L8ulTDN8HXUyiGU5/eVcGlg9+/7l1K9
WybzkMsVBT8iPlZICCroubbSylbhw1+CRfCBmZnziPdACeczfrmQcZXq4WoJ
xc0cDWrDKQ+9RkLc8tbrvduRnvUSwpxfbPrNia7fIAmhxT+Er69oPf+U+el6
fmDTQPKrTfL3GY9scTKZ8uqbJUxJDW95qQfxESKh9aRtU9y3EB/bJNyPe3Gt
5i3pCZPgmP597za5/2rkI1xCVNqTbnGVxAcjIVLHpafpPuKDl/DXUubN3Ari
XZTPp93k23/q2Cp6JAnzw8J/Of1eeT7YZreE7WnW5R8vKM93avfIv+d7+t2x
Vcr913cR8vo21Xz5upN43y///Z+WK97GK8+XvkRJ6BIyZcKzbVpFzyG5Xi3t
OK1qHumJlpDrfb8q9ZJyf6siRkLnmnNjHx4l3mMluI073r/0rnK/u/qYXH+8
ukXpHtDgfwGNYlU=
         "]]}, {
        Hue[0.08640786499873876, 0.6, 0.6], 
        Directive[
         PointSize[
          NCache[
           Rational[1, 360], 0.002777777777777778]], 
         AbsoluteThickness[1.6], 
         RGBColor[
         0.6208947142857143, 0.8482312857142857, 0.39989485714285716`]], 
        LineBox[CompressedData["
1:eJw8nHlcTN8fxgllzZ4tyZZEITUzFXmUsqVdlpRMi/Z9X6Zp1uyEkIpvSJIs
EUL2JGSPiuwhFUK2yu/W/cxv/vGa16S5z7nv8zyfzznnNpofZO+p1KlTp+Lu
nTq1/6shupBeH/PV1F4eZZsyjQ/7kOZX0+trZhUp9/K4VsJHee7dx071jbMG
Zyntjh/Lh1pl+U+HNz9nybLU1w3vxccXk7CWmZn/Zuml6b7eOo8Pz2R3l2fK
XVF33OJtXgIfn/fvTPV7q4JBq+1mbvXgo6LvtfVdrvTC5HOdLcoL+Jjzp+HT
pd99IdSU5W/N48Nr3ZYBOZ/642XC3LudmPcZQq0rMpVBUNOwKr7IvD/x3qLT
gubBiNysVHn1GB87J9S96P5uCLJFd0YZbeAjuDz5QU2n4ShMGbmKV83HW3Hm
ndzPI3BiVco2F0ZPbf74t+KakUjf1/3wIEc+GuNnGbr+GYVUrW5Dtpfxsatb
w4eU75r4Eh4u25DNR5S91S1DpTEwPrxhbH4WH6WXBv3K+D0GH4RFQx548+EQ
Pm7Hvy9j4ei/dnHpfT6WOB+/WN82Dnt3vR6mnMvHbJfTI5Y0jwfnpHXLZub7
b/W7UXSmQQt1Z5vPh28nvX8n4HvyMmGPPXxoeqn3U/2mjdBzLbd7Mz9//mXt
6tZOOjCdfXL23kQ+jnY6+2TFLx3c2+pqZJ7JR6egpK7XP0+C5Z2T5eITfExP
WLOusHUyTDsH7z76iY/iqbt0hv7QxeZxP2Wft/LxMqr2V1y9HhzN9q5KK+VD
mtjmPf7PFNT+tzG29yPmfkpvOl6OngrjhIg9+xfwYXyyNLL431To2fPcq9P5
+LfB1jIobhqcEuwuiuV8XFv9dLDmz2nIdT+xbWsNH/lzX8UOEuhj/bis8pph
7vDtksG591sfTdp2Ub8P8+H45sDua8LpyFUfU658lo/hF3T9Ilqm43yyVbIx
8/mL1FPGWtEGeK0+peQxc7+fnXC60fWfAZom1BffGe+Ow7nMK9YQ/KSAF+Xf
+VjQW2mSvNkQD87zdJ1282FnGXRreQIHpqonzwue8sFcXFqv3xzMS1k68XAA
M17tLyEXZp5/6w8f5ON6pfzusb9cbMOGZdP387GuoO+eVVE8eKjoW01j7nf4
1qFdndp40Kq6McT9Ax9TbR5d7B9rhLJ7U3bwI/j4ob1i05UfRnia/7aXP/Pz
L7t7fi+MN8bSP//SmlL5OPC6/urqX8bISu+UW1LPB/PD2isSTfCsLLbmKHO/
HNMTfvX+awKlvqevlX3ho99SI2bEZ2Bo12txox/yMSQl2zG9dQa8x5ZqRDA/
/9xPb9yimJnobX6qMvIKHyULuWtmdzLF+sORJiuYn18//uLSpjhTyCZMkOMM
Mx7/LLX3/TTFiYpNO7oW8zHjhc2GHYJZ4P08pm+WwQczOvMd/syCZJfyHy1m
fNxvTkltMQbGxV5UdfjBR8flCICl8bMvesfxwWm/oPPA+XuzVb458TFJzjjC
PyDyxtTGS8x8UQ2vwsGZs+Fl9ubQ8FUMT26ZOYlxs3GPE37pWwMfry7PsPtX
PBvdo667FjDjdzWfAbplNjJXpobPC+Eje/c1zWPGZtjcV2nD0k185PL+fhkm
MMOgHyFleUdJ3zkz8A72rL5cyUfSdvN1/v/MsPf268wJdsz1i1S+zZlpjtxp
Q0ozLvDRjsPIOHNo10282TTEndVfbI7zGbNF948q+DNHz+5d4zd0cYeq7omM
z7PmQHDm9u1z//HxdVhkt9KEOdD2KBr031s+HiobB+w9NwebhfFzBzLjycyO
PcP/zYFbKr/S8zcfee0XMMMCTacrzpsy/rd2ttu7e7EW+H7CPJybw8eGGgbw
YguoX3u0YTbDf/vlDWyxwAxDoWY9M589TJgLnGWJBbl+BUqn+Jirve+0Z4Il
1CCtHM98rjN49SjTc5b/v7/Dmcu70GaJAQ2Xvr7dwUcrn7mBM+Zis598UTzz
+9vlBsbOxWT33EEyZj4w9JZ9uDAX4R99ekzYycfpvMfTLv+diw8ZbnVTpcz1
qy/3MJk1D27frOxPHWJ47aFxe2DCPPhPaZk1kfGPgPd/D30tmod+Dv7mQ/z5
4C8RPvNrmwfH2OlTrs5h/Lz9NWM+zNInKh1i+Gq3g/zE+ZhsfWr4Z4bPSeWm
8bIL85HbtyaPe5uPPueU3rr+nY/6ivRND48z1z/iv/U1pgsQXDVk6YlwxXxa
gNgd+44Hn+fjRte+tWuKFmB54kqbicz4n/Y8srFH2wLkjxhQ/onxi93tAWay
EGkps2cvy1TMt4V4pmFT0us6c/17mTt4YSFy7qte3MD4vS0zPAP+LsSg1jH7
wm/wYdF+AaZWcNX6pVFSwUd7vHjGW4FjU5Ab08Zn5qWTqm6RFYIdzD8ZnCPe
W61QJ7BYua6CeDdZBM010R+8met/d29M9W/BItS2DjSZ2ka8n1+E4INDHm6+
Q7z/WQTf98qXg98z189MRx1Ta1hz49GZ8TfBr97nlOKtoeX9YX/8dHcELjvs
LrpojfABn+dMHOHO+l2rNcrmO+u8Y65nevvLxAbp/zb48QTMfL3n0yVDYIMP
v9/lOjK8D2vn/bwNJHfvOv16xkfLoa8PFv2xwb3dfQf0KuSj/eveatii06WI
8ZFMPnf490xb5L26rq3H6Hk9vb7n5pW2uOb8vDqXmS8OOswNFdii0dQp5DBz
f65rHgv1zrBF7YhRJUV7+WBm67rxF21RM3dikcYVyocaW0jmu2VlM3yNMmVG
pNX2//nSwbOGHW4vqgm9L2Hmuz8D3Ew7iE6fv72XyUvp/omDV6+0Q3Gxb4b6
dvIvgR20rA6unc/w9uUg44gZdsh8Gfoy5S4fn5jb973YDnuFFzdtZfyqqr18
eW6HBYuSjAu6umNhewC02CF4kEdr0BG6/xr2eFA6JPV3Z3cUfmt9FD3THq6n
Ejx6MfP3+CQ0Gq60h/+YMxrLGb8b0/4S2OOP7Qi/r8z1t8eFaoY9ru0eLdrN
zMfezO0sL7ZHxXb/mx+YfE1gyo2i5/bgp70bbc+MR1T76589Sk+fdnzB5NGH
AOYGazhg6dOSxPUH+FjebggzHXB7/QW31BTKw5UOyDFvnBbO1AOLDjEGmeCA
Dy9cvAsfM+O9Z/iU5+kO8NhuX7mgge5/sQPmuHnv3/+Aj/bhWfPcAVk9Fj06
wMy/rDYm0P85/L/eGPQjSKKv4Yg/wxoWf2f0ST/ZndGY6QjXyMxIyzQ+hGO3
3a92dUS/o1+7mKQq/NERbvqTEXua8YP2AEt3/D+/1TjYJ7zYEbAS52pX8WHF
xJXbc0cYjztbOPUjU1+239B/jkj97rNgD8PDrHiZS2eNxRj0MWVVj/l8MDRt
aZixGC2crdoOV/lot8MjrotR2Jg1ekU3d6gzdpGasBhODqtvLWZ477U57o40
fTGaR23OVEvmg6Gp1qx4MQyuXzpiouSOdrue8nwxVDeWfvjM1I8d5W7bYljr
8Ebpq7jDrX3CjnTCtm7P/s5/x8f9ambAZzjhi9FV7f3M/Lw9kBkgVyekNJSG
NDG8mfZ8si84wQnKGj0iZw1yZ3nf4wSN6OOCI8VULxQ7oWTt0XtfnIn35044
X7pZb9IshX87IUxbFrKbmUcdvI9cgokTdl+9+WA64pwr6nbOWIL4nd+/LB/B
ZesR1yXo7rxlsnksD7Vr/nDNEpYgRzzeQXU8j83XzCWYemZ9jtkHHu4dY4C9
sAS5ktEyh0PGmM3cjqpnS5AsPeGl727E5mHbEuz7t2//pF9cHGHiQDxyKbKX
K9d3K+Gx9cuMpSg9sH9P20ge9jKjN851KTSr72Znmxqhf/srYSlCf/78NaKb
EZt3mUvx9tT+r/xVxvjLNRt24cJS+F4crzluBw/+TPly6NlS1L0zvzewJw9e
7a+2pbD4dMR8ZbIJnqyYl2Y/chkEpX+Vd5oZ48G2tQV9Zy1Dz4kXQnarcsGk
/fu/LsugdC58R0ZXHk4lWY/4EM+8D6neVVfPxdGzmw0OZC7DsKsvj3t9NQLj
xmO3XViGTpNFvdOmGqGjvHy2DE9eDGGyg4MtDUwD0LYMUdwj+7PSjdDlrWvY
6JHLsXD7/Q+xtcaUR8sxtbLx+KyhxmDcL+6Oy3JgQPQNN2tjuHYOPXo2fjnM
rop6l9hx2XopczlM7bytPxzmob2c4l9Yjidy0WaPVTyYaEVPtXm2HG8Czg4R
3eaigJnOfduWY6uWhsqVCmOMa5/Q6s44diR8jvclLka1T0BTZ9yey7vjpGXE
1oMuzsj+M/nQoTwjJLe/4p0xODP8yAF/I4gvlf1nkemMS7eCZpUn8fC9kAn4
C844E3d/yks9HpvfNc4IfB5at9mdh5rnzKvVGW0x7ipmmsZox7VMfQVMKrS8
HIfOwPz2+tp0BZxDHjUXGPLQHtdhLiswLFHWfd4OI+j+vp6yMn4FdnzYcbP4
OVMnT+uep565ArUHjx6TOxiz/dmFFTgdFpjpccKIrW9rVkBrp8bjztuNIGJu
38nWFfjLCdMplxjh2xxmxNVdoF0t7FXgZ8TybuqC5cXXQiurjFjeXVxgYvA9
wvY/HtrLD714F5gf6lw84DjxnuGCzeEzk8I/G7G8n3eBujfnqniNMct7jQvc
rd/L9T7x2Hqk1QU+swsOx6oZIZ2J41B1V7j/2PE2ej0PzN27OcXUFdd+3tmx
+50RVNov0MUVPYPkF5OucLCmnXeBK+p1/969vN4I0e0TPsMVXd9kJY4dxsPH
9gE57wqewQlOINNXtOPlU+OKrENPPad2MsLi9lerKwr2jb7TfyaPrefVV2L9
phvVS9y5uCyOyWqbuRIDTp+b38ONC/1YxhBWrES/LSl7f2Xx2H5IsBIp/sK9
Zl481g8zVoKTs3fDf2kctJc34vMrUVF/LP0Cw09H/VnDfP7BKOimkhHaHkV/
1GpdiY1H15lGXeGy9ZSqG96dKntzsbMRO7803JB2z/hM018e2qeLq54bIl6t
XdD1Hgefdr68PGOWGy456y75+Y/L+r+1G0p3eUS+vMVh6xlXN2y///FnijqP
5SHIDfN0xf4/GF7ut5dHAjdEHxYHanN56MmUmz82uOHl3Rx9tQ0cWLYHcKYb
3i7ZeW+BPgeC42+HLMxn3qtO0uQd4yL+DhMgF92wxiPBPKE3D+3t6p5yN5TY
ZvyeyfhNw1WmQa1xg9O3T94/ornQ84uw+tLoBp2ZT5fImjnkP27oIpy4Tt6X
g33tedh3Fa69zrhbu50L5up8z2usgndQ5HcrZjw78lFvFZrL0kJCYjms/81a
hRKPF99WxHLZ+Wi9Cs+Ka59V9qX757IKaw+80tt/jcvmc+AqSB7Pi9mhakT1
yypMOCl9teUWD+12qbtpFQbcthGPj+EgZCYTMJmrIFaZoX/8FRcfTjI3JH8V
gsoGyjWWcdj6sngVNN6N0Bmwhov24QsqX4Xk5tx/AW85aLeX2uer8EDQ/M5Z
zmX770bmev+bOz/oB4floW0VCmz9FgituWw/05epk3I+9dQK5qLd3jZr8HGu
Je4/9zgejNsLaD0mh4ulrepxHLTH+TtTPlDYd7z5Og6CJQyh1nx8339r25cg
LtVLTC4XBPV1Z66/I78D+bAZe723VhsXq9oNmsltpaMGgYknOMhoL1iYvi/u
zYm5Vzdx0R5HMUwd3yWpn6e+OY/tz5g67d3p6dvSx3CpvmL6JrPOk/Yu5LL9
RzkfZn0Syr458tBuD+Ne8HFl+L5mq0UcnGkPmEam79bVOdQljYemB4v4/Zi6
/NI7O+uWPjx2fqm649GVWc2ntxihHRc3DXc0y8KzpPpc7A9mboiuOyys3Ccm
zOagfbqdMnVH6+vNy9M7cdn+wNodlxo+nM1N57LrDyvdYT3h32gLDw5sGLtL
CnRHtweHRvxnx0N7+/wzwR1+XSz+jsvmoH34Kja64+XcKfnNY3loL9etMt1R
P9wk71EqB+faDfmoO/ZmPh4TsZXL+mWxO0RZkw9+ec6F33nGMcuZushz3Bll
Vx46lmdq3JEZ+MCGc8MI7e1PQKM74k36+zfv42Fke4HZ6o4DleYNj77w2HpE
1QP3cl29JqwwYtcDNTywvpfawOFMfdHRD07xQN/cy0fz+xDvph6wmmpgcP8q
h11fsfbA5Wcbtx/5yGHz09UD4/sWR3J/8dj1g0APBN5V2bx3GBdBA5jESvDA
r+bM1vxJ5GcbPZC5/nnVJR8jtOOqmemB2xa3KuNyDdl8zPdAfT/vyC2XeHBh
yoWQYg+Ejuw9PyWEi/blgPd3PFDz/r8HsQeMsHXl5N/XazzgdfT158kTjdCL
KddmNnpgYl+tnEjG79j88cCR5TbpeeUctLeLm1Q9Udip4VrpJC7Lu4YnFq82
C9/I5HHcIKaD0fMEd5R78Fzm+9u7m6Wmnuiuo6c/TZnH9kuLPKE9ZW4vo96U
366eKHryccKoFkO2Xwj0REvV78YG5no71lsEntCfP7jMt9CQrZc3emJ+yvac
rIsGsD+jIf2U4Ynit28ux1hz0L788DDfE39NI/6WD+ayfljsiTTfySWVJqTn
jiemzslprq3msvV/jSf+3Bh9OWYRj+2/Gj3xo+VHzRfm+z83Mq82T9gmOWYM
cSU/VPVCmJY4rdNfLlsfjPTCtipRnMzCkNWj54XLGlYnz/dT5KMXPB1NDF1+
89h+eJEXZBohhSeZeqODd1cvxOuManEdbIySFOaGBHhhUVQv64vMfO3QI/CC
dFLlx/BzhqyejV6om9sYdcKby66vZXih9M0SjGX479CTz3zepDQqiqkPOvQU
e2HSt51a7ls47HiWe0H54eIJesY8djxrvDDZYglH3sJh9TR44e2M/rmxzVyW
jzYvDHRMiR/fxGX5UF3N9Ifhp1aoUX0ycjUSzXpOu7GKy/KhtxpTbc8ZXXA0
YvkwXY21cFuQLeWxfFivhlLQoXDd8xyWD9fVWGa+umiXO/ERsBp7C34qOTLj
z+b3agwd5ZQ77xCH5WPjapwJ2vknbzAPabuYV8Zq6Chtm+VszGH15K+GgLNg
/vnzXJaPC6uRPHaAh98I0lO+Gp2sWk3qJ/NYPTWrYbrOYfqk38RHw2qE/vf1
k9IV0tO2GgfXXF89spz8XdUb5Q9j+iwt4rB8aHhjknjt0IujuawePW+8e6t0
5F+CEa0PeGNNqYbZOVsOy4e1N6T2M0r/JhIfrt6oSnRw+sH4YYeeAG/kDfKy
dSwwYvkQMJ9bqBznenBZPjZ44/L2t6tUTIj3TG/YB5SYDH2pyH9v7LObcaXp
ihHLxwVvZEq3FI17ymP5KPfGVDvfZs4IQ1pvYK7/dkbL7K+GaF8+XNfAfO5o
M8I/gEv5741PWsMHR7cSH3188OzjscIbA3msHg0fvMw0nTPspQGrR88HdUdL
qsYYEu8zfXD/+0gn7iDi3doHccIp+TZBPFaPiw+Sx7U0Kukasv1igA9u8Xmz
bSpoPAU+0P7awNlvSXxs8MHkX+FZ3JvER6YP3l91ntqnnuZvvg9sLX4P7HOa
y+q54INV1Xf4v5KJ93If7MiwvyRg6qsOPp77wOPf19tbGw1ZPhp9oCG3u6VU
w2H5aPPBh4j6jVlc4qOPL5S9Nh/VqiU+NHzRR3XOsdg6Low68t8Xn8vPnJ92
nIP22yGY6YvteRf1T14mPda+KOpl/lJ7ABc+7XpcfLH17WRVYQb5e6Av7mcu
HGv3hkvrJ76onyNzS1jHRTseuzb4ok43qryihvww0xdVRe7bGiyJ9yO+2PVU
bUcq0++x/ZUvJpRvq1CZRryX+6JmpNjooTmH1fPcF3Pt9nre9iA+Gpnfd+H9
r4NHaDzbfBFmdevaoRgazz5+mKuxq/6ihPjQ8MO3+EkOupo8Vo+uH4IT1l10
fUq8m/rhmcHNyovGxLu1H6oG/DbHQkOWDxc/3L2wfq+DviL//aC17In+Ez7x
nuCHFsHG3W/ucVk+Nvjh+fsXdtJy8vdMPzgeME7OSTNkeT/ih/F3J635U0r+
XuyHoJuX544ey2H1lPvhypiX2/0mclg9z/3gcs46rHwd6Wn0g/WWuC7H0snf
W5nfF/1qXNFlHtuP9PGH9PCSLQKmP+3Qo+EP9ZVnEnRuEO+6/tCdEJqx7I8h
y4epP+aEN/bPhiHLh7U/jppd379zIOlx8ceNXaYS8STKy0B/pHtH5asLaTwT
/JFkYqIxycII7XTP3eCPhb2nlB68Tn6Y6Y/1N+06aV43ZPk44o/InU+1Wj4R
78X+qDpdO1ZjGPFxxx+drSSNV88QH8/9Ud+/4PK+C+Tvjf4wdlX/mPyQ+Gj1
B/9qUl1jsyL/A2C1LmlM/9nEu0YAXmTZFDYy+jt41w2AgeexY7r/DCn/A+Da
ddLtaUwedehZFIDq2gN7DBm/7NDjEoDlh1N+5B+i8QwMwPCYp73c4zmsnoQA
pCgdr9U/SXo2BmDGdos6ZSbP2PwPwLIAwba+lrSecCQAIXcKeK7zjSj/A1Ay
4Fmw+RHKyzsBKDwXXvjiiCL/A7Dk0TnJKYZvNv8DMFp+4+2Q4TyWj9YAmFRd
q6+aS3yoBiLYLjd8y0dF/geiQTN1USNTX3bwoRsI+/k2kcezSY9pIKRvJ3V7
rWdE+R+I/ySafza+5FL+B2Lxws7LnXWI94BAKP2ytmxg8oVdPwtE8U753OVM
PrL5H4gDGuf/XgjkUf4HYm/1HP/QuTx2/f5IID4afjYZqEzztzgQWS/r+wwK
ID13AjFm2CEj7SWUlzWBGBRn/1R7Lo1nQyA4S664z9QhPa2B+H5qswbGkx+q
BsFX2eSs+jzyw5FBuFY1fYGQ0dO+3DFZNwiFYQX9lw8yYvkwDcIc7uz5me7k
h4uCkDVZPeuTQJH/QVDZ/Cjo7X/khwFBUNctjWi9b8jykRCEETNzvffmkx9u
DML541/H6Q0zYvnICMLLnqJ3jZa03nYkCNPtb3xsXkv+fiEIzRa+4sbJxPud
IPz3p1zd7DfxXhOE3feWFXq4E+8NQdDOi648mG3A6mkNgrvxzMpDjB939F8q
wThuXP1c47ghOpbvVYNxJ8Pj9u0eRuz+wpBgvHi+vkpvIY/qg2AIZ2tmT7E1
Qnt7tE8rGEs2b7xc84uDhe03dEowhm6Y8tqspxFU2vOcE4xrn7/7vH3AwdUO
/wiGmrZOy7KRVL9ZBuPlifkFQ5n5+Y4ZzuPWwdiwa0XK5n5cdn11STD6fUzu
V5JC9bhrMEa5/EjYsYt49wrG3tUPBjpGctAuv2dQMMqXbXksNeGx+RcZDPsM
iUbyfh6rJzEY/0182MvGnephWTDSnSVSWW8O9SPBGPJUsHn5aNKzI5jx863b
TP24rJ5MZnxEdy9oreCxerKD4bs1x7I4hPTkB2Nu/dGnCaVUPxcG48ODCpWm
9xx2/C8Go/TGyOHVPNJTEox5Z31fel2kerc8GNNqSuoG/zBk7/+TYCg/NZtx
ncnbO7eZV00wmq6+mHT4nSHab29SbTDGzDX8WVXHwcT27enGYLxdt7m0cgWN
Z3MwTO8ONUtfzGHX9/8FQzL1z1NT5n3HeplyCGaN7J71jfn5jv1E1RDsjtU9
3ZhI/fmQECw/yJeuXs5h+dAIwaa5Ly9b3+Wg/fJjtULgLVc3qq3hsutHeiE4
NOijmaMpl13P4IRg+Le66M3NPFo/CUHhEr8uMyxIj2UITh7oP7XkoyGtp4Tg
sMvpgleHOejYbncKwQWPvR82JHPQPt2Ou4bA6IC/7Z67XFbP6hC49mux+reS
y+oJDEHK1BVZS46SnsgQGO84Lzo7lsvykRgCly5Des9ypfpZFgLhSfPgmTdJ
z8YQ8JNkVo+ziY/UEGStluWFVRtSfRYCX86ojR/zuCwfB0MQPWzbNLNk6m/y
Q2Ay9/QCnQiqpwpD0Lef67y1KUYsH8Uh+FSzNLjJnerNkhDou/Y/U/+N/Kuc
GY+MakmKJfFREYKnWrbDNSsV/h6CDX8i4yYw/ViHnvfM98/N3376JfHeyPy+
wiPOOtOo/mgOQemUz8lut6m+bwvBoClXxBXzqd5UDsUC6cMceyHp6RuKjEmG
C1cfID1qoVCz7dbb5IyiPgzFPtXfawocyD8mhCI9UKQtYPrnDj70QvEi445y
rhmX1cMJxZggkdvvS8SHaSgEs13HG8cQH5ahWPfv6M9MfeLDJhQWJS//tlzg
sHw4heL71e8SCw6H5cM1FEe/RYwM9DBg+fAKRdl1v4KezgYsH4GhuJJcdMTu
CYdd/4gMhb5H7tN+HsS7IBTbfrkEPZtqxPIhC0W3rN+aKv94tB4Vivr0MV3P
lRLvqaHo0f3RqRJ74iMzFLx+KjseTSI/zGb03ly0pYXplzv05IcCn+Zd7Z3O
Y9fLC0NhGyFWX+DDY/UUh8JDf+PLRbd5rJ4S5vcvHtJzi8I/ykORm1la4l5H
6wkVoci+MeVx+BtDVk9NKPr77Onim0h81IZil8OLk9pexEdjKD7dv/P38iDi
42copmgFSwe5ER9todB7JNmUM4L6F+Uw3FOb2VUST7yrhqF3U87N0/8RH2ph
0BzSNt+nN+3faIShcM7cwPdS4kMrDHuMHE2jHHnULzM/r7907ddA0sMJQ5vy
Hbt3jdOpfg7DCv0xnzmdqf6xDEPB5O+SYYMV/XQY1sVWPj68g+p3pzCYme/6
52NK/YZrGIQTKl7v3kPz1ysMU7fy37hvID2BYQht+Pi96A2P5SMyDOaHb+n5
XlD032E4uPV21NZCqn9kYZhx8Zf94FzaP9gYhlUvi6I2MfOrg4/UMIxzffZo
RBj54Z4wDM/dV1TF1AMdfGQz+tK/NbWO57J85IdhsJLAbf5jWk8vDMOW/bXy
sT14LB/FYWhJzTYqsiU+SsJwZZK3MF3JkOWjPAyX9m2b0lBLvFcwv18z76hW
BpfVUxOGpBch51JSiffaMBQ9LFT+xPTz7HpfGDYnuJyetZ94bw5DdWzb+l9f
DFk9bWEo3tcnYbAzF+3lhJ1yOHSuKW/Zyuew46kajvKe880srxPvauFoE/8N
XH3YkPYHwtF1RYD9pHCav1rh+DyipV8LkwcdevTCsdLNLs+SGc8OPjjh6Mu/
PqPXRKq3TcPhk+X/KFXHiF2/tQzHi/XVqQNOkh9ah2NFgVi3oY780CkcucFJ
8dlnOJT/4bhnNdnhxHrKS69wNCV8+Bm/lOqvwHA8sOPvVosiPiLDISlf++/C
bMX6QzjS1FY+8ObT/JWFg5M0u2noNCPK/3BsEdfrr28l3lPDIVg1u0fTLh6t
T4TD2K+zzvzHpCc7HHtSTU+XdKV6Nj8cBVOdhUJH6hcLwyEv8Xftf4f0FIfD
/Xv/W/PmkB+WhCPhjdfL199p/b88HJt9jcZ8ekvjWRGOdO11320yFfkfjm9O
cz62raf9wNpwaHK+5Ge+pvFsDEfdZW7wvweUl83hGCY+OzH+GvlhWzjCc7Sn
1uQYUP5HIGZb4QiPk4r8j8CUILHPjinEh1oEBvfTtFzWl0f5H4EIaVO/E4uJ
d60I9BJ/a/y7l3jXi0C2isT84EfinROBpXXj/52NNGb1mEZg/wvr1Zx0Rf5H
oDAt3yTuJOmxjsC+zhE9AmfyWD1OEbCJ7q/1rJbG0zUCZXtvv+n8nnj3isDk
hW2mSTXkH4ER0JkaezNDqMj/CIz0+OXrxfh5hx5BBBbPeT1KJZR4l0Vgh0nt
jrqD1L9sjMC3zitmHwvgoh0vTmoEjudKY52X0HpGZgQkl0PelukSH9kRiC+O
+jj6HfGRH8H0UZOGn1ypyP8IXBZXCzdfVvRvEfiwOfaQSx7pKWGup7aPuuYx
xXpOBBwvN/wd6m/I9lsVEZh0vO9rWTzxXhMB4bMddyyfUn9dGwGzgrDp1bsV
6z0RyKytNv6y0ZDyPwK8le8j8hOoP2iLwF+rhef686neVY7E6t4l4Vv2KvrB
SCyLN9FrvU5+qBaJqLzwhtwkLjueGpGIGTPL5c1Y0qMViSF2x4eU7lXkfyQ8
d+emvVtBfHAiUX6s76DfTD50jKdpJGq7PzJt9iE+LCMhybhoa3mIeLeOhMZW
ce+FxeSHTpG46rWt1/D/538k5l1aM/xcFO3/eEWi0qKq7PNaLuV/JBIFu7Z1
HcGl/I+EcdoLrd+ZVB8KInEKC58+mEd6ZJGYLYzN2q9LvG+MxLHImc6DtlA/
lBqJNE397nk8Rf4z4/O6Kuq6NunJjsSS9RNKos4SH/mReJMzdkzPiVzK/0jU
1DctjWkmPcWM3gdf/4xLov2Ukki0WV76l96DQ/tZkTjUy9tKNdOI8j8Sjutu
jL7lZ0T9bSS+X9YZ1DiR+vHaSEQabDtgzCM+GiPxNLQgWaeV/LCZef/143bV
z8RHWySEv6+E9hcS78pRuHwlT5boolgPj8LOik+e174r8j8K5smdIjb7K/I/
Cr+SdWOHf6b+VSsKCW1/G5OzFOvlUZjJ3fE0PojWszhRcH6XUPW1WbF+FoV0
i7qwRUupPrSMwsg6y+ICI+LdOgoG5w3frLOjesYpCld6qNerXKb1F9coVFU3
ifVtqZ7yioLPjc7/bshpPAOjsEvpW1aj2JAdz8gotApHJ41oMGL5EERhVYrG
l2ci2v+QReGCSt38kDpFPx6FnM0W/PoQY8p/ZjxWnfd2+kR8ZEahT2vyLSUr
qg+zo3Ai5pD+6CBF/kdh2jMPvXF9jFg+CqNgv3DRZZPrlJfFUfhWte3r5RfE
R0kUTj3oMyVEg8fu95ZHQTDo56UZZqSnIgrjh2nN1b5NflgThcXOPWY5HyTe
a6MQeHVzNf+JIv+joH11z6+/TL/SXi5oN0fBViy78mgj8d4WBZOorIGvBxhR
/kdjtPWEhe9vUl6qRuO+vrntrhvkH2rR6BR2bV1VEfmhRjTuLRk+82EO8aEV
De9CRyUtZ+JDLxrdUhvuj7jIY8eTE42gwowTt90V+R+NxRPeukn2ER+W0Qje
p3LN2IfqXeto7H3putouh/hwisaAnqG306wV+wvRKCxLPzVqqqL/j0bJhWT3
rHVUHwZGY95Bl/Nf6wzY9aLIaMg2jv9V+ol4F0TD3sZ2oYkJ7Q/KopHpvXJ0
0E/FfmQ09vfUNOxbaUT5H408PeWMmHO0n5cZjcjS5NGpplQfZkejR8G5SPN4
Rf4z79+Yrtv+g/YTC6Mx/JU4eV0Q6SmOxo10BzQYcFg9JdFwGlmxYqyI+CiP
xssRiHO4qsj/aBw5OdLz4Axaz6uJxg8l/rA73YmPWkZvVwuJ4wXiozEal9Qc
k7emEh/N0YhfNfnYkvnER1s0/npd8WhgxqODD+UYzB+7e/nXFcSHagx8N688
NtpJkf8xOC/QnjSZyYv25b4+GjEIHbfUR68Lj/I/Bg/emrhv43JYPvRicDe/
52NxK9UznBj8O1fjPu8q8W4aA8mRG4aWWnS+wTIGVl+/SbeUKfr/GJSZlede
nEj+7hQD9VmPd4Uy/XjHfrNrDIYK1W7YNNN4esX8v//v0BPI/Py4F2V2fcgP
I2OwNnLExf/E5IeCGOhFtckvGdB+kSwGA/neM7xNFfkfg1f9b/Tfu4f2F1Jj
oGnUza97vWJ/hrm+RN+qrqcpL7Nj8LjYMPrOa1q/zme+3yHasff/+39mfFb6
G65/rNi/jcEJ6UhO6ENaTyyJwYcvr1Li1yr6/xgY79YJ7ZVOfFTEICh2sHns
G0X/H4O5Cz2ujJMaUP7HoOhsTfq2ZbQf0BgD7mbnHuLZiv4/BvUnMoaIBpOe
thh8f7p0gu5OI3Z9tlssRg6cO2HBNMpL1ViMGuFvdE5CfqgWC1Hsi5kPVBT5
H4tLM/ZlT2DmYwcfWrGYNGGtjgrjtx186MWiKefEfd//538sfvkFGGfNJ/8w
jYUl9+5nN20ue77fIhZemzIX/lEnPqxjsWvp76MqNzgsH06xSD6ilDRziCL/
Y3GkZdGJhOlU73rFQn+xdp/ZU4iPwFjUT7XuxblI/XJkLJov6f8nzOawfAhi
0VelUtVyB9WHslj0fthv2gCBIeV/LLiOBssP5/FYPamx2B1THfV1Po1nZiyq
TzhUq80hPdmx2Js0+E1LA4fVcyQWx/btv9i/1JDynxmP2E5jnLXJD4tjsfmq
mr97d+qXS2KhqrngZVcZzd/yWPDSxqU1diI9FbFwy1P59mMu8V4TizEW1+0H
blHkP6PfIFliVKHo/xn99is0Lz1R5H8sdthWb0nKI/9oY8b/9ICbVo2kRzkO
R7eaqYp2GlL+x6HM6N2/gZ60fj84DkP3F4W2dVfsj8UhdubFTaVaxLsW8/nO
U0PaOiv6/zhEDH6rpFqryP84XH30NMdrF4fWz+MwKtrpRE9DRf7HYfoVuDS0
KPI/DkM8v/V/L6b1+8Vx6LRs0eu2qeSHrnHomeM4688n4sMrDmr7NuZI7tB6
SmAcMp9i/q0NxHtkHLoOvqohZfpZdv8tDmbDrBdenk/9kCwODy8l6vDSyT82
xuGLk/5su+GGaLfPt9vj8N3h7OZlDdQ/ZMYh3T7we0og+WF2HLR9h5VpbSA/
zGf0PB08c04L+WFhHApHme/2vGXI8nEhDssrj/bs/9KA8j8OmndadtjeM6T8
j8OTnyuuPS7msOePHseBb3xU/70G+WFNHHbuMRs7fS2dv6mNw4WFR5e+tiQ9
jcx4qYdNPxpLeprjsGri39nLz3JYPa1xOF7o8nmgVNH/x8MhfdKnPcz96NCj
Go+yU5PNPzUQH2rxeBjrqP6khfZLNOJRblM6Z3g88TGe+fkP/15dO0f1lF48
tr0U2/arIj448bjodvbwwHTab58ZD9PhrgufLab9fct4RPT+7h71gfiwjsej
BT9/vxqr6P/jUfQ51W1fjCL/4xG4q/8i+T3iwzMeo9VD+z8dpcj/ePSaW9oy
/jj5YWQ8qhZ3z7LK4dD+YzyWBab/rvShelcWj+F9SrY+nK84j8D8/89lOwOS
SU9qPLrejnO7+0axPxmPyI8N1YlWhqyeA/F4G4CyZUtpPPPjgX1DIzkHiI/C
eGz6XO1zOMCQ5aM4HtdeaK4c4k3ztyQejk+aT2UlKPYz4+Hz+Elxz0eK/I9n
8lVlzarxxEdNPKY96es5YRXtL72Lx+f0LuIxKtQ/NMZjw/c+TdwlBiwfzfFI
WPhkY0M6+WFbPG5zIr9/syY/VE5AnfIxwQdb4qNPAhY9eZ4+dTL5oVoCKnS6
JKwuUOR/Ao6KbDPrenAxtV3A+AR82BlzM2Ql9UN6Ccgr3Na67C75u2EC/vw7
knZ6M+kxTYDSA+PmSGuqdy0ToFrtM7LwDfG+KAGhfTlrbMYr+v8EuI3w/dH7
LvHumoDGfaVfansr8j8Bh6oH3f1STf4RmICZVdHSP3mkJyIB6dP+k5rPUJy/
SIB1mktRsDbxIUuAgaX80lMejeeGBPjk9nmnfo/8MJX5/0F/lj3tTP6RwYxH
v603IvnER3YCrgu/TZjHJX/PT8Cvor5pIaF03vpUAsY/f8T/YaLI/wQEb51+
NqCN9ptLEvB9iaPXN1MO7ecmoG//Qb8btyjyPwGa+SoiPXXF+Y4ERF0RLh0d
Qv1QbQJqZUus+MaK/E+ASafZXwufkp4fCTB92rlh7nDF+Y8EdPPoWlypRLx3
E+C7yph56qfJP1QFWBJz1+nLe/IPNQHimz3EVQNJz0gB9h0ObHH8Q36oJcCc
2W/f54koL/UE8C04rv5Qn8PyYSjAowrNqSvWKPJfgPre0was5FFeWgigt/Tx
Dr9ARf8vQNqB/We4PY0o/wWocI+caqtD5zFdBIjdMXnnvEPU33kJUHLqWv+8
sTzKfwGWZm1oTXDm4Pw55hUhQF/jOb/PwoDyX4C9Npd9vJl6oYMPqQBmogdn
i9soLzcy33fwXmWghPwwVYBnC2b+3s3w2qEnQ4DJwWed+z4zpPwXYKL/M8ut
bor8Z64vTG3rCmfKy0IBhnr8zYzpRHlVLEBb6aOZtwYR79cFyLMxuG1eSefh
ygW4rvq+fNghHstHhQAGGyMWZh82ZPU8F0AmOymIaiU+agXwXqB6zF2N+GgQ
YHrlbqfwObQ+1CxAc/DD9FUWivwXwLoImdrziY9uiRjf5dRTXqoB5X8ifFWN
K6f+pfNMgxORVnkun5dO+8kjE7Hl27TbNi7UD2klwvJjN5HXZfJD3UQs2TMk
aZeXIv8Tsau/2GmbDvFumoi8sLMxQgmdX7BIxEb/+Je+npSX1omoTymaXvZd
kf+JWDC67Ef+EC6dr0mERfrN0fJq4t0rETLPAsMfZ8jfAxLxIarw329z8sPI
ROz++CVG2ET+IUiEf+S9mJ2K80LSRLRudvtqvFyR/4lY8dnSz6WQ+NieiL0j
e09dJlXkfyKuPlCZM85Rkf+JyDXQ+ra7P/FxJBEXRt9euieSeC9MxOtK37up
A4mPC4lQfmAcZvvdgH1e8noixlx+cTQL1A+VJ8LA2/vz8Gge5X8i4pqNrROH
GlD+J+LFgOa+ugMV+Z8I1/N6yzYy9WMHHw2JGBozLsx8iCL/ExGb/nr0JfAo
/xMh3/vRc0EXQ/b8mZIQopymIysm0P6oihA7jD5Yua2h9emeQlQuLZP259H+
cV8h0p9Kz1/6TP4xQAjfJO7xVw9pfqoJoT+q29sXjD937OeNEKLT9n6aQS2K
84VCrPP7vDjSlPJjjBB6DoN91C/R/soEIcI/lj/v8472t3SE0Dlzx9ltvuJ8
gRBzjz8MP8P0/x373fpCvP24sbP6cB6dNxDiQ2OdyfP9pMdEiN5fndYW+Sn2
H4UouFYQYD7OkNVjLsSfYWtO/XljQOcRhDj9yW7H5UraP1kghMaw2d0/ric9
NkJweF0rjb1Ij70QR69eH/Oov2K9UojF8xJ+7L1qyOpxFmLI1gOXm08b0v6F
EC1vThXYudD9dmf+/2XtnddqDNnx9BLi1jvft3O70Xj6CvFufOVX9xDy1yAh
BvzRG5YgM2TnR6gQa7vU9S7eSX4bKUTFq41PfX4RH3FCYOp4cxdGX8f8FAhx
3Xh6olEa9b9iIZY5POzXOZfqU5kQo8rsZxvdJD7WCvFm/WuVJykcdj1jkxAr
xx7cNukwB0Pbb0iKEJ7D9HLsdKk+2SHEl0PzJS7fKS/TmPdJU3+ETCU9mUJY
naqI22JF/eI+IWLFi7vEl9L552whjq1Xf2l2cDqrJ1eIxhzzPCyj/eajQpwp
G3DXwJ/W+08wek7rXkmeQ3ycFmJ//yDlnfNovhUJMfHufaM55w1YPcXM9+lx
7vU5a8jycVUI6zrntkGZBrQfI0RiU6R9RCPtD5QJsfv3eIvSeXR+u5wZ7zLb
1dFJtJ78QAjHLdNXHFSi8zpPhMh8Nf549E99lo8qIdy4r9NWLjag/RshngSf
n7ZuCO03vxGibs2CCsv9iv1cIXb18/x6U5n2W+qY63k85GGUAfHeKMQkVecR
dkPpPEqTECljLh/Tzzei/V7meg0/iniD6Hm5P0JYHgp+M+OkYv9XCLn6XrvQ
j9RfdknCUxOLQaef0/kvZeb9/KKBiabkr72S0LWgSbKmhMeOp2oS1A5/Neq0
gMuO54AkZE6t+DVSwceQJHxYsfiWLIfqr+FJWBGYED07h+objSTUz9/rvKKe
+BiTBJGge5GeBvGhlYScuuo+haEGLB+TkrBrlqHyflfKA70kTJg0ZPfX84Ys
H/pJ2LgpLjyqlHjnJmHpvG+qhf+o3zBOwoC8zsYjnLisP5omwemGcvXEKdNZ
PWZJOPPg/dkGpt/o0GOZhLyCfrv2eJOehUm4nhuxup866bFOwvlxY5/070rn
ke2TsGDL0y4OctrvdmLG74fELweGrJ7lSXCb0udYdgY9P7QyCUqh18eJ2gxZ
PvhJqL1hID3uRecdvJIw9p3Y2c6B/NAvCWXv3kwLjiE+ApNgcONzU4wz6QlN
QuqoyiV1YxX73UmYOnyid6/Hhux+VGwS5vaancAroPNRiUmI7nHCdI9iP1eU
BKHW2DdjBYr9sCT8bRmaYVxFetYm4azR9L7mQbRfuDEJWLD91yIDOt+UkoTS
uw7XVZ+RnlRmfKYEmh49Rn6YloRpP4sD84Jo/u5JQuAY8ZxBF8gPs5LweZHt
2s0bFevpSejD77//01U6/5ObhJKHpTkLNyieh0iCffwPPfPdVJ8VJEF31Iym
8UuofypMwkLrM70lVeSHRcz4bG968dmU+LiYxOTV1AvNacTHlSRs99o2zmEM
jWdJEmzXnQ/ork/+UZaEKbMzXjh+JD7Kk1BRP+/DEiVa333IjFeP/f39JlK9
UMHc/8ZdveSK87tVSQiflPrf9zHEe00SIqcPFv7QpvrvdRL6yYKf7Q+neqQ2
CVoX56cuqSd/r0vCgWkhHy7fM2D1NDL8t73pN2En8fEtCa5uE6I+5dN4Nieh
UPRI/agL6fnDzM/XtTtL1pKetiQkq3+bOMSd9CiJ4Dno+WiHZzy2HlEW4Y/f
WY0Va8kPe4pwXT6/4dwL2j9SFaHs8xBtPRPiY4AIM4ff2z9siyHtF4qw947y
r5sVtN8zXIQrYtcvPk3TKf9F6F9noO4QR/u/Y0QYGuyd/2KS4jyRCMf9/8YL
XQwo/0Xgz9zRvYcN7cfpiRBnJJAVy4kPfRHO99AapKxPfHCY6/lQ+DtrJI9d
/zYWYXuT9Yl4HeLdVISsEKdpZQ9pv8NMhFF2V2fYnOVR/jPXo5b27u0FRf6L
0NN6g29doWJ/QoSRu9IDRdU0nvYiLE/2ilseQH7oJILT8qGXnq6g/YTlIqh9
5/06NYn4cBXBzkvTpn43+SFfhGNHLQ7ldqN620uET2dytry5RHz4inD7p6Hl
ycWGLB+BIvyaO3/RyzXkh6EiGBnqeJcuonoqUoSWZ1dXWggU+S+Ca3yQtIeA
/F0gwul8Ne2fXOJDJILz8aurAn4YUP6L8DWYu+WzN+lZK0Jyf6PhE5dxWD42
imBy/W6TuTnpSREhr2HK0sGlpCeVuf/iEwG9RyvyX4TONrNqMvqSnkwRVMZM
GTDSgXjPYviIPTTq6yziPVsEzYJL51O20PzNFcGl/HlAxCI6X58vQq7GSKMB
neg8yAkR5NfuPuycRvvPhSI0nw2fcLCS+Chi/v/q+rdHTxIfxSJkzFlrFXuM
zs9cESH8vvau8L0cyn8RzI9s33P5piL/RRhgsCa73zTio1wE7wu9kgd9Jj4e
iJCelH3hQR3xXiHClnMhQ1+oUH1YJYJNk7xriA75e40Ib3b73djSifYTXosw
6EDG+vsmivxn/r+q9u7gZvLDOhF61b++snAp8dEogo/cbJJ5IulpEqH3y9J1
a7MNab9HhMOxh++sd6d+8I8IO2eM/as1nfyjTYTSFptrZ/vR/ruSGJx1g7RX
qCjyX4zh3GPyzg7ER08xTu79afA+mXhXFaPT48khwdunU/6LoVrcP2Ufn/xD
TYwr7hfKixYr8l+M6T2VlMKY/pLNfzEcr4W4PXzAYf++zhgx3npm+V7aTHxo
ibGtN+/U9s/Eu44YWy0EIs4GRf6LcWrB1wnlFor8F0PZzPKeioyeV+CIMfn1
7RztfYr8F2N/0dL4tQ7UH5mKUXWva1p/A1qfMhPjUheXStkx4t1SjIKyUTmj
zlF/toDRt36N6bMt1D9Yi3F+kdbXbZXEh70Yvpl8p7w40uMkRtra7oXZY6k+
XC5Gss60zIsPFc8HiqG+1DXizFVF/osh2bjDTnkC+aGXGGfTJignlNP5DF8x
3t1Q2eOzgXgPFGN81rVxrVuI91AxesXY2jYk0fp/pBhKptWDblrQeZRYMWo0
Y36WvaPzQAIxSuUpmmvMSI9IjEjHvo/XG5C/y8SwHzf++IOFtB+5VozdugvH
7rEiPRsZvc+zutaHk54UMTp7lQUuUyX/SBUjPHG8mvNDypc0MVo4/pw3CxXn
Z8QoOWYSGO9J6+tZYrQ+/X40ejj5R7YYy2IDYg+6GrLjmStGm6lTLMeR+MgX
43D6piPnhMT7CTHGdFNO3JhMfBSKUd9zm9ymG/lhkRg9Br3seoKpTzv4KBaj
d7WaRX9fWs+6wox3j0+lqrMV+S/Gayfe5My3HPb5tTJmPvwYZWPcTZH/Ypyr
lrSeYfyog48HYghTDJ0LjpGeCjFiBlsZLDpGeqrESJkXYGXeTHpqmPv1xmm7
+jgDyn8x9lbojhFeM6D8F8PqS45x4h3SUyeGu65UMO0c6WkUY+7M5sK5LrQe
0iRGporpnIZi4qNZjE/u2pl/rtP61x8xzFfuWZi4xpDV08bc/1HzPKqN6fym
kgTzzJ1beedoPJUlCJ0lvRq4nvywpwRpFX7jjs9VnA+UYIXO8Yh3A4iPARJg
NG+ASR7xoSZBn3dRo4d0Iz6GS3ClbtTrPw9pv01Dgp9HvcZaniE/HCNB/B2u
QYsZ8a4lgUGPGK5TsKL/l+D8h7K2b8bkh3oSZIs59ffCaX9XX4J3n6RLz/1T
5L8Ey/fcGnb2FvFuLMGYmRO+xdxUnD+QwO3ZWpV5lylfzCT40TLZtx/fgM4j
STDARXo75w71ywskqB795mrEfsXzjhLcHjhy2xIj0mMvwQl7S8e0XOovnSQ4
EHw8tXMZ8bFcAnf9hw7merT+4irBbGObbeYbFfkvwdkPHxPXt5B/eDHjVzd1
RVws9Q++EvjNOJPfZyQ9nxIoQWHvplE3mXrHjbkdKaESfPigtmj3R/LDSAki
XnwvePGY/DBWgthRg6+fCVLkvwRNoxKXfdhJfIgkmOD4ZuLiLOJdJkFWUuti
G09F/kuQ0sdDiSPlUv5LMHySWoqDNT1vliJBl+NeW2e8ofW8VAkuoeKGcxzx
nibBpK0685fFUn2YKYGm2gG1pAwazyxm/J/8+zZnIo/Vky3B0MfJD/iJ1D/k
StDp04xR714QH/kSHHpT2/3CKeLjhARFyY8DB+yk+rBQgjnVcRO79iM/LJLg
jJy70Hk0+WGxBC+mLx2mY07nI65I8P7m+vRbXOKjRILUx68WHGrTp/yXQCtv
8o8GT8X5DAm+Wd1/NW78dMp/CRryFw/fMFNxXluCgsfG0cnH6LxtlQQV2R//
XbUlPTUS/C3d1fRwrCL/Jfg+75/Q7w3tb9cy8ynqbmSXFNJTJ8G4/t+sXikr
zncx/Kt8zvn9ifywSQLrhWcOnRxN55uaJXD0SvXu/JTOH/yRwCHV9cu8AuK9
TQLvrkdv3PUgP1SS4lbVCOO8VgPU2zGGoyzFs17NTiHqxEdPKR45dmszsyA+
VKWwP2FhWp+q6P+lSO8/9W+pE/GuJsXP4zvndflIz1cOl+Je7KyrM/IU/b8U
P0oO3J0byaX8l6LniQkRM6+QH2pJMShnvVPNfqoPdZjfP/hf7vYiQ5YPPSms
rixZWCeh9VZ9KVQanAzKdak+5EixZ3vKYSN1HqvHWIrOJ28UyuTkH6ZSeJlX
qUf0oeeTzaSYP9EkqJPieX5LKfQdbE8OPE56FkgR0eIw/fkmet7MWoozX/N4
1Zq0nmLPXM+C1963Z9L5fycp5rX1fbxDjZ4PWy6FY/q4nydbqF92lWLatISA
g2/IP/hSjKkuKnu3lfjwksJu24O2v3fpeRNfKbIC5EmtQYrzbVI8dcxp3bNc
kf9SHP/duv+uxJDynxnfPifDFzcaUP4z33+4Kv20uSL/pTh18OnnqUONWD5E
zHjseNSse0mR/4ye7ed7F5ko8l+KWRryGzx/2g/eKIUoaZyv2I3mb4oUTZ3L
0xpySE+qFI+lN8/c3U98pEnBr/zR41ZP8o9MKY6azyl7Pob0ZElxoEKn0X89
9cvZUsyoWrjnxEPyw1wp2gZUfH5jS89j5ktRx3GLEe2j+vAEc717Vb3NRhMf
hVJc2N/2d8cBRf8vhSBrzcGtpYr8l0JXVS3HmennOvi4wvz/a+tHb9tK+ysl
Utjmak6OMyc+yqTw/m/poP0jSU+5FJ1+LzpiEUX17gMp6sMmburbk/ywguF/
Y9fh85MV/b8UeWlWn006kZ4aKcIjVkg/DyQ+XktRaPz0UK8YRf/P6J2xdEqe
Ifl7nRRFq/OnTy+gvGyUYte0rZrbxlE91SSFsqma2yUO6WlmPn8772nNbeL9
jxRV2o+HiMTkh21SFPcwW7XuHJ3PUZJhSNHeT0OWEh/KMlR/yTt6uAf5YU8Z
+HENk45ziHdVGUozfi3Z9JbycoAM7kmJS+sCFOcFZLhl5H/i0xdF/y+D2lX3
/V7xivNDMjiM3DZytuL85xgZEp+VL/UqJd61ZOhh8dp0/gjyQx0ZdKQlrx18
FP2/DOvffau6Y0l69GUIdgj42nqe9tc5Mtzpfanq1xLKS2MZkib9c/11ivzQ
VIYDmvYpr72pnjGTYdjy0RELvxIfljKMjMyoiogmPQtkGDesi/KZHuSH1jKI
9yeUjYokP7SXYc2ccqNfrYrzijLszuw97dxz4n25DFF1ndNDl5Efusrw92o/
m/2e1A/xZQifu+/V92zKSy8Zrpd+WtJwaTrLh68MKqtUev+coOj/ZehzYr9o
JtO/s/kvg0DL22nYS/p7A5EyxI77+86jmPwwVgbu2NQtcQ2GLB8CGX6Z1I23
vafo/5n30V+L3q9U5L8MvPTL49qmc9i/V7hWhhP7w3r3DSPeN8rQ/bPmgfHG
BpT/zP3Y9P3ynhm0npIqQ+DP/OvWWeQfaTJo7fB4lWlM5+syZejq+ry56Y4i
/2WYcDn8xsS3lJfZMpwuEnNd3Ok8fC7Dl+7IslupxEe+DBtmX2q0f0j+cUKG
ecadftucI94LZTB4ffz96teK/JchsvRP7MMY4r1YBgvVrL2iJVTvXpHB99fU
UQc/KvKf4al4e82P57QfXibDje43on/aK57PkEH37xrX/x7Q+dgHMhj/GD/a
+o2i/5fh7g33Ydvd6fmyKhm+t3W9OvMl/X2DGuZ+PTDK0h1B6ymvZTh2Ur94
9gbio5YZ/+bk3318yD/qZJizctXtcDfKy0YZJvYaqxFlRefRm2SwzLQe9VFK
/tEsw9MfZyyq7ck//shwsr552to3PJaPNmY+qdcofa6j/kFJjqZNY5SMlSkv
leW4X+kY4OqoyH85foypcDS4bUD5L8eOUTNv2jUYsHwMkIN73e3OMBDvanLY
6AvcB48lPobLodyl0kRYwEW7ffpoyDFvfZd4n2RF/y/H84Wv+5m2kR9qyXFp
0ofLR48q8l+O6rSY8wuY72PzXw63cqute2yJd305dJ/MShSFUn3IkUOy5IeS
2w8O5b8czR7fpxfXKPJfDtcTF7ediCE+zOR4edRPVH6W/MNSjmzzw00CAfnh
AjnG2OyJn72X+LCWY8Rc9RrvXQasHns5ct+u01zpSXw4yXFqxjElo5/E+3I5
av64FPhA0f/L4bFhwPIjiv6BL0fnzk+mamwjPrzkgMt350umVB/6MuPXeHR1
YTr5YaAcu1si7tpk0PmCUDlm3axsUNmpOO8qh8Vej5+ausRHrBwL8m7UJL+n
8RTIkXakyt3vCPmHSI7488/7/ttE54Nkcux8//yxs5j0rJUj9s+Q2tGK84Ib
5VjzelV/DyZPy9qfP0+R4/Q4l9Q5k6m/TJXDK2D8/ZFKNH/T5Hii3tSorE71
VCbzed/kpU5TifcsOfZPyfdb3MphxzNbDtMlu4qyfyr6fzmmbzc+66v4+yP5
cqz+8m545Q/y9xNyqDV69AgPVuQ/c7/GeLatM6O/N1Akx9day/CRAdQPFcvx
xrmy0vE++eEV5v77cO5u78Jj9ZTIkXrqv4/hixT9vxyH8275N/blsryXy7F5
dxDnVCLx/kCOoCnpK1XuK/KfmU/PbV7t5pCeKoZP3Vk7j8XTeNbI8Wfuk29Z
1lzKf4YXK0kfZT6X/fvFtXI45mxRHqFNeVknx7UK7km/fZQvjXJs+OumfHE0
8d7EXN85TftIP+KjmZlfl+qqDN3pPP4fOby7n7C7W6XIfznKevzhrLhBvCsl
Y+aQsRmD84zY8yLKyfg+PPb0vmTKy57JkHw5dKRnLp0fV03GuJiZPTapkp4B
yRi2+dlHy88GlP/JGN3S/Eo6lp5vHJ4M2/Xz48YW0Hl5jWSc0dOacOwT8T4m
GfXT/qhdPajI/2SkRvRt4WrQeXCdZPyvqHOPq2H/3jhRSukQFaGjEIqQdqVc
HrlXp0MlklIOISdyC7mH7D1775nZ6CJOnBAVIirXyCXkfksXkiQKIVSifOeY
Nb/fn16pZq157+dZn5m1VvFF8wq2W0rzBXLMN+po+3g56YedHB2nx2rtni35
vxzdV2c/9imi/ihnOZ62uSwb/oHOlyPkWN2ttseqL8SHqxwub9Pnbf3Hnvxf
joaYN1vWfx0i8uEmR+5st6ePC4gPTzlSF7dIentN8n85EuD6IM2O+PCVo25S
9z2fmmTivonpcvxxc6hWWnvJ/+Xou7OqtMUr4mOWHAFJX23P95b8X47sHfZd
bqQRH6FyDJm6alC4cL9+8bFQDkafC3LdSfEskWOWYd+TKeW0fyVCjstNuimD
J9jT/nw59rwZ5Vx2n/xynRwFY7qEXJ/sKMYTJfx8U9+3m74SH9H/8dAtxXop
9bMycnw7tvNFan+pP0qO4LQqtU0v6vfdJsfjN7///f0txRMrx71OTlcNexMf
CXI4FFrHlnpI/i9HzzOVc9P6Un90khytL7ra7M4nPUyWY+Xo/aa3B1P/Z6rw
84bq5gTcpv6bo3IkBWpnDXChft8MOZrKLnz1k/pPs+RYP8Ewe/gje/J/OfR6
lC64FmRP/i+HjeO239q0oHguyTFul8Fax31SP7Yczb0bNzu1J97z5cjapvem
7gT55R2Bj6m9POIHUDwP5CjRzfGLm0TxFMiR8bEgskscnR+K5bj4uusFbzPi
o1SO9vn1C/SF89IvPsrlKP08YpWxnPSjUo4PK4YwDwNlYj6rhXwn+HPfA4n3
Gjmcng1paAyg81CtHB0yOh6a60z6USdHN9fevRobSd8b5Ugp/GtzzS578n85
DHcWVdTEyNDtv4YNLQWe331/QP8D6aGOAmGpz/Jzc0jf2ypQ65r2cNhj6fyv
QL5XUqZqB9WHRgr0OKNdNbqaeDdR4MDUL2XyBPJLMwWm3Y8vW95MfJgrMMPI
qLdjG9qXY6mAV0xGxdl88hcrBSreTfz0NZz6Aa0V+Jhevn/jbOLDVgEtmD4P
UBMfdsLPN1+97KrAy694HBQocGG2Hh5JvDsrkHUtub4PS3yMUCC8Y9Xb2J/k
l64KdFuteVnvRPXhOCEezrCfYTvSDzcFXi/UfzTtkD35v3C9VWXxBzmqD70U
6BMW+T58MPW7+SpwtMnXZeth0sPpChz3nJwRnkx8BCqw8EP7kMxiyf8V6LjD
p2VcoT35vxDPAGurZyOp/zZUgUJlYa3uZHr+sFABdfinywdNJP9XIC39z/uH
IqhfNkKBKK3+T1PiZCIfkQpYvznVq/Nr4mOdApGpm9vci6T6MEoB7N2lPXeF
1A8v5De5WstPi/qzGQVGR8aY7bWk8yWrwMbqmQdOZMjI/xUYNnJpdo8g4iNW
gdCrARtudyXeExTYOcayq0sl8ZGoQNCslQlm46k+TFKAN3vY74Wb5P8K2F+6
9ttVOe3LSRV+XtOKFnd6Sv6vwKarad+qtjuI8WQoMD2md/75O6SHWQpsrm9Y
t70L1YdnFDB2Sw21WEx85CjwsjDZYUYS1YeXFOiqn+sTWCsT9+nkKbDyj8qv
QXMc/7sbxchXIGKGx7K09uQvdxQo1Rlo7yijeB4oMDVpyOCaQ8R7gcCbz+vE
jaVUTxUrEOuw5N7qHTQfVqrAFfeg8zVLifdyBdqXj67o5Ex+WamARV7bMWM+
UT9mtQKGzfOOXxon+b8CAeFaEfu8SA9rFTB7njYw8BP5ZZ0C0fE1cvs0yf8V
uBZmuSD+E/VDNgv5vNEwZW4Y1YdaDEoXMFaFD4l3HQb7wk7OHTtR8n8GfmNv
RCjdKR5DBqNW+c+btJz4MGJQvbD7Gp2uQ8V8mjDo4JKxZVgL+vyaMRgs/55m
1iTNDzDwshle73KT9MNS+P+ROX4TXxPvVgze2bBPK9uTHlozmNLUysj2ONXb
tgzKkzRf730i3u0YuN9zPNb6jb3IhwODSa8GhS59T3w4Mwi2fPn941BHcZ/U
COH61zYNfvxT8n8GlS9W+EwvJT7GMdhjHZoz6jvx4cbArvpr5OJ62sflyaDs
4/J/51yQiXx4MTisN0bVYovk/wwOFCq+LY4lfZ/OIP1jUHBrf4onkEHnu2ef
6DdRPLMYbEj/wZpwpIchDPiD/65omkm8hzKoar3lDxM/imchg/YuvZ6vcpGJ
8SxhkOCjvJjpSXxEMLjyxLO3O0v6HsmgRYjB4FnbJP9n0G/+zILLdqSHUQyG
5+kd2P6R5kuiGWzdVJuQEUZ6yDA42afFmjgf6p9nGSydslXRbg71t25jcPVw
SUiLmeSXsQxMdxq6V4bTfHgCg9UxVUXX+0rzU0L+3A5Yl3Smea8kgbdTtWsS
2hMfyQzGzOjsUDhGOv8zCMk8zflfkvyfQYTrgSG77tL8RAaDTQXa5q/HSf3W
DHboHd9Tk0p8nGEQ1GGg/uxHlM8cBjEB+7ec60X5vCRcf2N447UTNL+Qx+Ch
LL1P8gGqp/IZPFo44fbbc8THHQaH/khYPr6U/PIBA9fHPeTV10k/Chise/Fh
/KBZFE8xg5HeNjd91hPvpQz65w+YFhkn+b+Qr6VNaTPKHcT9VJUMbhQHHfl3
JvFRzWDz2A8PHgv3/xcfNQxenZ5z2s9b8n8G81qsnyo3pvqwTvh8ffB4uMnK
QeSjUfj+p0OKTp2Uzv8M4ivf+RYJfif6vxJnkqMHtBP09td+Kh0lmvUrdj1Z
TPvF2iqR2mdIvnYi8W6oxILAOa26uxEfRkq8Tf4xoOqJ5P9K3Mg5a9GmhaMY
j5kSSkQPa2VF84XmSjzaZ3R5djj1u1sq0d1Wr5vTKaqnrJTIcgm87JJLfFgr
MftE8MpRnygeWyWOxEyrPD2Szg92ShzXj7CN8yf9cFDCoLvRS+szxIezEsbP
Kmq7dJf8X4kO01e0tm4i3l2V0GcWJd+qks7/StiHRVV/KyTe3ZR4Ezpzzg8d
4t1Tibx9HvIKD+LdS4niF9YVJY9ID32VaP/z+pRFO2i+ZroSSxOveRe2cxDz
GajEtEGRx2bvoPmSWUrEvVylfGEh+b8S1R0S5+mF0TxRqBLWsx9uPBgr7RNU
IvfdrL2RPuSXS5QoUuwpCnpNfhmhhF3wWcPW32leKVKJ7PhWN2J+cyL/V8I3
9rbx0izKZ5Rw/V6B7rJ/SQ+jhXwnHvS47jhU5INRYv+3gBmHW9I+PFaJfO7Y
iN8CKJ5tSuxYtHVZQdMQkY9YJVaEduZMxkn+r4TDZMs/bTcS74lKJJqEOXaO
JD6SBB58hhYun0rPh5KVQKfklN97Ee+pSizyyetVaUP74I4qcfScR7ePyTQ/
l6FETYh6Y7cFpO9ZStybqJe+pIN0/heuP8YnRXen5P/C9dr+kdN2lJMYzyUl
qqx3/qO6ai/ykadERuacNcktJf9X4pPD2FO55dT/fkcJ2xn7xzs9oPPDAyXm
3ByQ7lhA8wsFSpQurgs6GSr5vxLj62WGQy/ak/8r0fqeicN8GfFRrsSg3LJT
SCe/rFSC3xg0aqQZzS9WC5+e64v/ie5Felgj5C/V6tUUGfFRq0TkF5MO8X40
/1SnhPug4rmjOpAeNgr3+8+675ttJf8X7ofM9evyAuJDS4Wmpx/HqqdSPDoq
DD7CF7hPp/mWtiq00XjH9DtOemiowu4EB3WrUZRPIxV03QrG3yyheExUQMsp
tpuUxIeZCrWdc58b3pL8X4XWlbV6aWE0/2WpwpBu+y/GzKN9pFYqNG/bbGvZ
hfTQWoUtvw0I/WBJfNiq0Gnfw66RA51EPuxU8OloPifSSCby4aDCGTYlwMeb
6l1nFfqO3TCjXjgPiv6vwtNTXcqj1JL/q/CFt6hcME/yfxUe527RmuJIvLup
YDAioXQzQ3roqULugR4WzvnEh5cK53dMfWLUifbR+arwwPvKVF1Bv0X/V8F5
rI3fMw3FE6jC/FVLZ75dQPoxS4Xtk/aOY85SPCEqVNvWfe5aQ/GEqhA5dNqO
4NekhwtVSB925a7hetKPJSqM8Fwju96D+u8jhPxNHB7+tyP5ZaQKejMcxryS
9oWsU+HKkQW9dXMk/1dBcX623e1xxEe0CuOChuQHVtF8D6NCYeZ0u/sy6fwv
5NvU83FuMPG+TYWFaVnnYjdQv3isCo7b07a3jSU9TFChwNG7Z2Q2zV8lCvc7
v/Rc9BXiPUmFZaaZcyfZEO/JKvw5Nb3b8yyKJ1WFV/XMibM6kv+rMN6lYcH5
EZL/q/BvY4Lrb69JD7ME3r7FfTitTfk8o4KxzqRcLVPiPUeFiqYbbSZdoXr3
kgrxLZLWX3hL8eSpoFO8LDiqlvaN5gv8dJCpLg+S/F/4vJjGmg/5SXw8UKHL
pC35ffSJ9wLh/rsH56nKyS+LVTi4btGNWDXNm5Sq0FDcT2/iJsn/VTD37v/e
pljyfxVcP8QNzvMi3qtV6P/5W+WzNVQf1qiQp9VyiVKP9LBWyA8ze/XQa/bk
/yr8+Dq9Z3A70sNGFbiJRq/1WziJ8xHNKhj62rlMCKB4tNSoD7darnNB8n81
lvYyOdh7PelhWzXWGxvadRsg+b8a77g4jllFemikRtL2hW9tWhEfJmrs3btn
+609lE8zNQyOzB1X05H2WZqrYTctUdG7F/FhqUbOj/crImcQH1ZqrCm5u8w+
RPJ/Ne7ejHW+wZN+2Koxds65MPYg6YedGg9VV4+fSJD8Xw1P1mZV3wmS/wv/
3pPGRe2iea0Raji8tRj71k7yfzUOn17zcPVP4n2cGuYPbBZ9LKH5OTc1boRb
sSPTpPk0NVqdX1AzrJp491LDPdFcm10mnf/V+PvLxPL+TZL/C/nYHr2ySEn1
YaAaw1Wmt+aEkn7MUqMk/tBU3UP2NM+uhm1Xmw2TFg0h/1fD99Pp0U4TaN5v
oRpH/AY7lqdS//sSNZz/0mors5T8Xw3F9CM5Vp0cRD4i1ThkNlD50F7yfzWC
E+tmxxyj80OUGiPT60uL9Gn/Y7Qa6fKqHMNI4oMR4nuadmKKh+T/agSkbmd9
39P8zDbhfmRPmjDVlPiIVaPfyJRz111IDxOE+x1tPb4wW/J/NfanzdUNzZWR
/6vxe3e9K/nZNB+RrMZMi5SJ/6ok/1dj7saatZ0WUzxHhXxt6RIQXEn97xlq
JCsKWpR1l/xfjdEFA3xqd9M80Bk1yppXjv9YYS/mM0eNs537WlR1JD4uqTG5
+r6pdTHNI+X9//X94iNfjVN6AZYeayT/VyOjxNg/cz/x8UANndiMVs1LJf9X
Y15Q1N2R1qQfxWrEHNjbMFOP+ChVo8G2/sfpGbSfp1yNq0n65SkhNP9eqYb/
mbJK91uk79VqRM/es1zrMPFRI/z+C7c94h5L5381/h0ekfdmMMVTJ+QjKSF1
dDTx0Sjc/8C+y1bsI96bBd7ZZZGbHkj+z8K6k1Yv90aan9Vh4To2zu3LDMpn
WxZByyrXtW1D86OGLPwSNjtt09D5wYjF8yDlvi9zJf9nYTm9xurZQZpfNWPR
YbFWzKvvxIc5C35tzoozHPFhyQrngS7Zf6YQH1Ys6nedW5Z7jPiwZhEx5cb1
DyzN39my8ChuI/MvIz7sWOCb+/y4XNJDBxaPlwxfZJxL83fOLN78uPj9d+n8
MIJFgseWw1mz7EU+XFnszZ9y5FosnZfHsRg5etKt3SWkh27Cv7tod/5SaS/y
7sniZXzX4W0PO5D/syg3Ke684xrx4ctiRvanbiP/ovkIP+H69fJvethTPIEs
8tdlF6tiiPdZwvc7bQ3b94X0MIRFr+lJF34YOIn5DGWxSKulxZOttG99IYuN
Y2ZNeGFH+wuWsNB8/euTAUu8R7A4fWHyTf9+tC9yFYu1g473jfeg/QnrWBjE
bbz96ArxHsUiedred8abJP9nobXJu2fGZdr/wrAYmruK3+NN82KscH+enFDN
ZqXzP4srC6cFtE+kecJYFt09eyp/u0HnuwQWh81uxo7tQPEkskh9dvBk3waa
B05ice7c6A1ZzdL5n0XdjQl2y8bQvHQqi5UGj8tLrWie4AiLv2b3uf3kneT/
wv+fWez0fC3xniXk+3yC43JL8sszLKaMjfl9/XaKJ4eFk/rvkRGFNB9xiUVF
QVj3k05UH+axKM65v2nkBcpnPos2O8+b8SHUL36bhdv4pWUPNkr+z4JpF3R1
cyntWy1g0XT5Z+YLY+KjmIWsW328s3R+KBXuZ8TSVV+n0TzhCxZzx5R90RyS
/F+4f+8mrf7sQn5ZzcJduz3r3U46/7O4d/JeyYdxpIe1LGoODnz3hwfxXsfi
c++xQT7lpO+NLI57bbQ89ZXiaRZ41q3M7bSe5iNacujLP/yj3XjKpw6HXuU7
NGOqaV6sLSd8Hj96frlE8RhyeJxd/te4zlTPGHG420eLfTiYeDcWvv6yec1g
L8n/OYyx0E+5tZL2cZkLv2+NZdo/OtT/bsFB70j0tejHpIdWHKZ3XdZdH8SH
NYejKectJr6S/J9DqO7Q1gdDaH7WjoNmY/SQ3WeIDxkHbWeLnFg74t2Zw0CX
exVNIZL/c2i4/srvZI7k/xwijrdwvdad9HAch/PDi+L3NBIfbhxyPHzCN9fZ
k/9zMJq8YfGhPOLdi0Pphc+HXrwkPqZwyK78cfvKAIpnOodZTy5XtCumz28g
h82NI2aPnupE/s/B6cGSLxZdSQ9DOBzy177n2Jfmq+dzMD67YOVwLen8z4Gp
SRgX94LiWcKBZS4N7ehN8x7LOZSpva//zZAeRnJIiB31tmgYzVet45B1/lnI
uTuS/3PY0vxgbO0i4iOaw80mszungmQiHwoOIYcHH7Cukvyfw6TLFY9L02i+
ehuHacwa722daJ4ghsOzpg1TU85K/s9hU7cbK8oFPf7Fxz8cTAwMesZNpH3s
SRxGWDevjjhqT/7PYddul1sr42kfcQqHtVf0TPy7Sed/DofLVjTt3iP5v/Bv
x6aB3z+RHmZx2F20z0LZkeqZMxzSL1u99GyieM4LPNXoulUrqJ66xCHprrXs
eIzk/xxmfNs4Rec4zRPe4ODw+nDw0Y3Exx0OK607TdhdQrzf5+C7Itz97TPJ
/zkY7HBydEqh+rCYQ9uH56eFtSY+nnEoOlD2efta6fzP4Z2nOvzzUsn/OfTw
HdFwSHuo2C9exeF25sKo26bEew2Hi1HXLv5zkvj4xGFKxcFug8IonjoOKtM/
J/wxgubFGzkUHh5+pDaQ5quaOMjUm2/1DCb/acnjwZ5pH6Zlk/+34tF61yor
J3/6fdo8LqY3us0rIj1owyMuksnWhNK8ui4PR8v1PXZrie/3TfR5XCt3W9b1
kvh8VLsdD92WnMK4UZof4pGQkF5skyn+PYDfOvBok/XhxFhBfzIEu2g24lG4
fkTTdA/x/WkXYx5b8+3NPteL7zd0TXlsuXvH95W2+HypvjOPnNIVW/8R6sf/
2s+MuvLo3bgjKeyF46/9+C2783hv53K+Se2I/15HfzTn4ZD4yH1i09Bfz+P1
LXiwB9+XPmsU34c0WvKoaTX7pFOT2H9h0pvH7dH+spOTxPcB2n14PPoRHGJ2
V3z++KWvEJ/Z23UdR8jEeGyEr48yHm0RT/H05zEtNlN+dQDlcyD/f/Pjv+IZ
zKNX+MYxNj3F58P1djzG5EzkPQdSvSXjMTbx+7gxBjQv7sij+UssY7WbeHLi
0XXe84NlJ0kPXHjkpWx+o75P8QzjcdT+UnO7Gvo8jOShTGTNujfKxPnVUTz8
htvpPzsnE+fLXXl0+no39dBl4mMsj6XlF4etWSMT+Rgv8BEQeP9IDs23TeDR
0yj7VdeVdB5w51G6/QlXl0J67MFjzgeTOyVupJd/Cvn+vHbIoAbyq8k8+two
9eB30v4BL+H73y9el6NN8Uzh0c9w6aHmvdJ8NY9Fb7zelbSjePx4JEbs9OrS
juLx59H/lPxN6Gv6ewgzeITyqtj5A6l+nMnDopOuanEo1TPBPF7ZrNJZajaU
5rEE/maeK+puKvZr6M/hcShzQcWtxeLz4cYQHpVjIzt2NBTf35rM5xGmO36+
7zriYwGPXCf/FLsI8X3Ml7951LoZ++1jiPdFwv13nrm8m1CP/uIjXPi6oq/F
rlTx+fj7JTw8hkwtbE/vr3WX86jrx/RziCLeI3jEH9kQV9LoKPK+ikeBbaJX
SyFfv3hfzSPzpm9KFDNU5H0ND9/GpJqXBuL7J/31PC7fW3zkp5/Y39G4QeCp
yd1/j6f4/KQqikeI9Wg/PymeLTyCF2ky2/kT79E81m/MHOMXQPEoeCycrr0q
soriYXjoPGin1u1K/q7isW7tlkcdDIkPjocqb5ZDxxnEO89Dv2LxxMb5xPt2
HuNLFOyJPqTvMQKv187O/55PvMfyiP40vH+13lCRj5083uYsVzmPpnoqgYfM
NOVy30U0P7WbR7vcb3OvSvsJ9vB4Y1cwLO1fe5GPvYL+NLwMWBZI9dY+HleG
snPjqsn/D/CIcXgmuxNLvCcLvy/kgGH+Z9LDFB7n15lum29E85mpPEqSzZJf
WpMfHubhk2NnMNJY2l/Bo0Pqsx9D4mifwjEeWnk7DUrbUz5P8HA3lzUMDqZ4
TvII/DKhiGWl+XYeWZf1LdlhxMdpHuZzl5fI6iifZ3gMypj6bcso0sPz//HM
fX48nPTwAo81Hf9yDRDq0V98XBR+/reWnT63Ij4u85jkM+X9enfi44rAtyJ9
V/1e4iOPR9mKtDsBs4mPG8L1pi3fozwu9mN8yefhulKvn/dIiuc2DzPV3TOL
ZhEfd3ih3q86YeVBvN/jYd3ObLmJHen7Qx7HstNtO5wl3h/x6OytN7B8sfg8
u7KAh39O1LF7vsR7kcBL3o8JUeOdxHiKBR499wT8rCP9eCbom5bvQdPelM9S
4fPcX/excb2TGE8Zjz3/xuk49xT7G7Rf8qj6HZ5dDhLvFYL/eft3t7EiPXzN
w/h55tQZs4iPKh7ew0uWBLkS79VC/rZftfvync6L73k8NXqRte0S+WUNj/Zn
PkTr29B83UceEbv1JwzqIs3zC3qmCAr95DJU5OOLoLdh23d/7UTnm3pBz+vN
S571IT1s4LHxwlSPs1uI90YeVhZRFad+I96beJiyF/a6zaf9Ic08PB38v2c3
0P6WFhpcbt335ZYWpO+tNDBflBY9fyfF01oDra/XBo2LoP0ibTR49KKN1ba/
qf7Q1aBXvmWf0mxpXlCDpQ9vmS4yoHy20+BFS6VXWHvSQ0MNBuo06KSPon0F
7TUI97JMfntBfD/bbKSBd6vJnvFlYj/K+04alCzbOa7NduLdVLg+w60NjZIe
dtZgv2FtzHUz8Xl2pZkGhfedVYoysT+7ZXcNTJ6PbjbvI76/+Giugbzf5FM/
C4l3C+H3cwHGWcGS/2vg6Db7sc9J4r2XcD31K4ueZ1A8fTS4tOOCrlep5P8a
jGp7a/2nTmI/Xbm1Buen/117N0/s32vur4HFPAcEDCTebTVo4e42bJm+5P8a
uJyOPd/emuKxE+5H8NHqsNfEu70GlhYZzR0tyC8dNThjf/RoBwPJ/zXYfMln
9Qodsb/oubMGx5R2U9JiqN4epkG0zNGYXUnngxEapPK1OhaJ9PcfR2nwMED9
Zqk51ceuGnQ6oR9/9C97sf4co8EKl8Nv92VL/q9BenGPbv5+VJ9P0MB63/6t
sXaS/2sQOazjZpcRkv9rYOA2NuxrKfHhqcGd+a17FJ4h3idrsMnkxxrlSMn/
NbjQ0NU014z2+/ho8LPz7ro/E+jz66tB+6trjh33J96nCfm2y37kfstezKe/
BkGvX/r+t6/iVz5naBBY3qak8iDFE6hBqXPmA3kv+vwGa3B6Fbs46Cj9PYhZ
GjhsbNe50pzmg2drcMP0SbWC+u0bQzRoOGY08KGkh/M0OFh2VP9lleT/GrQd
P3dY2lXi428NDMszh3stJz4WCjzq9x/+hPp/m8M1UPXM/Ov6ICfyfw3ix1z3
TBsi9ic8XaZBq/vFd/YlUzwRGuR5LQzc8FTs76lcqcGEVNcXVoK+/w9tWtRG

         "]]}, {
        Hue[0.3224758424985268, 0.6, 0.6], 
        Directive[
         PointSize[
          NCache[
           Rational[1, 360], 0.002777777777777778]], 
         AbsoluteThickness[1.6], 
         RGBColor[0.914809, 0.897673, 0.350652]], 
        LineBox[CompressedData["
1:eJw8nHk8lN8Xx7VpV1q0KEpSqWhhNoNPKrShTbYsY8u+7wxmzGilVaWiVTul
kkpooZ1S0Uor1bdUKq34PeM5fvOP17zGzDzn3Pf9fM659z4zWhS0yLOzkpKS
a08lJcVfDcnFnR9jvpokvTasKnrlBrUxY21qPtWarj22aOTsMBFeJwUPrdP9
Yvpj+T1u8jwRuCMb+398+9O0QePDf8ttRFhhsVW7SFcJH1ZO3CDyFcEm//Lw
JT26IvzjS6QvEGHEtN5P7r3tjiVx4bHNfUSYWGESLx/ZB2Gq7mGvokVIuHvK
/sfvfjiqc5aX6yXCg4mew14NHQAryUmToakirJmVlrmz+yDsDXDQ26wtQmXV
eK5H82B42NfW1u0QoXq32UqTAUNxRNr77crDIqjrP9dW7jQc631PPHo4U4T0
N02aVZ/VYeL3fKLKUhHKHqdWnuitgX0XFnE3Z4vwFAf7hv/RhO/jLlW1piKE
pLrqj+s9GrOO8GzO6Ilw+cd4p/TOWkgLkI4afkGEBYd5f7/81oJViMON/sdF
OFF74UV9d22sa3k2qfdaEYw23kq0bNNGQ+7MX1ajRVj+eKjVseax2L63X+zj
eBF8F3xLW9x1HO4tlZyviRJBe7x47bm/46DVZ2J0/wgRlnHkA4/2nIAonRNr
ZzKvz7G1k/bqpAvNzndlx4xE6DqVGZFfughw+tdHy5HyoTwJhzZ6r3QPEWGC
y8WoSy2TkGut18+xgPn+gLLW/N56ULtW+/yVhwh5T9dNVO+ij3nctQlOUhF6
rtDyj/6jD877Iq9XWSJoGG35bZAyBf3HVH6cwFz/QOG2cR/apmD0mAYjLeb9
jwaP+pkZNxW9P95/dy6wIz/TsHrMj00/zUQQn3wzZJ54Goqlr5o6D2Ty31Pj
9sBu0zFgVv3e7DkiLHl9YMfVpOmIvWWbv8VchP7ZbsuS/k1Hw9UVqddSRPgj
9i0Klxrgt733hX2WIpTYNa0Z22aAlUFNN28eFSFlWqxjdawhXI7VbLM9IELQ
AGnpzU4c3H37tPy6JfGVwIFgNn/XASbfg3ItXsZ25eL07Ut/NxWJ8IQZ/olJ
XOC74IyjTATF1z/7y4W71cezr6pFSBqz+d5TCQ9b1i/xNhkhwuwW9T1rW3mY
5j8h9vA2EXrX7As2juVjdl3MlchDIqgqHp0EOATzWV3vMDx+2PbiUrwAGi9G
79jF8Ft6c8/sgi5GkDvtlmaUiBAvX94pNNEIf2qqRn4/JcIM17d3tf4aYZXg
5LKe00SYhEbDIRIhdPMNjZpvivB1WGS36y1CHH/2Y5D8vQj3nubbXksxhmhc
8CnRdhEyzgh0opVMYNISOu+Iqjuc0pkRiTfBG3MTrx9NIpgH3XIY2cUUkz33
VK5i4uszZ7FuhdgUL3SK3wy1ZT5P6+lv8R9TfB2qWlbpJIK/nvaCwwDelZrO
X+HoDiv1d6eTxcB2t9lHk/NFmLXGv+HvJeCLRuTAJwxvWj5zyx63Afn2qzqV
fGb4tFWZnG88A56Fk5c3fGHGs2yjy6TkGTApEUiHvhVBkb5eJTNw+/INEx0V
EW4P/BGU0tkM381tz3wydEee0rkaJ5ghZN39LspVIqyrZSIUm8Hiz8SJr5j5
tz7ujmz/JTM41A+7mMbMv7AVGz7Ft5nhpZ5GN5sEEZYqHsYz8Srr6i/nY8z4
FXxreZA0E2ULak7t7eGO8fvOeh4vnoma0nEtQUPdoaEAvPMsmL58FzCOyaeS
4oFZ6J2Zv9+Byf+rj1e8HyXMQuWVyc/ObRbh/gJRf7tLs9D457ZtFsOjIv1T
2mahf13okD7nRGBmS10P49nI6HYjvPiBCDuvjjoRmjQbdlvSj1/fTPOjeDZ4
M01uRft28GuOm5F959wTi7CwzXz8PlNzhDQsWbFzlwgGH3utj0swx+aKtfp3
Gb7HKwa41BxB5cb5OoxeKAsCdt9vNcfgtpPLfBneP+hM7XFMaAH/czbn/jHv
r1MAkmSBIw8nTXjH6PElacze1osWOPCpVKS6V4T26drJEiaDGu8YjxNhswIw
U0vkNjQYSXNFiCzOHq6fYIl0uaDAjpk/cY4M4aWWOFe07tWedEZfLDMXhbRa
4p/75ePdJSLA0Pn8HOEcfJzjtJnL8DIl45/oRuIcWP5YrhrC8K0Id8/FOdDZ
HTvekYm/+7dZLeqd5sIir2z8oVo3/FfXw/O7yVycsi04F8v4w53bzCN+LgJ2
lT+NGcvojZDJUOlcGH3K7yW8IsL+CYO9NVvn4qbru3N26iJsWX2qX/aMeZhU
Xftz6oaO+TYPl95MmsmNFcHew6jO+uI8uI6NeGnIzE/nTqF555Tm46n14U1z
GP1RTL+NJvNxte/+YW9uiDCGmR6+8fMhtrL+9MiN9LBkPrZfvejxbooICvm7
3DIfcwI8xp5dKcJ/zPQXzlgAtxa3QyOKRbiuSGDiAvTnf4/by3z+iVAG2KIF
WH7kWfmETSLsvs+MoJIVtJefSa1eJ4IiPbNNrBC0YLePBfO65/G0nhrxVjCe
En20lPErxfTaVWIFjlKM7nfm/xk3GhbZYoVHfd40XT0oguLy6mCN85E/fj9i
/EJT9t/CQrE1ortvPvTHVQRFuOuLrOH19k7gNx8RFG/vpmSDpYWDVT4z8ymg
4e/hrxo2sMup17rL6PtbBo+TsMGOwZbhuXPo+11s4PjidGAKo4fXuvarXyW2
QVFl3YTqOBqf3TaoeJer0reU4Wsik9ESG4gfntz/O5HGq9YGv6Ol2R+dRRjp
wAxImw226vb02qQjQpoNo1gaC1Gq5dn7Ro4IKxUPLESv9zNefbtL/uCyED5Z
WQs3rBbBL2L+F1fxQqg1n++cyYyXX1H4pqG7FyJx8FuTQib/zxi57FqyEGOX
2fBvR5N/P1+IwepCw0/fRWDcYVBu20IsiF2o8dJFhMIaJ8tMjUV4GWX5vZaJ
n6HJbRkW4cWV2RPza0QYq5y8ZabLIrzWvOwWcYbxF0a+pokXIeitfUbQGhEU
6fmcvQjmq2Xc+2vJT4oX4b529KTGvyL8XMwY4ItF+G/sqZq//zH1ACOfqW2L
oFodd9lI2Z2tRzQW42tC2YaX5SI8jH6vMxWL0bP6c2bJG9Jzl8U4Pv1tqO0Q
d5xVACJejMSdFs2PnokgOK0gbvH/9f/oEeZRvBjSmEtb8q8Qzy8WY5jrv4NZ
r2m+ty1G370DyjZ8FaHb9Yv1ZhpLMMS/fNapvu6kh0tQGzRhsM5od4Q0v5z+
0XkJCtM/3d2i5g6FfT1NYP5fuPg/0Uh3OI5kZkj2EvSvUN/btY70vXgJxr/r
+9qGGb/bDsw/vFiCE5e9ek6Rdvj7ElRn97f4w/iHwq4HaSxFgzSrMOi8CIcS
mQSaLkX5SqHBl4siDGfs8KLzUmjMrvbO+0r+nrQU4aJPkkPMfO+yi3PXJ3sp
vvwXfOoKEx9DQ1fb4qWI7/FrdloDo7dM+ga+WIqy7F8/OzG8M2rVp3PbUgwJ
spsXw+j53RMMsCNtMfn6sFVflohw812A/VFTW+yqjo6SMp8vrLNet9XZFufK
UrihTL1zcTJDYJItpste9HvH+Ic+Y5+8bNv/69vu4UxBWmyLVUlzUMXUG4rp
9KbOFvd+7OjO3SrCakUB0GoL1cd9b3Taz8xHrtmwiyOX4bY4wKcHw78Cr1jT
ZYgOehJXtUKEN85ho32cl0Eutgo8ENah78vQ1bjqbhemfrZZtzVwQPYydPKb
azduVofeL8On+zaLNAKJj7pl6HvKR7D9lgjT2v9hGYzO1K0/zcSvsMe0kXaI
3WN50NpPhKzPB8vnmdphK/R+9GbmGzPb/3Cd7f6fr1S1xxU/E+1wIxkn5zPj
/6vPhc5vsuwQej5s8ACmX/BVDMhFO0z866IrY/zj1XTG0Ors4L1gkNktpn5g
qhGT+FY7rNFrOP+9uwhWjL3yR9ljU5+yn24RxIepPZ6q1F39yvjrFOsHJarO
9lC9ZelQ6i0CM9sOlifa41vp6mle+0TYs5YpGLLs8UtuqaK3g/zgoj0WHx/T
8PWdCH2Zy3Ous0dB3u73UYXkx632mNlsmLqSGQ/FdOsxygGCMWvyM66LyI8c
sExVyeTjJxGYaBe/Xu6Arv+dWLv/ElMPKAw40YGpW7LvXcqjejHLAUtfjRlm
uIr8+6IDlphGl/W7TXzUOUAj+um1skTio9UBjt5DdA4w9fpoRT2l6YiH3sZ3
Qh+JsMll0u8yE0cY/9o/lb+S6qvljlizev80zv/rSUccXhU8fROjd43xpobO
WY54N6awW+VjEVwYXOZedIS8s6amEqN39kfdJd3rHPHa02GuSU93KOy7ucUR
H56tfOf/R4SZVZtXn9J0gkuXa80690VolxMTJ0wo/XOY290dYxUDstwJooAe
Oyd+Ij4SndDicMuOW0l8ZDHPPzeJt09wJ790Qri8Jkk01R2dJzLE1Doh98ex
I1c/MPWbIuAWJ3jZWRwx7+8Ohl5pqe5ydBsweYN2G9UXJstha81TFg93h6K8
X758OQyXVCe3Mryx/rocIT+G1Txn4uUz5ZBy1nLs9tg/3GyeOwwOMBVcyXJk
PD3vE/1bhJwdTEFWuxwaBolNBxn9bOejZTn8B6tMNVnqDkX57KTpjMSEiQPW
M/rbiSlHLU2c8aiWX/wneg4U9mmw3Bk3315vcQnRA1NdRr8XO8Nv/2JVuycG
8PxecOzhLme0xJVly/vw4MoM38YSZyht1M9/fYjH1tu1zvDZp3JhuTUXpaqM
wrQ4Q+Vz54lJs7m4wMjRRE0X6GaW3df25EFhV8NMXJD+3/qqMjcu9jPlc42L
C4a5HAlYkMwF46YmV8QuaDLfkWfowmX52OWCnJVdlV3vcyFTGG6JC3TU+ZzQ
f1z8zOw9Z3GtC/h7unKu/OJBUT6btrhApNMW8uAoD19csw4l9nPFnu4LmrRy
uJigqDc1XDH5W0UvlylcMNWu9QN9V9SNrTthq89l+TJ1RUSgtYWoiceOn5Ur
yvdPXSnqy8cDxfxwccUV7+nZtg489FEAEOSKDSsD+R4z+ex8EbtiYsrmv2YL
BJArrjfdFef3L9DUe8aF4uXaLFc8Ufk+/Bnz/e36mOeKf0s3aHcbycd0xaPE
FUX9VQT9/Phs/1LhigGn0hzzynlQTKfUOleEr/Lq/cafi72KhqDRFWf6CE8u
eMBB7XPm0eaKSNHHcUPqOFDI2eJ+bjg+7+KDqq9cKOTmpoYbjPgX9BsmG2KB
IkH6bri/4dB+/QIOFOWVhqkbZugb2TRf4aK43qxqs5UbCt0WHjDewad6xQ1D
14z8u86SD0X7+iHQDXM+8r6ceS5g+U90w9PfYb4Rk3k4NoIpiNLdMKZX0awr
4RwoyvOTWW6Y7Sn++SyPj9GKAjLPDb8KNdMbrvLgoJjPJW54NLF28dq7PGzM
WbIzocINl2cUXdr3ksfyXOeG1weDHZ1DuFDYe1WjG3L2p71+NY/H8tLmhsTR
6TGtR3gwVjQg/UQwG+L/989RPhTlVZaGCKK8gG1mXQRQtFPR+kxd22vjis2r
+NBTFGAmIjj0Su3i3cKDYnpXWDO6cOPFzDvePDBX920WU1fxe8/7rDWYh10J
jEMwPlTMd0g614uPzO3Mg9HB1sORbmODBFDITz+mr0gbUzgvewIfcxXAZDE+
uPVP4FKeESwUDRyjsytsV91yruJRfcXUFY3BPh8sjJDAyN95RofGJF7Q7WTG
Zfszpg75tX797wRnQXt5n9PI9GUbHDavsjJi1wsYnTnmvXpQ6jfmem/oZ/xT
cUeB0VZP++18tn/TcIfP6IK59zbw8dyPAUzfHQ22wYvcbtL8M3FH13XnHuvq
89n+zdod/0L2lH84KMDqPwywLkxfW3g8R/pDwK6XBLrjzofrWZxiPjv/E92x
LS6kqWYhD9xVTEGQ5o5ztUujFk0WIFix4JHljqzHfWyLTAUsH3nuONJ3t2q4
mxHLR7E7MjCy39ErfFafK93R40emzcdKAVvf1DG6i9GT7J7y2fWCRub7w949
Ps6MD1v/ucM8KfrhAys+22+peOCqpsFi4VMBeigETdMDkWNHzYpu5bPrFfoe
UJlnOk1tuYDtB008UF07O+dcPB9Rioe1Bz5wBjqkrOTjcyPzcPbAdLGr6y+5
IRTtsWegBzLqz59cKOWx9XSiB6Sjr7hcLuKy/ViaB9aq797zfR2P6kkP5ATO
GGTuyIOinFPJ80Dfr3fn/fzJQW/FgkCxBxxny8rTJnLQQ5GgSg+oXtw2w2cv
B3GKArHWAzaDBesq9bis3zd6YOm2nvZX5nCo/vTACJUls+bFcsBUj112qXjC
bm/PIddGcfCRmd4yTU+opSRmNznxWT70PMHp8v44z4TH1usmntCPPPdU1sDH
iHenk62sPTFlZe/+lqo81r+dPeH0vn5LfRCPXT8K9MSYtU5+PD0eFOXgkERP
pN2vdV8ylsfykeaJ2U+iV7n34lI964kR6p1ULNfw2XhyPZHyMdj6hToHzNWX
2BV74tCDQxPkq7isHlYy1z96KDdSyGPr/1pPlLlocgdocNl4PnsiX0tlcVkm
xdPqiUDjHsZbN3LZeFS8MDbiFnfCZ9IPTS8c9bEzbD1A8eh5oc+oTQm3GX9p
j8fEC28a92wPU+Ky+bT2wo7ndcFqPXlsPp29sMLz+sq8YuIjyAsGg4Kv7WLm
TzsfYi/wjvtwPOdx4KV4pHmhKa/+8JOJPMXVPEG2F/aojmoLHsll+9lcL2Rn
5Id7P+aSv3ohUvv9sswaPru+VOmFXl3fRdmP4sNasX5V64UvtYsuHDnIZeP5
7IVnFvvmv+zDpfUTL2xLLg48xfDWzoeKN/rFlf6QnKR4NL1RPP/G8agqLhuP
njf+Ffas9dvBY/Np6o1rA04LfkzgsfFYecMyTvP1gRM8Nh5nb9wInqA1zZfi
CfKG3/OwFVvy+dSfe+NkdlHXh7d5UCyX6Kd5Y/2aMPNzI/gsH9neuCrPCszQ
MGLjyfVGYWOEUvwLPstHiTeKdn83DVEiPiq8gd9qXw7d57F81HojOWxTzf0w
8svP3ngTH2FUPdyI5aPVGzvTY86YlAmgpXiorIDn8sOHm4MFLB8aK3A3xfOW
02c+y4feCvTrElXibWbE8m66AtoHHXc1mBqxfFitgE15UzdNbSOWD+cVkJ+7
s23zAAEbT9AKWG0+LW67T3ooXoFP+0pvdOkihGI4lNNWIDAhuNK3WcDGk7UC
F1xX3zZn9KY9ntwVqI9f3GnLbcpnyQooX86vdhkpYPNZsQIbLt7vPvyCEZvP
2hXo/7XzQo+bApaPzyvQ3GKx4RTjv+3xtK7AEH7QxYt1fJaPfj7oOmz3wIQd
ApYPDR+k7fSamj1NwPKh54OiE5nrWsr41J/4YMjqQ0qc3kKWDysfKF9KDbNQ
F7L9rLMPeuzKzsBEI5aPQB/4jto44toMAcuH2AfJBq42qT8FbDzpPrjV2WLc
m3fERxbzPP2DalSakI0n14fJ3zXh/SNGtJ7qA8cRw891CRGyfFT4oHGadI+j
pRDlG5kBee6DpG1x1+brCNl4Gn0w6+ECB6M6iqfVBxdcXHz0HIUsH/18kSW2
/vpxLvGh4YsHW222XLtqxPKh5wvz8g/JizyFLB8mvuhzoDjidzTl08oXu58F
FmpPFLB8uPjCr2Z7kyXDezsfgb64K1P7VtOFz/Ih9oVv0OTXYwOELB/pvvAJ
QNzgEj7LR5YvRDOvBc9s4bL1fa4v5CNuqznvIz6KfVEcGP/R+DfxUeELpxF+
soWM37fHU+eLwuuJm8K7kx42+qJaNW1Fp818Np5WX3hc2262cHKH//thyI2l
VzQjiHcNP/D01Me9fWyERcx0/2+yH8olMNJi6q32fJr4Qb5tXVjle9J3Kz9Y
HuruZ3KG9MPFDxOmGEplfQUsH4F+KOT87f87hMfyIfbDuoAhyvYbyS/T/JBn
kO+pw/DVzkcW8/+3L6w92J14z/PD0BzpEeUQ4r3YjxkPv6aWrgKWjwo/XOTf
kVuakx7W+eHuuk4fb5uSHjb64Uf+0BVvPXgsHy1+uLxea/2nBtJDFX8UDBu1
pGAO6aGGP8pFBRvS9Sif+v6wGW9w/2AcxWPijzJZ/OjXfblsPFb+eLJozoX/
6rlsPp39UVTu8W7wNcpnoD9Gbb/759x5HpvPBH/46TZpyROIjzR/zJj8WElp
B/GR5Y8V05LKvQ+SHub549jUORV544xYPor9UZt140pMPwHLR4U//lyILZrR
SnpY648UzfCKbF/io9EfSsP3Ddt6wgg+CgFt8cdnlc5mGkF8lg+VAHj8u5D7
UJ30UCMAS7o+/qxq0+H/AfjhUP/gjiPxbhKA89tFATv4xMeCAFhfTFzSel9I
/h8Ar25F9t5TOvw/ACf25Xpd30DxJAZAavrTTNuB9DAtALcDuusvPsOnfjYA
U0JLZ6UwetzOR24A4sPmTxeuIT6KA7ClrbRJ9zKHjedOAD6JcmddYfy/nY/a
AJyJCqj9vpP0sDEABnZpaTNGkB62BUCe25d7KI/4UAnEicnRm4/tIj5GBsJD
fafnXwfiXS8Qj8orFg3vSnyYBKL00OvY24wftq+HLwjEhzyzE/pTO/w/EMEb
l/T6dpF4DwxEZ7/c7T18iHdxICryp4fJJhuR/wei+jfPep+PgO3PdgVi4ad1
qs8+Eh+5gTisM8z+maKeVcRTHIjTS3pGn3LjQ4WZHgfvBGKBWd9IY8YPWP8P
xLMzGjc9o7hsPJ8CsfJMQ4lXqBHLR2sgIl8FuF37RXyoBKHQs/uTvqt4bD5H
BmH9lJ2N3bMFLB96QTA5deveGDHpoUkQbF6d/6p+ivTDKggPt5xbUBRJfDgH
oWB87W7HDOIjIAiDl6XYy5MpHnEQnJ5H9En8RXykBWEJ5L+XLxZAotiA2xUE
3dlP8zYVEx+5zPPP57K1vwpZPoqDkKRzS7YvgPSwIgibpr/0rc81Iv8PwqFV
/fduPU+8fwrC3Ojm84VzjFg+WoOw2GxrvHK6gN3P7B4MWef4ife9jKgfCMbc
ZreRPc8YsfozJBgLu8v/9lpN+q8RjMqnnuULZhmx9ci4YPhsexyyJsSI1T/9
YPD7XfeZ4mKMGYoP4ATj0NaNuQcDjKDeXj8EQ2/Z7OYXU41ZHi2C0TL66K/B
1wXUTwRj/ZC9nO8pJqz+LAtGn8VednrBQuovgjHqh7VHMuNf7f7tHQy7jQ6n
HvoYUb0RDKX+IoeQYFN0V/AbGYys5hG9B60zZuNJDEahx7u280cpHnkw3tab
97UpMoFxL+aK0oOxa73y5dHzhfit2M/cGox6yYF74+KEVJ8E42KkP//DQRN2
//FgMJ6pPnG1+Sxk48kLhvmrH5VJCQJ2vAuY62vc4HVaxQiK4ROUBKNbWNXt
6AlCdr2lnHm/UotOfWchbjKXI6oMxqMXnX39o4XsekNNMD4FNK26EGrC5rOW
+f43TllL1gmg2M6waAjG6g8BBX3GCqEYji6fgzFN7ff+taeN2Hh+BiP69Cv1
uzMFbDxtwbjae1Br5zYhziQzwCmH4EGWFV9jsBEbT78QRA448vJoipDlY0gI
QseIZb+yBCwfGiGQVLgNG6VkwsYzLgQXeXvHTGF4aN+v1AtBQ99zhy8y72/n
gxuCyRNG653aJKD6KQR1s2O5XitoPpqH4ETbhwDnw0Lqp0JwtPq/kzu2Ur2z
LAT5x2s2qftQPp2Z71+lqR3qTPWLdwhW/3dHVTDfmOqtEBwZ2+n01hPER1QI
5tb7dtHvbEz6G4J/SpPLqldSfSQPgeDoB6W3jH+y9RjzfKiR+sI8I5aPjBDc
bF4y+d49iic7BDZ9XJ3fXqN4Doagz6WKIXVdiI/cECSOOXU+9iL1h2dDMP/e
GYdTj0l/S0LwYuj2N08HU/1cHgIHv8PNO6OEbD4rQ5BTxB9pXk39RXUIvO+H
HdnA6F87H3Uh8LquY21wms/y0RCC7aMPDTnzh8fy0RiCoK89xgZ8MGL5+BkC
+aXOE26s4rN8tDHvf/ttjwPDV7seKIfiRP8ijS7M/G3fv+8XCnXPkV53ffks
H2qh2L1kZncHTeJDMxRXhV+uv2Xqk3Y+xjHPP/+sWmZN6wl6oSj4oWZdosFn
4+GGQuWO2rSfsQKWD5NQONzUt+o/ldYzzEMxdHHgsz96Rmw81qGYVzLu951H
AjYe21AssnH6z+IW8e4SisVCJZ//hhix8XiHYqfSvD5ezTwohqMkMBTBrX+m
Nl2h+iUqFHcmVleWqArYeMTM5/UNfBrWSPV/KhPfFhve61DSj/RQdBl+K3LL
LvK/jFDk93jkMKKB+MgOhdPmc/20Qf1STiimVqj+NyuL6vfcUIS7dB71Yw/x
cTYUK5XHvDF8zqP6NRSZ0U2H364mPq6FokV9y9KcLzzqZ0MRPWVqaL4V9d/V
oTicPl7H+R6P6ttQfLipp93bn+qD+lD84a7peqSJ/KoxFEUDNe9O6NDDn6GI
PbFKOJCZb2z/GwpO4aDfOtuo/+gehqWa6/0eeXbUw2EYOtPsZu9lFI9aGCKm
Gh1/MphH/XEYws27DNIdTPNXJwyxCSnP/jH1Mtsvh8Gu/M4jQymf5YMbhu7P
CnWPapB+mIQhKcvm/UvGP9v5sAiD1jDtEHc3HsuHVRhGTfg22XScgOXDNgz5
o/gtphziwyUMt4vLOXrfhCwfXmEYNKgq8mEc8REUhn9buGWLthLvUWGouv6i
YeBiIcuHOAxvzc94HmkUsLynhmGPXv2IVfpGLB9pYYj8vfHK0lweQhQCmhGG
gqpZnJzh5JfZYVCWbNeXehPvOWFQ2gLL1hwBG09eGMwnTbf5vZXiKQiDr7dx
Rkwxj9bvmPy8/Re7KJj4uBaGvvHDRuzV6fDzMMxLLXh3+iEfLUy5k1Edhk2p
w73/gfSjLgzW628sHH6JeK8Pw5Ozuc9EA4n3z2EQBDe875ZD+tEchmuXLEOv
9+no/5n8X/+3+lws1aPdw3F9jMOObyep/1UJx6/i6M0rx3b4fzhsJuzd9lWZ
6mGNcLR06axXkUf6oROO0g/Plb4/of5YPxy5s/8GqxqRHnLCsST88uxFPTr6
h3D4zyuZUeRL8ViEY/zA/cslo6g+sgqHdtXD+Vebaf1iWTgOpb6oWSqleJzD
8WJd9aNNv6m/8wrHm4/9cjTHkh4GhWNKasbgL/dJPyLD8ejS1sxJp6m/FIej
YGH/72OOk36khuO388aXDYx/teczLRy+JXH5th95LB9bmc9bfr7yvAPpR1Y4
/HaOefjkIdW7OeHYlzDCIkJKfOSF4/xFu9PF64iPgnDsX6s90aG3MXu+oTgc
08fZDN+cRn5ZHo7G2b+7jL/MZ/moCAdHLvg3vg/FUxOOUa37Knqc4JL/M+Pz
5tkp72vERz2T/+drjp7aSfF8DkcP7nqJ007iozkcsU6zznJPEu9t4cic1V3X
9AqX/D8CJ6y+12/eZcTyrhKBWR+G7H05kubvkAikHSncvnB6h/9HQDRkUedj
zQI2Hp0IpOxoul43jvRDLwK5y6utqqKID04EdI3fJ6+/S/WhaQTmzxj2cX0i
8W4egYzXURmSTaQfVhHYf8X+7/Nw4mNZBKa/jun5mGdM/h8Bj/u3L5qkEe/e
Eeh18la46aSO9ZYIDIgUnjp+n/QwMgI5wzu9Hj2E9DAxgvHTT2/1bpC+yyMw
9+elaM4zIfVjTD7S9hR9uUH6nhGBywUXDr7M7VifiYCme+GYaZ/JLw9GwPlT
dJ7G3Y712ghc/2TrnvGPz8ZTEIGGfmltZu+Jj5IIjBoSvXpyC+WzPAKcoCqu
zx3KZ0UEog9ey/7rQ35ZHYH+Hy7NffaF4qmNQGKozGH2AgH5fwRu99dZ1Z25
Ptb/I1Da18zbUE3I8tEcAai22uobEh9tEdjZr7z58TniXTkSWY9E7tbP+ez5
CpVIcCaNWlp4jfRQLRJLn5pqJmkRHxqRcC2YO+jwUCPy/0jMvvG626thFI9e
JN5/tB582JHi4UTifG7QkLBOHf4fifzrZ8VTE0nfzSNh1y1V+60q6Yd1JPQd
0+2nZHT4fySMs7O/aScYsfE4R6ImQtnwyQPiwzsS9aqv3ozIpXoqMBIB0VFj
fxZRfxsZiR//+h94WEB+KY4Ef5r6t++dKZ/ySKiUD03brdvh/5FoCHEqF3Yj
PcyIRJNXQL+T/zrWpyJx+VOP1V/cqD7MiYSZSGWinSvxnhuJm/kfKz4xetLe
DxZE4tV9UfS3beSXxZHYu2fbor/viY/ySKzfXhyz3I/iqYzESy+rNUe6UzzV
kdA5vaom/QutB9dGwkQt9dMFGelHPXM9A73CLy0kfW+MxPiHrz9z9grZ/ro5
EmoeYzMvBlA8rZGYsV1YfmcIracoR6FHi2zOy97ER78ofEpxk65yp35RLQq3
Ptuuik02pvWxKFwfe+bM0/GkhzpRiI560ktlLfGhF4VFZVnTz46m/oEbhaXv
Lb40NVB/aRKF3BE3Rs7RFrJ8mEfh59KBBzvdJT6smNcN9v/t6SYk/4/CtMNf
0NPSmD0/5xyFP61H9Sw8jMj/oyBoSu0f5yJg+QiMwoAxPzGrjuKJioL2UFt3
5xAB+X8U5uXelZa3Clje5VFIjm8JTa8yJv+Pgkr46YZ+zPxk/T8KGyfanj9W
I8BkRQOVFYXY4daya2+E5P9RKP939J5ogBEbT24UZgYV7N7VSnwURGGI4Y8z
/W8QH8XM9/llhl++T3yUR6H6zcQDt/YQHxVMPOslwYPraH25OgqLj88Zbv+T
+su6KBx9/qP2bB/Sw3pm/LY/f3RkKK1/NDLXm787O2sE6WFzFG7vHDpf09SY
/D8K5l2uNBb40vqLcjSqOEunrO5tQv4fjV3eVkeatYgPtWjE5xn6Hu1Y/9WI
hsDbZuSC6x3+H425V6p/pQ+iePSisWTgk6x3YymfnGjs6PN13auNpO8m0div
xC36/VHIrleYR6PkzHHdxSupv7OKxlCj7NQ2NWM2HttoZPzqcjf3gpDlwzka
eg91N1esJj68onGu9EDUPxHxERiNzu8HXJurRXxEMs8zpatOqpN+iKNxv9Xg
Y/EPARTLMwvl0QgcYHzJv5H4SIvGoomHv702NmL5yIhGgbLQdEB3E/L/aNSO
66Qaz/ST7XzkRKPYobpqTy8hy0duNBw/urck/yTeC6LR1vNYW1GLkF0v++EE
f9vowEx1iqc8GlOkDiMu3ic9rIjGxlI9w/DvQjae6micsIjvvsfFmNY3o5H9
pI+PXmfS9/porOSurH860ZiNpzEaLeIB7ldfkn40R+PYAvvgLfm0X9AajXd2
msd+ulG/rByD7qvtH91zJz5UYvBZKOIGvTFm41GLwZlSf+Pk2o79kRjs4R+t
mtTNlOVDJwbKSfJb0o/G5P8xsNeOLkx91+H/Mej2XHXhzU1CWj+NgfyZ7s1r
Oyge8xiM8Kxf66Hc4f8xaLaOcH6UQ3zYMv9/9ca4/fM71ldjUHWhmDP1GvHh
FYPzk3prjNYk/QiMgWTPn07TdwjJ/2OgO+is3vVzxLuYeX1Eb+6EO9QPyZnn
RdopKz8S72kxqAia7X7ShvZLMmJwP9U+7pOqMctHVgyWTT1r/d2a9CMnBisu
v3XU2EV+mRsDy1+D52XVkh4WxCAuQud5tMiIzWdxDMKNCgpvf+rw/xiYbdEc
ZDDQhPw/BkpBz8ZrdhNiluJRHYOB8uK3e5j52c5HbQxiRA+2zIo0Yvmoj0FS
g6rgey35ZWMMbEel7fr2zoT8nxmfR9Myea+J99YYtHWLMtqW1+H/sejs4BRd
2MmY/D8W67aeMR70g9aH1GLRb/op0/kVQvL/WBQMd9o87zXFoxOLcQNHFF6v
oPUUvVi8Slfe93AK1VOcWJwMedGUritg4zGJhfmuab7jhOQv5rGof3nyU4s5
8W4VC2mAeu9Fv6h/sI3F0AO1vRcy/sOuL8eixz3xutEVtH7rFQsnnd9WQ/qa
kP/H4nz3mjOqTcR7JPP+OaM397sppP2nWDyuWls/+oMJ+X8svtjmbDf4R/tz
abGIzs38djTWmPw/Ft954UNeiSmerFh8DFEvG77TmOUjJxbvZm4KvcXv8P9Y
hNqrnC0f2uH/sah7qKVv1WBM69exuH+4u9e/MtL38liYpQ1uGJJFvFfEwvjS
gtrpU0k/qmPRcPLv1Pg75C+1sZg0KWuLlboJG099LHQCapc/DzNm+Whkrmfu
GI+5l0zYfDbHYsEbYea/D7Qe2xoLm8wQlcu/SA+V4zCtYUTSQ2sjlg+VOBx4
8vje+Bbql9Xi8CvKwjYsg/RQIw6ByQc2pc8SQnH5HJ04GGpG14VOID704tCn
4aL1I11Tlg9OHPqv/Gj1QMuY/D8Ob3sETf+3nPoh8zjoHO8WVL3OiOXDKg7z
RWp52pq0PmQbh7hP35qz93f4fxzaTg3Y0l1ixN7/4hUHiYlpfeYmymcg836X
BZVNI0gPI+NwQWMR70B30g9xHMT9z26aN5XqKXkcPIQva6OaiY805v3RKndm
bjJl+ciIQytcXbZco3oqKw5dLW71P/cf6UdOHNz1+T7T7IxpvT4OAk1+ycE2
0o+COLxOPbRv4TnivTgO+wdf+TF2sAn5fxwclq3a477DhPbz4nAtZ//ph3c6
/D8OZgunfv0U1rG+H4ffA/P39Y8lfa9n8utl4lEWSHrYGIeRosCYpK8CNp7m
OGilbFMSnurw/zj45+eNjint8P94nDu3Y+6LT7S/oRKP1c/LcE1OvKvF4/i2
W383nzal/cF4BIjv6m4bSXzoxCNudb7aAcaP2/nQi4eXw4sbVwNp/5oTj6It
Jc1ZWuSXJvHor98VqzeSX5rHo3T3KRPrrUIolsPUreKRMW3dNvExqg9tmc9L
fP9yspMxy4dzPG6+jfrm9Zb48GJez2+cMesD6UdgPN5cMv5RX2HM8hEZj7Vb
vRaNtKD6UByPfrlz+AcGEB/yeNiJBc4715G+p8Vj2xhjsU9PU/L/eMjnS6rq
mHqqnfeseGiMka0KO0H6nsPE83do6eubVB/mxmOM2+rzbTUUT0E8XvJfmOR9
oX6oOB4z3uy93v0H8V4ej3rLET3tVpN+VMQjfaFmZKtNh//HI+U/pcOmC4Vs
PLXxUAoWpsyfRHpYH4/vzsvKBzP6yO53xmPAp73C7UJjdv+tOR6V1tHLPo0l
3lvjURzfSzLwHvGunIA1r4MGFDwgv1RJwGX/BxaB34l3tQSEf1g4NlcipP3R
BCyJn97liC35pU4C2ra9G5DP6D17XiIBq9NOmNwKIN45CRiQ/WnLzbnUP5gk
oE+fC7Vx30gPzRMwdXeI8pj7HecpElBfU/sir7LD/xPwpOsxnUMmHecrEpAV
cjDu4DHSQ68EqFWdejg4j/IZmIBGQ7tei4OoPoxMgMd369mGoHyKE5C+RivW
T5/0Q56AP2p97/meonoqLQE9ljeVvmklPcxIwCHvd3H/DTWm/dkEaF2dXb21
jnjPScDxa+kqlyqJj9wEuGy4P2eFiHgvSIDd/cBhAUHER3ECEscP5QQlER/l
CXix6czerf7Ee0UCtK+n8xtmkl9WJ2Bl+JO05xqUz9oEyLRPPJk1meKpT8DP
KVp7xkwyYeNpTEDqzU8GU1aSvjcz+QpLT1d61+H/CVD5+Ff4YJIQiu3Tvspi
rFhztvTQW4pHRQzdhfHP7d7x2XjUxFBzvP1UnNNxPkQMrYm6k9P7Ex86Yrg+
veOd9432z/WY1/V6a853MiH/F6Py8q5NjeqkhyZi3H6eXTg7ifYzzcWYPCm4
yuIQnRewEiOwddez2pN0vsFWjL1b71WEbiU+nJnrSbLWlyWTHnqJ8ejXc4vJ
Z4iPQDFMVm8XO3oT75FifDH4lTvWks4nicUI3f8nwb2HMbs/LBOja96+r07n
O/xfjDcO12yueZEeZjCfvzNns1V/0vcsMeZOnTdD+Q7xniPGrpDRZ2dl0nmE
XDGGP6k13jyaeC8Qo29ig/WaHbQfXyxGwMmHq3OPkn6Ui6Hd/fqg/6aRHlaI
sXPZ8yWJEmOWj2oxzE5cuaeziPioFWNmyvWsSXwTlo96MfZs2MMbzTVi799p
FEN5SZi8dRXVh83M+M7VvlWUSLy3irE6PcPZ8aAx+X8ibDSfDvI53eH/iQhc
OeGf5UHiQy0Rc3s32ho+Jz40EhG7etIis2jiXScR5Qe79u/ywxhrFQdSJyfi
X9/E4UOuEe+cRGjXbrmkNYJ4N0nEZZvkmctekB6aJ+LPjsga1SCqd60SofT8
kZp1PwEbj20iakMdV385T/WUcyJMxtWKrrh0+H8ilCMn/6kSkR4GJsKyatpO
32dUH0Yy16O+zGLSEyM6f8O8v4qzx93MhPw/EXP2quipZhqT/ydibcXrR6sY
fWnnYwtz/SbNea4fiI+sRDQ9mbGx+hrpYU4i8ncsvfB3LfllbiLWpPJcavSp
PixgPq9r8Z6tbka0f5+IITEL1+hNpX6oPBHrbp7fpSslv6xg8jNzxJSZt+j8
wMNEzHIz2LxuHulhbSJWH2lt1GXy0x5PfSJeLziQ/eYJ8dGYCF7QeLvAyZTP
5kRMqRnr9XcnnQ9rSUTw+yNj34caseunXZJg+233pX0htF7TPQl99JajjKmv
2q+/dxLmHppmtOsh+U+/JIQqTZtqdpzO7w1Mwnwtn8fXm4yg2G42HpKElPEu
T5R9aLzVk/B1U/8ll3g03zSScLn0nppbHp3nGJOEZ8v3ZqtMF7C8jUtCF3fl
LrML+Oz1T0zC7Qtf73BuU771k1D090bBLcYP2vmYnoTe40t+7rA3ZnnkJmFg
/rmhO7VJD4yScCRgpuh1oYDl0yQJNb2eOH4Q89l4ZiZh9d+rEwe1GbHxWCRh
0q/8wYcWC9l45iVBkn8rv4bp39rjsU7Ck3yLpCGqlM9FSXh99ez70WM69iuS
0P/wuFGvHtF6r2MSpENXlE4qMGbH0zkJayZnPnAYSvs/7kl40RxcrB9O+/fe
SRj/qNBO7wbtB/slwbGf8bzDx2m/JigJ36teb1xkQ+cHQpl8vr4wo1sLnVeI
Yq53ss9LE3taT4xLwid+8uz8bbSfk5iEWbKzD0Z70PqxNAkDNFoz7h6g9W55
Es6s5erseErxrElCrze22wtv03pvehIedPWU9Lel8xgbk7DxoFvucnvaH9ya
hBFj9H0Cmf65PZ4dSbh50HTiw0I6/5CdhA0/ne6+P0rrrfuSYFI57mO2lO4/
yWE+b7DTBY426eXRJHTmXg8YNojOA+Ql4VXleNchjzhsf5qfhIV8x/0L95H/
nE1CqXJxa9wp0sMLDJ+xX9e+dSS9KkmCZ8GGQnQiPbiShKxFG2/7WxIf5UnQ
7eyaYzVSwPJxKwlrX3iePLySz/JRmYRtUyxGXprHZ/m4nwTXU/OFoq98lo+a
JPidO15W2Z/040kSclt8aipSKJ66JFR+OVNlu4V4f52EO9Za3HdlfJaP+iSU
2ca/3KRO5xX/Y65nQN8J7zfz2Xg+J8HjGK8hPYr2G78lwWyCbicTF+LjZxKU
joaMelHMY/P5Jwmdjp3eIu1FetnGvH/YtX6RzRRPl2QU3Rd2PjeEj6GKD1BO
xrazVruTu9P+U+9kYNP2CZ/iaP9PJRnDP/wOVRYRHwOTcWXre4dH9+k8wJBk
JEz4FC3RovNew5ORuz/CtKSyY/84GVP2Hzqa5Ur7s2OSMejtP/mkG7QfPC4Z
4QnGPM+vxMfEZJzuZf/1aO+O8yXJUDnde5fXDdqfm56MS1c2XUppo/1zbjKU
Ioc+/ezHY/kQJEPAfRQ025PiMU2Gb2/l15nDKB6zZFgVKtWPW0n7SRbJqN3/
6W63ebT/NS8ZNl3+qr18SvFYJWPFupvah1x5bD4XM/EINNf3vUD5XMZ8fu7Q
06s+0f0IDsnoYz1MImZ4befDJRkjtjWNXmXOZ/kQJeNLYIksyJrOg3snQ6Nk
+ap3TjyWD79k6O3vVDJvoIDlIzAZ+xOelmXyDVk+wpIx+/axtwNH8Fg+opJx
Su9GmP8CHnueLjYZe1Yc/1bFofN4icngXp666/RcPsu7hPn/izNOpywjPUxN
RqxTp6XK4wVsPGuSEWcd2/3kVR57P2taMuLf9ftom8xj49mUDJn99SwHDp23
y0iGq8bRTGU+h41nRzK6Wp8803ya4slOhvKmN+plI7hsPHuT0fSu03HXDbT/
czAZ/r83hG/dw2P5OJqMAYlafssZvtvjyU1GZtqJOJ43l+XjVDJucG8VxcZx
aL89GWuVfqbPfcZh+biQjDcxbwd7F3Ho/E0yliTYD+hdb8jycTkZFcG7fcd1
47F8XEuGbm7tN+t0Os96MxmBf4ZNvnKGw66fVDC8GTmlfq/gsnzcZ8b76cys
xcz3s+d1kvE8omLOyOXE+9NkrBPc/Gzfg8PGU5eMn721sjWncFk+XjH5DG9x
OJtN94c0JMPsoNoDvi+XjedDMvqpaf/NHsVl8/k5GemPVxrODCPevyVjVFrG
8ikd53Wak7F0+JFEXhcey8ffZDyqy5DFTCL9aEvGZ4tnV26sNmTj6SzB7trN
T37Gc1g+ukuwYM4A672aPJaPXhL0aDHe9Ksfl/xfgr8Xbq1M/49L/i9BysO4
DXlDiQ81CZ5wIswnTCc+1CWImTZM3ns18aEhQdqYiPcBu3ns/Y1aEuT0MFk1
7iuX/F+Cie+4Qy/fIT50JVA9v7at2xCKR1+Cka8+mt6t4ZD/S1Bxaktez81c
lg+OBNsmK7+23EHnk42Y6/G/MffBQw75vwSW2ePf7XzKZe9XNpOAn/z339Nm
isdCAnj+Hav1hcvGM1cC9aVRQ2cdID6sme8P0dI4a0d8LJLg8/FDEfHraX/e
VoLMtUvdbL4QH44SLLK7pPnke8f9URKE7C1z8XWm+5HcJcg2et7SZ4cB+T+T
30NOjvfG0H6yrwT2I324p5WIjyAJbpyy6h16lPgIlaBnS5qLeYsBux4VKcG6
F2Hq5R+J9zgJYncYqbrZ0n6/mBmvWt3gb6YUj5SJP2DT13MaHPJ/CcT7HL4M
20+8r5ZgrTsveHYzxZMuwZKYJwU5Tobk/xJ05z+qDRZy2fW9DAmKnnr2HO9L
vO9g+HK77zsonPQwi8ln7eDX/fLIL/dJ8PXggfUv0jksHzkShE3Q5ZlM4rB8
HJGg6f401S4viI88CdweT739cRqH5SNfgtL9oy9yVnHJ/yVoncLRa9EjPi5I
kJSy8OZ+D+KjWIJLa+qllmOJ9ysSqDwd9aY0kfgol6Dz2umdbR04LB83GZ5+
9/ktC+KR/zP5sdXc5iAiPqqYeGf9zewTSvpeI8GIALUbL3sR708k2CnZF990
iuKpleDYqJdxEwsMyf+Z1zN6rxy0ls7H1zM8H2/d0cjoefvvqXyQ4E7c1gOJ
tymfnyWYvniRZKc9nSdrYt7v9l59/S4O+b8EoRMyepacIT7+SHD958tzf6MM
af+X4SnDyVVYZcDy0UWKwmGnJYalVE8pSzFHXKgRq8Ql/5diV/8it+cZxIeK
FAHbgzbff098DJBi/ZuH63dndvi/FK2X+bijTed1hkuZ+iXVQy7h0fkRKSp/
jRb+DCZ9HyOF19zff5a7EB86UvhqW8sPvCR9nyhFc4RDo+gdnafSk6I66L2T
0zzaj5omxQGxhpGJjEv+L4XDc+v1NXOJd4EUBnW3PwQI6TydiRRTR5y+b3qO
/HKmFN+6jmsMnkbz15y53jkyx6xU0o95UogT4rfsGkR+aSVF/jBOt2mM/rbz
sUiK1cdVvXbOJ/1YJsWGeQ7Zz7xIDx2k6L9lvsrUMjov7yyFKFLCH25D5+1F
UjTplPKX3hWwfHgx8TW/sV32inj3k+LMzzr1RGdD8n8prm/bmn50C/ERKoX1
uquzyho6/F8KpTKDAX84Hf7PjN+La1tfKvPJ/5n3p4TWnzfnkv9L8crr1bkJ
TD/UHo+cyf+NS2XTs4n3NVKo9cq8M2hyh/9LcWTLYAfxIT4bz0YpRlj86G3Q
ROd/MqSY1CtvgudIPhtPphSZUb0Ot6pSf5ktRZba28ujZpMe7pXiw4VpN/7r
QfthOVLYL936dkdsh/9LETlj4sYcNeI9l+Hryu67PVq57HptvhSjkqfOHbGU
9v8KpPCp8LDeG03ne85LceO7o/BvK/FRIkX6zW3u7w3o/MJlKR7cPtGv/Abt
P5dLceeWaEyuP/VDN6UwGx5t7Myl87UVUvThPxtVs4PDrsdVMTz/rnIPldH9
jdVMfKN1thRakB4+kaJb55Rri2s6/J+J79JZS14g6fsrKbb4TtGbv6fjPJ8U
pcXLztQJST8+SPF5SULXTlEcup9LCtkBZzsPph9p5+ObFFrvG76IH5IeNjM8
rmiZ/oPpX9r5+CNFw0Oz2Z9UiI82KWpedx7Tq4746JyCvUf38s6UcVF0gXko
pyDigoXxlyPER68UrHi89ezIIcSHSgrm230vqPtNfAxMQVtV/WXvnaSHail4
oD1ZMFKFeB+egrWlS2eefkD1rkYKMm1Ov7ihSnxopeDHyoLlCx5zyP9TMCjF
1c7ejeLRTcEM+fVZds+Jd70UaG3DXz1GH9rzOT0F+np7E15oUDycFPR5VuSv
yvDcHo8gBUONbhf+22JA549ScKQ+SetoGeXTLAXDW4ddNzUhPixSUPHm30Zl
LdKPuSnQKCgadGm7IRuPVQrWdFIvXjKJ9HBRCmzGyErDEogP2xTkHC72uvye
7l91YJ5r8ZYcv0N+6ZyClqQg5y7bOCwfohQMkAk+j4kkPrxT8ND14eeTWYbk
/ymIHBqbtyrbkM43p+B66eaaj1enk/+noKhp8ca5F0jfI1Pw2jK3+toL+j2B
2BSEp85pi+hD9a44Be8nZBi8ncBheZek4GDdAL+AteSXqSmYq+Sd11ujw/9T
4LBKbfOlQrq/KC0F5ybOGTYhzJDlY2MK4lYJDn8cRvVURgpKDnRe1c+Gw/Kx
IwVbVbf/Z91qyPKRlYJXpZO6/WLqgfZ49jI8VFmfSrUj3nNSoKlvtiZkryH5
fwrO8EUWrp+nsffH5DLjrV0ZvPEg+WV+Ct5cVrdyERmwfBQwvFjO2FDZucP/
U7Dx2KWHmYc7/D8F3R74rfxvOYfl43IKbubGPT/QUe+Wp+COs82QouGG5P8p
8HX/Z5k+z5D9/aiKFIxruROz/w+H/D8FV/sfr+v8jfioTsE9D/dr0uwO/2fy
n+1tuqKK4qlNQVOzxdoFAVw2nlfMeBTa9TEOov6hPgVl6sa7NuwjPj6kYMek
LxqOeYbk/yk4uX/XzotFxEcTw3PnYb5z9xrQec8UWOa/PJZZa0j+z8Sz8fr6
+znEe2sKdj8tz1HpYcjy0VmGqmHXbxvsmk7+L0Nk6MOaB5PJL3vJYJe/7+m6
Swbk/zKIeqycNENG/cMAGTwWl5VMFBnSeTEZ0hosbe4IDdn3n46GwZMnET3O
GJL/y1Dc/U+xnT+H3U/QkuHDnITpa54bkP/LcD156jGzDOJdV4YZX6Rvd4UT
73oyfJlztUarnOrdaTIc2C9xGDmOeOfIoNf5cWXmTwOWD4EMO6/u544/wGH5
MJFhw88tq49ZG7Lr72YymGnPm3ssl/gwl+Hxios/WlOJj7kyFPh182tSo/rQ
Sga1x5MzXCcRH4tk6OphejdmBPFhK4P42/OzLpbEh4MMNbWL+1cz85H1fxne
Delxv2081bsiGZZUcr/zOhEfXjL8OvXhrM1pQ5YPXxn2T4+ortIgPQyU4bTc
zmnrCoonVIa5w04sUqs3YO+Hi5RhQfYk3S5GFE+sDBGyoKV8w+lsPGIZto35
EnYjs8P/ZVj0bozZlLPTyf9lUC4Q/sZ0LhvPaub7nfkjP/c3oPNxzOuhuhdE
ylzyfxnyJ6g8CtU1YH8fKUMGnTkZhSITA5aPTBkeSloGO8OAzs/KcKXQO23I
QPLLvTIMH6T+78o+4iNHBjdPnWDHLoYsH0dkSHHe28kwnHjPlcGz5eSwx7+I
93wZole+iYj4OZ3O28pgLJ9/6Ggl6eF5Gdb7qWs99Sfei2UINDiiu8euo/+X
ofrUqTcL40kPy5nv0+Wovu7DYfm4ycRb5Kp8J7Cj/5dBs3qRxTDXDv+XwWGs
KLNsN+lhtQwPXulMnHLEgM3nExnmWVSWr1U1oPO7MlxI0xi/rwvp4SsZLpk/
mPbLkOKpl2H3xJl88z+GbDwfZBiXkL53rO90lo9GGXIbqjQu3yQ9bJLh7ljH
9c9FVB82y2BZmqP+bDjx8UcGbsVio7GDOCwfrTK8Udtv6M/oK+v/cnyp3BzY
zdGA/F+Oirkmk7IZPWn/vZZecrS8basc1ZV4V5Fj/7x5rs/eTWP5GCDHTan7
sqd9DMj/5XDOqPfqNov0cLgcv5snbA4VEx8acoTfttzYpE39kJYcNWsj9A6V
kR7qyGGclsx7YU5+qSuHVpXSLl8O6aGeHF33nTn3czTxPk0O27XuNebHp9P9
BnJ8GH9i0NIv09l8CpjnXoW8Vb4GdP5QDp241xc+d+vwfzn+Te4a3PSD+DCX
Y9Azzbcv9Yj3uXJEZwVfHviK+LCS49U9aWybFfGxSI6GvhOMP64l3m3lCN7T
I2/CWNJDBznGLbCL/GVjSOeX5TAQbRo1S2ZA/i/H/G6O3a6/mU73M8jRN2+T
e5Z+h//LUa4+qyp7aYf/M/nH/dOPkun3S0LlsDqx+sHQax3+L4fD24qz81oo
nlg5Ik7/Ob73WIf/y4GBQ78IRaTPEjl8KufbrPpKeiiXQ9/Svt4glPhYzeQv
LvVBvTrpYZocRzvnuF/wMmDj2ShHfUYXw6cBHf4vh/Dwtn9ul6azfGTK8ah4
bk1jbYf/y1FYm3Ttlz/p4V45Tu192rWPPo/lI0eOhbIxr/s10O9fHZEjf11i
kPE5Dvk/8/4R5qv+Mv7d/nsg+XLMnXpt+Z/fxHuBHHG1Rza8YPy2nY/zcvSU
RP2YMazD/+V4slHH8EBZh/8z+S+cyKm4xmF5L2d4FrxO3TeR4rkpx1pOcWbK
+Q7/l+NswZmu/voc9vd3quR48DH6WlUyxVPN8Lpwq+j+PuL9iZzxy9k3+/0j
PmqZfJYpSSR9ST9eMfOvt+yJpIH4qGc+r/+8b8stqX/4IMdQe6Wdzowes+e7
5Thk5t1TmNDR/8vR+06Izl9/qqea5Xh8b8v7QcPo90v+yHFv3Zbh8ws6fv9E
jtslh18v/01+2TkVONM1/2YO/R6NcirCPWsjt70kPnqlwvTwLGP/ZOJdJRXF
d0syR67v8P9U+FZuVg791HG/WCp0dw+TqSzmsvEMT4V7hg+vtAvlUyMVK1b/
uHCCz2PzqZWKcxf0Ndcw9Qh7P0kqnNJTeOv0qb/TTUV+zJhPL7p1/B5LKgTG
74tbbhAf01Ih0jXy636Mx/LBYa5f5a7qmvFcNh5BKj7UhR602sYl/09F2swz
f0uVeSwfZqnIKjVutPKk+8/NU3HpwcEHDkx/zvo/8/32AxP/W8hl+bBKxSO/
C3dm51E8i1LR3P2R0d1bfPL/VDgeKzFeU0R8ODDXozo0WXUN+aVzKlrd9nqe
1OezfIhSERuSHrQqnfTQi8nXiJ/+If2Id1/m/x2VW2tnE++BzHi90t+52YDW
U0JTMfhVa+7bPVzy/1Sc6XZyoLyEfv8nlsn3vs7TtumSfohTUVJWufl+LPmL
JBWyaslj/XUd98Ok4vb1gYnD7Oh81epUXH/r8vLpDi4bT1oqDiU8qmqqJz42
pkJbd6eKYyTxkcHkZ3PY2+BHPHZ/PTMVx3Z5PN98iPqHrFRcbbjY6OfJYfnY
m4qMC7mn528hfc9JRepWndeb+tPvMxxhxq8mNdfeiUvn61Mh7Gt+yXoc9cv5
qfhr33JpSyXdj1WQCmWjIJ341R39fyps9s0zPubScf9dKsLuGDas7098XE7F
PWni0dtniI/yVKiPVO4xcS+X/J8Z3xfJYTtucej3Vhh+7mZ8v3OZ+uWqVHh9
+7DFJof4qE7Fwg01FYcaiI8nqdA0OlZ305vD8lHL8PBf8xX3UPr9rlepSBw/
fEh5CfFR/7+ezjyupu9740ioVJSSocGQyNgdmlBLSEIUjeaUlEQhlQpR3fme
c1BkjkIlSWUuMvdJlFBpoAhRSKJBfudrr/v70yt177PO+zzP3vvstU88RI6E
i7GDzQkfTfGwRVX/mbfUgpzf3MLefy+rQ44MQz5a48HA3nfgeT08f7A9Hs68
2h1rrIR6Otl6NIaFGxcg7z3x0KlXU2aZgnz0EYBUX5C76LFi/i+ArBHf/V44
oR5VAYi8rvFX70E9GgJIfa11YuU6vH+1BPDd85eBEZtv//ToCsB2hcr7DFsL
wsdwAUzhjXtuUoB6DATw+ov84cCr5kTPaAHs2+0KXUnIxzgB1Ia/cJxuySd6
TAVw4IbHgXl8HB9OEcDcrXu2HeqDfsgRQNEMm2Rxsjn2GwlgS+omU4OP6B/W
Ahgc3L9a9y76h40AJJmPC421+WQ/ix2rL6MqPN/YAvNfALPqWtaO3GdO+HAU
QFLJSucD+xX5LwDZu450y/GK/BdA+eiFy8v2WWC/ggDuTb6kdnCEYv4vAI+/
TTe1xiPvqwRQf6/e6pE36vEWQE9lnVb/CEX+C0B5QEXYzPvohwHsz92L+mbM
xXwJEsCMwglurrGK/BcAr6Hb6/VQc6InVAA+pROaN43A8VSEAHLPDmvtb4b1
jBZAt92yyC52fPWPjxgBnEsWF7ltw7yME0BGaP83zu3Iu0gADb1LfHrZ8jH/
BTDnQLTFpGTkg2H1fT+0bA07//p3fkOCAJJ3J0zPeoV5mcRe3x1T+gff5xE+
jgsg3/ii1vrzivwXwF8tgWaPIi9TBTCvx8NQjb3e//hIE8DJO8WvBRNRT6YA
ftpuOyrXwPPAsln+kq3e1LDzdZv/PZDPEwB3m3RpmiaOd68LoNHMz/p3NZ7v
li8AR72/pkdK0Q8LBVC4+/KIJ3F8zH8BrHbxahZOQD1FAlD3DBfMHIJ5WSIA
89FSi+mpPMJHmQBiRtSsyUpEP3wpgOWdBveWOeF4qkoA72IddVU0eURPrQC8
t3te8ZDi+LBeAM1Bz+q5/RT5L4DINUf3nQ7nk/1BTQI4mn44OfEHzh9aBGBc
GbTs3GbkvZXl3Tk6+0WJIv9ZPk+0yNubOJj/AqCdN7Yc+A/56GF5v/t+VuEt
Dua/ELo9nWQNN5H3fsL/r+e//WOqQrB2tJu/8DoP818IGoHbLwae5BE+tISw
4f6X+UW5OJ7SFcJH0ZZgzjnUM1wII2f3uArZ3yf9Y0I47hYR992Eh/kvhMhd
2/vd6If+MU4Ip9ZTH3xe4vzBVAgP70T8iuzhEz6msN8nc0v0+wL0D44QQrhN
cVeLeZj/QiiI6tWsm4l8WAshR25RZ2lnTviwEUJX1JwX/QYj73ZCWBNhnKXr
h3zYCyGzZKS0boxi/i+Ee1ZrToee52L+C8Fd5r7NV51P+HARwq7TZ+I96xTz
fyGk7XjR7NaIvHsJYYHmKb2URC45P2KVECLyS7vd9iLv3kK47f520O1y5GO9
EJ44XgwoO4zzuwAhjLr1hleQqMh/IQjt+9jad3GInhAhZGyc/vNEEPIRKoQq
Xtl2j9s8zH8haFkPXTxiNPIRLQT5BRXDmfE4H4oRws+6PWsmqKAfxgnBSB69
amgD8i4SwrpnzRkVe7jYHyOEpKi36U21XMIHIwQzn3lOlZnIR4IQXuT2Cd1W
wsX8F8K3bQfO9q1RzP+FEK65b8cgOw7mP/t9l5/PtFyDvKcKYbPko310nGL+
L4RX6ZJ8K38e5r8QuONv3+Z58sl+vGwh+PW+f/rmb8X8Xwi1EXEheQt5RM91
ITw9+b5XcAyX1DNfCF97hm+9shr1FAphWOWTRSkPkfcHQnhW87g9KQPnl0VC
GHQqb2dsLIfUs0QIpVrmnatYPv+3HOZdJoQh8Y0vPKu4cPhf/gshzKjXwIF9
uYSPKiEcWJGgeekM8l4rhFzVw28i13Ix/4XwdtvCnMwPPMJHoxAaykfmPT+O
fDQJwWRcV1jucS7mvxBUVS1eiI8g762snkmW/V4tQN7b2fsjbeMqg7Hoh53s
921sHRTJzsdI/gthVsfbX/sz+Zj/ImhmKj+YmvGInn4iaI3Ls/BfhvVUFYF3
1YarRZ7ohxoimH1fxfzOLdSjJQLXuuAtc2Yi77oiWDJq8yftp6hnuAj+/mpw
VvPFvDQQwdjbw8ZXxPAJH6NFcDz8iKh3FfrhOBGE7p8X4+SA80tTEUimzvKr
VEH/mCKCx7OW+yX6Ix8c9vNyxoxZXYl5aS6CePn5o6HHkA9rEZxaM+1C7l3F
/F8Eu3arOGTYKvJfBEHHrv0a7cTD/BfB0vE1J53Z+QjJfxGUajz2CHnMwf4k
ESysCIma+gZ5dxFBROrXT/EHUI+bCNJGeKu7BnDJ/lcvEUy2SWuLFnAx/0WQ
mGnE+bTLnOjxFkF2oadxZTrWc70IQpKFnHnxyHuACNbZJ8buvcQjeoJEMHJx
S9BcBsdTISLwS5pXJKvlED5CRWBlVFaeWMQn55tEiODVkyi1CDavSP6LYLH3
V6NJq5CPGBEcad4d8Hm5Iv9FsL/hiflTLfQPkQjenpH7nzJG3mUieG/7yX4A
ZU54Z0QQ9fTRhNO/eZj/Isha7CPlb+CT82KSRFA9t1fkoCTk/bgI6rYKSlZ3
Ix/JIpC9PnLYroWL+c/yFVfTEPMD/TBNBLE/ropCz/KInkwRXFifPkE5EPMl
WwQjdgyLkPLQ3/NYvV/H3ok4p5j/i8BtjbHdCDXkPV8Eb5I2Ba/oxSV6CkVw
0WbmTTHgfOiBCK64zNl06iSX8FEkgrX3qjdO2swlekpEYOtyxUF1A/JRJoK9
D9+GDBnJw34N9nq1ePin7kU+qkQQEz6peK4p5mWtCFQLnpU55yMf9SLIcSja
2qsaeW8UQf+FanVqk5H3JhF8qYu3D8/kYn8nq+ev1O+vjiL/RTBPVV3tDB95
bxfByez/JmW74v3bKYL0i89/vbmAvPeIgPa3L3YdYEH2E/cRQz/bdf4PZDie
6SeGVYf0x3XcRN5VxVCtIY/290Q/1BCD/ONsTYGES+qpJYaV9Q3HKjKQD10x
pKuW57+dyCd8DBdDc3Z2ZM5uzEsDMdzm2Zdq8XmknqPFcGZ/dYfBCeRjnBhm
337z4Wsp5qWpGGpXdKUt9jXD/BfDk472aFVtHB9yxGAf6FQxSYp8mIvB0ayE
GZCB411rMeR3rr48lcPD/BfDtUeOR1bX88j5O3ZiuKA9tPjMY9RjL4Ya28hx
jzvQDx3FYO1yfXr2dfQPJzGMPn01leOAvLuIYcL55A9pxci7mxiE73el/cni
YP6L4VN+QwJzR5H/bH20/1QUAvLhLYarjkdf1jSjv68Xg9kRwdnRM1FPgBhO
nPpwy+oK+kcQ+3ml6VcvGXEJHyFiiBrbx2riIj72u4mB+2DqgNylXMJHhBhg
TofGqxou9r+K4bX4xyGrJYr8F8Mb2zHaI+dhXsaJIWZak6pgNY/wIWKv353x
2sGlyIdMDJ7hs8btvI58MCwf1Be7C0I+9suKIWPLeF2nvYr8F0PLrz7V0XE8
7J8XQ9/LzJuvC1BPshiOf0/NTuYo8l8M9f9teiXfwSN60th6LYo7xZhhvmSy
v+/Zcd70LOrJFkP3Y71jonAe2S+ex16vwIDNv5fj/XtdDD7Lvo2e48PF85PF
oDM1TMewk0v4KBTDyZQfWprKyMcDMfAmf5s95BeP6CkSQ9oxK3VzAfJRwtZj
cEZV3nbko0wM5w6eNWnpUeS/GL4l+++b/gT5qBKD60CrCXNCOISPWjF4Pb3T
2XsrjnfrxSBpyqn6PAn5aBTDfxZD+YPbp5HzjJrEsOHbTJF7IPphixiUJu0b
P6oW+Whlr1/S+hlOTujv7WIYXpf5+2846ukUw7q1d/pX9kHee8RgkxKz62WQ
Iv8lcGCu79iVRYr8l8AO/eYDSQ/4ZL+4qgT8gkf1knxBPjQkkNXZskQ0A+up
JYHz4yfdeu2Gfqgrgfh1U6tM2PEHyX8JhB8wXr7rJpfoMZDA24mLXEenKvJf
AqPKxcuzVvOxn1gCR31XtEzpg/5uKoGkn++PR8Uq8l8CteeWL26egXxwJHCw
3KQ7R1OR/xLg3omdb/kI89JaAisnzN29oAX5sJGAJx267ehm1GMngcsr/D1k
enw8j0ACmyLH9xukWH9wlMDezY1XN+xAf3eSQMqNJoMaX+TDRQIR61/apdei
v7tJ4FO1qyBouyL/JdD315XqU4t5eD6yBCx32yw8cgvHU95s/SPy/Rfp4/27
XgJPHf8zHuSHvAew9TcerPY+A/kIksDouoPLqv/wSD1DJOAyPCziv2nIR6gE
ImcUeehdRj4iJHAyZ+IRZ1tzsr86mv399MbenuqK/JdAj43N381t5oSPOAnY
aRT8Ub+nyH8JNKVMmpU1zRLzXwJD8i/8UN7JI3wwbH1GtxRW5aO/J0jgkXv5
z7VRFpj/EtA5GvvEsxJ5Py6BGROOpN6KQD6SJTB8/Pdrt+agnlQJ9PswdtGn
NVjPNLZej9Tb3EXoH5kSeBnW6ZOtyyd6siXgk6p7w2unIv9ZvvZnT7WwQt6v
s/pfge7RYuQjXwJ9yru29d2OeVkogTyHC9LQXubYj8nyLNrtYBmLeVnEft7r
6LO11/D89RIJjJs9vSzguDnpJyiTgInGBuealRaY/xLwr4pr1rJDP6ySQNCr
3+MvKyHvtRLg3fPKnvoV9dRLYHfv/pcKHfjYzy0Bx+VpFTONcXzYJIGNYxpO
ZR9E3lskoL/fcc66TtTTKoH2r7enfbligfkvAXe6fq5+B5/o6ZTAvvkH3Vdm
KOb/EvDY+dH+7FzU00cKEw9cnJYrRT39pDA7QNAz5KQFqaeqFHpPOOWqvtSC
1FNDCqcOy7Q2ZeN8WUsKSt+XbHonQv/QlYJni9GsSC1zwsdwKUTov2owOKbI
fymc6M79GzvbEvNfCrrJX2YMPc4n++/HsX8/oPhN4kvkw1QKZgsvls3vQj6m
SKEp8MWg/m3IO0cKK642+9xJw/GuuRSAWfnJvR75sJZCs0BywrYYebdh9S16
yMvphXrspCAx1bW8VIvry/ZS+FIxgLMj3xzzXwpXyk3a5zWgHzpJYd1AZ8P3
8xXzfyns/nG79EUg8u4mhc1XruquOYZ6vKQQvmlpqJvcHPvXpVCr5vUk7wnq
8ZZCnxz+cadu5H29FNJ/1RbfdkY/DJBCUObCpEV/kY8gtr59362PW4vn94dI
IemHaN9BDUX+S+HGlf01R0/zyX7xCClsWvxnhH0a8h4tBe+8ZB3lqxaEjxgp
/BfxvGDaW+QjTgrTZnqnV6chHyIpvFANyzZkefvHh0wKCbz3tv2+Keb/Uhg5
LCkg6Su+byFBCn/c5kx+tQXzMon9vsNrfbuHWGD+S+Guy1lfUw6+TyCZ5aFp
yvPMNuQ9VQpZS0/GbdiAetKkUGARryZ+j3oypVB67Lfy2VZ8X0K2FG6ndXH2
Ci1IPfOkkPF5/vg7Cy0JH9elUB0xJdjrAr4PIF8K3c0N+/vL0A8LpbDm48r/
/B3QPx5Igbm1/MLzgZaEjyIpnF9yLbglypL0V5VIYU6vl1t5nchHGVvviI7o
7BxcX9CJhdbIlJGnHqC/V0nBX9O0yO4Zjndr2Xp8FE5ee8Sc8FHP3h/jPS3o
T5aY/1J4XBImfdhtjvnPfv7zhysvFGI/QYsUaoTpM4yzkPdWKZSrVagvGmVB
9LRLISr3xf6JJTie6pTCYaVNf+ekW2D/rxSOKg1YV/acR/T0kUHBDNODHfnI
Rz8ZyMI8Kr4dQD5UZVCl5j1Ed78F5r8MKuqPMCXKVpj/Mrhbdl4z7rMl9gvL
wL3+eVnGeMzL4TI4dirh++fH6IcGMpg52rT7VQuf9BOMloHu6Uo6V2iO+S+D
IeNeFJz8hbybymCJXWDG2SDUM0UGOb0/GtV3oh6ODFTuH63d44X9JuYy8H/h
/eP3I/RDaxl89nb+etHUEvNfBuO/lpr98sR+AjsZZGireAt8kXd7GRSHjr0d
lIJ+6CiD96Wmfi5H0T+cZHDhWr7u9SArzH8ZPLu54O7yTeZEj5sMnDLUwnNm
4nzISwbWpm3F1ez98c8/VrH65gk+ty23IPvFvWXQrF/neualOeFjvQzouvZK
jSbkI0AGvj9Gbb6pao75LwO9SYbzy98gHyEyeKoSfqnHEfkIlQHHr/acWwHy
HiGDJ0+6FgzqVOS/DE6f+1B4wgT9PUYGXcd7+P4mfMx/GaT+HBjQwI4X/vEh
kkFgkOvk7EQLzH8ZnHFe767ExfPpGRkYPRzncNQR34+UwNbL7krE977o70ks
T0Fa97Xr8X0lx2UwhVtg9+U96kmWAVdz4wGfQBxPpcogSmXEsP6x2B+RJoP2
h93JmyYhH5ksr8fvxMSHmhM+smVwadlKi/On0D/yZHB1oe3ZzDXIx3UZGITl
fJMYon/ky+BIP8nfnerIRyGrN6PonPF2Rf7LYL347uPcCeaEjyIZ/KYd3Pob
4/s1Stjv7+bU8XwN+mEZy8O0ioPK/or5vwwSVJ2zroWgH1bJYMbTu2ujC7Bf
rJblebDy47Q36O/1MhhnVF3w5gX6YaMM3FZsVl+gj/0ETez3eVX1I2CEOeY/
++/ugTvHqGC/WKsMgu2HBLf8h37YLoPbTxJCpk2wJHx0yqCkQnnujENYzx4Z
ZF2aaDiqDP2jjxyueR2as1lbkf9yONw22a4tH/sjVOUQ+zwnxV5Pkf9yyP4+
RSdmFfKhJQetBk3DkSPQD3Xl8G6j+276HY4Ph8sh8NPFjg99kQ8DOUQp9YCw
C+fLo+XwxW/u3MDvivyXw2Df8jUTvBX5Lwel43+oVRzUM0UOYXNeiZ1m4vsW
OHKYsq1463Yr5N1cDsLBZ/X+bkA/tJbDZ7e1L3+4YH+EjRyKbKoNUpJxvGsn
h7ya8F1hv/lEj70cXnnV7n9diO+ncZSz8+HLZiO7cDzlJIfdrYuulgdh/52L
HA5oa6ptHIx+6CaH689P74qZgrx7yeGEvM7oCjsf+bf/fZUcVhm8tvH5jH7o
LYdRu1a9aJ6K/VXr5bBn/HuDS0k4PgyQg/3oxJFDY5GPIDnkxOl0+tbxCR8h
clhr7XYy/AuOD0PlsGFMYXihwg8j5PByUZYnVwv3V0ez+i0L7E2GIe8xcnAs
uxPKeYN64uQQauyu/84beRfJ4aeOa9v4gciHjP28hjuhKqP4hA9GDou7Px9U
b8P7N0EODv7DTCJ6o78nyeHemggbQRmOD4/L4eD67Sn3AO/fZDmc4bklp7/n
ET2pciiMk9LD4pGPNDkMre7z130p8pEph3G6tMfCLKxnthx6Wn0aeMNwPJUn
B5NJyy/7XOIRPq7LocFoi3qGnznmvxy2Pem4tskKx4eFrL7WUBfHBh7h44Ec
fHr9WOp8HvkoYut17cvSI+XIRwn7c5Wyl60x2F9VJoego/c3hWYh7y/Z63On
8JutEZ/wXiWHp1ZZNRN90N9r5ZA1dGqa7QxF/rPXe2m0jskic6Knkf33iWI9
h9NYzyY5zEl5kcGNRN5b5DC/zSjUsZFD+GiVg6vK0Bp1F6xnO3v/zEspjbZA
/+iUA9+MG+J6HtcPe+SQXrqn/utaPtHbm4K01h1bti/G/hUlCh4dv6gdkoE8
KFNwxT1L/4wOH88HoGByQrOP9gQLUg8VCqZN9aryf488qlEQIh9lnRiM/UXq
FBQ/OBufo3j/liYFkxZumJKthfwMpuDqwFdDXndzyf5mbQoqTvwaZu2D/Uc6
FAw373Xb5iaX8DuUgqYFpXq+yWT933QYBdeG3yjK5WG/0AgKhvw0jQhhef6n
R5+C6IodAz4Yoh5DCjpnDp7uUIb8jKLApf/CizatfLJffAwFb9yW9WweRdbH
9I0pWOWjzO9QJvNXNRMKstwMn3pNJeuhJhMoMK2cyquZS9YrdCdSsMHFIXrb
arK+ojyZgn0xZv/JLvH/vR/RaCoFU7c9P7eXvf/v/u/1Q2asvlTXD3//oB4u
BRopqi3yH2T/5TA+BX2YfEl6BlnPG2BBgfWvSTshjA//2y40xoqCr9Tr0W7F
PPjf42et6RTM1zuvmsDW/3/D0d4zKWhWvzw7twf12FLwXuLXu8OL7E9Sm8V+
/oqGoJB8Hp6HwF7/gf4ntkzmknrOpeDHp6jqB7tRzzwKDo5zfVxZgfk4n4Ll
W/afafLgEj0LKNBJaol1EuP4chEF3v4ZvUps8P5ezF7fwDSl6VVcwoczBRcW
ecd1nkY+llIg9eiVo/WeS/hwpSB0zq1DgTnY7+FOweH/Ile/mscjfHhSMEjy
eqZfDvbTLafgYXHPRHsR6lnJ/r3JF7fGTkH/X00BJyug97L72J+wloK5ywP8
c1p4RM86Clon2+/1DcH70ZeCowX5CwR22E/gR4GvLcdnnSOO3/xZfcJcq1zg
Ez0bKRgn8n0dvBPv100UZCuLE2sHY55upmDNKh0Ns2rs9wxm+froqJ4QjHxs
Zb9Phd6Ie0Y8Us/tFKzUXrDnhTWf7L8PpeC8oWrFgDbkI5yCoTHj1q81JusB
A3ZSUO21v8lxG5fwEcXyE6+as4/Nq3987KIgYBJ/YkMa8rGHguuHjgz5Mpw8
L9DfS8H690bP3X+R9Xi1WAoEWUq5+ovJfgqTeArCjqoYrrdH3oUUZMYOTpHe
IutFymKW9+l7/owt5BI9UgpG06ZzF81DPXK2Pi99fhwZw4Xs/72OiqLgyNba
Tptc1LOf/b551FXzreT514CDFMTo/9Tzi0U/T6RgzMUJ05IKkI/DFHguDVqy
4Sf6xxEK2lxWKn++i3wco+DJoYQorxiynqZ2gr3/l7qW/rnNJfU8ScHvAN8D
a9egH56m4JadcVKMAYfwkcL6V1iHTpsK+sdZCvL7x199PA35OM9eP8N+yZHN
XMJHOgUf2jxfRGcj7xfY++1QqauLEfYXXaRAJA2tk2hzyf7/LPbn/Rx2Gerx
iJ7LFASX2bY86oX9HrkUqBcnyqd54PjpCgUvfEriLusg79cocLCOP9ynAvVc
p6Cn6Xf4gZnI+y0KevH/Gp36gX5YQEFL5sPFTzchH3fY6/flvrvJDPTDuxSM
OLsk9foiHtFzn4KyuBf7NkeS52P6Dym4u0TkebMU6/mY9Ycuu6F6jWS9vbOI
5dfi9QmvS+R5lu4TlgedPCOjw+T5ufJTCg6t6/uwpYZH+CilwGjftXNb1dE/
nrP1/d338LwbPMJHOQXKYzOa/4aR/TnDXrF+vk3C33Ua/bCSvZ6+1X/KNcl6
zK8qClQdsv86OSPvNRSc3m4UrJSFvNdR8K2tfHVVBvL+lv1+s3flNJejngYK
vF4kp6wwJuvDne8oqN0x7bB2HNbzAwX9Lc+ZnHqIfviJgoIxH8f9OYd8fKYg
p/Di3Fo15KOZ/Xttc5wGOGG+fKUgbliz8u8ELuHjOwUe/M2+I6IwL3+wvLY9
mWZlQp4f/Gpj8zmq9X75ZszLXxS0hz8KdKxC3jso2MpsqZ0YxyV8dFGwC8ym
p5RwCB9/2Ou7N2JlzGbko4cC3aMvD599gP7em4boGx0nr6ggH0o0LJpVEZDH
55PzQ/rSsHIK51RHH+SjPw35WVv/9lVGPlRokIWI+vrmcDD/adjSHpaoX4v+
rk5Di8GayjuW2O+iQUPQrV0lFQ+Q98E0jN3yxKrHDv1Qmwb9edaLb17nkX6K
ITTYRHUa7LxOni9oDqWhos/ZjIHzyPO/Hj0a4soD+zyrRf8YQcOA/uLXDdvQ
D/VpOGcFzy6dxXoa0PBlhd0eJ2Wyvq81iob5E27pBxaS51W9x9AQKj6UF9mA
vBvT0FfU6Cyah3yY0GC4551tJDv++sfHeBpGvLwkDgvgYP7TMGOy4ebyYOR9
Mg0S/34ri0vJ+kXbFBqaukruFB0j+080zWh4vcF5bHQPWc/s4dBwyeOZikM/
HE/xWX2F4y1Nh6EfWtDwRvBu3ZQQsr70y5KGI12J/hGbOUTPdBoefIuwKP6G
embSIPTbOClbTvYLfbOhIfyk/GLFHh7hYxZb/z9bxtIfyfpfpx37+8NXZWuO
VOQ/DYFF8ZLKx1w8H4EGn9glpRzAfkoHGhI09hiZOOH4cAH7fe8uXM/zRz9c
RAMMdDZ2CVXkPw1jvn8QHDdR5D8N79Y1FloloB+60OBwZlDu/ihF/tPwtPLW
qfurkA93GqIqj5h/34x8eNAwe9AWy64kRf7T8EEl7W28EvarraChvVpl0dw2
HN+vpiF5tyi7KRv1rKXBaXiRR4AZnh/iTcPEVQ2ld2eQ52lavjQsjHHedFuL
7O/s7UeD2jBr32tZXNKfsoEGk1Pl5baBeP9upOH2wPsp9znoh4E05AzWHTJe
C/NyMw3fdjsvSV9nRvgIpqEP5+COSjsu0RNCwyv51fk7csnzVs3tLK/KvjU/
l5L9HT2hNCzVSVn49wxZb2gOoyHX+9nDBTXIx04amMMP5YUrkPdIGm5s+Xro
dwXyvouG7RN29pUMI+vNvffQED9T5XHhIS7hI4aGTTtuuqrfVeQ/DZVjzPwH
p5PnIZ1xrB4dYeODUC7mPw06ht9LnhagHjENdrGrZt18No3wLqGhZm9FV+Na
9A85DWa62np5K1APRcPHL1e3Pr5E1pObGRoOaapUungjHwdZvzm3p7T3UD6e
L8PyWJz+xLUa/eMwe79+jeZPblbkPw3FIdNHCNdzSD2PsvV+rl3k/w55P8He
n+3Pl41SUuQ/DbbJs+auyufieTQ0vPQwmPPkkCL/aRhnXVOwzQd5T6XB1eyl
7osA1HOehr0TaT3PO4r8p6Hh75jVo4YjHxk0UInPW093czD/aVAq6ObNH8zD
/Keh8D7X8KcN5uVlGp79uPtz0BrkPZf1L8N92qlvkY88GgyUBxlbPEb/uEZD
omtJpb41B/OfhvMZn5/pZGH/400a1lRuSPFIRD4K2PvFvyymXg/z8jYNG37n
Rt4KRN7v0hDZu7No/ioO4eM+68czIpqfupPnyd8e0HBtiOG6BkdF/tNw+On2
9op8Rf7T8OjToMI2XfK88lMxDWKe+6+XBjg+fErDwctntuWvJPsX2p7RoBGl
GZ+ihP7+nP1+tu0zLpxAPyyn2fGmc8v8mWS/QfNLlschHW9Ktijyn4av4XuX
ZN83w/xneel//8HseegfNTQ8jlxwO5lLnr/1rmP9mKOk9ccTeX9Dw2Z5m+Dt
YOSjgQbBUt24gWPQP97R8DBrLfXVGvlopOHEB/2ZB9p5hI9PNHR1J1ra/OTg
eT0sn+XHujyKuJj/NHRvyXM53YV5+ZUGvbHvfT62Ix/faDDNkxaMasP5ww8a
/K7XdDeeQT9so8Hd4GquD4X9ue00jFqyKvOwJQfzn4Yr594N9C1BPjpZ/4os
d2lbgus9f2go/XkuSmMT8tHD8jXaba9AiP2CvRiYqVQw6ZAp+qESA/0N37TN
OoG892VAo+nYRXEM9vf1YyBq8cI5ac6K/GfA1GRkztCjqEeVgcTBSk7FmWT/
i5o6A+HPnh3dvBPzUoOBfV3CT2/uc4ieQQxEFhrlrPTC8ZQ2+/dmDdDZM4Q8
728bwsDAczG9tw1Q5D8DjoE7hfVfkA899v+PPLTLaRDZv9k8nIH6/OIEDzHy
oc+AXegaZfspyLsBAyPLXUbxX3P+re81GjFwqOvj3mFxyMcYBrytvmraaJP1
/m9j2c/bljVsqI8i/xlIjcp2W2CF48PxDExLcP7KaybrlZ9MGZg64PLcD7+Q
98kMPJo9QaAxUpH/DGifvqyjwfrX/97nVj+N/bdhl3k9T5H/DFwIvBl26xn6
IY+B3Y3DZ35QRz+0YKCq7OGe6U+QD0sGZpeNzT6YSPY7NFqz9XyzLLHgF86X
ZzIQeOxE31n3MS9tGEjzNEqaf16R/wzc3q3tI/iMvNsxsGegXl33IeR9DgMO
TUplN7nI+zwGTh44uKEjDPvLHRgYkd9VnK7DxfOSGHhiu3Fg3QZF/jMw2qWn
VYMd35Lz0xhoqHNbuvKrIv8ZuF/IHL0zQZH/DFyVTdeYXIe8L2Ngf+qfwrDz
yLs7y1dSZMfpZ+jvHgxwO7QPc7Q4eN4aA2rdOY92fsR6rmCgYu8bO3sT8ny+
eRV7fQKrxz0WIR9rGRDcMjBrHY/jKW/278160FvjENlf1OjD8qd6wPTEBcxL
Pwbin7W9Du+P/rGBgSs7bosPPybrtXUBDIQcuuXVv1CR/wzc837hsWU+2e/4
KYgBapyO15Jk5D2Ygev9hjJbYtEPQ9i/p/q1V8wd5GMbA78/WcQ3n8HxbigD
ugGWRcWDFfnPwM0bw4I063D8sZOBYJtE01IPzJdIBi4fzvlvjyfyEc3A9BXP
0sxuKPKfgdjjA7evHor+HsPe//0GS8vvoZ59bL1jahz6bUQ+4hj489P/m7AV
+RAwsO793zS/mzh/EDPQx8woao8yjqckLP/PXb6dssb+TxkD2WGZavvucggf
NAMf/BtzJs9RnCfFgHHihrk31LikH+8Ae7/O10yZZYh8JDBwccY6rcX+yMch
BgY1mml1PcW8PMLA8GDuzp2ayPtRBtYcVvabkYrnCxxn4HXpxer2U3h+x0kG
Yv7eF970Qj9MZqDmUe3d4EnIewoDLuMmrfcxU+Q/A0PKHmibpSDv59jr16Q2
x24T+kc6A+0JQvN03H/1LYOBGVPHpFw5bobn1zGQVTVrkFK8GeEjiwGLja63
lu9F/8hmYFugd53zHLK/QjmXAf/OyltWu9A/8hh49u5h0vduLuHjKgMBOk6v
StSQ9+ssL8bn1+mWIh83Gbi1v76ytx4X/g/X3U8e
         "]]}}}, {{}, {}}}, {
    DisplayFunction -> Identity, DisplayFunction -> Identity, AspectRatio -> 
     0.4, Axes -> {True, True}, AxesLabel -> {None, None}, 
     AxesOrigin -> {0, 10.}, DisplayFunction :> Identity, 
     Frame -> {{True, True}, {True, True}}, FrameLabel -> {{
        FormBox["\"temperature (\[CapitalAHat]\.baC)\"", TraditionalForm], 
        None}, {
        FormBox["\"time (min)\"", TraditionalForm], None}}, 
     FrameTicks -> {{Automatic, Automatic}, {Automatic, Automatic}}, 
     GridLines -> {None, None}, GridLinesStyle -> Directive[
       GrayLevel[0.5, 0.4]], ImageSize -> 500, 
     Method -> {
      "OptimizePlotMarkers" -> True, "OptimizePlotMarkers" -> True, 
       "CoordinatesToolOptions" -> {"DisplayFunction" -> ({
           Identity[
            Part[#, 1]], 
           Identity[
            Part[#, 2]]}& ), "CopiedValueFunction" -> ({
           Identity[
            Part[#, 1]], 
           Identity[
            Part[#, 2]]}& )}}, PlotRange -> {{0, 143}, {10, 165}}, 
     PlotRangeClipping -> True, PlotRangePadding -> {{0, 0}, {0, 0}}, 
     Ticks -> {Automatic, Automatic}}], 
   FormBox[
    FormBox[
     TemplateBox[{"1", "5", "10", "15", "30", "60", "90", "120"}, 
      "LineLegend", DisplayFunction -> (FormBox[
        StyleBox[
         StyleBox[
          PaneBox[
           TagBox[
            GridBox[{{
               TagBox[
                GridBox[{{
                   GraphicsBox[{{
                    Directive[
                    EdgeForm[
                    Directive[
                    Opacity[0.3], 
                    GrayLevel[0]]], 
                    PointSize[0.5], 
                    AbsoluteThickness[1.6], 
                    RGBColor[0.122103, 0.00901808, 0.39826]], {
                    LineBox[{{0, 10}, {20, 10}}]}}, {
                    Directive[
                    EdgeForm[
                    Directive[
                    Opacity[0.3], 
                    GrayLevel[0]]], 
                    PointSize[0.5], 
                    AbsoluteThickness[1.6], 
                    RGBColor[0.122103, 0.00901808, 0.39826]], {}}}, 
                    AspectRatio -> Full, ImageSize -> {20, 10}, 
                    PlotRangePadding -> None, ImagePadding -> Automatic, 
                    BaselinePosition -> (Scaled[0.1] -> Baseline)], #, 
                   GraphicsBox[{{
                    Directive[
                    EdgeForm[
                    Directive[
                    Opacity[0.3], 
                    GrayLevel[0]]], 
                    PointSize[0.5], 
                    AbsoluteThickness[1.6], 
                    RGBColor[
                    0.08943771428571429, 0.24098401142857143`, 
                    0.49412457142857147`]], {
                    LineBox[{{0, 10}, {20, 10}}]}}, {
                    Directive[
                    EdgeForm[
                    Directive[
                    Opacity[0.3], 
                    GrayLevel[0]]], 
                    PointSize[0.5], 
                    AbsoluteThickness[1.6], 
                    RGBColor[
                    0.08943771428571429, 0.24098401142857143`, 
                    0.49412457142857147`]], {}}}, AspectRatio -> Full, 
                    ImageSize -> {20, 10}, PlotRangePadding -> None, 
                    ImagePadding -> Automatic, 
                    BaselinePosition -> (Scaled[0.1] -> Baseline)], #2, 
                   GraphicsBox[{{
                    Directive[
                    EdgeForm[
                    Directive[
                    Opacity[0.3], 
                    GrayLevel[0]]], 
                    PointSize[0.5], 
                    AbsoluteThickness[1.6], 
                    RGBColor[
                    0.09378314285714286, 0.43570714285714285`, 
                    0.5372898571428572]], {
                    LineBox[{{0, 10}, {20, 10}}]}}, {
                    Directive[
                    EdgeForm[
                    Directive[
                    Opacity[0.3], 
                    GrayLevel[0]]], 
                    PointSize[0.5], 
                    AbsoluteThickness[1.6], 
                    RGBColor[
                    0.09378314285714286, 0.43570714285714285`, 
                    0.5372898571428572]], {}}}, AspectRatio -> Full, 
                    ImageSize -> {20, 10}, PlotRangePadding -> None, 
                    ImagePadding -> Automatic, 
                    BaselinePosition -> (Scaled[0.1] -> Baseline)], #3, 
                   GraphicsBox[{{
                    Directive[
                    EdgeForm[
                    Directive[
                    Opacity[0.3], 
                    GrayLevel[0]]], 
                    PointSize[0.5], 
                    AbsoluteThickness[1.6], 
                    RGBColor[
                    0.14216071428571428`, 0.5862125714285714, 
                    0.5369255714285714]], {
                    LineBox[{{0, 10}, {20, 10}}]}}, {
                    Directive[
                    EdgeForm[
                    Directive[
                    Opacity[0.3], 
                    GrayLevel[0]]], 
                    PointSize[0.5], 
                    AbsoluteThickness[1.6], 
                    RGBColor[
                    0.14216071428571428`, 0.5862125714285714, 
                    0.5369255714285714]], {}}}, AspectRatio -> Full, 
                    ImageSize -> {20, 10}, PlotRangePadding -> None, 
                    ImagePadding -> Automatic, 
                    BaselinePosition -> (Scaled[0.1] -> Baseline)], #4, 
                   GraphicsBox[{{
                    Directive[
                    EdgeForm[
                    Directive[
                    Opacity[0.3], 
                    GrayLevel[0]]], 
                    PointSize[0.5], 
                    AbsoluteThickness[1.6], 
                    RGBColor[0.24151514285714284`, 0.699388, 0.505396]], {
                    LineBox[{{0, 10}, {20, 10}}]}}, {
                    Directive[
                    EdgeForm[
                    Directive[
                    Opacity[0.3], 
                    GrayLevel[0]]], 
                    PointSize[0.5], 
                    AbsoluteThickness[1.6], 
                    RGBColor[0.24151514285714284`, 0.699388, 0.505396]], {}}},
                     AspectRatio -> Full, ImageSize -> {20, 10}, 
                    PlotRangePadding -> None, ImagePadding -> Automatic, 
                    BaselinePosition -> (Scaled[0.1] -> Baseline)], #5, 
                   GraphicsBox[{{
                    Directive[
                    EdgeForm[
                    Directive[
                    Opacity[0.3], 
                    GrayLevel[0]]], 
                    PointSize[0.5], 
                    AbsoluteThickness[1.6], 
                    RGBColor[
                    0.3987782857142857, 0.7844317142857143, 
                    0.45559771428571433`]], {
                    LineBox[{{0, 10}, {20, 10}}]}}, {
                    Directive[
                    EdgeForm[
                    Directive[
                    Opacity[0.3], 
                    GrayLevel[0]]], 
                    PointSize[0.5], 
                    AbsoluteThickness[1.6], 
                    RGBColor[
                    0.3987782857142857, 0.7844317142857143, 
                    0.45559771428571433`]], {}}}, AspectRatio -> Full, 
                    ImageSize -> {20, 10}, PlotRangePadding -> None, 
                    ImagePadding -> Automatic, 
                    BaselinePosition -> (Scaled[0.1] -> Baseline)], #6, 
                   GraphicsBox[{{
                    Directive[
                    EdgeForm[
                    Directive[
                    Opacity[0.3], 
                    GrayLevel[0]]], 
                    PointSize[0.5], 
                    AbsoluteThickness[1.6], 
                    RGBColor[
                    0.6208947142857143, 0.8482312857142857, 
                    0.39989485714285716`]], {
                    LineBox[{{0, 10}, {20, 10}}]}}, {
                    Directive[
                    EdgeForm[
                    Directive[
                    Opacity[0.3], 
                    GrayLevel[0]]], 
                    PointSize[0.5], 
                    AbsoluteThickness[1.6], 
                    RGBColor[
                    0.6208947142857143, 0.8482312857142857, 
                    0.39989485714285716`]], {}}}, AspectRatio -> Full, 
                    ImageSize -> {20, 10}, PlotRangePadding -> None, 
                    ImagePadding -> Automatic, 
                    BaselinePosition -> (Scaled[0.1] -> Baseline)], #7, 
                   GraphicsBox[{{
                    Directive[
                    EdgeForm[
                    Directive[
                    Opacity[0.3], 
                    GrayLevel[0]]], 
                    PointSize[0.5], 
                    AbsoluteThickness[1.6], 
                    RGBColor[0.914809, 0.897673, 0.350652]], {
                    LineBox[{{0, 10}, {20, 10}}]}}, {
                    Directive[
                    EdgeForm[
                    Directive[
                    Opacity[0.3], 
                    GrayLevel[0]]], 
                    PointSize[0.5], 
                    AbsoluteThickness[1.6], 
                    RGBColor[0.914809, 0.897673, 0.350652]], {}}}, 
                    AspectRatio -> Full, ImageSize -> {20, 10}, 
                    PlotRangePadding -> None, ImagePadding -> Automatic, 
                    BaselinePosition -> (Scaled[0.1] -> Baseline)], #8}}, 
                 GridBoxAlignment -> {
                  "Columns" -> {Center, Left}, "Rows" -> {{Baseline}}}, 
                 AutoDelete -> False, 
                 GridBoxDividers -> {
                  "Columns" -> {{False}}, "Rows" -> {{False}}}, 
                 GridBoxItemSize -> {"Columns" -> {{All}}, "Rows" -> {{All}}},
                  GridBoxSpacings -> {"Columns" -> {{0.8, 0.5}}}], "Grid"]}}, 
             GridBoxAlignment -> {"Columns" -> {{Left}}, "Rows" -> {{Top}}}, 
             AutoDelete -> False, 
             GridBoxDividers -> {"Columns" -> {{None}}, "Rows" -> {{None}}}, 
             GridBoxItemSize -> {"Columns" -> {{All}}, "Rows" -> {{All}}}, 
             GridBoxSpacings -> {"Columns" -> {{0}}, "Rows" -> {{1}}}], 
            "Grid"], Alignment -> Left, AppearanceElements -> None, 
           ImageMargins -> {{5, 5}, {5, 5}}, ImageSizeAction -> 
           "ResizeToFit"], LineIndent -> 0, StripOnInput -> False], {
         FontFamily -> "Arial"}, Background -> Automatic, StripOnInput -> 
         False], TraditionalForm]& ), 
      InterpretationFunction :> (RowBox[{"LineLegend", "[", 
         RowBox[{
           RowBox[{"{", 
             RowBox[{
               RowBox[{"Directive", "[", 
                 RowBox[{
                   RowBox[{"PointSize", "[", 
                    FractionBox["1", "360"], "]"}], ",", 
                   RowBox[{"AbsoluteThickness", "[", "1.6`", "]"}], ",", 
                   InterpretationBox[
                    ButtonBox[
                    TooltipBox[
                    GraphicsBox[{{
                    GrayLevel[0], 
                    RectangleBox[{0, 0}]}, {
                    GrayLevel[0], 
                    RectangleBox[{1, -1}]}, {
                    RGBColor[0.122103, 0.00901808, 0.39826], 
                    RectangleBox[{0, -1}, {2, 1}]}}, DefaultBaseStyle -> 
                    "ColorSwatchGraphics", AspectRatio -> 1, Frame -> True, 
                    FrameStyle -> 
                    RGBColor[
                    0.081402, 0.006012053333333333, 0.26550666666666667`], 
                    FrameTicks -> None, PlotRangePadding -> None, ImageSize -> 
                    Dynamic[{
                    Automatic, 1.35 CurrentValue["FontCapHeight"]/
                    AbsoluteCurrentValue[Magnification]}]], 
                    StyleBox[
                    RowBox[{"RGBColor", "[", 
                    
                    RowBox[{
                    "0.122103`", ",", "0.00901808`", ",", "0.39826`"}], "]"}],
                     NumberMarks -> False]], Appearance -> None, 
                    BaseStyle -> {}, BaselinePosition -> Baseline, 
                    DefaultBaseStyle -> {}, ButtonFunction :> 
                    With[{Typeset`box$ = EvaluationBox[]}, 
                    If[
                    Not[
                    AbsoluteCurrentValue["Deployed"]], 
                    SelectionMove[Typeset`box$, All, Expression]; 
                    FrontEnd`Private`$ColorSelectorInitialAlpha = 1; 
                    FrontEnd`Private`$ColorSelectorInitialColor = 
                    RGBColor[0.122103, 0.00901808, 0.39826]; 
                    FrontEnd`Private`$ColorSelectorUseMakeBoxes = True; 
                    MathLink`CallFrontEnd[
                    FrontEnd`AttachCell[Typeset`box$, 
                    FrontEndResource["RGBColorValueSelector"], {
                    0, {Left, Bottom}}, {Left, Top}, 
                    "ClosingActions" -> {
                    "SelectionDeparture", "ParentChanged", 
                    "EvaluatorQuit"}]]]], BaseStyle -> Inherited, Evaluator -> 
                    Automatic, Method -> "Preemptive"], 
                    RGBColor[0.122103, 0.00901808, 0.39826], Editable -> 
                    False, Selectable -> False]}], "]"}], ",", 
               RowBox[{"Directive", "[", 
                 RowBox[{
                   RowBox[{"PointSize", "[", 
                    FractionBox["1", "360"], "]"}], ",", 
                   RowBox[{"AbsoluteThickness", "[", "1.6`", "]"}], ",", 
                   InterpretationBox[
                    ButtonBox[
                    TooltipBox[
                    GraphicsBox[{{
                    GrayLevel[0], 
                    RectangleBox[{0, 0}]}, {
                    GrayLevel[0], 
                    RectangleBox[{1, -1}]}, {
                    RGBColor[
                    0.08943771428571429, 0.24098401142857143`, 
                    0.49412457142857147`], 
                    RectangleBox[{0, -1}, {2, 1}]}}, DefaultBaseStyle -> 
                    "ColorSwatchGraphics", AspectRatio -> 1, Frame -> True, 
                    FrameStyle -> 
                    RGBColor[
                    0.05962514285714286, 0.16065600761904764`, 
                    0.329416380952381], FrameTicks -> None, PlotRangePadding -> 
                    None, ImageSize -> 
                    Dynamic[{
                    Automatic, 1.35 CurrentValue["FontCapHeight"]/
                    AbsoluteCurrentValue[Magnification]}]], 
                    StyleBox[
                    RowBox[{"RGBColor", "[", 
                    
                    RowBox[{
                    "0.08943771428571429`", ",", "0.24098401142857143`", ",", 
                    "0.49412457142857147`"}], "]"}], NumberMarks -> False]], 
                    Appearance -> None, BaseStyle -> {}, BaselinePosition -> 
                    Baseline, DefaultBaseStyle -> {}, ButtonFunction :> 
                    With[{Typeset`box$ = EvaluationBox[]}, 
                    If[
                    Not[
                    AbsoluteCurrentValue["Deployed"]], 
                    SelectionMove[Typeset`box$, All, Expression]; 
                    FrontEnd`Private`$ColorSelectorInitialAlpha = 1; 
                    FrontEnd`Private`$ColorSelectorInitialColor = 
                    RGBColor[
                    0.08943771428571429, 0.24098401142857143`, 
                    0.49412457142857147`]; 
                    FrontEnd`Private`$ColorSelectorUseMakeBoxes = True; 
                    MathLink`CallFrontEnd[
                    FrontEnd`AttachCell[Typeset`box$, 
                    FrontEndResource["RGBColorValueSelector"], {
                    0, {Left, Bottom}}, {Left, Top}, 
                    "ClosingActions" -> {
                    "SelectionDeparture", "ParentChanged", 
                    "EvaluatorQuit"}]]]], BaseStyle -> Inherited, Evaluator -> 
                    Automatic, Method -> "Preemptive"], 
                    RGBColor[
                    0.08943771428571429, 0.24098401142857143`, 
                    0.49412457142857147`], Editable -> False, Selectable -> 
                    False]}], "]"}], ",", 
               RowBox[{"Directive", "[", 
                 RowBox[{
                   RowBox[{"PointSize", "[", 
                    FractionBox["1", "360"], "]"}], ",", 
                   RowBox[{"AbsoluteThickness", "[", "1.6`", "]"}], ",", 
                   InterpretationBox[
                    ButtonBox[
                    TooltipBox[
                    GraphicsBox[{{
                    GrayLevel[0], 
                    RectangleBox[{0, 0}]}, {
                    GrayLevel[0], 
                    RectangleBox[{1, -1}]}, {
                    RGBColor[
                    0.09378314285714286, 0.43570714285714285`, 
                    0.5372898571428572], 
                    RectangleBox[{0, -1}, {2, 1}]}}, DefaultBaseStyle -> 
                    "ColorSwatchGraphics", AspectRatio -> 1, Frame -> True, 
                    FrameStyle -> 
                    RGBColor[
                    0.06252209523809524, 0.2904714285714286, 
                    0.3581932380952381], FrameTicks -> None, PlotRangePadding -> 
                    None, ImageSize -> 
                    Dynamic[{
                    Automatic, 1.35 CurrentValue["FontCapHeight"]/
                    AbsoluteCurrentValue[Magnification]}]], 
                    StyleBox[
                    RowBox[{"RGBColor", "[", 
                    
                    RowBox[{
                    "0.09378314285714286`", ",", "0.43570714285714285`", ",", 
                    "0.5372898571428572`"}], "]"}], NumberMarks -> False]], 
                    Appearance -> None, BaseStyle -> {}, BaselinePosition -> 
                    Baseline, DefaultBaseStyle -> {}, ButtonFunction :> 
                    With[{Typeset`box$ = EvaluationBox[]}, 
                    If[
                    Not[
                    AbsoluteCurrentValue["Deployed"]], 
                    SelectionMove[Typeset`box$, All, Expression]; 
                    FrontEnd`Private`$ColorSelectorInitialAlpha = 1; 
                    FrontEnd`Private`$ColorSelectorInitialColor = 
                    RGBColor[
                    0.09378314285714286, 0.43570714285714285`, 
                    0.5372898571428572]; 
                    FrontEnd`Private`$ColorSelectorUseMakeBoxes = True; 
                    MathLink`CallFrontEnd[
                    FrontEnd`AttachCell[Typeset`box$, 
                    FrontEndResource["RGBColorValueSelector"], {
                    0, {Left, Bottom}}, {Left, Top}, 
                    "ClosingActions" -> {
                    "SelectionDeparture", "ParentChanged", 
                    "EvaluatorQuit"}]]]], BaseStyle -> Inherited, Evaluator -> 
                    Automatic, Method -> "Preemptive"], 
                    RGBColor[
                    0.09378314285714286, 0.43570714285714285`, 
                    0.5372898571428572], Editable -> False, Selectable -> 
                    False]}], "]"}], ",", 
               RowBox[{"Directive", "[", 
                 RowBox[{
                   RowBox[{"PointSize", "[", 
                    FractionBox["1", "360"], "]"}], ",", 
                   RowBox[{"AbsoluteThickness", "[", "1.6`", "]"}], ",", 
                   InterpretationBox[
                    ButtonBox[
                    TooltipBox[
                    GraphicsBox[{{
                    GrayLevel[0], 
                    RectangleBox[{0, 0}]}, {
                    GrayLevel[0], 
                    RectangleBox[{1, -1}]}, {
                    RGBColor[
                    0.14216071428571428`, 0.5862125714285714, 
                    0.5369255714285714], 
                    RectangleBox[{0, -1}, {2, 1}]}}, DefaultBaseStyle -> 
                    "ColorSwatchGraphics", AspectRatio -> 1, Frame -> True, 
                    FrameStyle -> 
                    RGBColor[
                    0.09477380952380952, 0.39080838095238096`, 
                    0.35795038095238096`], FrameTicks -> None, 
                    PlotRangePadding -> None, ImageSize -> 
                    Dynamic[{
                    Automatic, 1.35 CurrentValue["FontCapHeight"]/
                    AbsoluteCurrentValue[Magnification]}]], 
                    StyleBox[
                    RowBox[{"RGBColor", "[", 
                    
                    RowBox[{
                    "0.14216071428571428`", ",", "0.5862125714285714`", ",", 
                    "0.5369255714285714`"}], "]"}], NumberMarks -> False]], 
                    Appearance -> None, BaseStyle -> {}, BaselinePosition -> 
                    Baseline, DefaultBaseStyle -> {}, ButtonFunction :> 
                    With[{Typeset`box$ = EvaluationBox[]}, 
                    If[
                    Not[
                    AbsoluteCurrentValue["Deployed"]], 
                    SelectionMove[Typeset`box$, All, Expression]; 
                    FrontEnd`Private`$ColorSelectorInitialAlpha = 1; 
                    FrontEnd`Private`$ColorSelectorInitialColor = 
                    RGBColor[
                    0.14216071428571428`, 0.5862125714285714, 
                    0.5369255714285714]; 
                    FrontEnd`Private`$ColorSelectorUseMakeBoxes = True; 
                    MathLink`CallFrontEnd[
                    FrontEnd`AttachCell[Typeset`box$, 
                    FrontEndResource["RGBColorValueSelector"], {
                    0, {Left, Bottom}}, {Left, Top}, 
                    "ClosingActions" -> {
                    "SelectionDeparture", "ParentChanged", 
                    "EvaluatorQuit"}]]]], BaseStyle -> Inherited, Evaluator -> 
                    Automatic, Method -> "Preemptive"], 
                    RGBColor[
                    0.14216071428571428`, 0.5862125714285714, 
                    0.5369255714285714], Editable -> False, Selectable -> 
                    False]}], "]"}], ",", 
               RowBox[{"Directive", "[", 
                 RowBox[{
                   RowBox[{"PointSize", "[", 
                    FractionBox["1", "360"], "]"}], ",", 
                   RowBox[{"AbsoluteThickness", "[", "1.6`", "]"}], ",", 
                   InterpretationBox[
                    ButtonBox[
                    TooltipBox[
                    GraphicsBox[{{
                    GrayLevel[0], 
                    RectangleBox[{0, 0}]}, {
                    GrayLevel[0], 
                    RectangleBox[{1, -1}]}, {
                    RGBColor[0.24151514285714284`, 0.699388, 0.505396], 
                    RectangleBox[{0, -1}, {2, 1}]}}, DefaultBaseStyle -> 
                    "ColorSwatchGraphics", AspectRatio -> 1, Frame -> True, 
                    FrameStyle -> 
                    RGBColor[
                    0.16101009523809523`, 0.4662586666666667, 
                    0.33693066666666666`], FrameTicks -> None, 
                    PlotRangePadding -> None, ImageSize -> 
                    Dynamic[{
                    Automatic, 1.35 CurrentValue["FontCapHeight"]/
                    AbsoluteCurrentValue[Magnification]}]], 
                    StyleBox[
                    RowBox[{"RGBColor", "[", 
                    
                    RowBox[{
                    "0.24151514285714284`", ",", "0.699388`", ",", 
                    "0.505396`"}], "]"}], NumberMarks -> False]], Appearance -> 
                    None, BaseStyle -> {}, BaselinePosition -> Baseline, 
                    DefaultBaseStyle -> {}, ButtonFunction :> 
                    With[{Typeset`box$ = EvaluationBox[]}, 
                    If[
                    Not[
                    AbsoluteCurrentValue["Deployed"]], 
                    SelectionMove[Typeset`box$, All, Expression]; 
                    FrontEnd`Private`$ColorSelectorInitialAlpha = 1; 
                    FrontEnd`Private`$ColorSelectorInitialColor = 
                    RGBColor[0.24151514285714284`, 0.699388, 0.505396]; 
                    FrontEnd`Private`$ColorSelectorUseMakeBoxes = True; 
                    MathLink`CallFrontEnd[
                    FrontEnd`AttachCell[Typeset`box$, 
                    FrontEndResource["RGBColorValueSelector"], {
                    0, {Left, Bottom}}, {Left, Top}, 
                    "ClosingActions" -> {
                    "SelectionDeparture", "ParentChanged", 
                    "EvaluatorQuit"}]]]], BaseStyle -> Inherited, Evaluator -> 
                    Automatic, Method -> "Preemptive"], 
                    RGBColor[0.24151514285714284`, 0.699388, 0.505396], 
                    Editable -> False, Selectable -> False]}], "]"}], ",", 
               RowBox[{"Directive", "[", 
                 RowBox[{
                   RowBox[{"PointSize", "[", 
                    FractionBox["1", "360"], "]"}], ",", 
                   RowBox[{"AbsoluteThickness", "[", "1.6`", "]"}], ",", 
                   InterpretationBox[
                    ButtonBox[
                    TooltipBox[
                    GraphicsBox[{{
                    GrayLevel[0], 
                    RectangleBox[{0, 0}]}, {
                    GrayLevel[0], 
                    RectangleBox[{1, -1}]}, {
                    RGBColor[
                    0.3987782857142857, 0.7844317142857143, 
                    0.45559771428571433`], 
                    RectangleBox[{0, -1}, {2, 1}]}}, DefaultBaseStyle -> 
                    "ColorSwatchGraphics", AspectRatio -> 1, Frame -> True, 
                    FrameStyle -> 
                    RGBColor[
                    0.26585219047619046`, 0.5229544761904763, 
                    0.30373180952380957`], FrameTicks -> None, 
                    PlotRangePadding -> None, ImageSize -> 
                    Dynamic[{
                    Automatic, 1.35 CurrentValue["FontCapHeight"]/
                    AbsoluteCurrentValue[Magnification]}]], 
                    StyleBox[
                    RowBox[{"RGBColor", "[", 
                    
                    RowBox[{
                    "0.3987782857142857`", ",", "0.7844317142857143`", ",", 
                    "0.45559771428571433`"}], "]"}], NumberMarks -> False]], 
                    Appearance -> None, BaseStyle -> {}, BaselinePosition -> 
                    Baseline, DefaultBaseStyle -> {}, ButtonFunction :> 
                    With[{Typeset`box$ = EvaluationBox[]}, 
                    If[
                    Not[
                    AbsoluteCurrentValue["Deployed"]], 
                    SelectionMove[Typeset`box$, All, Expression]; 
                    FrontEnd`Private`$ColorSelectorInitialAlpha = 1; 
                    FrontEnd`Private`$ColorSelectorInitialColor = 
                    RGBColor[
                    0.3987782857142857, 0.7844317142857143, 
                    0.45559771428571433`]; 
                    FrontEnd`Private`$ColorSelectorUseMakeBoxes = True; 
                    MathLink`CallFrontEnd[
                    FrontEnd`AttachCell[Typeset`box$, 
                    FrontEndResource["RGBColorValueSelector"], {
                    0, {Left, Bottom}}, {Left, Top}, 
                    "ClosingActions" -> {
                    "SelectionDeparture", "ParentChanged", 
                    "EvaluatorQuit"}]]]], BaseStyle -> Inherited, Evaluator -> 
                    Automatic, Method -> "Preemptive"], 
                    RGBColor[
                    0.3987782857142857, 0.7844317142857143, 
                    0.45559771428571433`], Editable -> False, Selectable -> 
                    False]}], "]"}], ",", 
               RowBox[{"Directive", "[", 
                 RowBox[{
                   RowBox[{"PointSize", "[", 
                    FractionBox["1", "360"], "]"}], ",", 
                   RowBox[{"AbsoluteThickness", "[", "1.6`", "]"}], ",", 
                   InterpretationBox[
                    ButtonBox[
                    TooltipBox[
                    GraphicsBox[{{
                    GrayLevel[0], 
                    RectangleBox[{0, 0}]}, {
                    GrayLevel[0], 
                    RectangleBox[{1, -1}]}, {
                    RGBColor[
                    0.6208947142857143, 0.8482312857142857, 
                    0.39989485714285716`], 
                    RectangleBox[{0, -1}, {2, 1}]}}, DefaultBaseStyle -> 
                    "ColorSwatchGraphics", AspectRatio -> 1, Frame -> True, 
                    FrameStyle -> 
                    RGBColor[
                    0.41392980952380953`, 0.5654875238095238, 
                    0.26659657142857146`], FrameTicks -> None, 
                    PlotRangePadding -> None, ImageSize -> 
                    Dynamic[{
                    Automatic, 1.35 CurrentValue["FontCapHeight"]/
                    AbsoluteCurrentValue[Magnification]}]], 
                    StyleBox[
                    RowBox[{"RGBColor", "[", 
                    
                    RowBox[{
                    "0.6208947142857143`", ",", "0.8482312857142857`", ",", 
                    "0.39989485714285716`"}], "]"}], NumberMarks -> False]], 
                    Appearance -> None, BaseStyle -> {}, BaselinePosition -> 
                    Baseline, DefaultBaseStyle -> {}, ButtonFunction :> 
                    With[{Typeset`box$ = EvaluationBox[]}, 
                    If[
                    Not[
                    AbsoluteCurrentValue["Deployed"]], 
                    SelectionMove[Typeset`box$, All, Expression]; 
                    FrontEnd`Private`$ColorSelectorInitialAlpha = 1; 
                    FrontEnd`Private`$ColorSelectorInitialColor = 
                    RGBColor[
                    0.6208947142857143, 0.8482312857142857, 
                    0.39989485714285716`]; 
                    FrontEnd`Private`$ColorSelectorUseMakeBoxes = True; 
                    MathLink`CallFrontEnd[
                    FrontEnd`AttachCell[Typeset`box$, 
                    FrontEndResource["RGBColorValueSelector"], {
                    0, {Left, Bottom}}, {Left, Top}, 
                    "ClosingActions" -> {
                    "SelectionDeparture", "ParentChanged", 
                    "EvaluatorQuit"}]]]], BaseStyle -> Inherited, Evaluator -> 
                    Automatic, Method -> "Preemptive"], 
                    RGBColor[
                    0.6208947142857143, 0.8482312857142857, 
                    0.39989485714285716`], Editable -> False, Selectable -> 
                    False]}], "]"}], ",", 
               RowBox[{"Directive", "[", 
                 RowBox[{
                   RowBox[{"PointSize", "[", 
                    FractionBox["1", "360"], "]"}], ",", 
                   RowBox[{"AbsoluteThickness", "[", "1.6`", "]"}], ",", 
                   InterpretationBox[
                    ButtonBox[
                    TooltipBox[
                    GraphicsBox[{{
                    GrayLevel[0], 
                    RectangleBox[{0, 0}]}, {
                    GrayLevel[0], 
                    RectangleBox[{1, -1}]}, {
                    RGBColor[0.914809, 0.897673, 0.350652], 
                    RectangleBox[{0, -1}, {2, 1}]}}, DefaultBaseStyle -> 
                    "ColorSwatchGraphics", AspectRatio -> 1, Frame -> True, 
                    FrameStyle -> 
                    RGBColor[
                    0.6098726666666667, 0.5984486666666667, 
                    0.23376800000000003`], FrameTicks -> None, 
                    PlotRangePadding -> None, ImageSize -> 
                    Dynamic[{
                    Automatic, 1.35 CurrentValue["FontCapHeight"]/
                    AbsoluteCurrentValue[Magnification]}]], 
                    StyleBox[
                    RowBox[{"RGBColor", "[", 
                    RowBox[{"0.914809`", ",", "0.897673`", ",", "0.350652`"}],
                     "]"}], NumberMarks -> False]], Appearance -> None, 
                    BaseStyle -> {}, BaselinePosition -> Baseline, 
                    DefaultBaseStyle -> {}, ButtonFunction :> 
                    With[{Typeset`box$ = EvaluationBox[]}, 
                    If[
                    Not[
                    AbsoluteCurrentValue["Deployed"]], 
                    SelectionMove[Typeset`box$, All, Expression]; 
                    FrontEnd`Private`$ColorSelectorInitialAlpha = 1; 
                    FrontEnd`Private`$ColorSelectorInitialColor = 
                    RGBColor[0.914809, 0.897673, 0.350652]; 
                    FrontEnd`Private`$ColorSelectorUseMakeBoxes = True; 
                    MathLink`CallFrontEnd[
                    FrontEnd`AttachCell[Typeset`box$, 
                    FrontEndResource["RGBColorValueSelector"], {
                    0, {Left, Bottom}}, {Left, Top}, 
                    "ClosingActions" -> {
                    "SelectionDeparture", "ParentChanged", 
                    "EvaluatorQuit"}]]]], BaseStyle -> Inherited, Evaluator -> 
                    Automatic, Method -> "Preemptive"], 
                    RGBColor[0.914809, 0.897673, 0.350652], Editable -> False,
                     Selectable -> False]}], "]"}]}], "}"}], ",", 
           RowBox[{"{", 
             
             RowBox[{#, ",", #2, ",", #3, ",", #4, ",", #5, ",", #6, ",", #7, 
               ",", #8}], "}"}], ",", 
           RowBox[{"LegendMarkers", "\[Rule]", 
             RowBox[{"{", 
               RowBox[{
                 RowBox[{"{", 
                   RowBox[{"False", ",", "Automatic"}], "}"}], ",", 
                 RowBox[{"{", 
                   RowBox[{"False", ",", "Automatic"}], "}"}], ",", 
                 RowBox[{"{", 
                   RowBox[{"False", ",", "Automatic"}], "}"}], ",", 
                 RowBox[{"{", 
                   RowBox[{"False", ",", "Automatic"}], "}"}], ",", 
                 RowBox[{"{", 
                   RowBox[{"False", ",", "Automatic"}], "}"}], ",", 
                 RowBox[{"{", 
                   RowBox[{"False", ",", "Automatic"}], "}"}], ",", 
                 RowBox[{"{", 
                   RowBox[{"False", ",", "Automatic"}], "}"}], ",", 
                 RowBox[{"{", 
                   RowBox[{"False", ",", "Automatic"}], "}"}]}], "}"}]}], ",", 
           RowBox[{"Joined", "\[Rule]", 
             RowBox[{"{", 
               
               RowBox[{
                "True", ",", "True", ",", "True", ",", "True", ",", "True", 
                 ",", "True", ",", "True", ",", "True"}], "}"}]}], ",", 
           RowBox[{"LabelStyle", "\[Rule]", 
             RowBox[{"{", "}"}]}], ",", 
           RowBox[{"LegendLayout", "\[Rule]", "\"Row\""}]}], "]"}]& ), 
      Editable -> True], TraditionalForm], TraditionalForm]},
  "Legended",
  DisplayFunction->(GridBox[{{
      TagBox[
       ItemBox[
        PaneBox[
         TagBox[#, "SkipImageSizeLevel"], Alignment -> {Center, Baseline}, 
         BaselinePosition -> Baseline], DefaultBaseStyle -> "Labeled"], 
       "SkipImageSizeLevel"]}, {
      ItemBox[#2, DefaultBaseStyle -> "LabeledLabel"]}}, 
    GridBoxAlignment -> {"Columns" -> {{Center}}, "Rows" -> {{Center}}}, 
    AutoDelete -> False, GridBoxItemSize -> Automatic, 
    BaselinePosition -> {1, 1}]& ),
  Editable->True,
  InterpretationFunction->(RowBox[{"Legended", "[", 
     RowBox[{#, ",", 
       RowBox[{"Placed", "[", 
         RowBox[{#2, ",", "Below"}], "]"}]}], "]"}]& )]], "Output",
 CellChangeTimes->{{3.816426788269466*^9, 3.8164268225531693`*^9}, 
   3.816426861356449*^9, {3.816426909709399*^9, 3.8164269216180677`*^9}, 
   3.8165088932286654`*^9, 3.816581113708712*^9, 3.816682446448326*^9, 
   3.816684112979535*^9, 3.817277260589733*^9, 3.8194352052710447`*^9, 
   3.8209194404198923`*^9, 3.821271269027961*^9, 3.821271627168168*^9, 
   3.8213368580884027`*^9, {3.821343341834846*^9, 3.8213433453463373`*^9}, 
   3.821509010968636*^9, 3.821763459651988*^9, 3.822561277014339*^9, {
   3.82256144131057*^9, 3.822561481765726*^9}, 3.822564599829678*^9, 
   3.824382584095187*^9, 3.824796231533246*^9, {3.825419749496708*^9, 
   3.825419758377262*^9}, 3.826952807841783*^9, 3.832390736781451*^9, 
   3.832911956829191*^9, 3.8357752636821327`*^9, 3.8358671081282663`*^9},
 CellLabel->
  "Out[872]=",ExpressionUUID->"9b9b403e-c7fa-4c25-ac69-c3bbdae28375"]
}, Open  ]],

Cell["\<\
Importing all concentration profiles coming from spectral fitting, and \
plotting them for inspection\
\>", "Text",
 CellChangeTimes->{{3.836474577769205*^9, 
  3.836474608367182*^9}},ExpressionUUID->"b98e4e7f-acf2-471c-98bf-\
e859dfb3b180"],

Cell[BoxData[
 RowBox[{
  RowBox[{"profs", "=", 
   RowBox[{
    RowBox[{
     RowBox[{"Import", "[", 
      RowBox[{
      "filesprof", "\[LeftDoubleBracket]", "#", "\[RightDoubleBracket]"}], 
      "]"}], "&"}], "/@", 
    RowBox[{"Range", "[", 
     RowBox[{"Length", "[", "filesprof", "]"}], "]"}]}]}], ";"}]], "Input",
 CellChangeTimes->{{3.816426995768075*^9, 3.816427011671877*^9}, {
  3.825419763447953*^9, 3.825419765904539*^9}, {3.832402505525826*^9, 
  3.832402524637073*^9}},
 CellLabel->
  "In[874]:=",ExpressionUUID->"30959e17-1b20-4cc4-81ac-b504948439a5"],

Cell[CellGroupData[{

Cell[BoxData[
 RowBox[{
  RowBox[{"Grid", "[", 
   RowBox[{"{", 
    RowBox[{
     RowBox[{
      RowBox[{"ListLinePlot", "[", 
       RowBox[{
        RowBox[{"Table", "[", 
         RowBox[{
          RowBox[{
           RowBox[{"{", 
            RowBox[{
             RowBox[{
              RowBox[{"profs", "\[LeftDoubleBracket]", 
               RowBox[{"#", ",", "n", ",", ";;", ",", "1"}], 
               "\[RightDoubleBracket]"}], "-", 
              RowBox[{
              "curetimes", "\[LeftDoubleBracket]", "#", 
               "\[RightDoubleBracket]"}]}], ",", 
             RowBox[{"profs", "\[LeftDoubleBracket]", 
              RowBox[{"#", ",", "n", ",", ";;", ",", "2"}], 
              "\[RightDoubleBracket]"}]}], "}"}], "\[Transpose]"}], ",", 
          RowBox[{"{", 
           RowBox[{"n", ",", "4"}], "}"}]}], "]"}], ",", 
        RowBox[{"Frame", "->", "True"}], ",", 
        RowBox[{"ImageSize", "->", "400"}], ",", 
        RowBox[{"PlotStyle", "->", "Thick"}], ",", 
        RowBox[{"PlotLabel", "->", 
         RowBox[{"curetimes", "[", 
          RowBox[{"[", "#", "]"}], "]"}]}], ",", 
        RowBox[{"PlotMarkers", "->", "None"}], ",", 
        RowBox[{"PlotLegends", "->", 
         RowBox[{"{", 
          RowBox[{
          "\"\<chain\>\"", ",", "\"\<oxo\>\"", ",", "\"\<A\>\"", ",", 
           "\"\<B\>\""}], "}"}]}], ",", 
        RowBox[{"AspectRatio", "->", ".5"}], ",", 
        RowBox[{"Joined", "\[Rule]", "True"}], ",", 
        RowBox[{"PlotRange", "->", 
         RowBox[{"{", 
          RowBox[{
           RowBox[{"{", 
            RowBox[{"0", ",", "990"}], "}"}], ",", 
           RowBox[{"{", 
            RowBox[{"0", ",", "1.05"}], "}"}]}], "}"}]}]}], "]"}], "&"}], "/@", 
     RowBox[{"Range", "[", 
      RowBox[{"Length", "[", "curetimes", "]"}], "]"}]}], "}"}], "]"}], 
  "\[IndentingNewLine]"}]], "Input",
 CellChangeTimes->{{3.8164270514978313`*^9, 3.816427122785986*^9}, {
   3.816427462934534*^9, 3.816427500428907*^9}, {3.816427533376688*^9, 
   3.81642757275947*^9}, {3.820919494190372*^9, 3.8209194942889223`*^9}, {
   3.821775000198413*^9, 3.821775011676222*^9}, {3.824820038425655*^9, 
   3.824820074845523*^9}, {3.824820112866426*^9, 3.8248201356663303`*^9}, {
   3.82541976866754*^9, 3.8254197764796677`*^9}, {3.8254198587939663`*^9, 
   3.825419862201962*^9}, {3.8254834989441147`*^9, 3.825483499882834*^9}, {
   3.8254835329095497`*^9, 3.825483638726466*^9}, {3.825483683807838*^9, 
   3.82548369618302*^9}, 3.825483749785575*^9, {3.825483781451922*^9, 
   3.825483791513886*^9}, {3.825483897900058*^9, 3.8254838995383787`*^9}, {
   3.82548395703671*^9, 3.825483957410737*^9}, {3.825484181336698*^9, 
   3.825484232576165*^9}, {3.825484265889657*^9, 3.825484266367775*^9}, {
   3.8254843495468493`*^9, 3.8254843497931023`*^9}},
 CellLabel->
  "In[585]:=",ExpressionUUID->"3322e8f8-ea4b-4ea6-9545-112500de5604"],

Cell[BoxData[
 TagBox[GridBox[{
    {
     TemplateBox[{
       GraphicsBox[{{}, {{{}, {}, {
            Hue[0.67, 0.6, 0.6], 
            Directive[
             PointSize[0.006944444444444445], 
             RGBColor[0.368417, 0.506779, 0.709798], 
             AbsoluteThickness[1.6], 
             Thickness[Large]], 
            LineBox[CompressedData["
1:eJw1WXk8VV0bFZXSIEWR6lUaDIkMlcJ+zJm57uWa99n3NiBpoHoppEFpFhpF
KYUGDSIRJeVVSYZGSZrQREWR4dvHud/5x+/8znDPXut51lrPNpWE8pZIS0lJ
/RkkJcX+3XZv5sjX/d+L3WKW/bf77xek/EaLfJ79sXh8qn/tc802dGdn3cjk
Z3XF3l4CmUSTNqQWW3T8y78ni2/fTnA+Ooae/z46ws69FlVprfU7cvU7Wjpw
fEDdn1SeFdd8R/vlI+Zlm31HaWduqo6J+o6yzDx9LqMOVDkrTmfQV38kl5vx
733NbjTdMnjn81A/tHzGUR2bin606/7hvIcj/FB5k8L3cd7S8ONMq39uJEaH
HZV222sNAd/quevN92Okf1z4CHfJgvLpr/+V3qPXV8OC3aFyUKDv+ftgKUbl
mgsTHqBRAE0rh58qxujW6OMGp67Jw4HnWyd5vMMoQ85mRriFAmz69SXiMYOR
5a4Vn/5mjoX0Mh3Va+cwuu+8xGzUh3GwfoGhSuwSjGLqg+dMd1KComnHZO6/
xshn8jiTw3HjIXP8/Y+jLtDnqxPjr36fAJ9lQuR7V2OETl4ebumpAq+julIV
bmN00FRX2jVhIjxkDtfL1mKUrTL7Umi3KgSH5A/pmofRdu+awneGk2HdfOI+
8yNGD/0cymVTpoDzDMvI0sMYJRLviwee/QOJBcEjxu3GSJCafeF5qhpM6Y4J
7/XFyGRtj+kJ96nwO7xI7sBYBqVuj509pX0qmPkGbn/2EqNxTGmN9plp0Dd/
QmhsE0ZvXPYcWmmhDsKsL9rN9hjFutmlxHSqQ61hT0RsEUZPDvj2WWZNB6z0
K+InH6MUhTNFt21nQP3R0cu9KJ4KXz6IH/+dATlG6VvvFmCkxBbEkZlwrCZo
p950jKbuDV+t6jQLXjp8c/N1xEiW3Bv0VkoD9gt3aFWvxejYcYrwCQ1wvv9n
70YeRsqDPUbr8DThU6mybrb2//HUhLuGBUntdH0uQFeQrgUHtJo2S0VhNORr
c8JWT20Yulk3bEwjRsulQjcP7tCGjjtLD7wzxcjadk2XfOZs8JMJO/K3GSOH
yC26jjY60DZhxJ2GVIw8WgYN9e3WgRwGrx8/G6PZnYdeHzw0B44fnll4+DRG
w0yPCVIddEHeoXSsyIryc1pTaVm/Lqwc57tlN60vofG18nXOepA09lxeGsUv
IYN/fNM5PWh7c+rTYAFGd5c9p5DowanX6XfIHoz6aje0zHSbC6eri53USzCi
d/8ZmT0XMmya44bKMihIJmVeVddckF397/kaut7Tq0zlnrnrQ9H2BwcKhzAc
X6f0oUVvQovLJ4wmFukEh/fow5RB+4Zl0fWv2qof4eNhALFLVL0fSzFo22e3
/ClnDKDU+FXU3DCM6q943B/cbwBn4ud+sxnKoL/zLVSKnAyhW60xK4birx03
/kXlWUMIV/Sua12KuX7uNATn2S4h7zdjlFYzdGGIqxHUj+gqrYzBaKD9s4yg
bF7m17PHMRolTd/QZQTGvvlPttH7bUIfeE92nwfK3+Jqlv+h9eWs2nzt5Dx4
ppEvfXAugwpv0uPvPFgW+nT2HVpPY7eUVJwUzIeoETPMKq9hNKv1zbAlp+dD
9t2t10LWYUQ8aQf2zQfwaTZU+EHrcV5VoIzTAggE4YUj3hg9S6eAnV0AfQKd
XTq5GM0JDndskzKGFQG8PXvGMFw9uRiDx+E0orEVo03IyL8g0xj0e4+v/XUI
o0tSN575/jGGGaYzJrn3Y9Qc4pUt4i2EfYW5b1cmYgT0drvzC2FnWURcFZbw
93chHDg28e2I9RidF8XK/uQvgsTr59dmBGBEV2N9PX0RvD0fd6+sC3N49y4C
n2KVjUtCMdLpKksIcDSBh0+0b2mfkeCdYQIqR/z8/s3BiKXXUcoUfMaG7N0R
iBH7+fIupnAsHrydCNW/CJ+nredMYeqG4WvzgzCyfRuhePG3KYz3M1G4tUOC
t5sZrHn7saaHXmer8Wi2GVTvCG+5H43Rt40UgG4zeGmnpDCN6qcVe/AR/Oe4
29K5DiPvbLqgdASZP5j1V2ZQ/WEbtBfBhK/bePOrMeqOCioM0wY4eLep6Tmt
Z7b8nvIAYgxTRrtmYaSX3EP+iwbImCgo2lyD0U27kdLaZwHaisL3yFE+l1zY
O3xKLcAypzRv7IZRGz5xLvovQMDs52/m3cTo+F21nDUa5vAxsNZl3XuMFvxt
U1knMIeSl60NJ2g/lV6khG00h3SP4ZefUHxC2QLKNIf9TZ0po6hed1N4Zz8x
B+ldDSKrNoyy2Bf0mcOgJ80mOyge5vhD1TRtC7D/YvKn5ivVu2mvuqJ4FnD8
wK4cPu2Pjdv9Bq2JtoCWF+uL6ul6afWn1WRYQOnI5a5hwRhdSfl+9l6NBVxd
UT6pGqg+1RYrVEhZQu6Pydr+g2m/JucunKlhCcuSXFceDsEovpsWgMAS7t22
OJziipHiRcrYRktI0ShUSaB6W6JQ0RySaQmRMVEaLbR+HcpexD2usoQ/bnVt
v9sxoubUXt1rCXuDHObspf10aCVdsJYVXB+xn4FHGE1jD54VLHxl0P6L1m/l
NipY0VawXO9pWOQViV5lWMHKeUIrzQiMOkIpYzVWcDLVcrJuIUZnmr6ULpOy
BilZ3swllRL+ZlnDnCqZJT1PMKLoBBXyrYE4PT4w65GEv43W0D+pG2XR71dg
j0xr4C24F/eN9jO7PMWn1mC0SfG6+lMJf73WsFP6vqHfGoze+6+dGqhlA55L
5/DfP5Lw52YDG2Um2Y2l/f8PK2BRNqB41dRYywlzepFtAzLX97u8YiT6UmMD
PRMvpeovx+hHtRMZI2ULWpdl95q+xRx/s2whoiF8f/VGSb/xbeGc0pwh1lQ/
887Xzb0daQsb/iR7O9TTfn535tjdc7bw8t/eArNOjPptNNLz6mwhT97EYMgl
CX+9tnC7SdrYivonKwcjtRZD+J0Ag3xfCX9ui0Gl4GreNoqf3+KjvNVRi8G1
z+j+aT/qJ+cneYuzF0PFUF5++ioJf9WL4WNo1NlDOyR+178YtO9ljro8guH4
m2UHR406ra7Q/qHuMXcY3w509/Z3+2RJ/HazHbgqx2vYvZLo1zl6njm9WF6O
QY7zd5rjOjuQf2TUlNaB0dPWw423e+wgtOqC5tYwiT5o2kOGtHev1EqJfrvZ
w/5bIbHptP/zWIKj7CHJ9X3NP8v+71f20CZ+9cTllyQ/VNvD++XlBl2TMdp3
p0PDt98eFpovVt1P84nKuiHlRTMdIMNFxrie5he2nHPcHaBpSuD9fvo+MoZW
ZIwDbGnLiVOk5z20PIaccwD8fdLPUMr/YdYA6hzghPkh91bqp3NZAHscYFZu
ubfjAlrfZpRhTUeor31YUGuGESv32MMRBivsScijvzdsya/r5zc5wvbOJaGh
VJ8zjlFByXKEOBs13RfjaX2zDVvtCO8+v2rbPvb//ugIl4ebuzkOk+A924ni
u/zBMSWMqDv+dnd3ghKbJtPcBwEc3jFOkJ+Xiv/S9TqxAnbWCcJcjg/LO4sR
+/j5WieYh67nDb6DUdhLODuqxwl+zGqoVNpJ69uMKpimM8R+D5+zdxPV+7CD
VGGdIU59Rm3GSZrv2GOTM+hfPKj8PInW964ZxcIsZ8h5VRZgR/V2NxtXnzjD
kURBeq4+RrRal1zocwad0YUpzyIleGu7QICPwZI4mpdF/+km9/BcwKxhS/Go
NIyk2CPGBRYvK2vsHE3r+6p8KnPWBXaB6NOgZIwWztxAIXKBDGvlyWp5AaiV
XY+UK3Q+GtarQes/fwptUEVXyJheL/Sn+VKW1UctV7D4Z6nD5zKM3LUoQ2au
YBdoN5LQ81PW13/28l3BqbGy15r63TIWgOWusKX0csxjFQaZutGOi3aFmWsP
Rdyj3zcQx5NcQSv09tz5tP69xYveuGTS3+skgpHUHwc+r9gVqssL9Ltd/69n
rmAve0J9WL0kz7e4wr1Fp8WOzyR5ScoN5qkVPFlL9W9AnxXdIH6X3m4X+j4d
VtC13CDiQtKSLppPIk717XE1cwO/0Ac3X5yn80TRR4tqvht8//jsTgz1g4H5
J9gNkLFajznVP+omVCLdoGn9r2mbGzAy/CK3PzLJDZp3uNwTfJPMD5luULNy
jddgmgce/3Z/d6bYDXo0H6toSDNoUvO1zc41bpAflDLn1z7M5cEWN1ii+GWv
VYMkf0jxIG1rc7zoDUaD5T/u7B7Hg2GZYunnvyV4a/Gg8mtg4+5Wmtcm6r6e
bsaDUX45WybR9X8zmkAjKg/UXhj8cPxHop/BPNghYxuuKcOgkXb0DVE8CGr6
EybVKsE7iQelHxb6rflL+4cVgHM8uB54R2rpfxK8i3lg+edCgyHVmwc07vys
48GZIfNnVb2W5LkWHtSvle/y+owRQ+1dXcod7voVW8oMYtBFah8Px7mD9KSy
pBXUL3uovTlpucOcRmv1zbRenryiDQnuUPHNz4JfhRFL1wa+O7yLrtrnp8ug
79/oEeQOOu9w9iTq19TdbqVGucOLFLtVjycySIY1mCR3WD1sosXQeok/n3MH
+z3efRunM+gEtW+HYnew3fBqSIsag6gb2ZfVuQNDzgYcqpX4VYs7jLqmn5c2
lUFsPP7d7w5bNq2pbKR4sXE4bRwf1i+X10+1Yjj/1eJDxsdBWZtmMyiSxrPD
wIeTarfM3J0Yjj8+H7yJUf8j+v1KbAME8eFt/shrhcoMekXlISyKDyRokOne
btrPvlRRE/lw5Fl7/vOZDOrf42oTms0HGyby+93RDDdfFPNhW86wxZOp3086
ubshuY4PWcbHpb7TfmLjoG0LH3rfXn4/bRHD+Xk/H9Qqs9ZaqzJoCFvQ4wVg
xrOxf+8h4U9TAKO696srAcPlfRBAz/Ods8w8Gc7v+QLw2y3MTqfru0XbITFI
AFZ5obm2Kxk0iMrh4igBBNT66BaNYzi8EwXwq8A+uIPOo3R1LyFbALx7b24a
aDIohA00t+j1Fv6h9UkMoulYJ7hOAEnVb37dTmaQ7E+rXtUWAZh4vov3ETOI
TodXUvoFMPbPjCD1+QyaDbSix3vAlSbh40fLGNTOGo6mB+j99NQvD2TQYrYh
wAOif1l4ajowiH38u7sHqMbtvrH0LsPljyAPqJCRqX03geHydIwH3FEW6kdb
MIhtz2OJHtAoWF3UmiHx42wPWFbhd7TIhkEHA2Z3ld3ygBMpUYGHzjDoM7VX
kzoPuN7+RG72cgblrFl+4GuzB2yw/KHjtk7CX78HrB+fUr2R1jMLT7OSJ53X
Trak0Po/eoQemp7QbWXo8Y3iybbnOPCEivp92RGIQYZsQHP3hFoXP+uO8Qxi
28s6yBMCytXXfUthkJA1iBhP8LI+luUeySDaXB2hiZ6wSnvuqh83GcTa8ccs
T1iQEK9gkMYgE9bAb3nCW42DmQ4Uv4H8VucJ01ekuY+nfGC6vITPnhBklx2S
lsCgGUM3J1n2e4KCymTXEB7DzU9KQhj88v1LskDCn6YQNp3ovV92kEETHKIu
v0dCEH+dNFVcx3DzjYcQjNuKii7yJPwFCcGJua2R/JtBW/+lghsjhKp5G/kX
IyT8JQqBrIq6qmzPcHkwSwh6+SfML92R8HdLCOtG8uIvXpXwVysE3/EbVE1i
GS5vfRbCk3Kp3OKLEv76hZDzMyQy7TxdTzFFTMkLPKdNCTkRxiDK1kak6QUF
8xL939syXD5EXlCuyhN00t9n5Xa+hxd8qVh2Y1Qpw/EX6AWqAeZalRRPVr5I
jBcYxXodykuS8JfoBQsq47d9pf1j3at6cneWF5hlvvTYHULrh52nbntBx/v2
MQ3yhOOv1gsCJ6TEpMsRpDvdKXPBZy9wO/xQO7WQQT97aze09HnBd62JMm8L
JPlOyRs6FLQbj+2U8KfpDatDbiQyJyT8IW+wrVn7MaCc4fKqhzfkDF6g4PVE
Mv8HesOLM05nblO8eas73xrEeINCjunvNeck/B30hpb06meDOhluXszyBtmt
VRXm72n9sAGtxBt8tsWFzt1P+3/NpRv7a73hT5D1ZWEOw83jn73h+e57EaG3
GJRC4+PNPm8Qy3U6+BcziL3dUMkHWr7ON1Sh9TUwL2v7wLGR+Nhb+r0sXcuQ
D9wJ/b1+VS2DGl7TQ+ADGY3tv00o/mzc2RvoA3A1bP0IBcLltRgfUP1NbCdT
fNh4deOgD/Qtveyx6h2DFFnDyvKB9zFLnN0aaf2wCyzxgca+hR+3tUv4q/WB
esN5Ou9bGRSjnvjkVasPXP+QPK44QsJfnw/w1SI6k5sYpErtdaiSLzxsefGN
v4Ig6h4v4rR9YZiHctdV+n7WrvSQL0hfGfNg4XcGsdtbVwS+ENs/unQhvc7G
MRLoC+5dNbVb6PemMp4x9dG+YChOUNZXIhzeyb6wpWVPWVEVg4xpvBqa5QtO
mxrSLo0laMT+yEfbSnzhW+q+fyOXEOTMBupa+r7n33QaZAmXd1t9QXi9YLDc
QsLl4z5fOP32XYlREEHmrCAr+kFt0Pw3j/sYLr9r+8GWupFrm20Il4eRH0R8
JIEP1xOkzQZugR80pxngh9oEtVH7nB/oBx7q4WPMaf0O7D9E+8GwRUdcAxUJ
Yu1GN9kPdPlSNmspP+x4+TyTXtesuvL6E8Pl+RL6/Kb6RrfHDIqi5SFd6wez
0DXpjkUEsfK1tdUPxCFDJs96ynD5UcofFFp+zHbuYbj8qOgPL0rPaOUZEA5v
bX8YWdHresqTcPsRZv6w80tG3PppBNXQ8VAooM/7aaSM72UQTSOJT4L9oedq
4LirLxm00itbFBvtD2Thny7NZobL48n+YPj7gnY0Xf/APJHpD4LKVwuVMUHs
dtScEn9YAwnVc+0Jt19X4w/h7ZYyf4wJl9db/eGL+9znVhMJlx+lAmBFyzC7
ZyKC9rADoGIA3E15sMiA3s+2p7R2ADy6cE0LKL/ZWfQwC4A9hft9dsqKEDu+
zhYEwBr11HahHeHyY3AAHFigV3nbm6BENjBFB4Bcl+a7aop3IJsfkwLA8Gnx
nnfzqJ7Qct2cGQAJ6mYPzzoSDu+SAAiz/5Bg8oAgPpsfnwbAxNoUw4vBhNuP
bQ2AgEGOts6LCZf3pTDYJ0fqfrQk6NgIGhjlMOBfX09lMARRd9i1QgmDYsdl
1TNTCaen/2DQ3OE905DWgzxb4FoYjPX0MoYYEk5/jDCsG34+fhufIPbzkhCG
ooSov5VSBO1kN2jsMXRmf5goMCVoxRwqiHwM1Z1bqxYrEzSOFaAADMJlwkgf
Wq8D+6vBGI6oFZZqPiOIurFbfxiGFCcv96lfCWLl2CQGQ+UXQyaL1vvA/kQ8
Bq/QuxeGGzHcvJWEaV7IS+rfTpA0K1BpGKyMZE4Np3gM+E0Who0WM+LyP0jw
z8VgGfbNuTmTQVdYQSnGsDhNlkz4wCB2XL5ZgeFGe9bnjhyCooMKww7WYnjy
xThJZTnh5pc3GPTe+M0a8Zhw+v0ZQ1tJWaHqFcLp/S8MgtXtVmMcCDevSDEw
7JfluK/pBN3eQg1zOAPNb5tdz10miLW7RUoM/Bpjn1zuSrh5QI2BjnPCypm0
Xwb2a7UYsNngJOqg9dJkQAcUIwZcyzSCv54miC2XQMSA5acymdtUP1h5PmNP
rxucLxmdQBBVA/mPAgZ4UX0adhsJ5/8BDNzQmnotkvYza1d/gxhITxN/Wbqb
cPtlYQycDo7KFmURbn8mhoEFBYOsyhcQxMYlt10M3M4qsC08TBBrxzOSGOis
UC1f5kO4vJDGwBynnJ+fiUTfshhYnXHR4Noews0fuQzET3fQS48jiKbPo7xi
Bmx18n48P04QK2f7KhjwvW5it7SEcPNUHQM7qq+0z3cjiB03098wMPm6zzVl
igfbDlT3oa3Gtr7hBkET2cD0iwE9LMx/WE/QPdp+Xf0MVE8IPPaS3s/K8cIR
BJqDGmWN4gnn50oEmqIbpoiBoEUswWoEKrWyM2bsIGgKW7BaBEbJX3mhJSCo
gtV/IwI8L4VDvEkSvIHAZtNpFav2Em7esScQH21bPzWZcH4mIPBHM2TxD1uC
2PFsTwA91zdPeUDra2B+CyJgF34z9uQows17YQQ0RJvGvbxH0MtKWrDRBDZ5
yyvkNhFuHt1FoDPAeVZDJOHmu0QCcpOGLLC6KME7jYDurqTcu0cIt3+RRcB/
+1WHEasIN6/mElhnX1TE0Pex5bGzhMAMhfiLqUoilMX6aQUBH5UvP329JXjX
EYip+/HYgj6/nj3eEHCK7b6VeY1w+a6VQP6yS6dkCwiSYwNsBwGbC3YNO6sI
YsfpR/0EZl1VU+/RleA9QgTe1VtHim8SVEDha1IUwfSS9MazVI8G5k01Edjs
PZIb1EXQKEqvv7YIQPu9ruUdEedfRvT+wMiIANpvA/MXiGCL6YpXKJFw++/2
IvhzIdgjKFjE4S0QQYm40WfHO8LlrwARHA5RLqyk/s+OKyeDRCBs8wx6Jifi
8ko4PR+l2rF0jojLN9EiWJylvtcjVoQG/j0ULwLBUf75sVYitJeOBw8SRZA9
hZQOf024vJYmgqxNu8cmnCfcfkO2CH4sMt44s5lw822uCBTvfjplvk+Cdwn9
/o4W7RO03lj5NaoQQd/N+/L6FJ+BebZOBNe3vnDqbCCIjTdXGkXgXKqc2zRX
hNh4v6tVBCpHVypuXi3i5qkOEXxzlM95G0i4ebdfBLq/Itr3CEUokt3AlhPD
kRyrOfVuIm4/T1EMVwPrpO6uEHH8/SMGs1nqu26dFiHqnnVztcVwflR44pFc
wuVDIzG8Hld2egr9fZo2JziAGDLs9CzSGkSIjX//2IuhozLx0YXhIg5vgRhc
IxqrDk4Uc/MZFsPJHanvYyeIOP6CxHCh8X4x30TE7W+Gi6FYqrbHiREhlu6d
0WJQ3puzvJF+z8B8Gi+Gu8PXzN83WIxYuRqaLAb9Qv8I43YJf6liOF2emu90
SITY7YWJ2WKotTk7fgIRcf/vuSaGB4ca7hl2ilAVa7glYrjkIm8Vliri6vuB
GJqFrVnTK0XcPF4nhvzXD1ys00Xof9f3HyM=
             "]]}, {
            Hue[0.9060679774997897, 0.6, 0.6], 
            Directive[
             PointSize[0.006944444444444445], 
             RGBColor[0.880722, 0.611041, 0.142051], 
             AbsoluteThickness[1.6], 
             Thickness[Large]], 
            LineBox[CompressedData["
1:eJw1WXk8VO0XV0pUiqLVjJkx+1iTpMU5iOzL2PcZJkV6leRNCKWkfZGkJCUJ
LW+lXbRLe1FCaaPQqrTZfs/t9nv+8fGZO/fe53zP+S7PsMNipHMGKikp/Ryg
pET9XXWdP/xZ/6dKgyf3GGZHzsC4ZnFYh35rZd2cmjvGI13hcmbd8OwndZXX
GBdeDdLwBNaKit3vEwoqK9QiTvtuXgisH7nDHDxrYVN2kl978iaI+LNaYKGz
f6Kf/xbYPHLZlFLLT7C1LMeys3YPlFj6Bv4HXZCp+/7WoGXjYGh5UcIN0W+w
bK3NNizQhnm8XAO7mn4o2PV265LV2lD9SvPT6ICB2DHc8LOjPgtynLXXO4oH
40TmlS9LfzNh0m6/O7JfQ7D0l73h7nNsyFmEU9fHDMVpE6Pux+9jQ7Vo2tZb
oI7sHf7ck3fYcHHEbtN9J0fiuKqM1wvb2FA01I63xFoTx+2v7Tyxjwk266Lf
dh8ahdOaHhsMyWLDDdc5luotozFn6T8T1bOZkNo035Droo33Ys2zubPZEMgY
PSMnYwwmZcZMy84j33+YtfbEp7F4cEOO55mjDICC/9RsfMdjuV54jsUcNmyb
aTTQfesEHFG47t4EdzaUjtc/GvN7IqbtWPL03hUGrA54dOH1ZAZeWbc7aYst
G24HO1UPyWPi5cvvD0TcZEJWWMCRLU90cVD9sKtKRUzwzi89XJ/PwvFDxDs/
GTJhxuKemXs82Tj99qyEgfs4kL96hT7zCxsnHGhIitBkw2j5lUeSAxz8cKPg
/X4TDjS7bdjxj7UeLlyRvWnBQQas8HDIS/2uh5VbPl4McWbDgy1BfTYlXJRn
ZX2dvogBeZoHKi7N5uG9SLOvo2PZoPm+RXGvm4enk0eUC8eyQZtqiJ189B8z
SrPOjAHsjUsWTXQRYH7xkt++kQwYEnZ9wEslIXav3Jn6aj4Ddu0mFd4jxE8J
2UfjChkwbpDPCAOpCN023pMsGq7zt54i1GuPWFywgwFuSHawX4y6IzvZh4IY
MPjDu63pvhK8v3NStF0qG+YpxaQN6pJg7un0MuYkBtjOjv018pA+NnZFtBqr
ssEpcaWRs50BGpTfHuy0nwU+bQNUgn4b4M3ly0r6UnRA//uOZ9t2GKKG0K5h
riMLVGfu8s53MsIL45fEjqjXgdWFIu25/UY4JiC94cMLFvhZnKyOdzXGeIPQ
tZtXMGBrkdfu5GJjnHXOzWjcRh24OreelMQYYx5eitI2YUBf7dI2vocJluw5
WLV+MhvI1T+Hl5qgysvEPVlj2BClnDfl/i8TtMKtZy7/1IHChTOHPvGchLfT
PURxRWwar32TUMn4d3yEPwsmVBjMX9IzCYUb5d79S9mwMH3SskAfU7yWpJ3Z
KmPDqg6PM8wDphj/qkG7YDwDmo773BjUb4oZY/X/k21jQbe59fgKl8k41tzN
2VGTAZKMMU/vHpyMK1M1G9ou69Dz/H0yNux5xVO7yYC9j1SmLXA3w9wNx6Y/
ydKBP+NfYoZTM3/HODXogPpAcodfZpjwYZD/pQc6YBdzK4DhOQVXfHy65tV4
NqxwnfjuZMEULC66Zmu9gg0XzpPVPQUfRbprYiQbRq2sqinwNscB30Vl63MY
IGhvVp1TaI4R5jfWM/2ZEOZLJrDPHBeevfax9DAbSLUilV2mor+4I9GMPP/J
flKwg1Nx24IWVx2mLhjOX+L8WckCV4WwMLedRfeTmwXukT7U+kfKgGQwCzl3
yALDW8SS8v1MOKp09knQT3K9fUhauYIN7xb4l4ZLp6GDkjpz4R0dQHK5Q9k0
bBB/WPfClUHj1z0NGa9qrQtDmVAWvmLIV6/p2Jrvyp1GPie7sT21fzouup8/
p8yUTde7dzquWuRWznzCAINf17aGOs/AWqudPcN4TLreRTMwMapeb5UhGyh4
nZVmovrGj+teP2YA9foj3WYiLNrxXOM0Awjaj9uLZ6KT3X9cE1MmzH65TOvI
j5l41c+yZfdVFl1vD0v0q0lo2TeCCVQ35pZa4k8fk747tkz4mEQK8NsSQ6bU
N0TlsmAWtbwAe4P2psc0syGglGxoP2B+Z2CF7VUGZFED2gvYfTtO8Y8eB34v
j7oQJ0HsniQepEP4kGq/x1LE4ymsoflnWGCc3RN2MwXR42TLKI8iFpx3GD5Q
chDxS+fnA7vOMWDO4Y1qzFpEwbWyrIwQJnyW7SlO6UaMnR43PvkoC8gejsUK
rXD+9L1ZdXZsmNr9eXy8txUWTfmu9k7MhCtHCGBJVhgHzlHsiwyIoRrokBUa
Hvh3gnEtE36T8uo/sMLVvM5B1zexoYS6QZ8VRn5dvCSD8LOVrOU+R2KN6Vee
DPlRTfiO0/hrudQaO4uUpzf/ZkPS6uABsSnWKB5QMdnhHhtI9+99VGSNLbkO
nXOWseB43qeD1x9Z47tYJfWIrUxwq63UrFGyQa2hL4SVXMKv2eXT+EIbHK11
vunpECas/U0awNsGTxvJtPZtZIDWEYJYkg3OtnjS8ov0c5VmzbsFh2xw7DmG
Wmsv4atrTzPu3bfB8zr+ozbIOEDE6cvDXhvcqrVi+oPZHNjxD9mweBaW+3y3
ShrIAQ61pLMwoX72gffD9eDuKkJYKbPwQ/a6I4Yj2DRfFc3CoDnHp38o1oWu
GILYo1no1Bos79zNhgOv3l+Zq2SL1rx7X99dZNP4CWxR81+DZ2mGHCDVibrg
ZYszvKNL+8n7/sEvyRbfbn53cXQyCzSpdcgWexa7QSpwgNqe1mNbdLARTzjR
/Re/Xlu8adulonyeCW9CFrMjxXaYE5I20KiETePnYYc1dY03tn5igy5FYMvt
8GTkp8trBEyaL0rtcE/w4gmx5ro0vzyyQ4k0Mueoiy50PnQJ01CajbPuJ6QP
8uLQ+AlmY3ndD71TNrr0vHnNxp7o81uG3ObA6bI6k0uJs3F3xILmpKMc8Hp9
YNfV4tn4Ml5b7+g3NvTbCfefrpuNOGrY7wDiB/7g1zsbTR86fE5ey6HYw2G4
2B79Vsx4YXuXSePnYY9CocflWhsOBNvnShctt8dJZ4/9e6yXCaplOgGKUnvc
9TRI4849Jo3fQ3t0zV1qoKH+l5/67bF0fpWOoppD4ydwQFCrfjB6MgeIepio
ejngLplBjUs0h9bbNAdUTAvU+HqXQ/NXsQOySnZdUR6rB87mmVayOgeslzq+
DGvmwOP2nBeXehxwwyatgG3Of/lB5IipIVMONkp1af72cMR+1XRVtzekPhTA
yx3xdL7j5UHzmH/1yhEPDdvz4oqzHq1HDx3xxMp1PcZ7mLDpcpcwqN8RX3Ou
XZAf4MD4+MHVFXwnTA4aIYl9pQdUOx/zdEKpu595ehQHwjRIR6Y6Yf56a03f
ZRzoIe0xuNgJv/fHS/KaOJBDCUCdEyaIw7+s1ueACVXAHie8e7e77swYFty1
JAiLnLHNZsqOb9+YQNG9zMcZBZus7ufv0gPVOd9OlSU7Y2F68Odgsp+iXYRQ
Spwx71Taq2FOumBMDexDZ1RzclxgUaH7Vx+dMcdiVIUhk0XXW98FdSMzbk1r
ZAJRxx+eni44sHPghKdv/+pFqgsGnzoeobjOAReKwA66oEXDXiiYxgXq62W1
Luj7+Pg4zmY9iGvAg+o9Ljij8LC6fRoHdC0Jg4lc8YhmgMlnUq+KuG2EYV3R
qjQ2WvJdD7ypleyKE6t+RE221YPOdbxKvxJyPV7vXpmsB+spu/rAFUMK786v
uMAC0q1zDve54olHdZZ+q//WW+KGn18/PfdKSw/Cbxpl90jdUCPp17dh/+iB
ErVS3VCxOH2hurcuEHXJlx90w0Kp1wceVw+m8ZeSErnh23lt9x4cY0A7tR8l
d7TTHr5EPIIHZ5hkQLXc8WM/V65frQdDKH4Uu+N4kc9r51A98BQThCzd8eV2
o972ZC7ssz31tdfLHd/Iig73NHJhLlWAee5o2acwXFLNhZkeZOJS3PHCGe2M
swV68MeOb3dHec/VbYczuRCgmN7sdsgdc6vz+z5HcOHP61W6Yw5POvEAm/WX
z9xx3/Kaa6eDubSfb3PHs0v+u3PvMJf2S0oeuN0uISLmIovmZy0P3JcQvbO6
QQ8MKEIXe2CBhvLn055cWLavb4O7pQeOytnaE7aVC9UVrdYPvTzQ9cPuSWlv
uHT+me+ByzVTl1vrcoGoCaFID1y9MixylCsXJr8fujlxO7nfwQu2fTVcOj8c
8sDPynqfasK4cO+H5+sDlR6Y+Lb4GGc6D3TenUxzfeSBFw4M+dc1XY/2g20e
GHc+/4t5tx7tP5SkODjwUb5lMg8GjWzN/D1aioU+J96NPM2l6y2WYt+OMlkG
ed7eCUbPuJZSzPZI6jBp4cJHs7HEokpRXe4lMXFn0fw5X4qnXvDPR93mwnAH
coflUhyTnNu0VJNP13u7FM2uNjMy43hA2dufxVJs1OJuzdjIpetdKcXi65d/
3CCf3yJ252udFAeW3ggpTuLRfq5Nii8zu9+EO3JBTuRdT8kTp1oENHzS58MR
Ih+3R3tikPJmi+UdXOgh8uYi9sQ71QaTt1ly4UEjGUj0xFVjIwXXSf0puJZ6
eWJM38DqjGYufPpIVpQnFmf+E5f+jQdE3S7mL/fEIQkj2xbY8UGZEpjtnuht
7Fa1oYtL63OxJ3IO569XbuPCHiLfTpWeWDLvwnkvPT4QNXK8VueJ5bG/GtNI
Pf7oVZsnMqaq5w0q5gFlj3/0e2JVl+q3l8p8oOzw3tFeeP2OS/LT5zxaf8Ve
OD8uom1jNB8SiT3LQS+ctLdFr7aNR+Pn5YWLFM033g7hgzY1AFFeyEttMBIO
4EMjoYe45V444kmIp1UCD4RBhFGzvNBGedZgVSUe9G9wt4sp9cL1pvFXi+Q8
Ol9UeuHqozltQ/aR/ilY/zy7zgtZ9de2hHzhAWUHZ7d54Y2L8Vb65nxaz/u9
0JLxWMNcxoPBVEOP8cayL6O6DHl8Gj+RN952SFC5fpRP+330xvefOra4inm0
3nt547jmmkVzN/PhIhmHrCjyf2NkUqiRAAYQOrRf7o1mBqZfDkzl0fXO8sYI
WeKbAYU8ILtrwFJvNErNr1sTzYMFlKG56I3tNT+mN08VAHHHBvPrvHFGxn21
gy94MOTrrN6Jbd6YXB99JT6RDyQdHs/r90Z1u1NnU/fzQR9JR4/xwavNV9e7
GvDhCyU4Ih9MvrKJ2aLCB3tqINAHlRP7XGeQeaG+/snTBx09vlaWa/Bo/xHl
gw7n/L2HHePTfjrVB7/89gwf080Dajx3ZfmgmWzDhMByAa3HpT44Z0u2Xl0Z
D7aF6v+6dtEHLabkRgvPCqCDyOuMOh9sFeQf0rXhw7HYeVs+vPNB9xzXxMlH
+DR+/T4kP/K1TxJ/SJXnnbYv7mXo1t7exoPcnWSJfHHguIKdqjMEQI3naPTF
S4r7ucYcPkymDJqnLw4tWL193Eo+UONlG+WLJy8KZGob+eBHCUSqL1bc6Ywe
7yQEMlxdMVm+yBtkHq3qIARKjltLfHFt5972PNK/MygBv+iL2teL3j8h/fvH
v9X54nFvtU9lgwUgI9vb2uGL6tw1y/U1BcBTSdtu0++LthsSh5Y38ej8pO2H
zPj20K3/x0/kh1VzQ34WRPFhrNPy/96AH/qINNq/WQrofOPjh/E7VFbFd/3F
L8oPY1PytWeeE0B6AiHcVD98fdU08F4Pj8Yvyw/7Kp3n7urk036wxA8lKQtW
9V4Q0Phd9EOVcne3pwIhjV+tH/qHnFWaup5P+60OP2zMvZsf+4NP49fvh0KL
AfsTuvlA1LRznbY/nlxx+OwbcwEQtJJA5I/qXW69o3/xaX8I/vhF8eLdV18+
UHRr7uOP+mMjK29pCGn8Iv3RWrc8NJ/Uh6KvsFR/tNjw2EhGrv+DX5Y/vuN2
JKpN4YNt78SC9SX+GBq5rn5doAAotR9xyR9VTT8+074poPGr9cePlRlee6pF
YMR1OTS1wx9XxgoS7Un/fe2tXdrW54/dQZ15qVsEtL/TDsD3pjosnd8CGj9R
APLPlbn0LRPR+EEAvptReaYkXkj7VZ8APKL25KdGIJ/Oo5EBqB5tkW7fKADp
ou8vTVMDMOjiIK+IUgGN37YAXCMpPctsFdF5sSQATZ9XmBa9FcIMyqBVBeBk
b5HqU9JfA2KPnt1cG4D15rM6m8cL6DzeEYBzPTmHqwv5kEfs4/m+ADQ6qIdV
hUKgLp+sHYhBvhZyH2MhnZclgVjV19yUEykECq65EIhZC8YmRY8UwPNnZHkH
4vcm6ejc80Kg7M7GyEBMrjDiH6sS0H4tNRDFFXNXT+cIgbJXZ7cF4uvo4K4O
SyFoUYJVEogpJU9TZ2aT+ac2WBWIeeenHEzo/otfbSAeWm037D3p51S9rAeN
7YEY935R61jS73/w6wvE4wsnrZmwQAgTibyqaAfh4FdgO3G9CIh6PM2QBOEE
/VHKlgRPSq6MIQivBdTN658uAup467h3EBbU+zz70CMAyo6FRQbhYp69ILaF
D/ly39SmlCDcMzD2YLXv33pnB+Gj+vIYi1QRWBB7pVJC7rd056vtE4UwbHPi
nVVVQcgzGWaWWSUEV8pQ1wbhwv4c6W49Ee1324OwKehMlZAppP1xXxDWl9x+
6icRgRVFyFrB2DzSfzX3OZ/275JgrDKZlOR+VkT7YQjG7V9jry36JQIJZbi9
g3HXnZEBbpeE8JnIp3lkMB5dH7f51SIRff6QEozD335rXeonAEpujLKD8f7j
9/YO9wRAxcv6Q+R+E0/ejNEQ0H6+KhjZ61gJQWwRLCftMbA2GF+aJppsfiAC
ir7S24MxwmNsUCDB849/VApBU03Whh/jhLR/1ApBa3HJzmePhXS9JSG4LGZo
Tpa7iD6PsAxBUd8p4wi2GB6ReOjnHYLC99xrjtZiIG4k68H8ELy5o6I4aJ4Q
/vEvDV+REoJNid/PR3QIaD+eHYL+LS7j02xEdJ44FIJ9ulO9xlwUAnUcZVgV
gkY+E63iQUSf1z0KwREly1SwSUT79fYQtInefnXsYSHtH5VC8bWKSp6fshg2
UAFQKxQfRKpcKWGJgBrPgZJQHPVAy8EnSgilJWRZhuKY+JOn6kX6QMVXfe9Q
zP+s2eSTL6b94/xQTPZYrVeoLoIsyjClhOKEI9WfWaQfIin/uD0Ur/xcq+7a
LgSqXdMOhaIudLx8sEVI17sqFGMlRt31CWLwovzj41DMnNM495SXkD6PbQ9F
5WtLQ8KMxLTfV5Lhw1VfGv+dIoRdw4hhHCrDHWpvqpQeioCow7pobRm2PtzV
eOuUkOZTXRnJs7O8r3OFMJJqcLEM61ZGPBz3S0jzj5kMZw72G5MUKwLq9baD
DF+euBR1zl8ImdQBjaMMfxs8LpAIxBBtSAjRS4ZrjvT2Ji0RwmiKgEJlODK4
fajvGBF9vjqfvI/70ZuNRhIgauzRHyfD2ReWEBckAYqOZ6SS//9Vff1kmog+
n1hLnv9R7UL7kL95a7sMn6ZIc35sFMFAiqD2yjCpXnXdu3ViWm9KZJgRf3p2
nlxC17+cvN806zJ+iQCOU4RSKcMIk66H3/aIgIrL52tkOErtRfvhFWJIiboQ
t61WhoNUeqMi14jp/NIswwbpmHOWRUKavztkWBI4U8PluJjm+28ybDvJccy7
J6LzipIcbw648EOnUQSXVhLBVJOjxvGrGgXjJUDJ3XRtOb5NtFyp2Sqh8wBL
joo80XDXASL6vFYsR93Dgb0WwyTwypQEFDM5ftqyuqjKSB+odokEObarNtmq
zRUCRc8HHOU41d3L6sxuMRA2GNnqLceY/8ZkDe2R0PofKsex9vHQ1SQESq66
o+Q477mzxhSJhD4vi5OTeS8pLM4T0eczqXI882xtZkWVCCi75LFOjvVXxHah
hSKg5Ji3XY7KWQUnH2wV0n5hrxznHDk3fkm6Ac1vJXJs0krdkpOvT+ePcjm6
Je2LvfZbBMR95kor5eg3Wi3YaZcYKDrbVCNHr8lrsp9HGtB5qk6OoHrHer2+
GKi4ub9ZjoOu72WnzRADNQ5v2uXY6L/jzGuFCCZQhumbHJ2Nnxw7mCGB62T8
fvXLcWvXTbayVAgUHU8bFoZ5I3I3OswzoPVcOwxT4xLb02slMJ0CmEU+NyjP
itLVBybVsOIwXK5358b3eSKoofjfLAx/9qSxoi3FdL0xDEf1rC+9sFlC5x3H
MLzq0GfW7iam9cw7DBXiXQPGkf6m4tmG0DDcF1A0t+iomM5vUWEoji7s+ueO
kM57cWHYCfMqPW+IoeEuadiUMLQPzZxbWKlP59F15P4ZJ098nCWm811WGDY8
nlycs11C13tvGB5SqZuy4a2EPr8oCcMZngM2rj8vpvNqeRjWOdgbl2VKgGqP
zKow3G0058cdA0MoofS0JgyPpHW9OrpDn653XRi2fHU9HemkD/9Sq5k877z5
w5/dEtrftYfhUw/n2JtX9WEoZWC7wvCG9HhMH6k/Fafv9JPnpfk0Wv8Q0vUe
Fo7mZjkuJiESOEfK90orHPXNDMfvOCii8yYrHFljl07Y2SQGdQJviCQca2a+
zBv63ZDWL7NwPG2qnOI6VELnLyT30zqw+AtI6PN3x3D8OGtx+ecbf+vtHY4S
G67lhqsS2n+FhqPn0JfzZgZLgIorBVHh6LNUHjtRw4D2K0vCcdacBKXsr2La
36SEY06SnVsqGsCfn4fWhuOttv9aGxsNYCOJB7eywpFrGhueU65P+7W94Wj7
uMnoU7OEPm8oDce0LkVhjYc+nW/Lw/F4lf3lFw0GdL2rwtGi+fKJ5xFioOjX
rCYci31SbKtVJHSerQtHpung2JiPBkDZm+MvwlE3IldVM98AKHu/rj0cjfxU
V685qU/nqa5w7PCZ+cTYQULn3f5wDN4wqETXygASqQPsoQpswWbVG8/F9Hme
lgIVuvFlowj//MFPV4Gv1FV7HKINgKhnnYlEgSemRGQpx4lpf2imwKqzlmnG
Q/SBuM2xTqjAtXvrK95yDYGyf7qOCtxn0W3jO8KQrre3AmvERjW4zIjOZzIF
HtDldEp/iGn8ohQYmfS42EdLTJ9vLlHgY9F5h4oAfaDgzkxR4NiOuh2KWAM6
n64l38+e01qobQgUXalkKzAB7GpzbP/il6/ALXvSzIKPGAB1vDChVIGXuIy3
3vES+veekwq01zm25/5FA7hPCW6VAvd8NT2nNPBvf99SoM77HF/dPEM6j9cp
MK9lQVPATQn8D7twjlM=
             "]]}, {
            Hue[0.1421359549995791, 0.6, 0.6], 
            Directive[
             PointSize[0.006944444444444445], 
             RGBColor[0.560181, 0.691569, 0.194885], 
             AbsoluteThickness[1.6], 
             Thickness[Large]], 
            
            LineBox[{{-0.9999833333333333, 
             0.0007427200046094491}, {-0.6929833333333333, 
             0.00046721576789205885`}, {-0.34128333333333327`, 
             0.0004481394877320908}, {-0.03413333333333335, 
             0.0004326660230216361}, {0.31758333333333333`, 
             0.0005197613780007466}, {0.66875, 0.0004628961872650643}, {
             0.9763999999999999, 0.00041929535380321684`}, {
             1.3280499999999997`, 1.0473854324112444`}, {1.3914417470205664`, 
             1.05}}], 
            LineBox[CompressedData["
1:eJw1WXlcTN/7D1GStbJLIa1kz5KeR6m0NzXTvswSWpB9KwofElmiksgeLYhU
llA+snwtoYXsmrWZlhklSqXfuZ/jd/7pdV/33Dv3PO/nvJeTIT/aa2lvNTU1
ZS81NebvmuAdbq8H98KXL5ihgqfCoUqdgN4YuWVzyqZzKkh31UtyNuuLXY+f
sw6dVcGMk34vuR0aOFAj7uG+dHJ/Dc5NitbCYS+WnXI4QZ43nX/kOQxESVJI
lekxFdwfdHLmucLBuNDwxj1ehgouajkYbbAdiuFZxac1rqvAbv8KWWfOMDTx
PxRSRp5/4r7UZqBEB/dv+3PctEAF8Z+ipk5y08NeK+IyT55XQeA4Hev0hOGo
qFzxVHqVPF+Zsu+GcgR+Ctgz7vc1FcDZ6/3tfEfhtyXCnGvk+48utOzteWQ0
NmcJl98h788bZZEf/XsMHjMOnI13VLAnoOquaNY4LFIL84hLUcGLYJenGpn6
OM9b4eBH3p/CD7ia/G487rK5dehQjgo4p/Ou1J42wJZNSdsGk9+zXte18JS3
IYaX18WcPKKC03t2Wuh/N8Tq6PBRmy6pQIf3sMo8awKuiJP4th9XwVePA8dW
2U7EvBvXN+wsUcFOllNm/M+JaHeneKzNaRW8SQ76Y5c7Cfv88e64RuqTOTTr
3gNHI6xLisutPqWCoY2SsFedRvg1gp3BIfXUM/iVMeD4ZPSJ+bSl8LYKDA9u
WDPGzRj5dvdHfStWgQb/ca86NROsDtqun0DqeeIkqfApE+QKXS9MJfdHqvsM
muJlim2cgTsPlv5/PU0x541JuT1ZnweSFZw3w/bHb/y/3FRB36b6I//4muO6
tMv5u1JVEK4WvUO9zRw/PrJlHy9Sgb3j2o7BORY4stLofHemClxidlm6OkzB
Gx1aU9mkf3zkvfoF/Z6Ct0eNZquT9Vv8PPb56LGp+HhE9HdNsn7NhSc4p10s
8e4sj6EVZP17LpjqLe+xxGqJOfs4Wa/fvMKnG92n4dpxFUvS81Rw5CL75Lbs
aVh+9nZOUq4KypfXkpJMwy9KFu/TSRX8qd4sn8yajqXtsp/LjqqAzG7XzpuO
L+4mCjq3qCCyT+ac1x3Tcdmm5LBk8r0XVi/Ueuc9A5MvZwfwtvzF69wMvLK3
//XoRBWMvjclakPXDJQeO6ARsFMFq/+ZsTXQZyY+P52xfE2ECnY3sG7pZ83E
e00dm8xjVPCpwOeJes9MnHIobNJMgQo6rWxH3XObhYf33vv5dbMKzBOGv6+4
NAunFuQEHVyrgmXM+DkLT8v+2bVwhQrOVPWbv9JzNl7eHaeVFqQCgraTd+5s
zOkVoTjtq4KBvckbOmZjfe7zh+7+KnCIfh4wznsOrkx6vCKHRfrLfUx94dk5
qL/F5O00KxXcLSGjcw6ussx9ft9GBcN2lT07y7FCg2XlsZFzVWCs+Kq59IIV
qs3R/jR8ngr4vmQH/rFC7Rn+w9snk36c8zqij9tcLL6RP1bfRQXvzpOCXZqL
Q3dvUwRNU8HUqA2uKrV5OGjoR9tzo/72k8c8PPprzKrVpirYBrND7uTMQ0fB
7qtRE1WQr3b7XVD7PBzT+uikrq4K6lf65wm85uPOf79/VB+uAiTTnS7Pxz1O
wkz/4X/x65yPT28dW/ijvwouC3ZqtLIXYIeNleE3DRWQ1dgXn1+AxQ2nBONe
KWm9uxegaciNCZsVSpjS8ehIqKs1hg4uL416raT1vmiN/tbar7aJlcDA66q2
ELOiPQ//rFEC8/mDPRbiq14Tnwe+UwJB+60ieyHGTnofOKBCCY51W3Wv/lqI
xrfd1plWK2m9WTZo+yXReu1TJTDdmJFngzN1Mh6uylZCcywpwG8bfHHvYEZJ
jhIWM4MN6L4re0fuOiUE5JEFnQccPdxu6/IrSkhhNmg3oOi+MHtWsBJ+b4+8
u94cUbLn53uNZUpg2u+tF2KO0Rnf2mglTEvr4v8vDnHutvGDje2UUOKk3dv8
EmKtfU+dylcJS68c7K9fjajltOHEEpYSVNxT2XGdiG8rQ61+zVLCyXKDa2tN
FiHbZ97xLg0lzO1UjdrIWYSVIUPatgxSwsOrBLDYReia/ZHTZqCEaKaBchZh
y8SST1xN8n2kvBZvFqG/00Vrt0/NkMu84M8itPducYzopYRFXMnrCea2OH1K
Y+DMl83wZsLHju1etqjI9T4YeLkZYvcE91obZ4t6Nm+HcYqbgXT/maqLtmjG
GfL1HXlfQaby0uMqW+QN1xy7p7AZPKpLhz5Ts8PYvh3uxVub4Wta0fzJJnYo
qxw8rTuvGfb9Jg3AscOOYZ2l/lnNoHuVIBZrh+0D+50ddqAZyoY+q1+ZY4fO
5VFXSkObweXR+4RXr+1w8PaHi8csaQYiTt8ru+3wyRpl2gFy/9gqsmCzxbjJ
8HdAytxmmMAMr8V4Rl8Yvs6oGSp2E8KKW4yjUrevT5jWTPnq4mL8NetZ7RRy
3RZNEKtajAO8HF54TmqGLGHjw+Vq9vjo9PTFdcObKX7G9vi8K8nHR7sZSHUi
77LtMW6sWvjlAc0Uv1h7bHV+V7SspQmGMiPHHjVW8Xfav2wCZnm6b+2x74a0
e6drmih+3fZ40vVs4DRRE4hD1hlGmDng4hU3w+YWNlH8WA44JXZxZP6VJhjP
ENh2B3x0VjLgx6Mmyhd5Dijb9zm1V3YT5ZcqB3TfkFXpU9AELZVu/CFqjji0
9Z3Hxh1NFD9jRzzoWnZ+3/4mut/YjpjdnWjoEtkENy/XTH8Q44hRp5K/3Qlt
ArYo60R5tiOGD7v9ccq8JuhxMDl/s8YROYUjDXq7NlH8uh0xQnQ+4dzkJoY9
nLTNluCJoU4C2dwmih9rCZoFbtSaZdEEwUsyvNZsX4IBLUtNoqAJNC+PDQjL
W4KnnpS+0zJuovhVLkHvop0b//RpovzUswR5ipUPplU2UvyMnVAz43WH0YdG
IOoxXZPthI2vA9qqRY1Ub3c44VmzVdXXXjRS/sp2wgP7RUf73m0EV6vERdwa
J5ysbY7rSxrhrSL924MuJxy0UPS7o7CR8oOpM056cCJw3INGyt8sZ/SzXn2V
n9oINxmAtztjxv1Sj4NFjX/1yhnb/5Hucj3YSPWo0hnzAlMLfa80wqF/20yC
epxRAfEPu9c1wqiNfZ/em+yCm8XCcfG+jcC08zVvF7zwM+rYvsBG4A8hHRnv
gvlqvMZ6ViN0kfbom+2C/NU7GjpdGiGdEYAaF3RtPXFtgWMjTGcK2OWCO/3Y
B/g2pD42BGFTV8xpTfMuJvMZuuf6uKLo4rmH6aMaQXPpj+LL21wxfcUo763k
+uIJQii5rhhuPqNnw/hGmMZs2EpX1KlJ2JE9tvGvPrpiUODAJjudv/W2cMOS
n/7FSQMagajjL29vN3RZPQD7Dv9b73g3NBsoX/69uQHcGAK75IY+uhXvZ5c1
APP45Wo33H9Pe3hxZgOs/4CXBna5YU7phizljQYYb0MYzNQdZWv0uOH5DXBv
/VHCsO7Yd8CEgJ8nGoDDjG3ueOSR8YFbyQ3Qst+o1C/XHV3m2Hww2dwASYxd
feOO3yaPf3dtewOQbl165Y876lyKL/y9tIHW29wD28/te3/TrQEE/7NM6/Ly
wLzF23onsxtAjRnxHjjw7CbXwLUNQNTlNO+SB25d2zX+2OQGmD95MymRB2qc
ll/8tqEBFMx61DzxkKehvEOnAW7pkw2q64maOYEl1mMaQIPhRzNPnKz14Wmm
XgN4mxGEbDxx8NZpTaM7FXDOvri1m+2JNzWin01vVsBypgDhnqhdamgw8pEC
FrLIjovzxC+//4n5UqOA/+x4qidG6Y34mv9YAQFhC7565HjidYNFhuIiBfz3
eaWeGOmz+evo54q/fOaJ8ccMH9scVlA/L/fE4P4dh5KPKKhfUmPhkNp5tYHn
FZSfdVlY/ETziMtuBUxhCN2MhSZrnuu84Ctg67k/BzxtWOjpEXvu/joFPL0n
ta1kszB01PV+M30VwGw/pygW7kpQ2a0NUgBRE0KRLMy3EUc5eStgVqPW4ZhU
FsbkJb7a5KCg+SGHhceNb8dzpirg1S9vUVYpC82nNAwZpKeAsfWFO9yrWOh6
7L74yHwF9YNyFo4w1fgs1lZQ/6Hmhdd2ONyXkfnqg6WJv3W8cMqGiHPefRS0
3mZeOCiNqyPrkcOZ0ZafJ9l44S/l7ccN5Lp59ghiUb0QKoYVBo5TUP6M8kLL
C9r73d/JQduJvGG7F6r4lqvWVstpvVO90HfmvkvW5XJg7G17thcm1x48d+yx
nNa71As52wZ835Yuh+fE7rTWeKGHrwm2XZFTPyf3whuXqsQO5+TAI/I+Uc0b
T/pyH/6bJoerRD5e6HjjjuzuXzvIdReRNzczb1z+v/X7P2+Rw5uPZEOiN5b+
WV3VtUIODFyb2d5YcKf9wnVfOSibyYj0xsOpo2IlXDkQdbt/ers3WgVwfYt9
5NCHEZhUb1wY6FrwkyWn+pztjVtW++4dbyWHU0S+XUq90WhDiKHeTDkQNXJ+
VOONfRNrhNeny6leyb3xWVWyw1VzOTD2+FePN9a1nxk5eJwcGDt8RoeNtc/a
7zipy6n+mrHx2uXN0dBdDzHEnqUjGw2MBrUG/qyn+LHZGP6ry7ajqh70mA0Q
ycbRFv+ayyvq4SOhh/Xb2Vi0tyl0TFM9mAQRRk1hY3zIdNvK8nroOeDpEJ3H
RsnIJP/eRfU0X5SyMUJjuv6csnoYezbpS1oNG5O1zFINM+qBsYOOcjZmzC+T
emXWUz3vYeM/gpcZDYfroS/T0MM5OG66wM9vdz3Fz5SDV/a0DNReV0/9PnJw
2dd+uwNW1lO9Z3MwVW+z752oerhPtkNKJAeXLHC4dc6rHnoROlyynTzf50C3
jF9P653CwYzRylCxZz2Q1X3APA5WtSk/nvKvh5WMobnPwXl+SbUNUA/EHU+J
quGg8ZxTHrfG1ING6+LuMXLy++pOiSeM64Gkw4LMHg6OzDFJuDuwHiyQdPRw
H3wi7miNHlkP3xnBMfXB1hKjlT1q9bCE2RDog+/vODyo/SkD5nGltw9efaOf
cE4qo/4j0geH+k2cX/xDRv10vA8+vZ91QPBaBsz2PJHig1l9eyTpT2VUj/N8
sOVO9yV8KYOjoRYdj+77oFFWauT9XBk0EHm1rvFBza1Xb34tkcG1teHJTfU+
eGFIbL7hTRnFr8cHX8e7mjfclQFTnno9X1z5b/LFhKsyyDhOhqkvLkj5OrYj
TQbM9tRBX6x+yz9zOVsGsxiD5u2LRSnu8l57ZcBsL/tIXzx/peH479Uy8GME
It4X3wS1fasm12RztUWn+KL6nY7P/+PLgJFjaa4vtqNsKCtYBtaMgN/3xd9e
bYnlrjLq32p8saDPrdvDnWXAJcs70uCLUft1O028ZWDUb0eqXY8vrlj8Yuks
TxnNT3p+mJ5iOlLTXkbxM/XDYWvfvH06VQYjXLZfF4Mf8v33j9TSldF84+OH
26vHfjJcLKP4Rfphry3zN2rqyOCfLYRw4/0wbo25ZY+ejOKX4oe2L25WeKrL
qB/M9cNdrl2blzVLKX73/bBHuqOxWSKl+FX7ofRzdcGvt1Lqtxr8UCEbz7lZ
JaX49fjhxKHfx1z4KgWipi379fwxNnPVvfEVUiBoxYKpP67qOZu3jDz/nz8E
fzzkPkK9u1wKDN1a+fijgTrfOe6KlOIX4Y/vR5bKH+RJgaEvfrw/RveoPU/L
llL8Uvwx5UpX+vxLUrDvHnM2Kdcf6/vqKUeekQKj9oMe+KNH0PqpdjFSil+1
P36fkJpvuVwKlpPccuY2+KMkd3DlilVSaO2u3iz/4491VZ76j2Ol1N/pBeAV
jeOzbcKlFD/TAOQ7thh72kopfhCAbioXjgKk1K/6BODtkxc37ponpXk0IgDf
3j514i6577XmZ93M+AAcuEQncc4CKcXvaADWOn8Z1m4hpXkxNwBb2w+cem0m
BWvGoJUFoE9SqWL0KCn0Wpt/+3B1AM5I0nzyQF9K83hDADZX1nDPjpNCJrGP
JX8C8GfPq947B0mBmT5LLxBZPXzT0pFSmpfNAzHKtk59fD8pMHAth0DMXHC8
V1K7BL58JoMTiCZWQ6art0qAsTsHIwLxS0B5ResvCfVr8YF4CF/4aEkkwNir
20cDcWzGiKNRIgnoMoKVG4g/nAbO+vVBAmJmgWWBGFT876CVzyQUv+pAzLi+
IM4wXwLxE1PefFQE4rK1aVfgoYTi9ycQY3emFLIvSmAMkdd+ekEozPi01yJR
AkQ93ieYB2HS/W/i7nMSYORqGgSh+c4J2+cflABzvFXACUKbzt5vzyZIgLFj
/IggXLI+a827FAmc5vnGf4oLwk7+ZO1p6yW03mlBmGYyo2/wSgnMI/aqX24Q
xmx6OTCQ3B9wOObl7rIgHLAy/JVomQTcGUNdHYTXv9euSI+UUL+rCMKSoIK3
UnL/P3/8JwhXjVq8LAcksIghZN1gHJe5rOxfBwn17+bByHvywfuWlYT6YQhG
0w6tKsepEjBnDDcnGB3OTw7dM0sCKiKfVhHBKDoT1HNUR0LPH+KC8fC/Rb9M
J0iAkRvLtGD84PShcfU4CTDxsjYnGLP8PozoP0JC/XxZMPneIU5u2hLYTtqj
d3UwHoqy4FUMlQBDX/8ogtE6oMyx7IeY+ke1ELyxZVVaaouY+kfdEPRsOZ68
oe/fepuHoJNNZ3N7s5ieR9iEYExx5js9oRiqSDz044SgaLT4+EqRGIgbSXkT
FYLDree5nKwUwyr/PMHOuBCU+ukvtXotpn48LQR3Tat/v+62mOaJnBD8VTA8
fMgdMTDHUVPLQnBjlDJ+xQ0xPa+rCkHdLaFuuiVi6tcVIXioM+mNVqGY+ke1
UGzt8934epoYDjABUDcU+z3f/O3aATEw27O3eSja2e9d8/iYGPJyybAJxdqB
vqmVe8XAxFcLTii+XFc71+qomPrHqFC0auvvw94thhTGMMWF4oBPjca9U8UQ
wfjH1FAcsnOS/Z8VYmDadUdOKI6f2JJxbqWY1rssFB8VtP9CjhjYjH98G4rO
SflH48PF9DxWEYqnBuSOMvIVU7+vxsUjtgu31fqL4cQAYhi1uMiZxQpcaisG
og77V+hxMdaxJcHaXkz5dDwXd7c2FHKdxTCYaXAzLvaZM1WoQe7/xz+zudj5
p2KT33QxMJ+XClz82tp8qtBSDInMAY0zF1U9RiO+mIlhxVRCiGwubuVaXvs2
SQw6DAGFcrFHvb32/VgxPV+N4uIVgfnDouFiIGrM6lnPReHJHbXKfmJg6Ng6
not7Lw231RwmpucT+7iYLfwYv0ZXTPNWKpfoadKqpV0i6M0Q1BkuHje48aKy
TUT1JpeL34PC1qtXiGj9i8j8r8ruPeT9BQyhlHJx2LQ3r9e0iICJyyXPuDg1
/8pG6+ciiIu8u/5oNRebZoQPO/5SRPPLVy7ZD0QV74gofzdw0bBYLdu8XET5
/gcXHywdf+HJLRHNK2o8VLx7PfL3aRE82EUEsz8P9b9XfL95WQSM3C3Q42Gm
ybDX68j8//KAAQ8/XDwycE+JiJ7XmvHQoM1p7vp8EQhnkoAym4cdJbteBuwT
AdMuEUDmLymdsfuSCBh6znLm4dR1Ac7b0kRA2GCwlMPD7gFPhgTFiaj+h/Lw
4bD3fsXbRMDIVWckD1/nWvZakCCi52XreXi8WCJyCRfR85l4HgafPXa8I0YE
jF1i7eehRWy29sxYETBybJTKw7ODS07E+YmoXzjDw6dliWsd3EWU33J52M94
zt1ODxHNH0U8nH2jqA/HXgTEfWZ4lfJQx0/LOM5BBAydHXrGQ6MJnzQSbEU0
T9Xw0J4VMarRXwRM3Dz/lYeesbqH71uJgNkOYgUPoeTIYamFCEYzhukHDy0b
uxq9JovgMdl+HT3kvlEA54KBCBg6nj+Aj16Sj2UJJiKq53p8fG5pw9pjLIIF
DMAGfPyZ8yYmWUsE+kzDmvHxWPNuS1lfETxj+H82H88LF/Fi/whpvZGPxWPK
+tzuEtK848zHQMmrpRPbhVTPOHxsnrAwdVCPEJh4diCUjzdJ5Ev/LaT5LZKP
1iEVv0VtQpr31vPRPe/o7HffhPChgjRsHB/7V2Sk+7wV0jy6n4/s1JlTIz8L
ab5L4aPkUEvvuw+EtN5n+FjOSTYfVyOk5xe5fAw5taHGkFz/l1eL+Giwbv7n
CcVCYNojsYyP4tSlO6eeEUIuo6fP+Ghpf0+RUyqk9a7hoyt7cYxHlhA2MeMr
H4MusZaPyRRSf6fgY81e/pHJ54WgxRjYNj7eDVOXGZwWAhOnX/bwMfPQhbUL
UoW03gMEWOD8+3JcshDukPIJdQUY+yZHs+iIkOZNAwEGJMZ6JGwTwkACb4i5
ACPg9uWC9UKqX7MFOFW7PHNzjJDmLxTgu5LkRFm0kJ6/OwswL3FPdLrv33pz
BNg18kfT2BVC6r9CBfhiS/8heWFCYOLK2UgBvp3x4WWNl5D6lQ0ClFW4psW4
Cam/iSPX6v1a/B2E8N+/h/YJ8NL3j7a8BUI4SOLB8xQB9i6scvZFIfVrZwQ4
6dm5Nss5QnrekCdAzdFb1B9YCGm+LRLgk8rla72m/a13mQDbfUbWZU0UAkO/
s58JsCf97sF4SyHNszXkewc1LpIaCoGxNwXfBLg1LC74zBQhMPZ+v0KAH2zK
BWw9Ic1TbQL0mrkinW8gpHm3R4D/XLp+uP9QIcQwB9haYdhm43HrlpaQnufp
hmHSTs6f3O91FL/xYVim+e7xqx91QNSzZrp5GBobG8KYtjrqD2eH4ZRSq/CR
8jogbnOEC4ZhoS72zPpUB4z9G+8chg4sl1D91jpab04YjtFXvHlWXkfzGTcM
46SLN+9/VUfxiwxDPlvV78n/6uj55oYwVEvrvNnwuQ4YuBPjwpATHPx+7p06
mk/3heEM/W/nE+7VAUNX/dLCUJCSf6+9uI7idzoMfY5ETNj3oA6Y44XReeT9
ty0utN6qo//vKQzD7HKnlVvy6+A1I7hlZH5BL9b2U3W0v5+H4Ye0uQ7a2XU0
j9eEYXnDgxFph+rg/wD/Z95p
             "]]}, {
            Hue[0.37820393249936934`, 0.6, 0.6], 
            Directive[
             PointSize[0.006944444444444445], 
             RGBColor[0.922526, 0.385626, 0.209179], 
             AbsoluteThickness[1.6], 
             Thickness[Large]], 
            LineBox[CompressedData["
1:eJwtWXc81fsbV0lLVzIKTU0rK0R4HmSPrGOPc5xTkm66Xdp25aZdKCEqymgq
RZKVnXmGdU510zAqLaLl9/3ez+/zTy+vvuf4fp7387zHY2lQmOumyWJiYmOT
xMTofw/VrpQUTQyXjyRx2NZ9f8H856pBQ+pvys/92nb4SPpuqDrCl0zp5JeP
nY3kNw5vgyVxZenv9l4qf2uecVx6Whws+XZhlq0bD85sT2V5sPbD5v/Oa8j7
8LdFyKZgOCW1T7/AdBiKsgxfpDaxIN/U0/cOjIBvqfGFoX4bmFl0dW+dyneo
l3X2H5HXgy0rLmhYNU6AfGmWZeZuNah/KT0s4zMZRV4nBnc5LofzDnLH7FSn
Yv2ZNFQOWw466V7NzPFpuCH97p2L01fC+b9w3bGwmSgIXdYSHKIK9SpGZ5pg
NtoEuz1N+KgOj/9I1718Twq1Xh14J7lfE67OtFoRYS6Nd1IdU8aGtMDi6La3
P/LmYvybMPAo1YY6p02ms1/LoOsb9YbFBjoQIwxds9xRDs3058WkBWuD70IZ
4/MJ8iiYKmvw2VwfLDqSEu8Oz8MdkjsWZQvXAly6M8PCUwG/K43MvfFCF86a
aE52PqOIDHHjqc/Or4UCBfVbYd+VcGm+v8Bqnx4c9uE+6lu7EKP1FKeOfdOH
p/729dMyFmHCBhXe4dn6kBTkc/N052LMvwu6x1etA0ZmwY2uzCVobGDu9OeM
dWD890+Ti25LUdJ11ui0dn3IPBynvujTUjRRq/x1nLsOZFjVXLUcZRweTt5u
pW8AzzceP7fdfBlue2J7pfvnOohzsc2IGV2GbfYtHh7Z66H9tN9vi/zlWOAr
XPLltSlkSOeUVVqvQHfsfNybuB6k373mtP5Ygb67nrZfsTUDObohUlei0R6b
Ipc4M1h6IuIvJcdVuL5qs+DjXQuYFlQ76V+x1bhdUbFW87QlpKVTFb64Gree
mVs3Nm4F88U9/tBwVcFEVjUM+1v9v54quH+k/tixFFvYiNQNrqhi/ORFeZ46
TjD1ff+Zg55qaN+WItfb5whbxMJixUfUMG7pqdH297Zgab1zXCpPHTvvz3v2
XOQC9vvjNR2sNLDV0PeMvLsdeAxMkvD7roEp56cJP4+6g/roOdHZc2vw6H2O
eHebL0w3SWNk2mui3b+bhJzwADicrSIXPKGJM8vqDpzoCgUvw3v1u5y0UPq1
NvPMq01w5qp7emSuFkpKzmljvwuHJ8FdVEm0UErZSu/vxF3wm7dnYKWLNj55
dSNsRX0YUE+PSRZoY/8FkaFgWxRsnZKh3zaujfHjP76uvxkJ2TtMZna66WCQ
o63x/JBIgtdlHXwlo1J8Y2MsKJZphEb81EG7w8blhnWxsOOgzj5fD10c2l4c
tWLzP3BoyKV4UY4unlQ9PtG36SgICz3qxCd00crzQZJL1VH4YWCuUOa4Fltr
lmeKbp0EtQT57pZra9E9u6bjafApMs+ja3FS+Wem6OwpyOJKGP3prIeNk2Iw
bDQZ/hv/fD1M0nU/NjUgBWZPpr5hXA81z8KjmUWpYBXW5LPQTR/j73LS7zcl
QZyTUv+9S/rUvPHWSPWch0el1PmhjxxNFHyYdR7mxlc0XmIY4Ckj5e1PmBmw
avD59E3ZBvi69O2hz6aZEORJTeBvA/zmbHJ3/Z6LQFUrZIrjOjTce7jy5LcM
6LxCFezaOlRmTSr4LpkJa0IjHD6KGaJ0ts7gkd+ZpJ82GmKWlLKKwfZLEAl6
AQ/zDPFfUdXe2TmX4JZYSaffmCGOrqi99z3yEvT/6V3AdjVCyfqBbaUXrgBS
j9teN8JXmSYqkyuvEPx+GOH3FPuQyKpsuM6Om/bFfT2++8xWvB2XA9RtLO9f
WY8NXHnOhSs5pN6/1uPKytGy6JKroDFecybQwRh9JFsTVx7LJfW+aox/1h1p
zuVcBRpeBzETHEgc2vRRPA/o15faaIKzX468i5ydBxTagsFcExy+oVBVHpgH
1v/uk735zQTPfL01dYZaLqm3iyk+EPjOuj6eB3Q3XigwxYurBl6XMwvgwwGq
AN9NUWl5fPn7z3mwgT7ugAouTw7VdBeATwF1IeraZaFfOrsnXYckekB/AX62
99ggsfQGfI/a+ihcDXH7JLF9V2bcALr9BK6Ic/mWm4ZP3QCtlJ9BDdGIzwQf
uHzvW1BqKzlZ7Rqi85dZqx5vug2bbpyYsYiHWLpTXsZ79234yLyYG/0DMefj
1IIp2bch/cmS2ztXm+E/CUef1U+5A+t+fFTYxTBDQRhr8JttIVTfpAA7YIYZ
f14/HGpSCGF0A+WZ4ceORbzlKYXwnSqversZjtvm/fxQUgj59Bf8NkPXDBmj
UO27YMZ83aasZo4FGcXlZ/XvQrty73iUqzlu3+waviXqLhw47D9pZ7Q5lm0U
L4rMvAtU92dxr5rjfK/NSxaU3oXCjOFrtVxzlIuWGAtZUwQbeeXSjWIWeDvV
96jx5CJ4nlJktHK1BRYoaeT4HiiCxO9UAzAsMG5V1adHpvdB9iaF2AEL7Fkh
SqgqLIIK6cb+P/MsUHiJI1Q8ex/sa7oTWtsscIZHh4b28ftAidOnjl8WuEaT
o7256D6c205dWHUDNtXM+RkX/wCU6eO6Ae8eWRax8NADaDlEEVb0Buw2WNwc
uq6Y8NXVDVjy9HDHSscSGAmjEONuQKsT8plFlsWQ8/JddbCYJZ45mTxS/riY
4LfKEtMX9MwRO1EMVHW2PnK3RKfwkc87NpQQ/A5Y4qPFrPiokw9Bmj55llh7
/N6GO7ceAn09WYEltqv0zPdOe0jw+2WJ13alNmg8KIVXAX8vDVG1wvOe43GT
75US/Fys0ORnES/6fSkspgksygpXJNdueS5RRviiwAp1Sn0j/lhSRviFa4Xy
EkO3NWaWwecOx6A5YtYYMOpkvff9I4LfKmtk/9GwdI/bYzJv7tY4VHI+TrS5
DB5c52tX7rfGl4n54dheBu59OWlPcq1xzWGfg+ckymHCavWVB3xr7I0bmVyw
spzg98saa4+kPJFOLafZw1ZS1QZnO3xkvOFUEPxcbDDSVvwZb7Ac/G0uuP4V
ZYM5M6fLzDhQAdOvL/DhFNhgXskTsy1VFQS/Dhu0kkpcYDatkvDThA1uCX1R
az1cQfBbZYtjp79fuadWCZR6aE93t8X0KOOh/SaVRG9jbZG57+KeaM1Kwl+5
tvi3vWHwdZ9KcDA4Ysbk22K9dqVC4d5KEAyef1H50xZNVXSnZOtWEX5QsUM7
5pay5mVVhL9d7DBiaLX8gdFKeEADHGWHxgqXIt9eqvq/XtnhzGL2I2etKqJH
HXao6GC5VqKvCk5Wjaz2m7BDuWCRpLChChR2Ta0vW2mPUgf3uBcYVwPdzrfd
7LEgt+C93PFqCJpDdWSMPVrv+Lx04ko1/KTaY2quPa566ivWza6G87QA8O3R
Rr2BOfGxGrTpAv60Rwl/sZMu+55AiymFsIoDvky+2t0T/ARoumd6OGCFuFYq
Y9UTmL7p6/3rkQ74JtR/TTH7CVxNowgl3wGfpGqkH5xdA1r0wHY44I4bP2el
rar5vz464KuEq7Wdx2tIvdUdUXXy7ZDi8Bqg1PGbm5sjRl1ZM1yZVUPqHeOI
t+oufSi/UAOONIFdc8SvC08vHL1dA/THr/Mc8epl7dDhy7UQ3oPXZv90RGbY
ijt90rWw2JRiMBUnVJjznLlZVAtl4WcphnXCkwmXe+sTa4FBn0gn7NW5xzv/
qRY+H11R7pXvhIb99ps+atXBMdqutjthKVPxqkVaHVDduunGbyccnXUzjpNe
R+qtthH/2H/rw4Y/6oHdoJny03UjPo/vM1fuqwMx+sRsxNGzN49mnakHSl0y
Wdc2otRA8y/JY/VgtHIPVaKNmKl7VU7qYz0M0vcRc8aEdb42Ux7WQ/EiakBl
nfGWus22VQn1MI3mR1Vn1EtYlCsfVQ9uqhRCps44antaXDm/Hi5b3v/yy90Z
6y6Fyz/TbYBgugBbnFHOQvaaAqcBTFyoiYt2xoAHV2suVDfAf3Y82RlzJcNf
XG5sAB/O+ucb85xxx3yMODDSAP+9XrkzXlsksdnQoPH/fOaMF9z63hWrNRI/
P+CMbI7U7ju7G4lfEnPBo3/YnHGd00T4WdYFP12aM72iqhE0aEJXdcEo3WCz
zO5G2Hf593FnUxeclnxxsYSgEerL3ph3uLugziux5FtaTST/hLpg5tuB6aFG
TUCpCUWRLnjf7EjMcWiCte9mntqf7ILenqnFjn5NJD/kuWBT+fWcBQ+boPWb
W19OuQv+EO/T8171FBb034t14lLvs6HyaMOHJuIHB1ywlfcjTGHHU+I/xFxR
Yd6pVhvLpyAu9ebIdxlXLGQ+vPPPnaek3qqu+Om6+ZY17U8hS1FTtNzUFYst
B/T8ap/CB715lEV1xZU7NYuSdjUT/gx1RUZrd0lMUDNI2lLfEOWKUr5TG38q
NZN6J7tipfGhLfIpzUDb27FcV+zrMvzKqWom9S6nvo/9fpfjRDM0UXbnC98V
NS8qzqovayZ+bsAVV5lusfXc2AIsSt6XibnhiX0Cw+emLXCTko+nMm5o/ftI
2wLzFvhJyZujqhvamPxz01SmFdp7qYFEN3y6RP71MflWoOHa4+6GL/p0DGaV
tcDwB+psdcO/NrbfqpZtBUrdHmdGuaFGu5xBknQrTKEFJtkNNybWXY7f1kr0
OdcNlz3eZ1vR1QoXKfm2L3fDsO0yZouutAKlRnY1fDccNFEa2SvWRvRqgPr+
j/Nd10W1Am2Pv0244Qepl65ug61A2+EsGXd0mjoxtWxuG9FfVXdsZE0yd1vZ
Bvspe3aeSktoNm3/C+M2gp+7O5akGujf2NkGcvQAbHXHGJUFyecPtUEvRQ/h
Ue7YG+/jcii2DVb7UYya5I5qy18p/XumDSaOO1uFFbjjy0+7jPSEbSRflLvj
4cpEY4eaNlhw6dizFL47uqbkahU8bwPaDloPuKNpX7R48HAb0fMJd9z5eG7d
rzntMJVuaHkGSt/WeHtIvp3gp8JAlb3ZJy/IthO/jwws3plUeArbid67M7B8
hrKCkV47PKbGIWkrg6pn+KYmv3aYRNGhTRQD42MnxQbvbSf1TmLgacYsVfek
dqBu14MFDBQLfhTXntEOf9KG5jEDj3Zk96bEtwPljjVC+QzcdbnzbDWvHaZ9
2fBLaYCB/Pb+XfNK24FKh4UZEwxsPb/8htlEO6gj1dHyHrhmyaLyqLF2+EQL
jooHil7VCkrmdoANPRDogWF5i1zSVTuA/viwG/W8gsIufcsO4j+2euA/bbvd
Hqp3ED8d44Eysf6V9nEdQI9nWpIH/tIZjT5k2kH0uMADtwcrmUTFd8DZQPXx
msceOGfszhyb4x0wRMmrMd8DN6wOvvk9uQNu79xy+n2/B/6oVLU+f7KD4Dfh
gSfV7/l6SXCBLk+/nCfO//OZU3FFB1xIpY6KJzXfljfn8TqAHk8Z9MR/Frw7
zmvrgLW0QXPzRFHAqbNGKlygx8tyqydq+GTP48pywYsWiBhPLCjSzb39uwOo
4RoJS/LEuIPOuWPUz7Qcv8n3xM3vB5J1dLhgTAv4Y08ci2vRmR3LJf6NTz3/
tnC2lDkXmNT1zgx54pWeXQenMLiwQiI22WLCE61qI0rkk7gkP8l54Y5+Udab
NC7BT8UL6+oOLCrN4sI8+6g7r8ALvVcZ/LLP5pJ84+GFivcLp7id4hL8tnph
UOUjD9ebXDi4lyLcGC+0PPVonRWfS/BL8sJbP48V+onziB/M90LJ6QeMo95z
CX6PvXDB0Zd35ojxCH48L8zzMn7bt5ZH/NaQF4bXJWdd0+AR/Ca88PsS1xHp
X9R9yqmKyXljzcjFXeu9eEChdQBUvHHVYk2HQuARfwjelH9WNE3bxgOabg08
vPGcpXtcYDyP4Bfijc0np8buO8ADmr6CYryRb9joHpnKI/gleeOW6qGt2jk8
sPyldOlYvje+V4o9aFHCA1rt/6j0xu06W86a8XgEP543GgnTXawl+KC53DFv
3ZA33mMWgfAXD7784u0Z+O2NJ1KsVwxyecTfyfmgw/uscVtpPsFPxQfvz1rb
7ObHJ/iBDwZtvhMZtplP/KqHD552vPx6RwCf5NEQH7x2LFluiScfXP8a/Vc3
xgez330I8/PgE/zO+lD+Nqmgz4ZP8mK+D6bbJhS+3cUHY9qgVfhguUvPS8MS
PkzaeavkFM8Hrzy2XRuSwyd5fMgHtVrYkw+c4kMGZR9Lf1O/z7eveUcBH+jH
18r54uyd2/jeJ/kkL6v5orLnMuaLy3yg4QoGX2y0Gf87oooPz0TUYfjiwsD4
9eK9fKDtzokQX9TK1vqUncsnfi3GF/1Oz6+eMlcAtL0qOeuLI+Vpeuu/8UGW
Fqx8X1z3Cc/80BDAK/qCFb6454Hy0mIUEPx4vhh/eZfJ3mgBxCxLau8d9EXD
b68vRmwWEPx++2JDIffepAQBKFHyKiHnhxs+nd46fFYAlHp0J6j54dxtO/K/
nRMALVda4If7HcJfrS8QAL3eKmT44W6By2uXpwKg7VhQiB9+YZyY1lAogEyW
Z4ww2g9tBBJnxqj//6/eKX5otNeae/q5AAwpeyWR74eHAyJPOPEFMOvU/uZD
FX5ou3HNkllCATjRhprnhys3RXjkfRQQvzvoh1Hi/OAZgwLij3/74XDmNZ6c
bieY0YQs64+BV23ixtZ2Ev+u5o/283pUDKmf//PD4I9/F4gph3h2ghptuBn+
GP2Vy9ZY1QkfKfk0CPHHsXputNvZTrJ/iPbHW5e2uH440Am03Gim+KPCH79e
DuzsBDpeduX5o80xN7mz1zuJn6/wx+dTGkxGL3dCFNUek3n+uNN+2CXtcCfQ
9HVw0B+DOhRuu3/rJP5RLAC9Fqj9eam5k/hH2QA0uJPqF5XaSeqtFoCtC1BH
rbCT7CNMAzC85EPHp55O4FLx0IsRgBuyqgUNvE6g3EhSe2gAfnF1VtJd3AXb
vQvYcdEBmN+qvL9Ps4v48ZQA9MhI2HFIpYvkibwA3HbLeKGhahfQ66g1FQE4
Ps6122DTRfZ13ACcvN6Dq6HfRfz6YADWLPy7O1S9i/hHsUDUvXifFbGjC47T
AVA2EOdODEXvu9IF9HhOVgvEg2/s9M1PdkFBPnVMA3Fle8BjF58uoOOrOiMQ
WeufWmhHdBH/GBqIz757BiZGdkESbZiiA3Hg34l439guCKH9Y3IgjifWr35f
2wV0u8bmBaKcQ8ucc4IuUu+KQFzgtiTd8VkXuNP+URCIEaaZ6Xepn//bxw4G
ouqLQvtGfhfx+2JM7C/8q2BMvBvSZlGGcSYTX72sk1/zswsodTi6TY6J6QZi
M48s7yZ8upiJFza2cU2ndoMU3eCqTNx6Z7+nr2I34R89JupqHrRYYN0N9Osl
AxObXw6F7gnqhiP0gsaOiTNsPhtNceyGbWsoQnRnottXwyeesd0gQxNQIBMZ
v/sDCk27yX41lInGhTP049Z2A6XGLhPhTHRZstypf3s30HRsHMPE1t05sSoJ
3WQ/kchEc8VELeFAN8lbyUzcvvv9k5nZ3TCZJqgsJmpzB7oKc7uJ3uRT79fS
eVOvr5vUv4iJi1sSS36kdUMhTSjlTHwdGS2pWtoNdFwubWRihmv/lAVvuyF6
66Pwszwmprol9ksJu0l+ec5ElafStxZq9hD+HmLiwTSZltHX3YTvvzLx0oDG
vcdrekheEWPhvnHLSesDeqAynhLMGSxc5HjxRL1BD9Byt16Oheu8prK3KfWQ
PLCEhTI7w9ae39BD9rWqLLy1uiTCVqIHXupSAUWPhZWqkzYpWPUA3S4hwEJ7
h9QdfaY9QNNzjh0Lg/i9sUtDeoBiA6k3DBayDBa9Yh/vIfofyMIOpew3+lU9
QMvVj60sdL59zuWofw/Zl4WzsOaDpX9cew/Zz8SwcLhs3/ek3B6g7ZLLURaW
6KlM/RLfA7Qcr0hmYVurVL3Ktx7iF7JY+Cnz5sjiVz2E3/JZKMt4dHXLlx6S
P4qo98tzXG2n1AuU+7zgWs7CJX231NIGe4Cms5ONLBR3MhmO+thD8hSfhdrV
R3xmlPUAHTevPGdh8O2RLV+Ve4Eeh1eDLBzJ7TCqcOoFRdowfWWhicJ+xX+W
90ItNX7jEyyMa9mmeXF/L9B0bDQrCIPtAkospHuJnssF4eHkh7Ex1PPraYCX
BOGR6rk8IbsXFtENqxqEC+y3GdVn9EIjzf96Qfgi7Plfjyp7Sb0xCFXWL77Q
ntlL8o5dEJ6UN+N8iO8lesYIQss8C8/v0b1Ax7PjgUE4lDcaXRnRS/Lb1iBU
bpyy5diTXpL3woOwqa7z9+4HvdDTQjVsdBAuvMaabJTcS/Lo0SD8khXRrsPv
Jfkuifr97nNzYmYLSb2zgpAhIRC0v+4l+4v8IDxtP9es+U4vyatFQfhhkmZK
xmQh0O1xpCIIS83zXyhqCCGf1tPGIOx+/N6gf5KQ1JsfhJ12vvez9YWwmz7P
g/C41uX6O0uFxN8NBmHzY3WUpD4/kzawI1Q9/8lnlqwTAh2nmyeo98naKjfp
opDUexYbN6mkKa90EcJDqnwvZdk4WL6nfN0uIcmbS9i49Ni4T1KcEGZT8Aao
sdExpHRtNEdI9EuPjZ6evueKTwlJ/kI23jaeda6jUEj273ZsnBclujivXEjq
zWBjcevgqrTLQuK/AtnIvm8XmtwqBDquXNrKRteqr0vzy4TEr0SwcYXT5ZLD
PULib6LZmGL00gIyhfDfn4cS2XisTb3iwTMhnKDiQVMSG6FlWdKsL0Li17LY
mFnTMNYlLiL7hgI2ruUPFvisFpF8W8TGG6IpfxV0/L/eFWxkSBuWFQSIgKZf
vUY2ntC/7CG7TETyLJ+Nejk5PJkFIqDtTeELNnar/1789LMQaHt/dJCN3G03
ZHoNRCRPjbCxujopodZDRPLuBPU+hn4/8yxFsJ9eYM/koNbikcbZniKyz5Pl
YPIR/vavCSKC32IONsl0lkpTn6fUk6+txsG1IsHx0nwR8Yd6HJx2wnWQkS4C
ym3Os0cO1ueeGj8SIwLa/i224+AzLa3T46EiUm8GB0ElJDiuUETyGZOD904I
1H+KRAS/rRzcKFK9l/FWRPabERzstoy6OD9JBDTcR6I52Bed8EqpX0TyaSIH
221DL99tFAFNVxIpHPRv2acV+lxE8MvkoGeG9v4pGSKg1wuKBRwUdXVUWH8T
kb/33OOgsv/pyKXvRdBGC24FB/8ek0kMW/aM9HcTB/ekzv408U5E8jifgw81
bRWzbJ7B/wBbqb1Y
             "]]}}}, {{}, {}}}, {
        DisplayFunction -> Identity, DisplayFunction -> Identity, AspectRatio -> 
         0.5, Axes -> {True, True}, AxesLabel -> {None, None}, 
         AxesOrigin -> {0, 0}, DisplayFunction :> Identity, 
         Frame -> {{True, True}, {True, True}}, 
         FrameLabel -> {{None, None}, {None, None}}, 
         FrameTicks -> {{Automatic, Automatic}, {Automatic, Automatic}}, 
         GridLines -> {None, None}, GridLinesStyle -> Directive[
           GrayLevel[0.5, 0.4]], ImageSize -> 400, 
         Method -> {
          "OptimizePlotMarkers" -> True, "OptimizePlotMarkers" -> True, 
           "CoordinatesToolOptions" -> {"DisplayFunction" -> ({
               Identity[
                Part[#, 1]], 
               Identity[
                Part[#, 2]]}& ), "CopiedValueFunction" -> ({
               Identity[
                Part[#, 1]], 
               Identity[
                Part[#, 2]]}& )}}, PlotLabel -> FormBox["1", TraditionalForm],
          PlotRange -> {{0, 990}, {0, 1.05}}, PlotRangeClipping -> True, 
         PlotRangePadding -> {{0, 0}, {0, 0}}, 
         Ticks -> {Automatic, Automatic}}], 
       FormBox[
        FormBox[
         TemplateBox[{"\"chain\"", "\"oxo\"", "\"A\"", "\"B\""}, "LineLegend",
           DisplayFunction -> (FormBox[
            StyleBox[
             StyleBox[
              PaneBox[
               TagBox[
                GridBox[{{
                   TagBox[
                    GridBox[{{
                    GraphicsBox[{{
                    Directive[
                    EdgeForm[
                    Directive[
                    Opacity[0.3], 
                    GrayLevel[0]]], 
                    PointSize[0.5], 
                    RGBColor[0.368417, 0.506779, 0.709798], 
                    AbsoluteThickness[1.6], 
                    Thickness[Large]], {
                    LineBox[{{0, 10}, {20, 10}}]}}, {
                    Directive[
                    EdgeForm[
                    Directive[
                    Opacity[0.3], 
                    GrayLevel[0]]], 
                    PointSize[0.5], 
                    RGBColor[0.368417, 0.506779, 0.709798], 
                    AbsoluteThickness[1.6], 
                    Thickness[Large]], {}}}, AspectRatio -> Full, 
                    ImageSize -> {20, 10}, PlotRangePadding -> None, 
                    ImagePadding -> Automatic, 
                    BaselinePosition -> (Scaled[0.1] -> Baseline)], #, 
                    GraphicsBox[{{
                    Directive[
                    EdgeForm[
                    Directive[
                    Opacity[0.3], 
                    GrayLevel[0]]], 
                    PointSize[0.5], 
                    RGBColor[0.880722, 0.611041, 0.142051], 
                    AbsoluteThickness[1.6], 
                    Thickness[Large]], {
                    LineBox[{{0, 10}, {20, 10}}]}}, {
                    Directive[
                    EdgeForm[
                    Directive[
                    Opacity[0.3], 
                    GrayLevel[0]]], 
                    PointSize[0.5], 
                    RGBColor[0.880722, 0.611041, 0.142051], 
                    AbsoluteThickness[1.6], 
                    Thickness[Large]], {}}}, AspectRatio -> Full, 
                    ImageSize -> {20, 10}, PlotRangePadding -> None, 
                    ImagePadding -> Automatic, 
                    BaselinePosition -> (Scaled[0.1] -> Baseline)], #2, 
                    GraphicsBox[{{
                    Directive[
                    EdgeForm[
                    Directive[
                    Opacity[0.3], 
                    GrayLevel[0]]], 
                    PointSize[0.5], 
                    RGBColor[0.560181, 0.691569, 0.194885], 
                    AbsoluteThickness[1.6], 
                    Thickness[Large]], {
                    LineBox[{{0, 10}, {20, 10}}]}}, {
                    Directive[
                    EdgeForm[
                    Directive[
                    Opacity[0.3], 
                    GrayLevel[0]]], 
                    PointSize[0.5], 
                    RGBColor[0.560181, 0.691569, 0.194885], 
                    AbsoluteThickness[1.6], 
                    Thickness[Large]], {}}}, AspectRatio -> Full, 
                    ImageSize -> {20, 10}, PlotRangePadding -> None, 
                    ImagePadding -> Automatic, 
                    BaselinePosition -> (Scaled[0.1] -> Baseline)], #3, 
                    GraphicsBox[{{
                    Directive[
                    EdgeForm[
                    Directive[
                    Opacity[0.3], 
                    GrayLevel[0]]], 
                    PointSize[0.5], 
                    RGBColor[0.922526, 0.385626, 0.209179], 
                    AbsoluteThickness[1.6], 
                    Thickness[Large]], {
                    LineBox[{{0, 10}, {20, 10}}]}}, {
                    Directive[
                    EdgeForm[
                    Directive[
                    Opacity[0.3], 
                    GrayLevel[0]]], 
                    PointSize[0.5], 
                    RGBColor[0.922526, 0.385626, 0.209179], 
                    AbsoluteThickness[1.6], 
                    Thickness[Large]], {}}}, AspectRatio -> Full, 
                    ImageSize -> {20, 10}, PlotRangePadding -> None, 
                    ImagePadding -> Automatic, 
                    BaselinePosition -> (Scaled[0.1] -> Baseline)], #4}}, 
                    GridBoxAlignment -> {
                    "Columns" -> {Center, Left}, "Rows" -> {{Baseline}}}, 
                    AutoDelete -> False, 
                    GridBoxDividers -> {
                    "Columns" -> {{False}}, "Rows" -> {{False}}}, 
                    GridBoxItemSize -> {
                    "Columns" -> {{All}}, "Rows" -> {{All}}}, 
                    GridBoxSpacings -> {"Columns" -> {{0.8, 0.5}}}], 
                    "Grid"]}}, 
                 GridBoxAlignment -> {
                  "Columns" -> {{Left}}, "Rows" -> {{Top}}}, AutoDelete -> 
                 False, GridBoxDividers -> {
                  "Columns" -> {{None}}, "Rows" -> {{None}}}, 
                 GridBoxItemSize -> {"Columns" -> {{All}}, "Rows" -> {{All}}},
                  GridBoxSpacings -> {"Columns" -> {{0}}, "Rows" -> {{1}}}], 
                "Grid"], Alignment -> Left, AppearanceElements -> None, 
               ImageMargins -> {{5, 5}, {5, 5}}, ImageSizeAction -> 
               "ResizeToFit"], LineIndent -> 0, StripOnInput -> False], {
             FontFamily -> "Arial"}, Background -> Automatic, StripOnInput -> 
             False], TraditionalForm]& ), 
          InterpretationFunction :> (RowBox[{"LineLegend", "[", 
             RowBox[{
               RowBox[{"{", 
                 RowBox[{
                   RowBox[{"Directive", "[", 
                    RowBox[{
                    RowBox[{"PointSize", "[", "0.006944444444444445`", "]"}], 
                    ",", 
                    InterpretationBox[
                    ButtonBox[
                    TooltipBox[
                    GraphicsBox[{{
                    GrayLevel[0], 
                    RectangleBox[{0, 0}]}, {
                    GrayLevel[0], 
                    RectangleBox[{1, -1}]}, {
                    RGBColor[0.368417, 0.506779, 0.709798], 
                    RectangleBox[{0, -1}, {2, 1}]}}, DefaultBaseStyle -> 
                    "ColorSwatchGraphics", AspectRatio -> 1, Frame -> True, 
                    FrameStyle -> 
                    RGBColor[
                    0.24561133333333335`, 0.3378526666666667, 
                    0.4731986666666667], FrameTicks -> None, PlotRangePadding -> 
                    None, ImageSize -> 
                    Dynamic[{Automatic, 1.35 CurrentValue["FontCapHeight"]/
                    AbsoluteCurrentValue[Magnification]}]], 
                    StyleBox[
                    RowBox[{"RGBColor", "[", 
                    RowBox[{"0.368417`", ",", "0.506779`", ",", "0.709798`"}],
                     "]"}], NumberMarks -> False]], Appearance -> None, 
                    BaseStyle -> {}, BaselinePosition -> Baseline, 
                    DefaultBaseStyle -> {}, ButtonFunction :> 
                    With[{Typeset`box$ = EvaluationBox[]}, 
                    If[
                    Not[
                    AbsoluteCurrentValue["Deployed"]], 
                    SelectionMove[Typeset`box$, All, Expression]; 
                    FrontEnd`Private`$ColorSelectorInitialAlpha = 1; 
                    FrontEnd`Private`$ColorSelectorInitialColor = 
                    RGBColor[0.368417, 0.506779, 0.709798]; 
                    FrontEnd`Private`$ColorSelectorUseMakeBoxes = True; 
                    MathLink`CallFrontEnd[
                    FrontEnd`AttachCell[Typeset`box$, 
                    FrontEndResource["RGBColorValueSelector"], {
                    0, {Left, Bottom}}, {Left, Top}, 
                    "ClosingActions" -> {
                    "SelectionDeparture", "ParentChanged", 
                    "EvaluatorQuit"}]]]], BaseStyle -> Inherited, Evaluator -> 
                    Automatic, Method -> "Preemptive"], 
                    RGBColor[0.368417, 0.506779, 0.709798], Editable -> False,
                     Selectable -> False], ",", 
                    RowBox[{"AbsoluteThickness", "[", "1.6`", "]"}], ",", 
                    RowBox[{"Thickness", "[", "Large", "]"}]}], "]"}], ",", 
                   RowBox[{"Directive", "[", 
                    RowBox[{
                    RowBox[{"PointSize", "[", "0.006944444444444445`", "]"}], 
                    ",", 
                    InterpretationBox[
                    ButtonBox[
                    TooltipBox[
                    GraphicsBox[{{
                    GrayLevel[0], 
                    RectangleBox[{0, 0}]}, {
                    GrayLevel[0], 
                    RectangleBox[{1, -1}]}, {
                    RGBColor[0.880722, 0.611041, 0.142051], 
                    RectangleBox[{0, -1}, {2, 1}]}}, DefaultBaseStyle -> 
                    "ColorSwatchGraphics", AspectRatio -> 1, Frame -> True, 
                    FrameStyle -> 
                    RGBColor[
                    0.587148, 0.40736066666666665`, 0.09470066666666668], 
                    FrameTicks -> None, PlotRangePadding -> None, ImageSize -> 
                    Dynamic[{Automatic, 1.35 CurrentValue["FontCapHeight"]/
                    AbsoluteCurrentValue[Magnification]}]], 
                    StyleBox[
                    RowBox[{"RGBColor", "[", 
                    RowBox[{"0.880722`", ",", "0.611041`", ",", "0.142051`"}],
                     "]"}], NumberMarks -> False]], Appearance -> None, 
                    BaseStyle -> {}, BaselinePosition -> Baseline, 
                    DefaultBaseStyle -> {}, ButtonFunction :> 
                    With[{Typeset`box$ = EvaluationBox[]}, 
                    If[
                    Not[
                    AbsoluteCurrentValue["Deployed"]], 
                    SelectionMove[Typeset`box$, All, Expression]; 
                    FrontEnd`Private`$ColorSelectorInitialAlpha = 1; 
                    FrontEnd`Private`$ColorSelectorInitialColor = 
                    RGBColor[0.880722, 0.611041, 0.142051]; 
                    FrontEnd`Private`$ColorSelectorUseMakeBoxes = True; 
                    MathLink`CallFrontEnd[
                    FrontEnd`AttachCell[Typeset`box$, 
                    FrontEndResource["RGBColorValueSelector"], {
                    0, {Left, Bottom}}, {Left, Top}, 
                    "ClosingActions" -> {
                    "SelectionDeparture", "ParentChanged", 
                    "EvaluatorQuit"}]]]], BaseStyle -> Inherited, Evaluator -> 
                    Automatic, Method -> "Preemptive"], 
                    RGBColor[0.880722, 0.611041, 0.142051], Editable -> False,
                     Selectable -> False], ",", 
                    RowBox[{"AbsoluteThickness", "[", "1.6`", "]"}], ",", 
                    RowBox[{"Thickness", "[", "Large", "]"}]}], "]"}], ",", 
                   RowBox[{"Directive", "[", 
                    RowBox[{
                    RowBox[{"PointSize", "[", "0.006944444444444445`", "]"}], 
                    ",", 
                    InterpretationBox[
                    ButtonBox[
                    TooltipBox[
                    GraphicsBox[{{
                    GrayLevel[0], 
                    RectangleBox[{0, 0}]}, {
                    GrayLevel[0], 
                    RectangleBox[{1, -1}]}, {
                    RGBColor[0.560181, 0.691569, 0.194885], 
                    RectangleBox[{0, -1}, {2, 1}]}}, DefaultBaseStyle -> 
                    "ColorSwatchGraphics", AspectRatio -> 1, Frame -> True, 
                    FrameStyle -> 
                    RGBColor[
                    0.37345400000000006`, 0.461046, 0.12992333333333334`], 
                    FrameTicks -> None, PlotRangePadding -> None, ImageSize -> 
                    Dynamic[{Automatic, 1.35 CurrentValue["FontCapHeight"]/
                    AbsoluteCurrentValue[Magnification]}]], 
                    StyleBox[
                    RowBox[{"RGBColor", "[", 
                    RowBox[{"0.560181`", ",", "0.691569`", ",", "0.194885`"}],
                     "]"}], NumberMarks -> False]], Appearance -> None, 
                    BaseStyle -> {}, BaselinePosition -> Baseline, 
                    DefaultBaseStyle -> {}, ButtonFunction :> 
                    With[{Typeset`box$ = EvaluationBox[]}, 
                    If[
                    Not[
                    AbsoluteCurrentValue["Deployed"]], 
                    SelectionMove[Typeset`box$, All, Expression]; 
                    FrontEnd`Private`$ColorSelectorInitialAlpha = 1; 
                    FrontEnd`Private`$ColorSelectorInitialColor = 
                    RGBColor[0.560181, 0.691569, 0.194885]; 
                    FrontEnd`Private`$ColorSelectorUseMakeBoxes = True; 
                    MathLink`CallFrontEnd[
                    FrontEnd`AttachCell[Typeset`box$, 
                    FrontEndResource["RGBColorValueSelector"], {
                    0, {Left, Bottom}}, {Left, Top}, 
                    "ClosingActions" -> {
                    "SelectionDeparture", "ParentChanged", 
                    "EvaluatorQuit"}]]]], BaseStyle -> Inherited, Evaluator -> 
                    Automatic, Method -> "Preemptive"], 
                    RGBColor[0.560181, 0.691569, 0.194885], Editable -> False,
                     Selectable -> False], ",", 
                    RowBox[{"AbsoluteThickness", "[", "1.6`", "]"}], ",", 
                    RowBox[{"Thickness", "[", "Large", "]"}]}], "]"}], ",", 
                   RowBox[{"Directive", "[", 
                    RowBox[{
                    RowBox[{"PointSize", "[", "0.006944444444444445`", "]"}], 
                    ",", 
                    InterpretationBox[
                    ButtonBox[
                    TooltipBox[
                    GraphicsBox[{{
                    GrayLevel[0], 
                    RectangleBox[{0, 0}]}, {
                    GrayLevel[0], 
                    RectangleBox[{1, -1}]}, {
                    RGBColor[0.922526, 0.385626, 0.209179], 
                    RectangleBox[{0, -1}, {2, 1}]}}, DefaultBaseStyle -> 
                    "ColorSwatchGraphics", AspectRatio -> 1, Frame -> True, 
                    FrameStyle -> 
                    RGBColor[
                    0.6150173333333333, 0.25708400000000003`, 
                    0.13945266666666667`], FrameTicks -> None, 
                    PlotRangePadding -> None, ImageSize -> 
                    Dynamic[{Automatic, 1.35 CurrentValue["FontCapHeight"]/
                    AbsoluteCurrentValue[Magnification]}]], 
                    StyleBox[
                    RowBox[{"RGBColor", "[", 
                    RowBox[{"0.922526`", ",", "0.385626`", ",", "0.209179`"}],
                     "]"}], NumberMarks -> False]], Appearance -> None, 
                    BaseStyle -> {}, BaselinePosition -> Baseline, 
                    DefaultBaseStyle -> {}, ButtonFunction :> 
                    With[{Typeset`box$ = EvaluationBox[]}, 
                    If[
                    Not[
                    AbsoluteCurrentValue["Deployed"]], 
                    SelectionMove[Typeset`box$, All, Expression]; 
                    FrontEnd`Private`$ColorSelectorInitialAlpha = 1; 
                    FrontEnd`Private`$ColorSelectorInitialColor = 
                    RGBColor[0.922526, 0.385626, 0.209179]; 
                    FrontEnd`Private`$ColorSelectorUseMakeBoxes = True; 
                    MathLink`CallFrontEnd[
                    FrontEnd`AttachCell[Typeset`box$, 
                    FrontEndResource["RGBColorValueSelector"], {
                    0, {Left, Bottom}}, {Left, Top}, 
                    "ClosingActions" -> {
                    "SelectionDeparture", "ParentChanged", 
                    "EvaluatorQuit"}]]]], BaseStyle -> Inherited, Evaluator -> 
                    Automatic, Method -> "Preemptive"], 
                    RGBColor[0.922526, 0.385626, 0.209179], Editable -> False,
                     Selectable -> False], ",", 
                    RowBox[{"AbsoluteThickness", "[", "1.6`", "]"}], ",", 
                    RowBox[{"Thickness", "[", "Large", "]"}]}], "]"}]}], 
                 "}"}], ",", 
               RowBox[{"{", 
                 RowBox[{#, ",", #2, ",", #3, ",", #4}], "}"}], ",", 
               RowBox[{"LegendMarkers", "\[Rule]", 
                 RowBox[{"{", 
                   RowBox[{
                    RowBox[{"{", 
                    RowBox[{"False", ",", "Automatic"}], "}"}], ",", 
                    RowBox[{"{", 
                    RowBox[{"False", ",", "Automatic"}], "}"}], ",", 
                    RowBox[{"{", 
                    RowBox[{"False", ",", "Automatic"}], "}"}], ",", 
                    RowBox[{"{", 
                    RowBox[{"False", ",", "Automatic"}], "}"}]}], "}"}]}], 
               ",", 
               RowBox[{"Joined", "\[Rule]", 
                 RowBox[{"{", 
                   RowBox[{"True", ",", "True", ",", "True", ",", "True"}], 
                   "}"}]}], ",", 
               RowBox[{"LabelStyle", "\[Rule]", 
                 RowBox[{"{", "}"}]}], ",", 
               RowBox[{"LegendLayout", "\[Rule]", "\"Row\""}]}], "]"}]& ), 
          Editable -> True], TraditionalForm], TraditionalForm]},
      "Legended",
      DisplayFunction->(GridBox[{{
          TagBox[
           ItemBox[
            PaneBox[
             TagBox[#, "SkipImageSizeLevel"], Alignment -> {Center, Baseline},
              BaselinePosition -> Baseline], DefaultBaseStyle -> "Labeled"], 
           "SkipImageSizeLevel"]}, {
          ItemBox[#2, DefaultBaseStyle -> "LabeledLabel"]}}, 
        GridBoxAlignment -> {"Columns" -> {{Center}}, "Rows" -> {{Center}}}, 
        AutoDelete -> False, GridBoxItemSize -> Automatic, 
        BaselinePosition -> {1, 1}]& ),
      Editable->True,
      InterpretationFunction->(RowBox[{"Legended", "[", 
         RowBox[{#, ",", 
           RowBox[{"Placed", "[", 
             RowBox[{#2, ",", "Below"}], "]"}]}], "]"}]& )], 
     TemplateBox[{
       GraphicsBox[{{}, {{{}, {}, {
            Hue[0.67, 0.6, 0.6], 
            Directive[
             PointSize[0.006944444444444445], 
             RGBColor[0.368417, 0.506779, 0.709798], 
             AbsoluteThickness[1.6], 
             Thickness[Large]], 
            LineBox[CompressedData["
1:eJwtmHdcTf8fx+tqUEpoKCTjazSlrfF+N7V3t3Ub+lqljMivjLbM7BK695xz
01BJRjaVLYSkhMTXbghJZPT7nE7nH48e7jmPc96v9/v1er4/k6OW+y7kSUhI
5ElKSLD/PnySyfwaGFvTUB8Wo6HcDnuK/PM35I2pWR/tdWKRzSdQfB3qGBs2
usbt0bf3ytu64UbLpvuVHaNqxB2eUXnPu2Ftd/ohKkGhJlZRrolPdcO0YX4v
/1ckVxO/V3rm4nXd0OsanGXeJFuzUClqqol6N+xIWDleIVK6ZvUjmyTFv59g
RYRsvfpuXs0GK9XDT6s/wY3pI1sHNCRqwkSpczNNP0HT+xid7/v7qyN/V1pL
v+wCU+UFXzb3fau+ILfOoD6qC5qEyo/iFT5Xax1X7m/V7ILEydGu11veVLvG
9vG9CjqB3vBj5AVeU7VTzvfv+uqdICHFV9Q7sQFUal/zahd0QKq6bObVH00w
fO8T1Yq+dsjba23A834LxuraIWpb2kF37p47Kc6fIbb+5qFd5G+Hx1cgxbgX
pDWPHT/j/AGMR5taXWroh8SUaKVoozMQE69pmWMhgRWLg2dmp54CrW+x/A0V
PHQdezP+4sWT4Fm+qPJisjTOW7H354b246Clnser7pHFjreCNMVnleD9cLfg
71U5XPvWcLHyuEqwiqMfycxVwPXx13bdXFMBB6W7PuyRUsLzZwzq/G+UQeWr
jzknYkejr36fUJEpB8EvFccpxWNQ9rSpxc26UnCo3L/XepQyfvB69GLjyjJY
8s9BPSdXFcw0nH1Bq/cImN6z9Hx4XBWr3scKq6JKQTP9Un6n+jjck7QkryGk
BIJGhy6O9lfHrcu0HybcKAZFan5g6kUNDLdWs6hyKgEZ8jqZfeNRWjXUQDau
GHgXpccoR0xE516JxtDCEtAgn2d0UxOnmDjIfsoqAttihdVPJbRwrMWsj4I5
xfCm5HZS5yktPFK33evvrWI4VxXhM813MqoZTbjYY1sE16e+mGEsMwXl7l6q
ldpaCEHhbavPFkzBXZZbQ7fnFgHMmS2dHDgVlTrfTRtx7TCMTzLasEV+GrY1
/dGXG1UIWkcdTl4vmYbLN1x8t/tvAezbtDHkkeAftH90ehFz4zBcDrjWFNz/
D+Z520UtUigAq0u+uZMrpmMR7riyaOAwKL7b0m8WNQPPbQ56c6W4ALIOz1JZ
PDAD/cda65uT5/cnx1xcfXImUuv0pfZ5FMI0jyPmv7xn4ZUDq9R/xRTCg2cn
+DeltPG/W2mB8qMPg9Ppnj+NZ7WxfplEXojLYSgx//VZna+D5x+3iC6UikFz
rFXeDDld3DHTos8tlLzvQ/KAYl0cJ3yx3dVNDMPLJ4QsCNXDEVdrpF+YFsDp
udMTZ4/Sxxj30/IHoABeDl/47XS5Pt6/zHyrv18AyNY70gA3u0QK3tsXwNmF
R3eM+GuA1wY27Z9MF4CKVt9B+eDZ+NK4SyEpoADmvVqrXFE8G301axV2WIkh
3XP8h1OShrg+P/lSfEcBXLxArlBD7Gr+qGpztQDI3S5+pYbYXX32fxvGiMGQ
fUGpOWj7xJeWm1IA/942yP3tOwfz40cYhwczIDR9ED3s6Bz8M2bi1FYLMTQX
rLCWkzXCRNriS+RlBsZk1NQxAUZ42F1viy5fDB6fI0Ulx4ww7+msFWblYkg+
/kbN7a8Rbp+1xeycixjOam7s8AkyRtO2oBOxRmIYxep1whijJt7XeZQrBv2l
Ce6fJUzwh1fhukvVDISfdxnJCzXBFq3hJT0UAwfY64gJuglGhzCvxUCGLY4e
ZoorWvcqfC5jQPrWpXd2vqYYd+ClReduBtCEPKHcFDcdCvPZHMNAkvhvtreM
GS7RWtZmZc1A+b/psj3+Zhh/Nn6yTrAY3j6Y8uxnhRkK/npgHKnn5Mr4Jbv/
mCHl/sCVN5+B0IlE8EBzXDCj81KmmAH285KPm+PWVdv2aJkzcMPNbIuthAXq
bdBPXOPOgOS5ZoFziAVelzOLXk7qNWdtaFN7iQWqf5kf/z2Lhrj3v4584c3F
fp9XIzdMY+DeXXIJyN8m0HD1DA3/GXXK7Sqbi059z0bV6DMwgdn+IlfaEjtM
9snrPGfAM0opyMLfEo1vRxueXkTD5vuVOlhhic+ojKh3hjS8yK2aO324FY58
Xt0wqpyGb38aEz/yrdBc3W/K/Mk0+L8uPHSt0goTHhnJtXnTEEPceNOAFcoc
nHhtRxwN4jOkAYOtMSjYddszAQ1NiR+nG5ZY41wBvWrPb4qbN54N/r23IOL9
JAYWkXbVFNigm3p0ne5yGtYrV8x7VWqDebpaEd8n0kPzBTguTK3MMIEGtl1S
/ACz6DslrUUi0GLrfRRwYOoX3eXk/Uh3OZ4ehvhSuyqyu4sCN7ahdBCVYnb/
ON8qhO+vSIGCEGvsbhVei6IhLcd+W2wKYsmoGpkL/hRo3h3bu7wcccWvT2Vr
6yioI+0d1YIoyJerUVk29P0Stlgyfldf1noKBuNGzxY/qGxVn/pZBDtHkCcE
2KJd3YTRw7+JQBc/mail26LJyFgnSSWKm4djtrh9mWbaZlcKogJTny9tssVO
vZRbtktoULjAexM+zA6zTu8VrC2gQcjmm7Ydrgn5WBJzScjNb6AdVnjNHONY
kA8N+7aeHJVih8qvzRbjyXxYfidk4thyO/Q8pE0lvaJhvEHrNJkWO1QcNql0
/2URFP7XeXWxhD0OlPl7NCZR4ONE7tCzxwy1i5rz24Tw7CcxPH97dNgyqyqs
TgSJs70aq9PsMXZkjOKJ7nyYWUAErrDHIuufcN2SgpNEnVFN9qiefa9zRzbF
zd8wB6x7ul454T8RfIgLLvtX2wFrqnj5h4Hi/C7QAW1MU53bjIWcn2Q6oM7A
zF8G04Wc/5Q54J3WnC8fGAoWT7K5WvHEAd89fZMSsyYfvjZ4RClJOOJ2zVS5
JBMhiB2J4eo6olF8/OWL54Sg9/P6ngh/R7y8VDd56jVSb4HzQd80R8xalXFv
51EaVu8dJ8WvcET5Rw+/HuDTMOBEvuixI2aahyeVOlFQVkounhNmiuUr9nZQ
wNrBSG0nvBnyVWnVOyE373wn7LP0szzsJgLiBg5/MpxwV+KIMmFVPqdfmRNe
rzA4KbFaxPnXEyest8hu/HmbAntWsAEnfHIYLY5J5wO5ezyjOw/H/CsM3GSZ
D9tjyYAHz8Nz+2zvLvufkNMvbR7euPzD9JYDDTf2ROj+PDoP7UqFwfN3Dun3
eB62vn1r8O8qIecfPGc8FfpTvyeAgryXtVY+Bs44f47D1/V8itOP74xmH62v
fyzN5/wwwxlTJTy+GEvTnH5lzhj1eWrczy4RkO4WdjeT52XtbntyTcQ9b8AZ
pdSlg2c8OAimaoQodV3wS//ePFtlBtj2nBfsgu9PjGLGaYkgVp8kZqoL+irZ
MkWtImB/nn/UBcf5dR2vlRMBi6M/Gl3weO10cztnUp9tpACSrrhpglHzuxEU
dH8il74rJh7Rt9f+IeL8mO+Kq//ZHF1F+lu1pb7PL8MVOxVKtTx7KTh1a81l
qtQVT2u1L4ielg8+rMDNrqhZd+uo93QK/kSRwJJywzeGxx9JHaFgE/sAHTcs
iWz6OPMxxfltkBu63ugrLTCi4Qr5WqdUN5T1MekU/hBCxCoCoEfd8ILDMQ3/
gyLo8yOG0OiGMvtTH9nKUZBDxpGSdEf+p7gHp+0OwZzajCSxvjteTltUotJO
wQNit58C3DGhqPLyHnsaFj8hCZ3ujnJLbfJc/oq4PCp1R8EMF62VpRSwn+vU
7I47KsY8LLYTcf4t5YFX+s0rbv0WAnv7QR0PDDa83smfRgFJw0hRkAcq9SQ/
y/hKAYsb7Ske2LW1tejZvkPA2mVXuQc+jeVpCP1FIGhqz3vZ4oFriMjVViJg
7dlO0hNH3tPe5TuchkzWUPU90WuF78e87Qe4PAnwxPD69LsPSH6dZQcs3RMV
+hZvOpQsggWWbV7ZxzxR45+6yOxLFLDyfWryxNU9kl0j4ik46Lvy+6thXvjt
7lrjTetpmC5DHFjHCxfzqbE7RBSXF0FeuOf77BnzVlMQqUsGOsULMwRT7j26
I4LfrH7lXigZ/u7AW/J+JWyAtnihlXKJ9WwJGjQu6S1NkPBGvwSe4oSVQ/2j
6o2nbrgt2j+W5vpD2xvfXXz1I7dYBMPehK+abOuN08zM6GeTaK6egd5o96Jj
r6wpDaLu4htuS71x49eEdUdeUdA7U7DzSpo3TlnarxR3SgTsuK/K8UaT5jcN
b+tFIMcGSJk32n+Nsf4xjgJSjf3Lrnij8bSdNrVaNLB4OanJG6/PkQr4PYuG
daTd8jq90f35inNjVIb6TcIHVZom+v77jIL9ywgxqfrgCMOijzKtNIQRO1up
7YNUQ3dcWCbF8Qj6YL602WKr4qE8C/RBk/zve02eU8Daw8SlPjg7sfZbqg/N
6Zfmg8bZ5/DMdyE3rzk+mLyE/+tCCAVnyh8b1pb54OqMuNeNqjTXj1d88OVS
wxmR3ylg8ffzYx90nLywai3J26lsYHT64Px/lLNWOlLw4VSa53gJX5ycWO2u
RPLx8ju7hn2qvnhourH2nbsUKPB0Nqnq+aLz3xGay/spCPq67Z9q9MWil9tE
e89TwOIsBvpi3c/8jxYjhngnxhentim8vLCBAjt1InCaL0Z9ajhV5UzDVtKu
6jm+WLNbwivHcqhfynxRcaxiuWcsDRVsYF7xxTTTGRo7qmhgx/f6Y/L7czeO
3VgmAmc/7XqbTl+0u/lJ55KkCHYbk4Qc8MV3B+btfr6cgkXspeqH1L6S3bPL
KKgin/dB1w9njy9SHFEq4vRDPzyaNWrhoW0UeBO5xwT64X7q7duC+0JQYQMs
xg9VLrvyJpF6drAGmuaHX6Ncwz4spmEu25D7/VBX60vq72wRbGQbpMwPtxy4
vi4gmobG6tF1H2r9sHLV2bjsAxTHl4/9sPTnuCfmh2ku7zv9sF+qTvq1KsPp
N+CHtydIXp9kSUM2C3Sq/qh4xt7g8U0Rl++6/vh5n0vMzJc0zGhvG74Q/THM
yiQ1TZuCNazgfH8MilWfRYtpsGIbOMYfNVomvFkBNLDxqZjmj1p9CsZ3L9Bc
vff744qtGkZvSV4bsAtSmT/WL7+zTV+Wgg1sgtb6Y+fMNTXplTSn32N/rJF/
M4yXRgFLw286/LFREKgXbz5Ub14AMvbdf77Oobn8VQ1A3nyDMd8LRZDJBoBu
AMq4CWT7JxM/jR4mNMUAfDEv8pp4NAWTSNye5QdgwOyx0a/UCb+eJgWJC0Dz
JJstiY0iOL+LCJwagHcvTZo/mfDV4L61PwClPYPP1kQxwMbRyLIAzM1S8567
kgE2LnfUBmDcjK9JTssZTr/HAfgywn72g6VDvNkRgKk3hZn/kf4c3E94fCy3
9nK6RPQZ9FcVPuZlbrnaGk1B6RcCMLp8/HVVvC9+JQ2s3Q1HPp7M6/N6MoEB
R4ID2/l83NLq/sWJ5PngPhXHx9RzsR4Jegy3/6XyMfnNPIVM4meD9d7PR4nW
D85LnouAvf1FKR9nPe2Xz1zCgDtZLyJr+Zh5p/iVwmMaBo9Pmvn4+fiar9MH
aGDHc2sHH7/9zrdqJvvKYL15gTiq3dJ5/gWG41uVQIKWLUV/dtDA2reRbiC+
npA7XF6JBva44DkEIh63/FEXQ/x+PXkEPxD1bu8qjJZlgI2ftthA7DFY+0TF
lgH5XevubUwNxHMyJyPlVw/th/sD8XzbwydytBiKDl3TqiwNxA9/398Xywzp
VxuIFp0jRiTyGahjgbI5EFWqjjutsqVg5xXiyB2BWOnyK1Vsx8CLVnJJBqGS
UVKnZDMNOvU267NUgpBXfECrkPDc78/qa6R1gzD3WrG5ozkNDwnOJdsFYZ3k
as3CYwzksgHDD0KnlaWKw/toGFzXYoNw627lbI0eMZB0J18chHap5bOTfzHA
2llLbhBON5ni8qCf4XjzaBDyX839YZM8tA/XBiHzzqo3+Z0YOn0IETYHYbxR
aJn7IQbM2IHoCMKElTrd2ZIMZIVJxh+TDMaXaTIlZeR57OuHqQSj8FOv4+ov
JD9IuZp1grE1tCR4/UUaWPsMsgtGxf0GK7OuigHIzyX5wZjUIOV1ZB+ZfzZA
YoNxu3zYqQ3jxcAe7+mkBuME6f+l5WiLOR7MDcbG0Yu1Uh4wQLYR/WlHg3Gf
p1mM+wUKWLxurAlGS5sLr3RKaBjDCtAcjA237GJ9FxDeY3GwPRgTJ3W1KpP9
eBBXJUOw9n8T5aw/FIAUOxBqIXhLKJnhGySG26x+OiH4emfXMGEhA4fkXfy0
7UIwNv9gwayJDLB23xAQgjK6G6uMQ8QcX8aGYCdvhflFB4bTLzUEja51qQWe
Zjj9ckPQwE8x8dQkMbDrgsTRENQ4t1486ykNZPvaU1QTgr08yR6xqRisWSBs
DsGqJdNzhn8Z0q89BOV630uV1Io5/SRDseVLcGC7FOETdgFSC0VR2O0Xahli
6F2eOWetTigW3J0btprw7iCv2obi38Iy3au/aGDb+3AA+X+98SlXI8TQxu7T
saF4N7Ix6inhVRani9NDsfu/lVXKc8Ucz+aG4h2PWRrjJAqAjduG8lCsWhG7
6SjxH/b2xJpQ1LhVrkWtZbj9oykUHx1tlDj5iAFjsu6v6wrF3nkXNee00Jx+
kgLsb2jekqoghvssoKoJsCP7stQxs6HzJh0BHtAqEIxpo4G9/Z6tAE/qRo7N
OTt0PhEgwBojt90tUgzHx0sF+EQj5cDXKWIgw5iRlC7A88GF7zVkh/TLFaBv
cmlKjLoYVpL2LCgXoMPkSs+sbprTr0aA3jEROXeXFcAOb0IkTQIsyhjbU95F
Qyt5XY8uAT4tiRtzop4GFq96JcKwqa7Eoon06//YSy0MRyYmJRzIpjn9dMLw
3Gr/zL6PDMfbtmH4VGZd7axvDMwXlaRMDQrDr6u2v/2dKoaKHWQhXxqGsnl3
ck4Qf/tN2ssjPQzrfoiW3Axm4A6x754c8vv2/lVtM2lg4ymhPAwb84VlPeMZ
Tr+aMDz23Td8+Rwxx49NYVir7njKiuTZID92heHH9GFJ0e8Z8GIDWyIcX+vy
fp9roTh+VAvH6ZsP3nV2ZLjzMu1wnCk6f+YO4Z1BfrQNx7/Pz6fcJO/HHh/0
BoajfWTrqg+EF1n7FS4Nx/iFgbyzixiOH9PD0bA71yY/lIEvZBxu5YSj9jfn
mxWEP7jzq3B0+/aq16e4AFRZ/rgSjo8Phg6bwOYRy49N4XjG9OkkXjPD1bsz
HC3Tny323CSGH+w+IxGB3w9PjLvhTXP8qBaB3vJm3+4/F8JIIne9dgRSBlOm
rCf79UuWH20jUP9yJiqdY2A2a6CBEbhglGuo6h960I7il0Yg1llpIOFLNi57
0iIwsbVYtVqPhoPs+VxOBE5zf1FRbSPmzoPKI7BnmZuRwIbh+PFKBO7691ZZ
wluK20eaIrDihN/WesJvg+dDnRFocaM88DHph8H8lYjEfTu17RUVKGDtK1E+
EufeWxn+newrLP5WqUZie0Zcujvh4UGe0IrESTO9rYqJP7B2UK8TiRuzR+zL
1xDDWPa80iQSDTfNCig+yHD8gJH4JDkyV7hwSA/3SBQmbfgVtXNoXgIisagu
b2cvyaP/A38nxZU=
             "]]}, {
            Hue[0.9060679774997897, 0.6, 0.6], 
            Directive[
             PointSize[0.006944444444444445], 
             RGBColor[0.880722, 0.611041, 0.142051], 
             AbsoluteThickness[1.6], 
             Thickness[Large]], 
            LineBox[CompressedData["
1:eJwtmHlcTesXxptNKUklQyoR7X3O2aW5WKtR0niqc05zIkNlCiWa40chGRpu
JFJJk8y5hqZLyNgol3DJJUmGDDf0e7dt/3P+OHvvz37fZ63n+a5XJ3S1MExG
SkoqV1pKiv29/2DLkaFh1bot73LP8v6+DntLvA/G546vMy2M13LqPQFKz/0d
IgNV6rIs3H1HjC6Aa13b7la/Ua4rk+5UbG3KhE3vUg4UbBhbl9S/oSQsNBf0
ZL2expSMrkubMqiveP8gDDr7/s+8Y0Tdk5jphUbGxZCxYe3ksSHydRhulHFa
rgTWBI+4o7lHps7ROjGh7kkpXJup+Hh4klRdv87dwzJJ1dDxbzj1Oee/2iX5
Sh/LZp4B0wlL3m//8qkWZN7ZeDWfh478Ca1RYwdqL0f63KgZdQE26qxwvtr1
ojbXLiCgrOciHI7/qnhRpqO2pyk163tsHUjJiZR4p+Lh/ZD0nr0mjZCkOWJL
49cOmDjKbK3dP39B7r65AhmPHjAdbXinS/Ma0JZ7mxOdBkBail77pOwa2Lc3
QKLxIOiuV23PDqgDYxVT68st/4EkOX95/7xMCI/SssqykELJnMS+G7qbQPtT
pCi+SgZHVPeMua6xAdwqllZfSpBHept8sEroYtDWzJWp/TgCewxyPnXZeYDH
/T0BPxtH45ujx7ZdG1wI1isPtypYjsWpwnitnaL5kCf/9tVeuXH4bnHbyR9t
5lD97HXWqUgVnPfRckPFJVsIGFJz0D02HiPlSvwrza3Bvjpn31zlCbjjftn5
FZttYfmMPJ6jsxpquXmU1xbPA9PbVm73T6pjh6Khx4wcAK2Uywf7NCdizujr
3x/9aQESFf9lK7w10WNnxo/KpeagVLBInHRpEp41mN+zsd0cFMjnbPkyGTdI
N9ktUzUHmUvy4ycET8X+6ye3VWZbwiSyvDlNWvjEdYfx9MOmYHNs7PqHUto4
9Q/7a7vLTeBF6Y3YvjPa2GzukjDoZwIXzgZ76gl1UKdlykS7raZwdXq3vrGC
Lj4I4wc/9DQBSdCT9TVHdTEq7Huiu9AYwIiRTxBPx5OP9/ndf2AEk2PnxKeN
0cOPKwo8ngtNQLvS/vTVUj28u31Mm8lFI9i/batfa8AMvLrsn817o43his9f
Hb7/zcC2kLhd9zbxwfqyMFunaiYmTjlUrTJkBEov0/4zC9XHGJWWpZvXGML/
imarLRvWx6bMlFvNo+bAfwnhl9afnoUhwg7IVzYGPdfj5kMes3Gdw5gllkuN
4d7fp0RNcgY4y31QrU3FCBzPffzRVmOA44vLrma9NIRS86EBTRGFmiG94nIr
PmipWufqj6axD7ffzDYn33ufvOAYjfu/pj18IWRgZMUUvyX+PFSqf/Z3dBsD
5yxnbmSU+fh1g0ltQpYhPB0Z9ulcBR8VBh42bw1gANn9DhFg+up7/96QGEJN
WGXGqJ8CTDz7uGd4oyGoaX/JG+PLYLjZEZOZi4xg/rNNE6qOMTh0qHigPo6B
FLfJr85IG6K5fumSx2cM4dJFcvkb4lp524j3lkZAnl7gVWaIW2irrh40BEP2
A+WMcEX6q2iNz0aw+IYg+7vQCEtb/Gec+iyAfNN7K2QrjfCprtryrPFG0Hl0
zdzRI+agdMhGN11HBsan1t084jMH28qvpy3Yy4DrQMih0hNzEJpUXeMkDCSc
fKGx8Occ9D9uaDPtpABqtLa+8ZQY41Zjh7tSQQwos3qdMsaUgQsVLlIM8CM2
uAxImeDipq2KP5oYCPpzgaKMvwn+21n5rPoJA3+w13ETdG4Jtdr0jQHSbCsP
y5riyv2btO0G+SB//fJLW6Epntsl9NMZaQhoQt5QYYp6k8uf65xkILbw5y4P
BTOsi3+4WSuZgYrFKSM+epvhsEfI/YtJhtBzT/fvb1VmGHGY13/dmQGd6qjl
e36YIVPZVcqYM+A/lQguNseYT2lexZMYYJeXcNIcq97oxR4wYuDaQrM0GykL
7LS23Tyzkw/SFzoDnPwscP7A7je5KACjTf4dvaUWGDx9tlFpjwBW/jt0/L2M
JZ6+KQnvVuDD7VvkCrDE3Wb2jgX6AvhnTt/ozHJL1I0aPBbTxocpR3Z2Z8tb
oZnujUyYyIBb6DiJhbcVFkS72amGCWD73WoKq6zQ8F3rmW4HAXRnn7WcOdIa
G67s1uyPZ+DTj7aNr0XWmLkyJGHxXR54Py8+8Fe1NVrFad5Kb+ZBOHHjbcPW
2NPsLHbbz4PC86QAfeeiqrHKfcskPnRsfD3TsHQu9kSvOVWky+P6TWYenlUN
TNw0UQBLSblqBczDbLnJFjyKD3ETquY/K5uHt/9oDlFC/u/+AtwxbLfz3Es+
sOWS6AWYYO5ol9dCgza735WAfxnfshnvxgNSXQ7nZBHjCibma0jzYSFbUBRi
VuHt1uVpFHx+RjZIgvjX4QOtGMqD5Cy7HZGJiDs3usfOPy4ArVuqg6srENsD
8gtDunlwk5R3aBei9h8O12PX/l6/lA2OknNQHKUigF9xw7PBORdOTEhNo2H3
KPIGHxusnvWyYZw+D2jsN9FIscGS4WXFf92juX44YYPTZgQP68/iQag46VFE
hw0qntU74+LOh7EXZV4Eydqi57rK/n/C+ZDP5puBLarwFk//spPi+ldsi8vc
k/idDyho2Z9+WjnRFqPLR++5No6G1c1+U1UrbPGSXOLhs5cNYbLgsZ5Cly1G
TTlfe6COguJ/+hqXSdnhBaeYQFElHzwdyRM8OyzKOBUeE03B39+I4XnbYaTV
+h/u3ynYyLi31Sbb4QuT5gcREbNh1lEicJUdbnhSvHvWbR6cJuood9hhqvGq
mi4dQ67/ZO1xxwmLGHohD16t9C1fbGCP3WHRGfUJNOd3Yns8EJ1Y4+hHc36y
xR5vaD276ZhBc/5Tbo/TdTX6D37nwbJp8xqrHtjj9xGUZilFwYcW19BxUg7o
9fWxRHDIAAodiOHSDrgwsnvT+ykU8L5d3Rvs7YC13fLK77MZIN2UJ0x2wBlp
LtqHrzKwft9EOVGVA8qOfSkKUzSEYUeyonYH3KYcPzh2Hw/Ky8gl44hBq3Q+
mAp4wNqBooEjmrbeLpY6R3H9LnJEZtQo8ZE1NBA3sP+R6og1PNtbUZ2zOf3K
HTGzvqjQtMeA868Hjqjv+KJl7988sGMFG3bEzdTsMn9yP3l68hF6Pl57+7l9
VvJs2BlJGtx3PtqoHb9Jj6E4/ZLno2bVdvG7p8Qv9gbT3yrno3LsKe0zHyhO
v/b5GNR69N6xbIrzDxknXHj+uE1oBAO5T+utPQVOaDKp7M+Dngynn8gJR5Y8
s7Krns35YaoTXhmbeEX+1G//LHfCYskKzZGJNJDqzn/X6YR2aU8H1u8z4N43
7IT7MizbplvOBlMNQpT0AqycoB3+bgsDbHnO912ARXldq3asYiCSTxIzaQEe
lVnZdXIfA+ztBysX4Jpv5QHNWhSwOPq1bQH+XCXbfYH4I+nGf4eknfHFdtef
X/Yz8K6fXHxnlNO7WbL2xG8/FjnjXplW/yziz+pdd754pTpja1Kv24ANA2eu
R18pKHPGOeWyTStvzQZPVuBOZzQrKdQ4dE8AP0JJYMktxLdFH1yWbGZgG/sC
aiE+GHA8naDPcH4rWYiT5msW5RQLoIGs1jFpIWq5z7udvpaC4HUEQCvJ/ef0
RwbONIAvXsQQ2hbiwxlRsV8HBZBF2rFA2gU1vkUpR02dDUb1qbGFfBeMmJiK
6n8wcI/Ybb+PC37OtOEbpTKw7AFJ6BQX5KdbzzayZbg8KnPBrHinZetI/rPL
dex0wW2P7Joy1//2bzlXVFgdmjbcbgDs43mUK2pYRiy6800AJA1DDklc8cr2
884lKxlgcaM30RWV0WKBusEsYO3ybYUrrkmK2xSzjYGAjt7cp12uaL53bPbL
PAGw9mwr7Yb5Zd8UmFcC2MIaKt8NvX+KsmMcZnN54uOG7X9+MhNdJvnMNliK
G9ro2MuvLmJgidUT910n3FBBtZw+RHiAla+/ww21nh2vWbKYgTzh2s/PZN0x
L73X7/A1AcxUIA5MueMKyeuOuhUMlxcSd6x3+Fx7IYOBEJo0dKI7Tju25pGp
KwPfWf0q3NG36Zzfc2kGStkA7XLH3l3vBUa6fJh0mRexQcoD4yyoj/GjfteP
ugd2DWseyfYScPVh4IEdZmu9GrwFIPsiaJ2OjQeumNZwYN0EAbefYg+M6POt
GrlLAIfeHbu2MMIDwyzrVZevEsDgrIDdDckeuGWMQLuK+D/b7uuyPDBr87eY
/wwEMJoNkHIPzNQsPNFfwQDZjZxVDeR+q5SDfg8FwOLltA4PDFy+u7TYkoHN
pNxy+zww+XjMYQtthqs3KU889Nh5mcSQgZxVhJjUPdE39InsrCMMBBI7W2vg
iQ8nPZPo0QKOR5Dcn61l/fohn8szsSceqIv8n4WOAFh7mBrhicYXa/vvDvA4
/ZI9MfZ10fGJtTTXr1meuGhd6VOdQD6cr2g3rC/3xLur7MMKyfO/6rHBE7Vu
hGwoEAmAxd+Bdk+8Xu5/5PEUAUxnA6PPE9+HyvoEEn55dSbZbbKUEHl5Fswq
wiNXXtq27FcX4vXUW1q5piTfZKht6jwh5pTu6FUDBiQfdsyoRSHG3DnXxAQJ
gMVZFAsxz26RrNV7Psc74UKs6l09z2Y/H2w1icDJQmxY1XM74hUf0km5amYJ
ca9JZNv1TwKuXsqFeKv73nvRTAaq2MBsEGL+zBnlP+4LgG3fq+1CfNtZqrNk
lgCcvAzuzOsToqxi6sVXMQLYY0wScliIO5fra4CAD0vZS90LTXRiG6khPpwl
y3tFe2GP8sWxrlMFnH7ohWsKD5aJ7/HBg8g9XuyFUe9TJntN44MaG2DhXjgD
NFCYLIA3rIEmeyFsHIhsr+KDJVuQOV6YIkrNUiTfu5UtkHIvvCG+pf+I8Fpb
rcrNV/Ve+LzjwFzPRgHHl+1eaGY4sfzSVT6X931eWLPWxNuE+M8v/Ya98EiB
S37tfgHsYoFO3RuV5sc2L2UYLt9pb1zd7+6Y78sH/d4nI8PQG1uvx3yP2sOH
aFZwkTf28Od0D30n8xJbwOHe2Hh1+p05x/jAxqdSsjeeSymaK2rkc/ud443f
/HPcNXv5IGAHpHJvvBgiw7+hJIB4NkHrvTF48Fy1fNpv/dq98XHWvZlDTiQP
WEB7442BXX1yFRm/91vGB/dvvZpX/VjA5a+6D1Lek76c0yB+xAYA7YPaYwP5
7UR/Mm3km6IPKl2U7tzbxoNpJG5rRD74paXxwBTCU2RYajdc6YOixXkZ4bKG
8GcmETjJBx/PS1aae1XAzVs5Phg/ulM86gsf2DhSLPdBz0ufcsMmCYCNy4x6
H2zECftd5v/Wr90HWxZRu0fsFnC8+cYHC9pG/Pn3eT43n8iIcFtiWuOsXD7n
r2oiPD22YlNQEQ/K3hOAoUWor1mVkNXMB9buRqIIn98r9Ism/eNAcGCnSITn
/kvdULOIx81TK8n9lz+Un3Dic/NfkgibVlstcDX8vd85IpT5GKYj0SP5Rh7v
LhOhbsn2gvNTeeBCxouQehH2nzhl1EH4+9fxSacI+c3NSqpyPGDbM/2NCIf1
5962i/293zJilLWKk+z8zOP4Vk2MJbZ/tKtc4wFr33NoMebdTGJEDjxgjwse
gRhHuq/163hPQ38ceYVIjB93Z6/cSfiSjZ8nkWKkHlgtOriVB2MyN9/emiRG
m1lv1fxseRwP54jxdciTXguiZ8mBv7Sry8TYumvuo8lveZx+9WKc3bXD1s6O
8DgLlJ1inBl95cCQNx92NxBHfiPGWxvtpKbW86H7MbmkJeg9Vin7No8P1J15
cf9Tk6DNOss9Jdf48H1AM1qelmBRZ2+cPNH3PsG5BFsJaiUcPbOimgfZbMCI
JPg5fKywuZeGX+NapAQvMCNnWPyggaQ7WbEE7W0ah+I0aGDtrCtbgvTO2v+9
I/3yizcrJfi4/WfEpzqa069ego10TqVuFB/6PAkRdkpQtUH8tfodDWZsQ7yR
YFrzrXky9TT8L1A66oS0L/ZvPq3++iMN7OcHqvnizwlhb6fp8KGIbFcn5Yv0
8hwl6jwPWPuU2PpiTWRcWSNDA5DbpUW+6LvkZOc/D2lg7Sg10hcDa1XTMk/R
wB7vUUm+mJA26oNnGo/jwWxf/Ni3YNcWKR6QaYSvV+mLhz8M+fxMpoHF67Y6
Xwz+mjRl0S4ejGcF6PTFhxOb12dl8uAZi4O9vhjj3/021pkHv3BV2g8vW75q
6kZSP2xDaPihIEktRe0PHtxg9aP8kFdcvOOsCw0HxizwMrD1Qyuz0nevPlLA
2n2Ljx+G+0qdrZ3I4/gy0g+rZT+4RlnzOP2S/PB2tuWRhZY8Tr9sPzyw7umh
pxNI/5NxQarSDytWOQnPkHmLTF97S+r8cF+BoNdbRMNcFgg7/dBr6B19+TzF
6dfrhxdHl4Zfz+Nx+kn7Y0dWoMyurRTMZAcgDX8sUq6xaUinYXD1FqNNFPlf
TwcMllMcr9r446fXLekSoh9b3kU+/lgis0DssZ0HT9h5OtIfRy+ZZ/6AzIcs
Th9L8UflaZ8VbuyhOJ7N9sd7Zk4xP1RpYOO2pcIf1wVOaFLaTgP7+MY6f3wb
Uhke7UFz80eHP0YqTLtjfo0GYzLub37rjxmD+Yv0V1CcftIBmJKYOWkwlIK7
LKBqBOCsZw27Ggoobv6iAjAzajb/XSAF7OO3bQLQ6E2c7/oumjuf8AnAcdMm
l6W10hwfRwTg9/4r/47/RgNpxtTYlACMUNR9JThIcfplB+C308udWq1oWEvK
82hFAL6y/i4n6v+tX10Aao3W+fSzlIIMD0IkHQF4d6LoSaMCDY/J57q+DcCi
O/4f7ONIPRK8GpQKRNvsvcJrZB6NYS+NQOz4bCLt2k5x+lGB6PGzSk4OKI63
bQKxQUsYf5nU/6JDpYnTJYG4c9D92OqfNFRlkIE8IhAXekcJwp9T8J2Ul2tK
IO6Rz205NYqGZmLfH7MC8dx0Beult2lg42lDRSBKmU0fA/UUp19dIB4ZEZPE
76E5fuwIxOI65Ud5zw04fnwbiCHJ2+9MnkyDOxvYUkFYq15tOfKWAcePGkGY
M2bJgkvPaO68zCAIlXysvVqJX/7iR5sgVDuiF3BHhQL2+GBQHIQasZ/GTX9l
AKz95kcE4YMJoGufRXP8mBKEO76Wfx4OouE9aYfrWUFouCt19e4y6vf5VRAu
rm1+XRhMgTrLHw1BKHw9T3dMDg1sea/tCELHrfGx6fcpbr/7gvAKtS296BkF
X9l5RioYf1b+aWJ1heL4USMYVXpq2p1zKVAkct8xCMYs00K/hjAanrL8aBOM
TUp6BWfOGADDGqg4GHu07qx2V6d/2VFURDBuUqjZtWDYANi4/JgcjDN6Tc8H
kH7NY8/nsoJx82QVo3Fkfv11HlQRjFuOf0l/fpnm+LEhGG+uueLRS+bdX/NI
RzCe1PkSma/H486H+oJxR0X6EqOvBlz+SoWgV0xb2e7DNLD2tXFMCKYnTvXh
2dDA4u9Z9RDUSnTPeWNKcTyhHYKKL2+cTx9JA2sHd6gQjL5p/+hLEgWq7Hml
SQg6uR3ZMmYUxfEDhqBIW1+rdOJvPVxCcJ22m98/9w24fvEJwX+XuZycY0LB
/wEW4x0A
             "]]}, {
            Hue[0.1421359549995791, 0.6, 0.6], 
            Directive[
             PointSize[0.006944444444444445], 
             RGBColor[0.560181, 0.691569, 0.194885], 
             AbsoluteThickness[1.6], 
             Thickness[Large]], 
            LineBox[CompressedData["
1:eJw1WHk8VVsbPpSUBlFILimSjCEzrdd0zOPhHDPVLTeUBtKAkEhKIpTmQQrJ
zZUUGZpz6ybTdZtUKol1KE0afO9mf/uf89u/s/bea73P8z7Ps9bcZVFeK0Q5
HM4BEQ6H+W3+N+XE95EZ9QGbvkvmO9qQ7DPeh+MPSNfrz1d1nadkQ6a9CrCL
DJKqN5IkypVBQG51pv1T/l6y3pRbG7/MwYpsESYfOhYztX6l7KUl01ZYEdVx
vK7YMxL1G0rUD79+YUU+OfmlmrSL10dNfHvB/AyQzJh1ClNDxeo71qm+Pqlt
TdaGiD+Q3ydaf3il4InkSStyS23K05HZnHp5/v6WZgtb0v42XPNz/nCdu7VU
ptMcG2I08/fBnV+G6n57l1RYJIH/H5nZsn7qQN2ixPyzSxxsyaa5q5xudnbX
aSccu751yIYcj/865apoe12VZ4LLluU2hDOeP037Yjz51rGcKFTYkUR58ZTr
X9uJm1fD5doKG3Igx1JX1OM1GWlPul8Ta0+0zLKbtjkMkJ7aYZN5Elxi29ZI
ti3+RAKjegtjYmvJYikji9pHw+Tao/Eq3Rf6SPh6JfNcUw78KghQHlzaT5SH
IvnxZaLwLPVwrH5sP3ErXVlekyAG05YenDy/Ef+XPyBa91EchuMNf1X+6ice
zfsCf12XANfd1VnPlCixWH28ZYLZVGj9pr9zjiUlBWL9Pdnjp4PlvvDn01ZT
Uv7iXe7FSCmQ+LhRwTaKksDvMnbziqSh/+tNn8UZlNiW5+dYSs6EFmOlmOYN
lPwxv0Cb6yQDvyzTjgbi/0b3zd2a/5QFrfl35+zOp0QpufZwn/wsUI77Wzu0
mhJfqYCwVd7y8DluoASuUzLt2FJBYs1sMNH/9CamgpIJOJ2ULwqg3jkp4v4l
SkRrxKRnhijClM1PKwyuUDIbl2dwWwm8nMeZDT6mxKpoavR/HGUY8nevafqb
ku6zdzf3/aUMEQPeLxQeUlJdGeKp6jUX7q7ukkvvouSmyrMFiyfMgyQNCSM7
vPcNfh59+dQ8eHIqrOVRLyVEf5FYgkAFurd9Hng5QonCZoP49Mmq4B37ttW8
nxLl87YVN8+qQmy60uQDE4Vkf9oO/5bA+aAv9VbK/zsl13xutPsNz4fCw0X9
nipCYlHrlTe3TA3mpy//U+kzrvdN+rDxsgXwbPqrspm/KEk9vVAmbGQBdKRG
Xgn6RMlwQnhNdIU6zLS32hv+jRJV13Mm3z0WQtDgsOnjp5Q8fHyRf3u8BvzT
E24vgs9zL3382XpZA554ZMTvxPuzJt8H5PmasEnz1vWWuUKiNMPiwAIJLbj9
KarWZALOtxlfUKQFlnybmQYyQjKx9Df/3wO0gWOlU2swVUgumaltWiSpA91S
r+dunSIkXRNXDF0q1YHF4do2kuJCAky9Q3VB5EWK1m4cf3nF+cxJv3RhWKN9
0aNxQiKj/KVgst8iMFyo0vPHACX2L7bMLCtaBPnW4R7cmUKS7KbQ85eIHhz+
wFPfOURJzVW8AvRgTXTgshwhJfi0I69YD7zj/nX/LCEkeswEx+uDZqG6zodB
Spbf1c374aUP349feeQ6S0iOGD1cNe68Phg0pVi/w/V1nFprKSFuAFtqplk9
lRIS6e319074GEC48ELOVZy/60Do0bMXDMDj71O/b8R6JfzZLef8ywCMs5wL
tkviepR2vPf0XQxTfXfXK+J4SQavi4tho9alZZtnCIlORIzLAMcQwv+RkzyJ
9Qm+4jhFNMAQ6gfb1MRxvgeZ65whqGet8rb+QAk22+rj44zgy3HJNabyQiJ2
p/aNtZcRvA3OD7aYhPU0xDeUGkH1jVcPjKcLyeaTv/Z4TDCGjITJD1ylhaR0
ebL4R29jmGZzfM2ej5S8fjjv8bcyYyD5aW3heD+3fP0f+34ag43F8bC3+P0A
RQRcYAL3Ko8UmIsKCbO8hD9N4DBdqn8Tv3fL2TjdimMK7zwD+m8hf0WqOwId
/E1h2MS0tmqakOhvCWjvPWsKaaZHg/YjP1a//X5uUNQMeuPGqzpjPe//jVeg
GaxvOSo6TkFIXhr0SWSVmMECw3v7F+L7fjux+1memDm05PKeq2H93JZN9zX1
Ngf7Gy3vHXA9O/8p14Qyc4jUnm4fhPV4lldppjbRAiauWN7wFOc/9LN10zu+
BYiOe52mifh6vyo8dKPcAg47Cy9qYf3DUY3TRiygOPKxYyPO92QVEtDPEqwq
pntJzRaS9k3v1PTOWsIZhVSPIUXhWL+JLoH82ohyI+TnSqSrUuASUODGhl1B
/sbNLLN/UbwErk0/MUlJTsj2F4G93Y5RWbJCwtBlGw9pbzbhEtPPyky9zxPo
W+nqKI54IbvsLo0D2Hkhwm0njndmCKUJsEyxc/ZxLSH5/AIL5AsQ97LiVg9+
PynXJiNyG4B8z8DdYKyH0t8zPkWVAjysWWgegff3kN7LOgFeZLQKhkTZ9XOs
oLnT+Ygn/j9qN9pWUP3xqXn2HCHZOwnf4GMFisY7VYrwfy2ghnLJVmBkwQ/4
7ze2Hy5YgajGet0KxG+ZIPFJRLsVbFJ1L2riCMnUq6LdweOsYU36VIdKEewn
xt80rMExM2O/IeIz2r8Ca1hyrjhkqpKQPNq/q0JymzV4dC3MWKMsJFFN/ooz
Sq2h99vXskLUYwXdp6oTOq1hBX/HqQysZ+HLvuthHBtQSeVU/Yb95cnFJ7Rt
YMqO5ElrEc/H31DwvG1AoLL8T6bemxa5t9Yl2QDQlOaG+UKifgoBLrOBOX1V
gXzkVwWiI9luA/fkzrw1R70e7b9xttD0uEumWkxIelb7lSzXsIXgNSUqblKs
3gls4dq+Os6AGqsnKbYg1lmjlIB6NKo/JbbwfakdKcB6h81Zcr3sX1uY/+9l
JUs9IfnwyHXZdI4dHHiiZMRTRb7ZoeBq2cE1f+cCHq5P+9vN7BBvO4iKv79f
o50S7KYCryQ7MCwSFO7D++icWeP5ZXawR7V31yT0mxEurqjNDg7len3XGqak
pBgvUS7EKssUfPtBCSMHUzS4EJElPDMd+3W03/lceFT8yfkd+gGqge3P7Vwo
DK/920eUxa+ECw+HXmSGoF+N6te/XDi0jaewhFJiwwA2wgUtmQRPLawvPq1w
QsseKr4W/5iI9d8diQ3uZw+OGcO1eqhno/gl2cPWC2Yj3Q8ouZUdovXtvD2o
2AZvykG9HsWvzR5maahZ6cqw+iHqAENpPyX3tFByoKvBwlPXAU517/xw7jYd
w4/vAJNuR0+Ux34b1cPtDiB9PUTM8R8WvxIHeJ3sNHAZ14fsPiLscIAT2pI5
y1DPR9834gDcN7sq7BAvIzlMlFqOsGpSQELfTUoYetr7OcKvvSJx87spidRB
x0x0hBr9M4vO3aOEGX74vCM0xXKLCPovE0e/tjrCSePvUYq3sD4ZWAARJ6i2
OmH88g4lQoqXjhO064rPz7lBx/SY7wRznJPf7PyLEtnOB194250gTubu1Tu4
vr/ubLx2rNgJXty3S3qO9fdkAO5wAiuJ/26EXKPk5zI0rPHOkMSRidhRT0ka
8wJNZ+g4rbyws4mO6a2vM/pVVqwc1rsRV8tNdAat4aL4rB5KQjZgAD3vDPxo
6laD/veFh4LQ6gxi3Hmn+xspycV2PCbiAm9rBvw4qLf6Dds3n9RxgfQfS3Yz
+ekhyi31cYElXXYrXM5TEvYvOnSyC+z3PNr6CPPYqB8Vu0CG9Mjvurg+Zrnc
Dhe4J/x4cstdOqbf410hYaptagHOh3m8QNMVauemhT3G+qAbhh71dYWU7Adx
0YWUMHGjd5srHLSfmOo+WUgYuewvdYX+OX3pr2oxT7b3HujqdIWbpy5be2H9
GXm2FnEDcRl17o7LlKQwgqrjBglVXbnWYqyf+LhB+Z0w2eOnkN9MgyW7wZDn
gwltON/fzZ+777ngBpf0/tCbVUUJAx9td4O1DUoTFEox33qt+/xinDvYDA7+
fuYcJWoTUIE13cFln41OBH5v1C983aF4beKeW/j+UC1s6G3uYHxJtncrvu8H
g1+pO8jww0xqz2C+Ygy00x2Cok9r21diHq3VjojheIBR0ZNvQ6Usf2Q9YLtp
Y4LhWZYfGh4w5eDT57Ow/uO6gzfMtfKAZonzUd7lbD0FHvDq3nLTbKzfUWHR
LecID1is/j40/hgln9QD9zYmeYAhr3CLPM6XafcNuR5w4lUl/zPeSzAGUuIB
2dUvLpacpASrkb+mEcerGkqanqCEiZdz2j1AyfXSx6YcSrYi3Q70eUD9vo1X
j59m+cbxhKxwswD5PEry12BikvWEr8XJXQ8yKQlCOVun4QkTw9P0HI7TsTwC
nqBYO2GafAEd8zOBJ0iVvLqRg+tl5EExwhNur5Id8j5Mx/BL8gSILM64fY3t
11xPaDYqq/0Dx1eVtuk1lHjCJ/rWbVIBy8dGT3h95mihwyFKmPg70OYJs4nZ
KQfcT6gwhtHnCfFBKmKDJZT0/JXkpsDxgpGHNmbPcH7X3lg/2i/rBTe+V112
xu9PFdVMk9X2AujbzG3fi3n/Q8b8OvCCzG8bNyhmU8LEWRB4wUpjcd0lWXQs
74R7Qcdm3at6+D5reQQ4yQvCz6YpBe6mZBfSVT7XC+5+U5+78iDLlxIvzLuL
96TvoqSMMcxGL4gq/KtJcw8lTPvebPOCZ7oNuu44HweexoMlfV6glTYpYyHi
tW8xOuSIF2QVJK4S30fJSuaS5cEz0x2V4w5QUonL69HiwaRwk3eF+1n8gAdf
mqJeGeB4D4RbWsCDO/L5UrbIFxnGwMJ5EHL70oygBEreMwKaxIM6W0/7Xzso
MWMImc+Dm281uTNw/A6GICU8CLbfkiaRRElrndS9ngYe5Ea4/ry4k82XbTxQ
i7PrPbuNjvl9Hw+K75uq7Yhk8RvhwfYfqjGLUyjZwwQ6WW/ouzRjZ2oqHfN3
LW+INImNvLaekgW9zyeuAG+QlYtz6k2nZCMDOB/HO1w7HY7jLRgCh3vDP2tS
hpXiKGHsc1qSN5Cly2Njktl653tDwpE1bq3bKdFlNkgl3nA1DHZ5Yr3jGQdt
8IbvefEP67aw+LV5A7WpePgG8WPScPd7b2h3D/26eS9bb1EfEDudrXh4I+u/
sj5g0r1V2hvHpzAGoOUDCn8rl95CfHG3ccQIfGCpkv2Bj/j8HLTby3wfEO32
0PHD+uJmqU1vtQ8EbbxycHMaJVeyEOBEH3Dt5H6lMXRsv5XvA+93GkQnhlDC
2NGUEh+QWxF8Q30ZJYxdZjb4gEX4h9OHV7D4tfnAS96RSnWs32jefO8Dss/e
vLfA743uT0T5sHGhdPqhYFZfZfjQstT4shXWp3gQA4wWH6h7f7bROkoYuZsI
fLj+Ir1lnQ8ldhgHdvP50GvP5T1Ffo7up1bzYRZvX4opzmd0/5fIh7fZd9L1
N7P1zudDmFJt/7it6G/4+LNiPig3XhuSwPm64PYitIEPsPbYlZgg5A9zfNLB
h7JNMXW7olHvsT13vefDpFdZVaKObL1FBWB0P2veNyc6lm9lBGC+I8Ymfg0l
jHwbaAlgQWWOmjCeEua44AkRwBvV5ycvIB9pHL6CL4B1c3TzmrGejP08jxRA
7bMsowCc/+Ssrfd3JAog70mGYJYOHcvD+QKYOzAysMwa88ChG8rlxQJoEnti
wolh8WsQQMHTudIcP0ruMYGyQwAhe4/OzYylZG8jKvJ7AVwe/jjQjP8/e4qX
iC/Qwqrjkssp0XywJC5Vxhcspqcelw9H/xiQ3yim5QvZp4WXzuD6mzHOJVj7
gluQ1cuntpTkMQbD9wXl+h4RF19KRrdrkb4QfW/4maQWJejuuGJf4H5srzW2
p4SRs848X3DY2vduHJfNm+d9IeOo+5T9Hix+Db7gWJWR1CpPSZ8nJsIOX6jf
WC1b5E6JMdMQ733hyEpByw/EPzVIZP0FET+YIFq4ptOUEmb6QTJ+EPIsvkXR
G/0Dy9Wh6QeNecWNE/0pYeTT19oPAo8telKqQgnB4SJ8P1CNUvZ2QrwZOdoe
6QfRK86vPGpJCXO8p5noByeduW0BmmwezPMDm43iD6aYU4K7ER3V836QuKCv
3Bv5ycTr1no/+GOwLj4Ivy/NANCB338SN8UF+fGCiYO9fhC6cdeGThfkIxNX
RfyhLdVDfEAU+cM0hJw/FEtdo08Q77sMfpr+EM3J+eOXBSWHJjvyNKz94WXT
9Kv/Yj0ZuX/k4w/tU+2PO+H40XwZ6Q+v9EqyI6xY/BL9wTZ7XfYufRa/PH94
LWv/30xD7H/cLnDO+0P5truBI4gn7r6yz9T7Q1WXi0mPNiWWTCDs8IeC5SuN
b+qy+PX6g/S7a/5GUix+IgGQ2eJ7oXIV5hNmAyQXAO9nPd3br4H+H5Wiv0Uz
AM5Z/OTccWHzqlUAzOLbfC8FShh6n/YJgJwb+e99FdH/mf10ZAC0Rma9EXOm
hInTRckBkG6WVFipw+bZvAD4Znco6L40JYzdPioNAIfsY2Iz8HvM45vqA+Bz
KN071Yw9b2gPgJ//zYo3W0DJYtzub+0PgLBj/KVJtix+IoEwZTz/ixPy7R8m
oMoFQmJm4unqiXRs/6UZCHfDRT8eJMhHfPy+VSDUfy0Id0B+j55P+ASCjume
PYbWbD6OCIQwlcvvcnB+2IzbNycHwpOyaRGL7Fj88gIhd8mCElHk3zqk56nS
QHiYt6xC6v/41QdCxFGBieavfpLpgYmkPRAa76zNUkE8n+J0XftxvGDLBS7W
j4lXnzhBMKSmHv7Xb5TEMpdcEFw8m5ekSlj8NIOgusBLoKfO5m2rIKido1tt
No+SpUfPblPxDYIZ8j7pfjjfskzckEcEQSnpXaCCfP+B9HJNDgLeeseUaJxf
E8r3x9wg2PCl4ccdnA9jTzGlQWA/X6iZMpfFrz4Ilnc/bpo5nc2P7UFwX2Kw
9U8umx/7g+Dbiv/EDFQpcWcMmxMMmc3WWlWObH6UCwbbNzVFCzTY8zKNYJDo
OGBz2obNj1bBIK0jtrvGgBLm+OCTIBjEHJpffkc9YOT3SEQwaFR+2uSixubH
5GCYmzrofAz7eRDb4U5uMCwf/+6ggSdlz6+CIfmteFrfh34iy+SPxmDIku16
uQr7g6H3uvZgiN3w3M9+NlvvvmC4Z1l/8oMIJV+Z/QwnBKpPT+ClWLL5US4E
yt/qPViBejMF4X6gEQJxvduXvkJ+dDH50SoEvOpmSwuxXosYARWEAKmujOnB
e0aO1keEwK1s5dU3sV8Yu/yYFAK/n9XLL8bnC5jzudwQ6J4VURojQcfOg0pD
gDv7tHKmOpsfG0PgkHV7uLMDux9pD4EqS5vla33Z89e+EPA8sWfBB0nWfzmh
YFd9kSzA+TPytWlyKJTXODiIKVDCxN9K2VD4OsPpaao5myeUQ2Gh9TqdVHH0
C4bwmqGQ0JXTc18M90/MeaVhKKyvlv5NYiabHyAUZPRKZ69SYPFwCQXlvtbP
jyez/eITCmtXKc4JmkXJ/wCZ6A9E
             "]]}, {
            Hue[0.37820393249936934`, 0.6, 0.6], 
            Directive[
             PointSize[0.006944444444444445], 
             RGBColor[0.922526, 0.385626, 0.209179], 
             AbsoluteThickness[1.6], 
             Thickness[Large]], 
            LineBox[CompressedData["
1:eJwtWHk8VV0XRhnKVIRUKhLlqqREqLXIPHPdAddQCSFRKfVVpuZJZpnv6N5r
SG+U920wNGlOQpoHlSKpSLPvnE77H7/7c/Y+Z61nred51tZftd5vjZyMjEyB
rIwM+bft/i7uj1HNJp7jI4WwcUmQJfIv3lGg0TQ9UW4/M2gbqL0McowNntik
eKL9+sr4cLjcvfd2bZ96k9RFvbUvJAK2fUgrKktUbQoP+MKuORYNhmPoz7aI
xje9bvD1cl4UC8NuAXusOhWbthvVHGMlxMORxISpqmHyTa2CJ7vdq6IhPlTx
lm6mXFOf2bep1oMb4bKRyuPRKTJNsVZehzkKCdD5Jpr2Jf97485Xot2+/BhY
Min8476Rocb4+ITB2YER0FkyqX2D6mDjBvXg/auz4yFJf63bpe6expEDmkL5
0p1QvuOryhm5zkanyJWxDie3gMxYptq8f3ZA3FmVO7c/bYQUXcVdF752wkfT
BAfr5m1QkL1sgZzPK+gYVLEy7tkKptZZ15NdBmHogM6SV+Zx4NDRAsmLh6FM
zu++uUoILJ64xPbc3e8wNu7M867goxC9YbpN7lIZPO0U2V84tB9mDsUyd9TI
4XVew7bB04fBqyqi9uxOeRxtP+XCXZYJM3UL5Bo/K+L42Wuv7zXIBJ+2TM7v
C+NxaGIC+1/bLLBdV96uYK2K6Y0hsoqPMqFQ/n1v1tgJOLw3qWf0ey7UPn+b
+0/sRLw/d42Ox9os4PzQcjSo0MB377Y1T9POAYfa/Oxl6pOQKZ3O8LqcBVGz
C+c5uWnhAean9Y6ns2HJTRuvthPamD+WyPHNbJiedq64X3cytn97qvbfuhxg
TwyKXOuvi27VossVcrmgVraSlXJ2Cm5OPBX0dGcOKBCfs2tkKkbeaH+jkJcL
cmflNSaF6mGHfv2GMK9cmEKEt+jKdHQ2e56qN5wDdhWqmx7IzEQn5XnVqzAP
esRXt/bXzcQ30S+TH07Lh3/rQ30N/fRx4wP/7S+N8uDSrCfGixUMEFY12+ht
zQN2yNNNDXwDvHPFcIWrSR6AuZn8TtYsvNy2zKV3Rj5M3bpox35lQ9ycW0+r
G8iFmdUOJy+JDXF99xS9VGYe5OzdHdjOmY0tZ3d72kzMh/OMi50B32fj9vJz
G/fYFoDtOb88/Roj/K4e+i5H+Riovd7/3XKVMf5cZdP+z/4C2COYqxU5aoxK
b4rqLB/nw/ed0Wc3nZyDtIhdT+bnFoChp8Tqh89cVMvNSb78LB/uPPyHeWWs
CX7Q1KmbDwXgdOrzr3sNJjj7U2zbyiUFILb6MajLpKFhuPRa0pdCmK5pW2A8
3hRvjcprbTEogJw24oAKU8x2vZj0vv8YKFVNCwwPmofL14xA9pMCOGVtlGSm
Ph9NX5zSUF9ZAM+U1gydqpqPkzuEUx91FQKS+Q5bgNb27f9EvT8GDWuqj4z7
vQBbr0ZV082PgdbMkULlADP836sCXbu+Y+D8fNukmgozlLthlOeXUQhpXlN7
62QX4slJivdbLxyDs2eIFbQQfyg0/VA+ewyI3a506UI8eMPYh2dcCAvJDxxr
jutWH1fSki2E1VcX5P30M8dLI1dN39cXQcmSO2vHVJtjgpK16RyNIujixy8b
r7gIOXOV7a0ii0Ajvekal7EI387yXfyYVgSeg2Gl4uOLcG2rAm25WjHsPNGj
4/57ET5Nz3N6eagYGqbv7vNlL0Zz+um7uqVFoE7i9c9ifCmTbkb3KIb5MYke
gzIWuCY8cf+hs0UQ8p+rilyQBTYun6FYyyiCY+SSWKDTKjXbkcXFQDTbuvIx
S/At6+gh06BikG8999rebwk+OavX17qmCNCCOKFqCX6zfu9En1sMW3m/D/so
WKJTnEsC/XYRVK1OU/zsb4m3IuWSNnQXw6s7Bg+/1VhiOfNB11dxCejXbojK
/GWJikd23NC7XgxBegTgLCtccbxg+IxbCZDh7TxhhfGz6+QCfErgsrvlfjuZ
pXh4ellhs24pyP7bxXEJXIrl9YY3tJklYL4tqPOdeCnerVAw6GSUwro3PyQf
5awxilbioXW9BG7eIBbHGtsEeEdrWgm8WNQ//milNRqergiT0kthGvfQkzx5
G5wTIju8QK0UvFZNYC/1t8GyKJPYprhS2He7loY1Nrh3U4m3248SeJJXb22k
ZIsF19THmawpgaFf95LeMm1R6LrJchynFPxfCosu1trim/bHTX3/lkE0wcZ7
R23RQXDe2mR1GfBOEwUYsAytHicc3re9DDqT3hotFC/Dr8Nv6ZGRZVS/yS3H
MGnaizyDMoggynU6ZzlGue4r39tYBtsn1Tg/ly7H+NT771e7lf3tL8AVs+0+
Ml+WAVkuyXTA19+/fMmpL4OZZL6rAesmJxsbvigDorocT41BHCccDfqpWg7u
ZEHREAsa38z1mFUOX54TCWIjVn+88KjesxxSc1ccjE1GrLm3Q//B5DKYfkNz
eH0V4i8a7yIzohyuEeW9qhvR6MZag87Qcip+GTv8+fTwxolp5fBHbubZYc7z
4y3JZeWQMY44gWGHs8Ro9UFUDqY4YKGTZochxX3C8b5cqh+O2+Gexe+uxNeV
wypWyqOYTjucd5XdwZKUg+oZuZ6QMfZYbjsaGV5fDiWkvpnYo2/GvKHPRVyq
f1n2+PR666WnIVy4m3PgpHqyPVYve3O0dyoX1l8P1NOsssfME1e5dRnlMHXB
Y0OFbnukpdqO71nIBeGL/guRMivwyUjeytfE9/o6ETvmrcCeJ9apfRlcePiN
IDz/FbhPR/hJW5YLSWbe9xpTV6C5ZkSUrgEP5vAJgGtW4M+6iOBvNC6cJNBR
71yBC6Ot1v805lL9N8YBNXenis3cudC7LqBytYkDhsfF5NkzuRTfsRzQPu7g
YmMFLsUnuxzwroKX4rKVXIp/Kh3w3+dzYjmhXIicsfxCzX0HrK+r9LbR5sKn
u56rJsg4YvME3sBD4nt5jgThmjoi6+XvFxwBF+Z9u5QV6u+IXs7uIW13iHxz
XAr9Uh3xocGv6Dl+XNiUPXkss8YRh/UielwTuTDqRETU4Yj7ko+eN3jDhUop
seSc8BzLw0oqzwWSDlRMnNB5ksroh04u1e9MJ4waKlmb1cIFgg0cfqU74brP
nJazwKfwq3TC0rXZWuVveRR/3XfCD0PSeOtSLqwgARt1wl9hNp6rtvCA2D2V
a+qMV2NkF2p85MGhWKLBA5zxvYF52MypPAq/VGd8zci/XjuBB5ezQk2/VTuj
kF7EuF3Ao/DrcMZNMcoJLUS8f/hDzgWFmR81r6zmQcGzZlvfBS6or9qgfSrn
L35MF1y0O+9RRx+P4sN0F9wg4+KxxolH4VfpglZMQ2lnFg+I6i750OWCh80T
GtwS/5436oI9NS8/W1vwYYkO4ShNXdEz5uF7dx0ekOXpHOCKS04Uph0P4kHs
fEIxU1zxw/vpU6fX8oB8vLjaFZ+sabF7O5YPpB39es8VDUpwRv4UPhDd+OaH
rBumabcXnuzmwYcBYs13wyr9PYK1Z3gUHzPd8P41+7FJfnzQ7r41Qk93Q9pw
yZGZRP7qWjefL5O6of1/MqM52XzwJQHucsPHras/zS7lw69VhGCNdcdbIY8t
ZQd4sJc8gOaOtw9h8sh2HsW3bHc88YLf4HeRBy1EtE4p7hiwKa/lRzMfQjcS
BrTaHb12r3l8OZMPI3SCEO6540G679Lr0XzIJdqxTNYDrwSyu+fk8MG8OX0r
b74HfrrKah215sMdgm4HGB546IaFcCKLD5H3CYVO80AVGRHL05FP6ZHUAycS
KXgVwwcyXKcuDxzoj080I+L9w99jPbHWyfxaTwYfyO2FNE/Uwg8a+uv4QKhh
WCnbE28nXmsPniAA0m68S/bEm0Uu2xucBEDS5fsqT9yWt6uvdyUfOJ3vCp51
e2KpsWHGUiIekp7tZb0wUG6/Gbzjwy6SUOd7YcMYw/0Rn/mUnjC88N2LDAPf
f/nQQDZYmhc+dU+5EtLAh3Cbp96Hj3thUdt918uX+EDCN9Dphctefp8cIiuA
Qr+EL8/HeOPKsqmaAzsFYKRAMDDNG3WtxTO2xvEpvWB7o5p2um2yhgDCTImG
TvbGknh2enYkH36S+FV546qNVTErlAUgJgW02xubQ9O0TS0EMOXcvJhEGR/M
8c4Ues0SUPWj7YMWZ44cOaEqoOrDxAcPt9I/mOwQwJiekI36dj6YZmCVxPz9
N58sHxyvIo7S2yKA0g8Vl91jfDBW5+bnqv0CGJ7DyWhJ9cFxsnqq53/ygWz3
jbk+OPVB2bVbxPnjSQGp9MFzJcVna5IEQGQjP67FBzkD0qglQgGQ9nJGpw+u
Hf9c62eHAP5HlFtBvw/qySanrpgmoOpNxhe/0U6F2lYLID+OcEzavnhKq+xj
DLE/mKCzBBNfvOfZPa+3TkD5EfRF5yuCx2YXBJSesXxxa9bD3jV5AiDpQS/G
F2s6lp6vjhVQ+KX6YtLk169Ppgiofs31Rcv2BR9HsgRwuqpjYXOlL67tVc0U
Dgmoemzxxdi+eJtgPwGQ9newwxdjJjFoGz8KYBYpGP2+WLvZk6UWJ4DeulSv
qTJ++Mp4acy1mwI4/9r+bo62H2aOOWFgKiMEVTnaXu15fnhQvnazsaEQ2J8O
zm5EP9TW1XVXChACaWeR5YcbV7806ggXUn4n2g/vfOnvOzZBCPa6BMCpfqj/
YOHJWeuEcIAoV91cP0yOjsvgThdS9VLph26m2+cWZQihhhTMFj8sHHh3YKyH
EMj2vdThh0eLbt1v4AjBhW5ya3m/H7acn6zj+kIAmYsJhRz1w8j/RqZjmhAi
yKVNx+3T3ivG2Qmhngiv15SOr4LCjn6/IaTwQzq2c/KrItqE4EPArcGio8Xo
oOzwYyFokQIWTcdfGg1JU/qF0EcSaCoddyeX3rw7XgTWZEHm0zFxc9Fe7cVC
2E0WSCUdR4oevN1qIIJ7jROv9TbTMe/8A8ukCCHlLzvomOA81m9zvZDS+346
ei8YPVEeJ6LwG6WjHe9Yi4+8CA6Thk7bH78bPRnY/J+Q0ndTf6Rx+ll0FREY
v3uqtAb90XeBXsc4fRFsJgFn+uPmo+4WnhoVYEsWcLQ/pg/PvJFmKwJSPtVS
/dGSd3X0gbuIyne+PyqGWw8kaYhgATkgVfojPI+fgkEi2EEqaLM/Hqu+snu0
7i9+Hf4YdvPV7641QiDdcE+fP55XaVCj/fybbzkGcgsuZ+/9LKL0V5uBARez
UsbMFMEuUgBMGfjLjxvXckIIxLRRsgQZWLZu5oDaWyHMIOS2gcnAC03eKzP7
hEAMSx0L1zHwSNGB+2aPhPDfUQLgFAbq+dVc02wRUfNWPgNVFjYunmRUAaQc
qVQyMCzAtGLyhwog5fJIMwNVz599eFy5gsKvg4Hnti6y37xURPnNPgaG2GxO
D8sSUfOJHBP7dnv3LJ9WQfGrFhO9VYTC85UikH4kDIwpE2dNMeBaCURA0p0S
MrHsY/dQ17oKcCTswCEmE1ViltY200XUPLWOieGcra5Tuyuo+S+Fia8POYp/
alVQ+c5nYvbIr5tr34uA3P5EysQFtHYz2UIReBDjRVgzEzVYVy4uK6qAP9cn
XUzcBc8LrutUANmeB/qY+KNCfufXzRVUvuVYeC9QvleTI6b8rRYLFZ6wteLK
REDS9yJTFvYuGndI+YYIyOuCR8AiEFAVfSHiGdhOHMFkYcvB/RwPbzGQ8vM0
loXxdP2N899VgPLR/93cncLCSX1KNMdWMeWH81kYtDTKOWqKGERFF2fWSlmo
EarvIptTQeHXzMJR2dZeh21iuEYayi4W1rltG9dGvD+jhWDkPhbaRzXaOmaJ
4cljYsmycVIxf7znzgqg3Vq+fY8WG22U9vipCyrg56DuZnlTNrJlE/pGLlZA
G2HndtqzkTOLe9Q9XAx5pMAw2RggG+9QShfDn3Etlo1jXq/v0OgVA6HuRMRs
VPxldtbirBhIOuvOY+OGST7plvkVlN+sZmP9lW0Lfh8UU/g1s/FkV+CwaqQE
+n0JR9jFxsO512tUF4nBkmyIPjbmr6pUaGqsgD3BshuOywbgc2/VT2cOiYH8
/GCtALy80FjG31AMAiJdXbQAvK8YtvFinRhI+mTbB2DPP7+Dt/EkAMTjsswA
9OiZciGGKQaSjtJjA7C4siRj7hsxkNd7tJQAHP+onLs9QEL5wbwAtHFUrf5f
mxiIaWS+YXUAjvtkMeDUIAbSXt9rCsDj2bm63uvFoEEC0BWAbSfMfnzdIobn
pB18F4DX5h/lxRO//9hV2UBc8aOfEWMkhbFkQ+gEYqvps+rHD8RwlcSPFoih
95QSGzrEUKTsSjexD0RRzMMWRVUJkHR/lxGIzMwi43siMeUvYwNRrtvi8i0f
CYVfSiAOqXurfd8gofDLC8RPzSqXJhpKgBwXZKoDsfCm8NsRdwkQ01eWqCkQ
1Rs8zxndFsMy0hB2BaIgOyEQ1kko/N4Foq9Cq2XEiITCTzYInxZ9fkZvqQAj
cgDSCcKFTif3Hz8tgeH1u8y30YJQOSN5xmciP3/8ql0QOl/aeiV4kwTI8hYw
gvDR4OeWhd8l8JScp2ODcH+do/q2QjGQdroiLQjFAVGHjRMklJ/NC0L56rD0
txESIOX2blUQ2vD1dAYOSYDcntQUhB/CVhhfT5dQ80dnEJ4bd1GgP0ECi4lx
/3/vg/B31x0P6QUJhZ8sBz9GbBrYWiOF26RB1eHg9RTVLHeGlJq/aBxMfZZN
P0G8j9x+046DBasd21P3Sqj7CQYHdw0drR3MllD+OIaDw8qX7k2ZKAWiGdO3
pnHQbswjh0Hi+T/45XFQSe5qnlG3BBKI8uRXcbCWO/eJ6JKEwq+Jg8avC893
nZHCER/CkXRy0PeZx3krYv9j4nM933PQp7Uh6E45UY+EvRqWCcawxSHpm8qk
sIVcOsG42+XFNhqBzx/8aMHonKrKF+VLKL9tF4xj9M44txHxriwVJ89iE8+X
e88wTZVCzRFiII8h/p+h9nLJU6J+iPLyTAvG/vCs6nJ1KVwn6PtzbjAqTHGd
AUR+SXlKrArG4u3vpp+ZJ6XwawpGzc6spEqulPKPncF4WRi+j6yXP/7xfTC+
spEzuuQiBW9SsGVC8EcvK463W0L5R50QXHBJQbIgQErdl5mEoMoXLdqeUAnl
H+1CUDGCFT46TQrk9cEwKwSry11StIl6Jem3JCYET+QOeqsS+P3xj2kh+O1O
SuiyjRL4SLRDa24IljqkXlQekvy9vwrBreavi+NplaBN+o+WEMzV9H01pk8C
ZHkndBK/ze37DrZJqXz3h6DMXh+LyJJK+ErOMzKhSFOLFLv+llD+UScUo8/c
8+q0lYAKAfctk1DcZXcyMe2MBJ6R/tEuFL8oVdzyIvA1IwmUFYq1PpPqnxZJ
/9DRhphQ3Fdys3NDnARIufycGophE0e+WxP8X0jez+WGYsYkJdmoiZXUfVBV
KH5Pt6xuk0op/9gSim+cEtXcX0moeaSTeP+ryUN6V8TU/VB/KNpPzi5WSKik
9FcmDLvXFw348aRA0leSchhG2zhpPiZ+k/a3XjsM67ecWv2iUUL5iZlhaHxj
mPHqmxRIOrhFC8N5tJFnNamVoEneV1qEIeOc2QtlIl9//AOGoQ/70I+AyZUU
Hh5hyM8M2PfwZSXVL4wwVDDWjPqlVAn/B4IXydo=
             "]]}}}, {{}, {}}}, {
        DisplayFunction -> Identity, DisplayFunction -> Identity, AspectRatio -> 
         0.5, Axes -> {True, True}, AxesLabel -> {None, None}, 
         AxesOrigin -> {0, 0}, DisplayFunction :> Identity, 
         Frame -> {{True, True}, {True, True}}, 
         FrameLabel -> {{None, None}, {None, None}}, 
         FrameTicks -> {{Automatic, Automatic}, {Automatic, Automatic}}, 
         GridLines -> {None, None}, GridLinesStyle -> Directive[
           GrayLevel[0.5, 0.4]], ImageSize -> 400, 
         Method -> {
          "OptimizePlotMarkers" -> True, "OptimizePlotMarkers" -> True, 
           "CoordinatesToolOptions" -> {"DisplayFunction" -> ({
               Identity[
                Part[#, 1]], 
               Identity[
                Part[#, 2]]}& ), "CopiedValueFunction" -> ({
               Identity[
                Part[#, 1]], 
               Identity[
                Part[#, 2]]}& )}}, PlotLabel -> FormBox["5", TraditionalForm],
          PlotRange -> {{0, 990}, {0, 1.05}}, PlotRangeClipping -> True, 
         PlotRangePadding -> {{0, 0}, {0, 0}}, 
         Ticks -> {Automatic, Automatic}}], 
       FormBox[
        FormBox[
[truncated: 1,957,185 more chars]
