# Supplementary material for: The kinetics of metal soap crystallization in oil polymers
Source: Phys Chem Chem Phys. 2021 Sep 27;23(39):22589–600. doi: 10.1039/d1cp03479k (PMC8514046; doi:10.1039/d1cp03479k)
Supplement: CP-023-D1CP03479K-s003 [file CP-023-D1CP03479K-s003.nb]

(* Content-type: application/vnd.wolfram.mathematica *)

(*** Wolfram Notebook File ***)
(* http://www.wolfram.com/nb *)

(* CreatedBy='Mathematica 12.1' *)

(*CacheID: 234*)
(* Internal cache information:
NotebookFileLineBreakTest
NotebookFileLineBreakTest
NotebookDataPosition[       158,          7]
NotebookDataLength[    176075,       3672]
NotebookOptionsPosition[    171167,       3594]
NotebookOutlinePosition[    171559,       3610]
CellTagsIndexPosition[    171516,       3607]
WindowFrame->Normal*)

(* Beginning of Notebook Content *)
Notebook[{

Cell[CellGroupData[{
Cell["Data import", "Section",
 CellChangeTimes->{{3.836468943709057*^9, 
  3.836468949984069*^9}},ExpressionUUID->"55375cd7-1133-4874-b97c-\
96b69f87a7c6"],

Cell["Setting the working directory", "Text",
 CellChangeTimes->{{3.8364689624453993`*^9, 3.836468969559896*^9}, {
  3.83647277299566*^9, 
  3.8364727737068644`*^9}},ExpressionUUID->"a72fa08c-5581-416b-b4b9-\
f0fae70ccc21"],

Cell[BoxData[
 RowBox[{"SetDirectory", "[", 
  RowBox[{"NotebookDirectory", "[", "]"}], "]"}]], "Input",
 CellChangeTimes->{{3.817284847117159*^9, 3.817284856050811*^9}},
 CellLabel->
  "In[835]:=",ExpressionUUID->"7e3384bc-fcb2-46b0-af25-c04a4b8a39b2"],

Cell["\<\
Storing a list of heating times corresponding to the series of experimental \
runs\
\>", "Text",
 CellChangeTimes->{{3.836474426815133*^9, 
  3.8364744636616287`*^9}},ExpressionUUID->"3516d145-bdaf-44f0-8af8-\
77185f6216ee"],

Cell[BoxData[
 RowBox[{
  RowBox[{"cure", "=", 
   RowBox[{"{", 
    RowBox[{"0", ",", "1", ",", "15", ",", "30", ",", "60", ",", "120"}], 
    "}"}]}], ";"}]], "Input",
 CellChangeTimes->{{3.8244628782704163`*^9, 3.824462904636948*^9}, {
  3.829378316951977*^9, 3.8293783194462547`*^9}, {3.829819400781151*^9, 
  3.829819401290481*^9}, {3.8303392034252577`*^9, 3.8303392120686903`*^9}, {
  3.8304041965371313`*^9, 3.830404196783471*^9}, {3.8365382308560762`*^9, 
  3.8365382312070436`*^9}},ExpressionUUID->"64cb6680-9ab8-4d13-83c3-\
203ad70031da"],

Cell["\<\
Storing ordered lists of filenames for the temperature profiles, spectral fit \
results and extraced spectra\
\>", "Text",
 CellChangeTimes->{{3.836474494120256*^9, 3.836474537054031*^9}, {
  3.8365381812619333`*^9, 
  3.836538191350677*^9}},ExpressionUUID->"d7535888-5ab6-41f5-8c96-\
1823534b96c4"],

Cell[CellGroupData[{

Cell[BoxData[
 RowBox[{"specfiles", "=", 
  RowBox[{
   RowBox[{
    RowBox[{"{", 
     RowBox[{
      RowBox[{"FileNames", "[", "\"\<l*.mx\>\"", "]"}], ",", 
      RowBox[{"ToExpression", "[", 
       RowBox[{
        RowBox[{"StringSplit", "[", 
         RowBox[{
          RowBox[{"FileNames", "[", "\"\<lastspec*\>\"", "]"}], ",", 
          "\"\<.mx\>\""}], "]"}], "[", 
        RowBox[{"[", 
         RowBox[{"All", ",", "1"}], "]"}], "]"}], "]"}]}], "}"}], "[", 
    RowBox[{"[", 
     RowBox[{"All", ",", 
      RowBox[{"Ordering", "@", 
       RowBox[{"ToExpression", "[", 
        RowBox[{
         RowBox[{"StringSplit", "[", 
          RowBox[{
           RowBox[{"FileNames", "[", "\"\<lastspec*\>\"", "]"}], ",", 
           "\"\<.mx\>\""}], "]"}], "[", 
         RowBox[{"[", 
          RowBox[{"All", ",", "1"}], "]"}], "]"}], "]"}]}]}], "]"}], "]"}], 
   "[", 
   RowBox[{"[", "1", "]"}], "]"}]}]], "Input",
 CellChangeTimes->{{3.817284860288823*^9, 3.8172848843525543`*^9}, {
   3.829819420557556*^9, 3.829819424633012*^9}, 3.8303377109424067`*^9, 
   3.8303390535164547`*^9, {3.830339115002993*^9, 3.8303391472234898`*^9}},
 CellLabel->
  "In[836]:=",ExpressionUUID->"90ae2963-3082-4326-b983-7b88925aec76"],

Cell[BoxData[
 RowBox[{"{", 
  RowBox[{"\<\"lastspec_0.mx\"\>", ",", "\<\"lastspec_1min.mx\"\>", 
   ",", "\<\"lastspec_15min.mx\"\>", ",", "\<\"lastspec_30min.mx\"\>", 
   ",", "\<\"lastspec_60min.mx\"\>", ",", "\<\"lastspec_120min.mx\"\>", 
   ",", "\<\"lastspec_120min_roomRH.mx\"\>"}], "}"}]], "Output",
 CellChangeTimes->{
  3.8172848857739563`*^9, 3.82254601521495*^9, 3.824461824791217*^9, {
   3.824462838747409*^9, 3.824462853501295*^9}, 3.829038862780603*^9, 
   3.829048597986463*^9, 3.8291176334586697`*^9, 3.8291177824838657`*^9, 
   3.829378015989299*^9, {3.829819397228208*^9, 3.82981942634167*^9}, 
   3.830339055052191*^9, 3.8303391478363647`*^9, 3.8304040899562483`*^9, {
   3.83040413910957*^9, 3.830404167195606*^9}, 3.831172855818817*^9, 
   3.8312041364828243`*^9, 3.832739452540449*^9, 3.832755144014728*^9, 
   3.835697109748008*^9, 3.835850536911428*^9},
 CellLabel->
  "Out[836]=",ExpressionUUID->"22c1fac6-ef36-415d-8969-ce8048a58648"]
}, Open  ]],

Cell[CellGroupData[{

Cell[BoxData[
 RowBox[{"tempfiles", "=", 
  RowBox[{
   RowBox[{
    RowBox[{"{", 
     RowBox[{
      RowBox[{"FileNames", "[", "\"\<temp*\>\"", "]"}], ",", 
      RowBox[{"ToExpression", "[", 
       RowBox[{
        RowBox[{"StringSplit", "[", 
         RowBox[{
          RowBox[{"FileNames", "[", "\"\<temp*\>\"", "]"}], ",", 
          "\"\<.mx\>\""}], "]"}], "[", 
        RowBox[{"[", 
         RowBox[{"All", ",", "1"}], "]"}], "]"}], "]"}]}], "}"}], "[", 
    RowBox[{"[", 
     RowBox[{"All", ",", 
      RowBox[{"Ordering", "@", 
       RowBox[{"ToExpression", "[", 
        RowBox[{
         RowBox[{"StringSplit", "[", 
          RowBox[{
           RowBox[{"FileNames", "[", "\"\<temp*\>\"", "]"}], ",", 
           "\"\<.mx\>\""}], "]"}], "[", 
         RowBox[{"[", 
          RowBox[{"All", ",", "1"}], "]"}], "]"}], "]"}]}]}], "]"}], "]"}], 
   "[", 
   RowBox[{"[", "1", "]"}], "]"}]}]], "Input",
 CellChangeTimes->{{3.829819448211336*^9, 3.8298194514812927`*^9}, {
  3.83033915655278*^9, 3.8303391635709553`*^9}},
 CellLabel->
  "In[837]:=",ExpressionUUID->"3aeee277-21c1-48c3-a10a-5f462d82d667"],

Cell[BoxData[
 RowBox[{"{", 
  RowBox[{"\<\"temp_0.mx\"\>", ",", "\<\"temp_1min.mx\"\>", 
   ",", "\<\"temp_15min.mx\"\>", ",", "\<\"temp_30min.mx\"\>", 
   ",", "\<\"temp_60min.mx\"\>", ",", "\<\"temp_120min.mx\"\>", 
   ",", "\<\"temp_120min_roomRH.mx\"\>"}], "}"}]], "Output",
 CellChangeTimes->{3.829819451750705*^9, 3.830339164592289*^9, 
  3.830404189865003*^9, 3.831172855971004*^9, 3.831204137305921*^9, 
  3.832739453349285*^9, 3.832755144629691*^9, 3.835697110327093*^9, 
  3.835850537430996*^9},
 CellLabel->
  "Out[837]=",ExpressionUUID->"49092b93-e042-48de-a8c1-203fcc3cfc2b"]
}, Open  ]],

Cell[CellGroupData[{

Cell[BoxData[
 RowBox[{"proffiles", "=", 
  RowBox[{"filestemp", "=", 
   RowBox[{
    RowBox[{
     RowBox[{"{", 
      RowBox[{
       RowBox[{"FileNames", "[", "\"\<prof*\>\"", "]"}], ",", 
       RowBox[{"ToExpression", "[", 
        RowBox[{
         RowBox[{"StringSplit", "[", 
          RowBox[{
           RowBox[{"FileNames", "[", "\"\<prof*\>\"", "]"}], ",", 
           "\"\<.mx\>\""}], "]"}], "[", 
         RowBox[{"[", 
          RowBox[{"All", ",", "1"}], "]"}], "]"}], "]"}]}], "}"}], "[", 
     RowBox[{"[", 
      RowBox[{"All", ",", 
       RowBox[{"Ordering", "@", 
        RowBox[{"ToExpression", "[", 
         RowBox[{
          RowBox[{"StringSplit", "[", 
           RowBox[{
            RowBox[{"FileNames", "[", "\"\<prof*\>\"", "]"}], ",", 
            "\"\<.mx\>\""}], "]"}], "[", 
          RowBox[{"[", 
           RowBox[{"All", ",", "1"}], "]"}], "]"}], "]"}]}]}], "]"}], "]"}], 
    "[", 
    RowBox[{"[", "1", "]"}], "]"}]}]}]], "Input",
 CellChangeTimes->{{3.829819472090762*^9, 3.8298194739210176`*^9}, {
  3.8303391688036327`*^9, 3.830339198609181*^9}},
 CellLabel->
  "In[838]:=",ExpressionUUID->"1ca2d334-bee7-49ba-9ae0-5c8c03417423"],

Cell[BoxData[
 RowBox[{"{", 
  RowBox[{"\<\"profile_0.mx\"\>", ",", "\<\"profile_1min.mx\"\>", 
   ",", "\<\"profile_15min.mx\"\>", ",", "\<\"profile_30min.mx\"\>", 
   ",", "\<\"profile_60min.mx\"\>", ",", "\<\"profile_120min.mx\"\>", 
   ",", "\<\"profile_120min_roomRH.mx\"\>"}], "}"}]], "Output",
 CellChangeTimes->{
  3.829819474423356*^9, {3.8303391876893997`*^9, 3.8303391991388617`*^9}, 
   3.830404190467127*^9, 3.831172856625785*^9, 3.831204138329599*^9, {
   3.831204471227791*^9, 3.831204511783945*^9}, 3.8312045536543207`*^9, 
   3.832739454178027*^9, 3.8327449955379868`*^9, 3.8327551453546677`*^9, 
   3.835697111469963*^9, 3.835850538032065*^9},
 CellLabel->
  "Out[838]=",ExpressionUUID->"e1601b12-5125-48b7-9391-29a04a266926"]
}, Open  ]],

Cell["Importing all data", "Text",
 CellChangeTimes->{{3.836538243448699*^9, 
  3.83653824639465*^9}},ExpressionUUID->"1800d1e2-f971-4dca-9f11-\
0a41576e701b"],

Cell[BoxData[
 RowBox[{
  RowBox[{"profiles", "=", 
   RowBox[{
    RowBox[{
     RowBox[{"Import", "[", 
      RowBox[{
      "proffiles", "\[LeftDoubleBracket]", "#", "\[RightDoubleBracket]"}], 
      "]"}], "&"}], "/@", 
    RowBox[{"Range", "[", "6", "]"}]}]}], ";"}]], "Input",
 CellChangeTimes->{{3.817284917951695*^9, 3.8172849450367613`*^9}, {
   3.817284981435886*^9, 3.817285008403434*^9}, {3.824463105984272*^9, 
   3.824463119599802*^9}, {3.8291176437625723`*^9, 3.8291176502433853`*^9}, {
   3.8293783267350492`*^9, 3.829378341622387*^9}, {3.829819466212441*^9, 
   3.829819480062961*^9}, {3.830339229508677*^9, 3.830339266678336*^9}, 
   3.8304042004326763`*^9, 
   3.836538239440323*^9},ExpressionUUID->"81d75ee8-9aab-499a-b84a-\
400032a1bcf6"],

Cell[BoxData[
 RowBox[{
  RowBox[{"tts", "=", 
   RowBox[{
    RowBox[{
     RowBox[{"Import", "[", 
      RowBox[{
      "tempfiles", "\[LeftDoubleBracket]", "#", "\[RightDoubleBracket]"}], 
      "]"}], "&"}], "/@", 
    RowBox[{"Range", "[", "6", "]"}]}]}], ";"}]], "Input",
 CellChangeTimes->{{3.829114210324552*^9, 3.829114256334775*^9}, {
   3.829117653247707*^9, 3.8291176625485697`*^9}, {3.829378355198756*^9, 
   3.829378358094081*^9}, {3.829819456746522*^9, 3.829819462154455*^9}, {
   3.8303392510993843`*^9, 3.830339269964813*^9}, 3.830404201224312*^9, 
   3.836538240375489*^9},ExpressionUUID->"46c65b74-0af1-474b-9374-\
16984b6bec23"],

Cell[BoxData[
 RowBox[{
  RowBox[{"specs", "=", 
   RowBox[{
    RowBox[{
     RowBox[{"Import", "[", 
      RowBox[{
      "specfiles", "\[LeftDoubleBracket]", "#", "\[RightDoubleBracket]"}], 
      "]"}], "&"}], "/@", 
    RowBox[{"Range", "[", "6", "]"}]}]}], ";"}]], "Input",
 CellChangeTimes->{{3.829117666201487*^9, 3.8291176775090513`*^9}, 
   3.829117924709566*^9, {3.8293783634231052`*^9, 3.8293783640380917`*^9}, {
   3.8298194315953913`*^9, 3.829819440537032*^9}, 3.830339253547337*^9, 
   3.830404202016617*^9, 
   3.836538241279351*^9},ExpressionUUID->"2a3fd561-a941-43d1-9ba5-\
5eb911f8da97"],

Cell["\<\
Setting a list of starting values for the concentration profiles\
\>", "Text",
 CellChangeTimes->{{3.836538347306192*^9, 
  3.836538381825005*^9}},ExpressionUUID->"f1d421a6-d131-46eb-8164-\
9cf49047e6cc"],

Cell[BoxData[
 RowBox[{
  RowBox[{"starts", "=", 
   RowBox[{"{", 
    RowBox[{"2", ",", "1", ",", "1", ",", "1", ",", "1", ",", "1"}], "}"}]}], 
  ";"}]], "Input",
 CellChangeTimes->{{3.832745267857134*^9, 3.832745268900951*^9}, {
  3.836538332593342*^9, 
  3.836538343960822*^9}},ExpressionUUID->"78fac423-7c5d-4743-bc58-\
bffb2e9eb4a1"],

Cell["Defining the data that will be used for the kinetic fit", "Text",
 CellChangeTimes->{{3.836538383538143*^9, 
  3.836538397777383*^9}},ExpressionUUID->"326193ed-cf87-4f75-910a-\
f230b177fe5e"],

Cell[BoxData[
 RowBox[{
  RowBox[{"fitdata", "=", 
   RowBox[{
    RowBox[{
     RowBox[{
      RowBox[{"{", 
       RowBox[{
        RowBox[{
         RowBox[{"profiles", "\[LeftDoubleBracket]", 
          RowBox[{"#", ",", "2", ",", 
           RowBox[{
            RowBox[{
            "starts", "\[LeftDoubleBracket]", "#", "\[RightDoubleBracket]"}], 
            ";;"}], ",", "1"}], "\[RightDoubleBracket]"}], "-", 
         RowBox[{"Min", "[", 
          RowBox[{"profiles", "\[LeftDoubleBracket]", 
           RowBox[{"#", ",", "2", ",", 
            RowBox[{
             RowBox[{
             "starts", "\[LeftDoubleBracket]", "#", "\[RightDoubleBracket]"}],
              ";;"}], ",", "1"}], "\[RightDoubleBracket]"}], "]"}]}], ",", 
        RowBox[{"Rescale", "[", 
         RowBox[{"profiles", "\[LeftDoubleBracket]", 
          RowBox[{"#", ",", "2", ",", 
           RowBox[{
            RowBox[{
            "starts", "\[LeftDoubleBracket]", "#", "\[RightDoubleBracket]"}], 
            ";;"}], ",", "2"}], "\[RightDoubleBracket]"}], "]"}]}], "}"}], 
      "\[Transpose]"}], "&"}], "/@", 
    RowBox[{"Range", "[", 
     RowBox[{"Length", "[", "cure", "]"}], "]"}]}]}], ";"}]], "Input",
 CellChangeTimes->{{3.824463311159073*^9, 3.824463319412635*^9}, {
  3.829108122339601*^9, 3.8291081984437323`*^9}, {3.829108236021001*^9, 
  3.8291082430934134`*^9}, {3.8293784557857313`*^9, 3.8293784683519382`*^9}, {
  3.830339354309992*^9, 3.8303393802057*^9}},
 CellLabel->
  "In[518]:=",ExpressionUUID->"9c8b50a8-c124-4fcc-b843-505759e3e9dd"],

Cell["Inspecting the fit data", "Text",
 CellChangeTimes->{{3.8365384829970303`*^9, 
  3.836538491802618*^9}},ExpressionUUID->"e3c4d977-f7a7-4488-96de-\
6ef58822e008"],

Cell[CellGroupData[{

Cell[BoxData[
 RowBox[{"ListLinePlot", "[", 
  RowBox[{"fitdata", ",", 
   RowBox[{"PlotRange", "\[Rule]", 
    RowBox[{"{", 
     RowBox[{
      RowBox[{"{", 
       RowBox[{"0", ",", "5"}], "}"}], ",", 
      RowBox[{"{", 
       RowBox[{"0", ",", "1.1"}], "}"}]}], "}"}]}], ",", 
   RowBox[{"PlotMarkers", "\[Rule]", "Automatic"}], ",", 
   RowBox[{"PlotLegends", "\[Rule]", "cure"}], ",", 
   RowBox[{"PlotStyle", "->", 
    RowBox[{"Table", "[", 
     RowBox[{
      RowBox[{"ColorData", "[", 
       RowBox[{"\"\<BlueGreenYellow\>\"", ",", 
        RowBox[{"i", "/", "5"}]}], "]"}], ",", 
      RowBox[{"{", 
       RowBox[{"i", ",", "0", ",", "5"}], "}"}]}], "]"}]}], ",", 
   RowBox[{"AspectRatio", "\[Rule]", "1"}], ",", 
   RowBox[{"Frame", "\[Rule]", "True"}]}], "]"}]], "Input",
 CellChangeTimes->{{3.82903886928826*^9, 3.8290389011865587`*^9}, 
   3.829039105519596*^9, {3.829108162596977*^9, 3.829108163249764*^9}, {
   3.829108206765226*^9, 3.829108211546503*^9}, {3.8291082504626017`*^9, 
   3.829108258439877*^9}, {3.829378495329465*^9, 3.829378523281456*^9}, {
   3.8304090339434443`*^9, 3.8304090705891314`*^9}, {3.830416234980158*^9, 
   3.830416242475533*^9}, {3.831204619806109*^9, 3.831204620157619*^9}, {
   3.831205631997712*^9, 3.8312056753907433`*^9}, 3.83120572755168*^9, 
   3.831205762524328*^9, {3.831206005789719*^9, 3.831206010844036*^9}, {
   3.832747023024831*^9, 3.832747026548098*^9}, {3.8357577200005407`*^9, 
   3.835757747941749*^9}, {3.835758413971713*^9, 3.835758419869142*^9}, 
   3.836538500884492*^9},ExpressionUUID->"30a42065-4c73-4fd6-a8ea-\
46f571c3bf2c"],

Cell[BoxData[
 TemplateBox[{
   GraphicsBox[{{}, {{{}, {}, {
        Hue[0.67, 0.6, 0.6], 
        Directive[
         PointSize[
          NCache[
           Rational[1, 90], 0.011111111111111112`]], 
         AbsoluteThickness[1.6], 
         RGBColor[0.122103, 0.00901808, 0.39826]], 
        LineBox[CompressedData["
1:eJxTTMoPSmViYGAQBWIQjQ5uzHomu/zFAfum/xVu/5c8tvc5erP9/IbL9krn
uaKT+d/ZK2woypj49p59lOW5CqVt7+07oi7veSzy1B6i+4N9yH83jcXbX9nL
LfL/pvr7vb3JKd6ZrG/f2T8Tvfboxav39kLNB04tdP1kv29HtciNGe/tK0Kr
GhjFv9oXcXQ92738vb3ehAU/DJ99t39Qlvn44YL39mp6t74FbP1lv+3Kzxs7
29/bNzBOv5V66Y99WPPq3fN63tuXz79wo2Xhf/sNVbYtpi3v7XfItb4OtGB0
sIj+v6+0/739trcLsx7OZ3K412S3eCNQPQtnl3zyOmaHC9+jJnkBzWO4sWze
J1FWh5SiAA+DWqB+5w3TJ9eyOfzwyvTc1PvefovQWTHlp+wOCl+juLbWvbd/
9nvlx0u+nA4zri87s3bCe/s9M/cdcY3mcjhyZs1eeaD5AJuwqcg=
         "]]}, {
        Hue[0.9060679774997897, 0.6, 0.6], 
        Directive[
         PointSize[
          NCache[
           Rational[1, 90], 0.011111111111111112`]], 
         AbsoluteThickness[1.6], 
         RGBColor[0.0867346, 0.3233424, 0.5177146]], 
        LineBox[CompressedData["
1:eJxd0WtM0mEUB2AkUWqkhiCiLrHLvGYJsspy520NlyY1MStbYkNMaxZJzYWt
tGal6VpKOrup5MpgLfPChroZ5d1pueUlFbWaUoH4iuUlptW/9a2znZ1Pz87O
+flIZKJkMolE8iP67/y/9LjHunixHbgxX4Ias8ZBJ8kaDlcMglH8W8J8ZQa/
w7yj4omPkH+XdYb5ywI0H1unnjEFtNDtScDDkFES0eBTZ4KUa1NCbQUGcWMk
jRw4CwazR2j6awyMeVkO1zYH/oJLXj9GMHRuLVmWdM3Dv+2zsBRifLF5chEm
3jQ4Cp8Q3r5Cel1rg7h7YfVKMeGh3aDNWQEDf3qjXIWhK0b5/YM/CQ3QIqzH
mjC0cl7KUwvtUELeuTzzKQzyW7cn58rJ6CB/ME3ciaG3SsXJd7RH+aePjCUA
4TOayz1kFNQbsYLUoxiWEx9kdg85IKU0t5kRhGEpWPczHqgoF2lr91zAcPbK
oHNr9GpUXM27qS7FoEqpM53XrkHyTMViWw2G8K/Dz21eNNSiTKMuKTGMppJk
V3PWImM/k6sg7nUWjUWGWJyQZ6B34T4RBt9YSmWRzRmpdx5yN6/H8PlbcS2t
xgWVhk73UzZh2Bagdu2TrkMb0Ipj4ioM3WUsOz82HVndjBS6gPjH7lJfUzkd
5VHuzLDTMXDjCBHrilqckhYMZAw9XQSgMtCWSosDJwoD9S07ZqSJgYaCdYW7
OBhu8J+5PJYxUUF0ErtjB4ayXs27gQUmGq+lRmYTeUUfr7eoNG4ovcDkLTqB
4f7DjgPJYhaqOrnXW1KE4amiwz+M7o6kQ0JBlAsGNMNnFbW7I02fhqfzxBAQ
rs/eL2Sj5vhHCQLbDGRefv/Jyc4D6asV1rZqDH8AxuIn4g==
         "]]}, {
        Hue[0.1421359549995791, 0.6, 0.6], 
        Directive[
         PointSize[
          NCache[
           Rational[1, 90], 0.011111111111111112`]], 
         AbsoluteThickness[1.6], 
         RGBColor[0.1288222, 0.5597884, 0.5402974]], 
        LineBox[CompressedData["
1:eJxdkGlI03EYx7eRt6Wbm7e2ZFiYiZpXWj6/mZriyrwSpql4YCWtaR6o5RHz
KswrcOUL5xmWqUORmaaiElYE4ixDM1O3SKe/icdsobN/9K4PPDwvvjwfeL4n
Eu+Ep1BIJJIDMX/3/xRRi2oZn0chJd9n9l3pdxAV2Y+VPpcCfVLCNmqSQ0La
SHOQ7BuE1bidXGvYgGqudGiFLod/15vA11OLUnvXYPPKvJnjhBKcL2WojVYx
zL0VBpsaKmGyNt5RHbAFq1FLMm6JErwWWNrFjF3A+YUWxjMYvHQ7rbmyPfDY
aq0yO68EYXi6aqn3N4TH1vO91zGU5zZrKqf2oTpw9NFgD4af46lfGKJD6HjK
HKbOY8jMIfAkI41oKEJVimEixLOCLaKgVfOXC1MLGDhLefQunSOIq1uVbCXG
0BrQv31A10K2nR/i7+dgYM2rC27d00Z26RRNXTrh6x6odpProNivhrS+fAw7
/gdWTRw9FFO4a2MfjWFfMhsbxNVHN7PJBlmZGCIr63m0cQOkzP34JtoGw4wd
IXQ4ihqDV1pqaEQusS1R1BxD1qwoXmsSBsF1cka32gglSpJZ17owFPwyHKQI
jFHo7Y5zhxUYLEMKxDJPKmIlUC5MOxM9Mph7zxRUJHPyJcexMWgOCRppyEst
aI/xwzD8vimgP8IEeUxH92b/2AB8D9zj5kyQS+ST18DFYJp63Hf8MR317zDK
/PgYuoj32vwYqGFb3MW0x8ATuObFqBgo6YyUGaeHwTV0ZoT6whS165fzO/wx
jDF7Mm64mKFTjT4rQncMDxRhElu5Gbq6OBBalYchkKhzRmiO4uUXtZjLG8AT
SbW9L1uguk/z7GJfDE5pWZxNkiVStbg+VERi8GhbXh8vs0R3DcSnX3EIn862
/4GPFdLb6uMsnsXwB+TrO/g=
         "]]}, {
        Hue[0.37820393249936934`, 0.6, 0.6], 
        Directive[
         PointSize[
          NCache[
           Rational[1, 90], 0.011111111111111112`]], 
         AbsoluteThickness[1.6], 
         RGBColor[0.2679184, 0.718234, 0.496156]], 
        LineBox[CompressedData["
1:eJxTTMoPSmViYGBQAGIQjQFc/0ov7Dlmz/bkysQjlY/sG/ykX2xpvGYfH8f7
t7bwub2CzQz1V/cf2Os1atzyWfzSnqHrl7mT5FP7DWH/mfZff2V/QK71deCO
V/Z/mHZ/E1/wxj5hlycPk/YHe353vWNR8u/sJzh35zz//cn+/brzzmdPv7Nn
6Atwyz/91f7t9g1+wU3v7A+EHWfhf/bd3nJ2QKHmJiC/EeSAX/ZL29+0zGB+
b++gdc6upu2vfdOkpQfOiL23X7AKCLQYHM6arNIJtX5v/8C/d3reJEaH3D1V
yyR+AM3/7AL0EJODu8H2usTi9/YNHUDAweJQwyEaK3r1vf0B3exSnwJWh0sC
jsKsU4HmH17HsPM6m0P0zmPGUlvf20+YnifU7MDhUB/GYvRpIdD83ys/XvLl
dBB9vGhPT8d7+4KJb2vst3I5pB/9bXw0DWhe6to+TjkeB8fk0nDjgvf2Br8/
SJa18joYPBeRlZsHlJ9gsvTRGz6HG+oTPcuB+h8Yv+Ga8JvfQf556lNZIH/D
E3Hvuo0CDjNUwjUjFr+39zDvdExIFXRoqHmo/Lzyvb0Ak3a7mKSQAySyPtgf
8AYqWCDk8PdVdHPs2ff2GfNW1CuHCDuIXpshFX7wvb1CptfRm+wiDmvtH9f7
vXpvv2M3CIg4vLwk9E9zy3t7AG/g6xo=
         "]]}, {
        Hue[0.6142719099991583, 0.6, 0.6], 
        Directive[
         PointSize[
          NCache[
           Rational[1, 90], 0.011111111111111112`]], 
         AbsoluteThickness[1.6], 
         RGBColor[0.5234324, 0.8244344, 0.4214008]], 
        LineBox[CompressedData["
1:eJxlk3tQjFEYxr8u7G7Frq1lbe1WLqWLS2gmE96XIUpImZTYkjL6g0KZxnVl
3W1yGRptuhDJYqMaYWpHyq3SuCVJMUWbvu+sEhGNs/zpmTlz5syc83vP85z3
uMYmhsZbMgzjS4d5/k8RM0oebq2BAl3VuPSEZlAtcews2fMKxJ89niy4/gmY
mZnuXa1t8Fjb8+hXuxEM6QJFrX0HGMSqe0HLP4OhlR//tawLrK4lS55DNzBZ
toFhniZYxQzdGs12Q0xHw5jmHz0gq3I/Pz+MBRSZC/bBlLZcx30aFgzhD6yF
H79Dv5eg84OShdw95gv8BH93w6XeARaYWvu+RPVviEKPt2Q0B/oiKk8GWTbQ
cY4bB21LNWc2nrBA4VhjcONNDqZQNxU5lqjn5as8DtH9gXaWXjxrTCtIvvUs
hQNGYQYOwfLwqwH5ag4ybgpz1jQOxchg/7RTtgT0ET1HxgMfS5UudXEc5XXb
ZGxfLMCchistxjccJB1nd0CpDerD2CXvpARMbj58nZMddp7SHrOyIZB0N/mk
VD0MN4WoW8K9KS9jesGH7uF4Vs5FuvgREFE3U38KsU6g3bFhFIGF1U0HnupF
+OTpukmpWgKp18szpsePwOy5oufL9hKYsC3qVZdUjA7ioHsTYwk8rDVLjMFV
PQOHD3BwcGRT/fcwe4xPSjmdd5SANCGouonngLEDX+phLYHX06iBOw5o2iSs
j06h/P2rLTYnSnCBn0AcfoWAX0OCVfY3Ce6azAtdlE6g/yx9v6KReEw/24df
QCCT2vVVjsLaWcXjczdTnjlvsRQvhnif9rhBefmDmpAaKU4MzfJsVxEoXK7d
2R88Go/6X9rVS8/3l+le+ljIcF6lLK8ik8BBc/uUylBbPvj+QR31/6JyxOP1
jng8KhKV9ZRXkSObLHfCAPaiqmMb5SXNsmk874QWuxdFZD0jsN6/dalmhRyT
s+UvPrYQ4KeHBCTaKjBGcSFueBHlmWLOFVYqsFoy762kmOZxx7JducUZHd4L
1Ss5uv6bvzNeNub1VuwjoPNCzneFCza792nsCglYv0w1uhW7oCjrdp9PKYFV
t2kD2briv89iAt3aNF5vnCsuG5S73a8h8Ac9bYjp
         "]]}, {
        Hue[0.8503398874989481, 0.6, 0.6], 
        Directive[
         PointSize[
          NCache[
           Rational[1, 90], 0.011111111111111112`]], 
         AbsoluteThickness[1.6], 
         RGBColor[0.914809, 0.897673, 0.350652]], 
        LineBox[CompressedData["
1:eJxllHtQlFUUwD8IJAhcWV4LLbC7LOWT16YgmeeAQzEDKI8INF6pPFJyeUmD
Q0i0OgjysJCAKYFCBQlYHraBEFCIvORhtqBE4sSCAvt9GAO4QNpd+rM7c+eb
O/c3v3POPWc+/lGxf6QmRVHuZKu//1v+2wf3p3bDJGM4ZFEzAtTvjp1fpMhB
by46/rcRBVBu1w2SHk5CTd4BV27XE6DunqvYZqKABklLdztrFqijW4L3Ns2C
b1zFDZHLHGBI3i9LWxegv+vXhmem84CKYcG46m84eH5Gwk2Zh3T7wvWjvUvQ
n6u4yWErIf25/i3NqRXIMRUVJ3KVgDYFI+MNq/CNntuVwxnkPGC0JJb8A6fY
culAKjlnx86sbaMw2ikj6sGfSujgSRNiLmmgtkwkeClVAtUVPWZSpontjjOd
pzk0RByuPpaho4WPTybXzsuVUPYix/ddsTYGVkyXh7vTwFOHk2/CwV1Df1WZ
0pD+5uyjVxU6uMNsz+WKQzR0DJDlrYuBT9+akIXTgBv16qHKQ5S1/RwNZXuG
P37FUh+9ip1F78UQ30a+Bmi+Uu4qHSQ+h0P32y9txtLPeQWjMuLTYk1fWGWh
tmPdWX0l4X2qXNakWzC10KOveZEGaamF/cRxQxSKogy1rtGQf6I16SsOG6cq
ohsGWAw4NPUk/1zKRv5t7WM/vKBheJPrJ2UBRngkz93BXkV4Us4HOsaYFrvu
laxLeCEJcMsYh6jUMgVNQ9z5UI0EsQme2e+VUEvi5Xf0lXssm6Dz5ETojA3h
1e9bZYqytfuUjwMDvqe9FyLCzDD5DSfl2gFyj/RuMzYH13ZWa1AuDAx/Gb5T
dZuDvW2FHvVBDOT/cdJO6GOOnl3RcY9DCK8eH8oCe8PemU4JZGAhvq45v8kC
W+Z4GdrHCd+lbuDr+H5xktw/hvhqqeZRLhcN47MXo8IJH3Gl8uz3XBwfTXxy
tZoB6Q6SQJAlqg6GZt9IJ7wJb6XkNSu0HeQZJ+US32TnPr92K2TJ6hvkkSR/
dfsTrTGodWjzZ6eILxV2h61a4x1XLt/uGgM9ZFx4QTxsHw/MrJUwwNnoBw8l
yZFCz3IGMp3OfCjX4+PiWFafrIWBIvV8RPKx4+6uInYJA5Uk3ZBKPpasfPt2
WjEDz6ue3fPRFOCywXcBfYTnjKvSToQI8LJWptjlawZiJET4owCH0/L3etwh
ftKOOpUA77kKl6/3E1+urtVAgA2aXixirdcSn7O7eVuNDeY8oht76hkItjTa
V6QjxBpvy9alTwnf7eV84SMh+mb6RVpLiW/O7yerq0K8yJpyi61kYKwgq5H1
UogT0gK7pzUMbCXlzAbb4sO2m5GODxjwFPcfsWy0xf9+BgvwLypz8Jk=
         "]]}}, {{
        Directive[
         PointSize[
          NCache[
           Rational[1, 90], 0.011111111111111112`]], 
         AbsoluteThickness[1.6], 
         RGBColor[0.122103, 0.00901808, 0.39826]], 
        GeometricTransformationBox[
         InsetBox[
          BoxData[
           FormBox[
            StyleBox[
             GraphicsBox[{
               EdgeForm[], 
               DiskBox[{0, 0}]}], 
             GraphicsBoxOptions -> {DefaultBaseStyle -> Directive[
                 PointSize[
                  Rational[1, 90]], 
                 AbsoluteThickness[1.6], 
                 RGBColor[0.122103, 0.00901808, 0.39826]]}, StripOnInput -> 
             False], TraditionalForm]], {0., 0.}, Automatic, 
          Offset[6.272]], CompressedData["
1:eJxTTMoPSmVmYGAQBWJGIGZiwAQ3Zj2TXf7igH3T/wq3/0se2/scvdl+fsNl
e6XzXNHJ/O/sFTYUZUx8e88+yvJchdK29/YdUZf3PBZ5ag/R/cE+5L+bxuLt
r+zlFvl/U/393t7kFO9M1rfv7J+JXnv04tV7e6HmA6cWun6y37ejWuTGjPf2
FaFVDYziX+2LOLqe7V7+3l5vwoIfhs++2z8oy3z8cMF7ezW9W98Ctv6y33bl
542d7e/tGxin30q99Mc+rHn17nk97+3L51+40bLwv/2GKtsW05b39jvkWl8H
WjA6WET/31fa/95+29uFWQ/nMznca7JbvBGonoWzSz55HbPDhe9Rk7yA5jHc
WDbvkyirQ0pRgIdBLVC/84bpk2vZHH54ZXpu6n1vv0XorJjyU3YHha9RXFvr
3ts/+73y4yVfTocZ15edWTvhvf2emfuOuEZzORw5s2avPNB8AKVsqco=
         "]]}, {
        Directive[
         PointSize[
          NCache[
           Rational[1, 90], 0.011111111111111112`]], 
         AbsoluteThickness[1.6], 
         RGBColor[0.0867346, 0.3233424, 0.5177146]], 
        GeometricTransformationBox[
         InsetBox[
          BoxData[
           FormBox[
            StyleBox[
             GraphicsBox[{
               EdgeForm[], 
               PolygonBox[{{-1, -1}, {1, -1}, {1, 1}, {-1, 1}}]}], 
             GraphicsBoxOptions -> {DefaultBaseStyle -> Directive[
                 PointSize[
                  Rational[1, 90]], 
                 AbsoluteThickness[1.6], 
                 RGBColor[0.0867346, 0.3233424, 0.5177146]]}, StripOnInput -> 
             False], TraditionalForm]], {0., 0.}, Automatic, 
          Offset[6.72]], CompressedData["
1:eJxl0WtI02EUBvBtOl2x1ObmnErOLnjNcnNUlpw3QklzhTMrI2fMmRbWcoU0
o7Sw0pRIl2I3dUnZRmReBlPBVt5FS8hL6tQKXbU5X2d5aWj1hz524Pn44+Gc
4yORiVLsSCSSHxEyEQrp/9HjXuvSpQ7gxX4NasqeAJ0keyRcMQRG8R8J67UZ
/I7wj4knP0HBPfZZ1m8L0H1sXXrmNNBDdyQDH0NmaWSjT70JUq9PC7WVGMRN
UXRK4BwYzB6hGW8wMBdkuTzbPPhHXPb6OYqha1vpiqR7Af61z8FyiPHllqkl
mHzb6Ch8Snj7SukNrQ3i74c1KMWEhw6DNncVDIKZTXIVhu5Y5Y+P/iQ0SI+0
Hm/G0MZ9JU8rIqPE/PP55tMY5LfvTM1XUNAhwVC6uAtDX7WKW+BojwrOHB1P
BMJntlR4yKioL3IVqccwrCQ9zOoZdkBKaV4LMwjDcrDuVwLQUB7S1u29iOHc
1SHntpg1qKSGf0tdhkGVWm+6oF2L5FmKpfZaDOHfRl7YvOioVZlOW1ZiGEsj
ya7lrkPGARZPQezrLBqPCrE4Ic9A76L9Igy+cdSqYpszUu867G7egOHL95I6
eq0LKgudGaBuxrA9QO3aL12PNqJVxyQ7DD3lbLIfh4GsbkYqI4K4x54yX1MF
A+VT785yMjDw4gkR54panZIXDRQMvd0EoDHR1iqLAzcaA+0dJ3a0mYmGg3VF
u7kYbgqeuzyRsVBhTDKncyeG8j7N+8FFFpqoo0XlEP+KOdFgUWncUEahyVt0
EsODR50HU8RsVH1qn7ekGMMzRad/GMMdSYeFEdEuGNCsgF3c4Y40/Rq+zhND
QLg+54CQg1oSHidG2GYh68qHz05kD6SvUVjbazD8BdNKJ+Q=
         "]]}, {
        Directive[
         PointSize[
          NCache[
           Rational[1, 90], 0.011111111111111112`]], 
         AbsoluteThickness[1.6], 
         RGBColor[0.1288222, 0.5597884, 0.5402974]], 
        GeometricTransformationBox[
         InsetBox[
          BoxData[
           FormBox[
            StyleBox[
             GraphicsBox[{
               EdgeForm[], 
               PolygonBox[{{0, 1}, {1, 0}, {0, -1}, {-1, 0}}]}], 
             GraphicsBoxOptions -> {DefaultBaseStyle -> Directive[
                 PointSize[
                  Rational[1, 90]], 
                 AbsoluteThickness[1.6], 
                 RGBColor[0.1288222, 0.5597884, 0.5402974]]}, StripOnInput -> 
             False], TraditionalForm]], {0., 0.}, Automatic, 
          Offset[8.16]], CompressedData["
1:eJxlkGlI03EYx7eVt6Wbm/NuybAwEzWvtHx+MzXFlXklTFPxwEpa0zzwyCM8
C/MKXPnCeYZlU1Fkpqk4CSsC0ZWhmalbpNPfxKsWOvtDL/vA99XD9wPP92TC
3bDkIyQSyZ4ImQiF9D9F1KI6xucxSM7znn1X9h1ERXbjZc9ngD4p4Rg1KyA+
dbQlUP4NQmtdT601bkANb2Z4ha6Af+1NEOipRSl9a7B5dZ7pMKECp8vpaqNV
DHNvhUGmhiqYrItzUPtvwWrkkpxXqgLPBbZ2MWMXcF6hubEMg6dulxVP/gvc
t9qqmRdUIAxL21vq+wNhMQ0Cr3UMFTktmqqpfagJGHs01IPhpzTlC0N0CJ1P
WSPUeQwZ2QQeZKQRDYfvlWGYCPao5IgoaNXs5cLUAgbuUi5drHMU8XSrkyx7
MbT5D2wf0LWQTdeHuPvZGNjz6oLb+drINo2iqU8jfN2DNa4KHRTz1ZDWn4dh
x+/Aspmrh6ILd63tojDsS2ZjAnn66FYW2SAzA0NEVQOfJjVAqpyPb6KsMchs
CaH9MdQUtNJaSyPuEptSZe1xZMWO5LclYii5QU7vVhuhBEkS+7oYQ8FvwyFK
iTEKudN5/rASg0VwQa/cg4rY8ZSL007EjgzWr2dKKpI7+pBjORg0hwRNNOSp
LumI9sUw8r7ZfyDcBLlPR/Vl/dgAnA9usXMmyDniyWvgYTBNOeEjfUxHAzuM
cl8BBjHxXrsvAzVu94pZdhj4JS650XsMlHh2hhWrh8ElRDZKfWGKOvQrBJ1+
GMZZPek3nZnodJP3itANwwNlqMRGwUTXFgdDqnMxBBBzyoRmKE5xSYu1vAF8
0Yy21xVzVP9pnlPsg8ExNZO7SbJAe60uD5URGNzbl9el5RbonkHvmVdcwqez
7XfgbYn0tvq5i+cw/AXxmzv6
         "]]}, {
        Directive[
         PointSize[
          NCache[
           Rational[1, 90], 0.011111111111111112`]], 
         AbsoluteThickness[1.6], 
         RGBColor[0.2679184, 0.718234, 0.496156]], 
        GeometricTransformationBox[
         InsetBox[
          BoxData[
           FormBox[
            StyleBox[
             GraphicsBox[{
               EdgeForm[], 
               PolygonBox[
                
                NCache[{{0, 1}, {-1, 1 - 3^Rational[1, 2]}, {
                  1, 1 - 3^Rational[1, 2]}}, {{0, 
                  1}, {-1, -0.7320508075688772}, {
                  1, -0.7320508075688772}}]]}], 
             GraphicsBoxOptions -> {DefaultBaseStyle -> Directive[
                 PointSize[
                  Rational[1, 90]], 
                 AbsoluteThickness[1.6], 
                 RGBColor[0.2679184, 0.718234, 0.496156]]}, StripOnInput -> 
             False], TraditionalForm]], {0., 0.}, Automatic, 
          Offset[7.6]], CompressedData["
1:eJxTTMoPSmVmYGBQAGJGIGZiwAJc/0ov7Dlmz/bkysQjlY/sG/ykX2xpvGYf
H8f7t7bwub2CzQz1V/cf2Os1atzyWfzSnqHrl7mT5FP7DWH/mfZff2V/QK71
deCOV/Z/mHZ/E1/wxj5hlycPk/YHe353vWNR8u/sJzh35zz//cn+/brzzmdP
v7Nn6Atwyz/91f7t9g1+wU3v7A+EHWfhf/bd3nJ2QKHmJiC/EeSAX/ZL29+0
zGB+b++gdc6upu2vfdOkpQfOiL23X7AKCLQYHM6arNIJtX5v/8C/d3reJEaH
3D1VyyR+AM3/7AL0EJODu8H2usTi9/YNHUDAweJQwyEaK3r1vf0B3exSnwJW
h0sCjsKsU4HmH17HsPM6m0P0zmPGUlvf20+YnifU7MDhUB/GYvRpIdD83ys/
XvLldBB9vGhPT8d7+4KJb2vst3I5pB/9bXw0DWhe6to+TjkeB8fk0nDjgvf2
Br8/SJa18joYPBeRlZsHlJ9gsvTRGz6HG+oTPcuB+h8Yv+Ga8JvfQf556lNZ
IH/DE3Hvuo0CDjNUwjUjFr+39zDvdExIFXRoqHmo/Lzyvb0Ak3a7mKSQAySy
Ptgf8AYqWCDk8PdVdHPs2ff2GfNW1CuHCDuIXpshFX7wvb1CptfRm+wiDmvt
H9f7vXpvv2M3CIg4vLwk9E9zy3t7AHso6xw=
         "]]}, {
        Directive[
         PointSize[
          NCache[
           Rational[1, 90], 0.011111111111111112`]], 
         AbsoluteThickness[1.6], 
         RGBColor[0.5234324, 0.8244344, 0.4214008]], 
        GeometricTransformationBox[
         InsetBox[
          BoxData[
           FormBox[
            StyleBox[
             GraphicsBox[{
               EdgeForm[], 
               PolygonBox[
                
                NCache[{{0, -1}, {-1, -1 + 3^Rational[1, 2]}, {
                  1, -1 + 3^Rational[1, 2]}}, {{
                  0, -1}, {-1, 0.7320508075688772}, {
                  1, 0.7320508075688772}}]]}], 
             GraphicsBoxOptions -> {DefaultBaseStyle -> Directive[
                 PointSize[
                  Rational[1, 90]], 
                 AbsoluteThickness[1.6], 
                 RGBColor[0.5234324, 0.8244344, 0.4214008]]}, StripOnInput -> 
             False], TraditionalForm]], {0., 0.}, Automatic, 
          Offset[7.68]], CompressedData["
1:eJxtk2tQjFEYx9+t2N2KXVvL2tqtXErlUmgmE56HIUpImZRYSRl9oFCmcV1Z
d5tchkabLkSy2JARpnak3CoNkiTFFG1637NKRDTO8tV/5vlwZs75nef/P89x
i00Mi7dmGMaPFo+WFfMfRU67+WhLFRToK8akJzSBepFTx83dr0Dy2fPpvGuf
gJme6dHZ0gpPdN2Pf7WZwJguVFY7tINRor4fvPQzGFsE8V9vdYL11WTpC+gC
JssuKNzLDCuYwVtWsV0Q0143qulHN8grPM7NDWcBxZYLe8GnNddpr5YFY8RD
G9HH79DnLez4oGIhd7elgZ8Q4GG82NPPAlPt0Juo+Q3R6PmWjOTAUETlxSDL
BjnNcuegdbH29IbjPBSNNoU03ODAh7opy7FCAz9f7XmQ7g+yt/Lm22BaQfLt
5ykcMEoLcBCWRlwJzNdwkHFDlLO6YTBGhQSknbQjYIjsPjwWBFiicq2J4yiv
yzZj20Ih5tRdbja94SDpGLsdSmzREM4ueicjYHb3Feid7bHjpO6otS2BpHvJ
J2SaIbgxVNMcMZ7yMqYWfOgaimcUXJSrPwExdTP5pwhrhLrt60cQmF/ZuP+Z
QYxPn62dmKojkHqtNGNq/DDMni1+sWQPgXFbo191yiToKAm+PyGWwKNqiyQY
UtHdf2g/BweGN9Z+D3fA+KSUU3lHCMgSgisb+Y4Y2/+lFtYQeD2FGrjriOaN
otpVKZS/byVvU6IU5/kLJRGXCfjXJVhnf5Pizkn8sAXpBPrO0PcrGo5HDTN9
BQUEMqldP9UIrJ5RPDZ3E+VZ8pbI8ELo+FOe1ykvf0AbWiXDCWFZXm1qAoVL
dTv6QkbikYCLO3vo+b5b+npfnhznlMvzyjIJHLCMT4kcdaUD7x/WUP8vy4c9
WeeEx6KjUFVLeWU58kkKZwxkL6jbt1Je0gzbhnPOyNu1IDLrOYF1AS2LtcsU
mJytePmxmYAgPTQw0U6JMcrzcUOLKM8cc7awXImV0jlvpcU0j7tWbarNLuj4
XqRZztH13/xd8JIpr6dsLwG9N3J+y1yxyaNXa19IwKY+1eRe7IrirDu9viUE
VtyhA2Tnhv8+ixn0a9L4PXFuuGRA4f6gisAfS6mI6w==
         "]]}, {
        Directive[
         PointSize[
          NCache[
           Rational[1, 90], 0.011111111111111112`]], 
         AbsoluteThickness[1.6], 
         RGBColor[0.914809, 0.897673, 0.350652]], 
        GeometricTransformationBox[
         InsetBox[
          BoxData[
           FormBox[
            StyleBox[
             GraphicsBox[
              CircleBox[{0, 0}]], 
             GraphicsBoxOptions -> {DefaultBaseStyle -> Directive[
                 PointSize[
                  Rational[1, 90]], 
                 AbsoluteThickness[1.6], 
                 RGBColor[0.914809, 0.897673, 0.350652]]}, StripOnInput -> 
             False], TraditionalForm]], {0., 0.}, Automatic, 
          Offset[7.168]], CompressedData["
1:eJxtlHswnFcUwD9ClJKN9Vq62F2rzdNrmxBNcw4ZrRkkHlWSelWyaKLxjI6M
iqpkhHgkFcW0QSsJUaxHuiUUrYhXPNJ0SVQjU0uC/T6pQRZNelf/7Z25f9y5
v/mdc+45c/nhMb7iTRRFuZKtRrY69T/Ld8fggZRumGT0h8xqRoD63b7zy2QZ
6MxFxv02IgfK5YZe4qNJqMk76MztegrUvXMV243k0JDR0t3OmgUqfGvgvqZZ
8I6tuClymgMMyvtladsC9Hf92vDceB5QPiwYV/4Nh87PZHCT5yHNtnA9vHcJ
+nPltzhsBaS90L2tPrUCOcai4gSuAtCqYGS8YRW+0XG5eiSdnAcMlmIy/oFT
bJlkIIWcs6Nn1rZTGOmQHvHwTwV08CTxUZfUUFMqErySKIDqihwzKlPHdvuZ
ztMcGsKOVB9L19LAJyeTaudlCih7meP9Xowm+ldMl4e60sBThZNtxsHdQ39V
GdOQ9tbs49fkWrjTZO+VisM0dAyQ5amN/s/enpCG0oAb9eqg0k2UteMcDWV7
hz/ZZK6LHsWOovejiG8jXz00XSl3lgwSn93hB+2XtmDpF7yCUSnxabCmL6yy
UNO+7qyugvBeVU5rkq2YUujW17xIg6TUzHbiuD4KRRH6GtdpyD/RmvgVh41T
FZENAywG7Jp6kn4uZSP/juaxH17SMLzZ+dMyPwM8mudqZ6skPCnnQy1DTI1e
90jSJryQBLhtiENUSpmcpiH2fLBafIwRnjngEV9L4uV39JW7LRuh4+RE8IwV
4VXvW2WM0rUHlJcdA96nPRfCQkww6U0HxdpBco/0HhM2B9d2VatRTgwMXw7d
pbzDwd62Qrf6AAby/zhpI/QyRfeuyNgnQYRXjQ9lhr0h704n+zOwEFfXnN9k
hi1zvHTN44TvUjXwDfygOFHmG0V8tVTzKJeL+nHZixGhhA+7Wnn2ey6OjyY8
vVbNgGQnSSDAHJWHgrNvphHeiLdS8roFWg/yDBNziW+yc79PuwWypPUNMjHJ
X9X+BEsMaB3a8vkp4kuBPSGrlnjXmcu3uc5ADxkXXgAP28f9M2szGOBs9IOH
GUlioXs5A5kOZz6S6fBxcSyrT9rCQJFqPsR87Li3u4hdwkAlSTeoko8lK9++
k1rMwIuq5/e91AW4rPedXx/hOePK1BNBAryikRnj9DUDURlE+KMAh1Pz97nd
JX7SjjqlAO87C5dv9BNfrrbFgJ8VGl8sYq3XEp+jq2lbjRXmPKYbe+oZCDQ3
2F+kJcQaT/PWpc8I3+3heOFjIXpn+ogtJcQ35/OTxTUhXmRNuURXMjBWkNXI
eiXECUmBzbMaBraRcmYDrfFR2y2x/UMG3GP6j5o3WuN/n8EC/As6g/Cb
         
         "]]}}}, {{}, {}}}, {
    DisplayFunction -> Identity, DisplayFunction -> Identity, AspectRatio -> 
     1, Axes -> {True, True}, AxesLabel -> {None, None}, AxesOrigin -> {0, 0},
      DisplayFunction :> Identity, Frame -> {{True, True}, {True, True}}, 
     FrameLabel -> {{None, None}, {None, None}}, 
     FrameTicks -> {{Automatic, Automatic}, {Automatic, Automatic}}, 
     GridLines -> {None, None}, GridLinesStyle -> Directive[
       GrayLevel[0.5, 0.4]], 
     Method -> {
      "OptimizePlotMarkers" -> True, "OptimizePlotMarkers" -> True, 
       "CoordinatesToolOptions" -> {"DisplayFunction" -> ({
           Identity[
            Part[#, 1]], 
           Identity[
            Part[#, 2]]}& ), "CopiedValueFunction" -> ({
           Identity[
            Part[#, 1]], 
           Identity[
            Part[#, 2]]}& )}}, PlotRange -> {{0, 5}, {0, 1.1}}, 
     PlotRangeClipping -> True, PlotRangePadding -> {{0, 0}, {0, 0}}, 
     Ticks -> {Automatic, Automatic}}], 
   FormBox[
    FormBox[
     TemplateBox[{"0", "1", "15", "30", "60", "120", "120"}, "LineLegend", 
      DisplayFunction -> (FormBox[
        StyleBox[
         StyleBox[
          PaneBox[
           TagBox[
            GridBox[{{
               TagBox[
                GridBox[{{
                   GraphicsBox[{{
                    Directive[
                    EdgeForm[
                    Directive[
                    Opacity[0.3], 
                    GrayLevel[0]]], 
                    PointSize[0.5], 
                    AbsoluteThickness[1.6], 
                    RGBColor[0.122103, 0.00901808, 0.39826]], {
                    LineBox[{{0, 6.272}, {20, 6.272}}]}}, {
                    Directive[
                    EdgeForm[
                    Directive[
                    Opacity[0.3], 
                    GrayLevel[0]]], 
                    PointSize[0.5], 
                    AbsoluteThickness[1.6], 
                    RGBColor[0.122103, 0.00901808, 0.39826]], {
                    InsetBox[
                    GraphicsBox[{
                    EdgeForm[], 
                    DiskBox[{0, 0}]}, {DefaultBaseStyle -> {"Graphics", {
                    AbsolutePointSize[6]}, 
                    Directive[
                    EdgeForm[
                    Directive[
                    Opacity[0.3], 
                    GrayLevel[0]]], 
                    PointSize[0.5], 
                    AbsoluteThickness[1.6], 
                    RGBColor[0.122103, 0.00901808, 0.39826]]}}], 
                    NCache[
                    Scaled[{
                    Rational[1, 2], 
                    Rational[1, 2]}], 
                    Scaled[{0.5, 0.5}]], Automatic, 
                    Scaled[1]]}}}, AspectRatio -> Full, 
                    ImageSize -> {20, 6.272}, PlotRangePadding -> None, 
                    ImagePadding -> Automatic, 
                    BaselinePosition -> (Scaled[-0.08426020408163262] -> 
                    Baseline)], #}, {
                   GraphicsBox[{{
                    Directive[
                    EdgeForm[
                    Directive[
                    Opacity[0.3], 
                    GrayLevel[0]]], 
                    PointSize[0.5], 
                    AbsoluteThickness[1.6], 
                    RGBColor[0.0867346, 0.3233424, 0.5177146]], {
                    LineBox[{{0, 6.72}, {20, 6.72}}]}}, {
                    Directive[
                    EdgeForm[
                    Directive[
                    Opacity[0.3], 
                    GrayLevel[0]]], 
                    PointSize[0.5], 
                    AbsoluteThickness[1.6], 
                    RGBColor[0.0867346, 0.3233424, 0.5177146]], {
                    InsetBox[
                    GraphicsBox[{
                    EdgeForm[], 
                    PolygonBox[{{-1, -1}, {1, -1}, {1, 1}, {-1, 1}}]}, {
                    DefaultBaseStyle -> {"Graphics", {
                    AbsolutePointSize[6]}, 
                    Directive[
                    EdgeForm[
                    Directive[
                    Opacity[0.3], 
                    GrayLevel[0]]], 
                    PointSize[0.5], 
                    AbsoluteThickness[1.6], 
                    RGBColor[0.0867346, 0.3233424, 0.5177146]]}}], 
                    NCache[
                    Scaled[{
                    Rational[1, 2], 
                    Rational[1, 2]}], 
                    Scaled[{0.5, 0.5}]], Automatic, 
                    Scaled[1]]}}}, AspectRatio -> Full, 
                    ImageSize -> {20, 6.72}, PlotRangePadding -> None, 
                    ImagePadding -> Automatic, 
                    BaselinePosition -> (Scaled[-0.051309523809523805`] -> 
                    Baseline)], #2}, {
                   GraphicsBox[{{
                    Directive[
                    EdgeForm[
                    Directive[
                    Opacity[0.3], 
                    GrayLevel[0]]], 
                    PointSize[0.5], 
                    AbsoluteThickness[1.6], 
                    RGBColor[0.1288222, 0.5597884, 0.5402974]], {
                    LineBox[{{0, 8.16}, {20, 8.16}}]}}, {
                    Directive[
                    EdgeForm[
                    Directive[
                    Opacity[0.3], 
                    GrayLevel[0]]], 
                    PointSize[0.5], 
                    AbsoluteThickness[1.6], 
                    RGBColor[0.1288222, 0.5597884, 0.5402974]], {
                    InsetBox[
                    GraphicsBox[{
                    EdgeForm[], 
                    PolygonBox[{{0, 1}, {1, 0}, {0, -1}, {-1, 0}}]}, {
                    DefaultBaseStyle -> {"Graphics", {
                    AbsolutePointSize[6]}, 
                    Directive[
                    EdgeForm[
                    Directive[
                    Opacity[0.3], 
                    GrayLevel[0]]], 
                    PointSize[0.5], 
                    AbsoluteThickness[1.6], 
                    RGBColor[0.1288222, 0.5597884, 0.5402974]]}}], 
                    NCache[
                    Scaled[{
                    Rational[1, 2], 
                    Rational[1, 2]}], 
                    Scaled[{0.5, 0.5}]], Automatic, 
                    Scaled[1]]}}}, AspectRatio -> Full, 
                    ImageSize -> {20, 8.16}, PlotRangePadding -> None, 
                    ImagePadding -> Automatic, 
                    BaselinePosition -> (Scaled[0.03009803921568628] -> 
                    Baseline)], #3}, {
                   GraphicsBox[{{
                    Directive[
                    EdgeForm[
                    Directive[
                    Opacity[0.3], 
                    GrayLevel[0]]], 
                    PointSize[0.5], 
                    AbsoluteThickness[1.6], 
                    RGBColor[0.2679184, 0.718234, 0.496156]], {
                    LineBox[{{0, 7.6}, {20, 7.6}}]}}, {
                    Directive[
                    EdgeForm[
                    Directive[
                    Opacity[0.3], 
                    GrayLevel[0]]], 
                    PointSize[0.5], 
                    AbsoluteThickness[1.6], 
                    RGBColor[0.2679184, 0.718234, 0.496156]], {
                    InsetBox[
                    GraphicsBox[{
                    EdgeForm[], 
                    PolygonBox[
                    
                    NCache[{{0, 1}, {-1, 1 - 3^Rational[1, 2]}, {
                    1, 1 - 3^Rational[1, 2]}}, {{0, 
                    1}, {-1, -0.7320508075688772}, {
                    1, -0.7320508075688772}}]]}, {
                    DefaultBaseStyle -> {"Graphics", {
                    AbsolutePointSize[6]}, 
                    Directive[
                    EdgeForm[
                    Directive[
                    Opacity[0.3], 
                    GrayLevel[0]]], 
                    PointSize[0.5], 
                    AbsoluteThickness[1.6], 
                    RGBColor[0.2679184, 0.718234, 0.496156]]}}], 
                    NCache[
                    Scaled[{
                    Rational[1, 2], 
                    Rational[1, 2]}], 
                    Scaled[{0.5, 0.5}]], Automatic, 
                    Scaled[1]]}}}, AspectRatio -> Full, 
                    ImageSize -> {20, 7.6}, PlotRangePadding -> None, 
                    ImagePadding -> Automatic, 
                    BaselinePosition -> (Scaled[0.002105263157894735] -> 
                    Baseline)], #4}, {
                   GraphicsBox[{{
                    Directive[
                    EdgeForm[
                    Directive[
                    Opacity[0.3], 
                    GrayLevel[0]]], 
                    PointSize[0.5], 
                    AbsoluteThickness[1.6], 
                    RGBColor[0.5234324, 0.8244344, 0.4214008]], {
                    LineBox[{{0, 7.68}, {20, 7.68}}]}}, {
                    Directive[
                    EdgeForm[
                    Directive[
                    Opacity[0.3], 
                    GrayLevel[0]]], 
                    PointSize[0.5], 
                    AbsoluteThickness[1.6], 
                    RGBColor[0.5234324, 0.8244344, 0.4214008]], {
                    InsetBox[
                    GraphicsBox[{
                    EdgeForm[], 
                    PolygonBox[
                    
                    NCache[{{0, -1}, {-1, -1 + 3^Rational[1, 2]}, {
                    1, -1 + 3^Rational[1, 2]}}, {{
                    0, -1}, {-1, 0.7320508075688772}, {
                    1, 0.7320508075688772}}]]}, {
                    DefaultBaseStyle -> {"Graphics", {
                    AbsolutePointSize[6]}, 
                    Directive[
                    EdgeForm[
                    Directive[
                    Opacity[0.3], 
                    GrayLevel[0]]], 
                    PointSize[0.5], 
                    AbsoluteThickness[1.6], 
                    RGBColor[0.5234324, 0.8244344, 0.4214008]]}}], 
                    NCache[
                    Scaled[{
                    Rational[1, 2], 
                    Rational[1, 2]}], 
                    Scaled[{0.5, 0.5}]], Automatic, 
                    Scaled[1]]}}}, AspectRatio -> Full, 
                    ImageSize -> {20, 7.68}, PlotRangePadding -> None, 
                    ImagePadding -> Automatic, 
                    BaselinePosition -> (Scaled[0.006354166666666661] -> 
                    Baseline)], #5}, {
                   GraphicsBox[{{
                    Directive[
                    EdgeForm[
                    Directive[
                    Opacity[0.3], 
                    GrayLevel[0]]], 
                    PointSize[0.5], 
                    AbsoluteThickness[1.6], 
                    RGBColor[0.914809, 0.897673, 0.350652]], {
                    LineBox[{{0, 7.168}, {20, 7.168}}]}}, {
                    Directive[
                    EdgeForm[
                    Directive[
                    Opacity[0.3], 
                    GrayLevel[0]]], 
                    PointSize[0.5], 
                    AbsoluteThickness[1.6], 
                    RGBColor[0.914809, 0.897673, 0.350652]], {
                    InsetBox[
                    GraphicsBox[
                    CircleBox[{0, 0}], {DefaultBaseStyle -> {"Graphics", {
                    AbsolutePointSize[6]}, 
                    Directive[
                    EdgeForm[
                    Directive[
                    Opacity[0.3], 
                    GrayLevel[0]]], 
                    PointSize[0.5], 
                    AbsoluteThickness[1.6], 
                    RGBColor[0.914809, 0.897673, 0.350652]]}}], 
                    NCache[
                    Scaled[{
                    Rational[1, 2], 
                    Rational[1, 2]}], 
                    Scaled[{0.5, 0.5}]], Automatic, 
                    Scaled[1]]}}}, AspectRatio -> Full, 
                    ImageSize -> {20, 7.168}, PlotRangePadding -> None, 
                    ImagePadding -> Automatic, 
                    BaselinePosition -> (Scaled[-0.022477678571428558`] -> 
                    Baseline)], #6}}, 
                 GridBoxAlignment -> {
                  "Columns" -> {Center, Left}, "Rows" -> {{Baseline}}}, 
                 AutoDelete -> False, 
                 GridBoxDividers -> {
                  "Columns" -> {{False}}, "Rows" -> {{False}}}, 
                 GridBoxItemSize -> {"Columns" -> {{All}}, "Rows" -> {{All}}},
                  GridBoxSpacings -> {
                  "Columns" -> {{0.5}}, "Rows" -> {{0.8}}}], "Grid"]}}, 
             GridBoxAlignment -> {"Columns" -> {{Left}}, "Rows" -> {{Top}}}, 
             AutoDelete -> False, 
             GridBoxItemSize -> {
              "Columns" -> {{Automatic}}, "Rows" -> {{Automatic}}}, 
             GridBoxSpacings -> {"Columns" -> {{1}}, "Rows" -> {{0}}}], 
            "Grid"], Alignment -> Left, AppearanceElements -> None, 
           ImageMargins -> {{5, 5}, {5, 5}}, ImageSizeAction -> 
           "ResizeToFit"], LineIndent -> 0, StripOnInput -> False], {
         FontFamily -> "Arial"}, Background -> Automatic, StripOnInput -> 
         False], TraditionalForm]& ), 
      InterpretationFunction :> (RowBox[{"LineLegend", "[", 
         RowBox[{
           RowBox[{"{", 
             RowBox[{
               RowBox[{"Directive", "[", 
                 RowBox[{
                   RowBox[{"PointSize", "[", 
                    FractionBox["1", "90"], "]"}], ",", 
                   RowBox[{"AbsoluteThickness", "[", "1.6`", "]"}], ",", 
                   InterpretationBox[
                    ButtonBox[
                    TooltipBox[
                    GraphicsBox[{{
                    GrayLevel[0], 
                    RectangleBox[{0, 0}]}, {
                    GrayLevel[0], 
                    RectangleBox[{1, -1}]}, {
                    RGBColor[0.122103, 0.00901808, 0.39826], 
                    RectangleBox[{0, -1}, {2, 1}]}}, DefaultBaseStyle -> 
                    "ColorSwatchGraphics", AspectRatio -> 1, Frame -> True, 
                    FrameStyle -> 
                    RGBColor[
                    0.081402, 0.006012053333333333, 0.26550666666666667`], 
                    FrameTicks -> None, PlotRangePadding -> None, ImageSize -> 
                    Dynamic[{
                    Automatic, 
                    1.35 (CurrentValue["FontCapHeight"]/AbsoluteCurrentValue[
                    Magnification])}]], 
                    StyleBox[
                    RowBox[{"RGBColor", "[", 
                    
                    RowBox[{
                    "0.122103`", ",", "0.00901808`", ",", "0.39826`"}], "]"}],
                     NumberMarks -> False]], Appearance -> None, 
                    BaseStyle -> {}, BaselinePosition -> Baseline, 
                    DefaultBaseStyle -> {}, ButtonFunction :> 
                    With[{Typeset`box$ = EvaluationBox[]}, 
                    If[
                    Not[
                    AbsoluteCurrentValue["Deployed"]], 
                    SelectionMove[Typeset`box$, All, Expression]; 
                    FrontEnd`Private`$ColorSelectorInitialAlpha = 1; 
                    FrontEnd`Private`$ColorSelectorInitialColor = 
                    RGBColor[0.122103, 0.00901808, 0.39826]; 
                    FrontEnd`Private`$ColorSelectorUseMakeBoxes = True; 
                    MathLink`CallFrontEnd[
                    FrontEnd`AttachCell[Typeset`box$, 
                    FrontEndResource["RGBColorValueSelector"], {
                    0, {Left, Bottom}}, {Left, Top}, 
                    "ClosingActions" -> {
                    "SelectionDeparture", "ParentChanged", 
                    "EvaluatorQuit"}]]]], BaseStyle -> Inherited, Evaluator -> 
                    Automatic, Method -> "Preemptive"], 
                    RGBColor[0.122103, 0.00901808, 0.39826], Editable -> 
                    False, Selectable -> False]}], "]"}], ",", 
               RowBox[{"Directive", "[", 
                 RowBox[{
                   RowBox[{"PointSize", "[", 
                    FractionBox["1", "90"], "]"}], ",", 
                   RowBox[{"AbsoluteThickness", "[", "1.6`", "]"}], ",", 
                   InterpretationBox[
                    ButtonBox[
                    TooltipBox[
                    GraphicsBox[{{
                    GrayLevel[0], 
                    RectangleBox[{0, 0}]}, {
                    GrayLevel[0], 
                    RectangleBox[{1, -1}]}, {
                    RGBColor[0.0867346, 0.3233424, 0.5177146], 
                    RectangleBox[{0, -1}, {2, 1}]}}, DefaultBaseStyle -> 
                    "ColorSwatchGraphics", AspectRatio -> 1, Frame -> True, 
                    FrameStyle -> 
                    RGBColor[
                    0.057823066666666666`, 0.2155616, 0.3451430666666667], 
                    FrameTicks -> None, PlotRangePadding -> None, ImageSize -> 
                    Dynamic[{
                    Automatic, 
                    1.35 (CurrentValue["FontCapHeight"]/AbsoluteCurrentValue[
                    Magnification])}]], 
                    StyleBox[
                    RowBox[{"RGBColor", "[", 
                    
                    RowBox[{
                    "0.0867346`", ",", "0.3233424`", ",", "0.5177146`"}], 
                    "]"}], NumberMarks -> False]], Appearance -> None, 
                    BaseStyle -> {}, BaselinePosition -> Baseline, 
                    DefaultBaseStyle -> {}, ButtonFunction :> 
                    With[{Typeset`box$ = EvaluationBox[]}, 
                    If[
                    Not[
                    AbsoluteCurrentValue["Deployed"]], 
                    SelectionMove[Typeset`box$, All, Expression]; 
                    FrontEnd`Private`$ColorSelectorInitialAlpha = 1; 
                    FrontEnd`Private`$ColorSelectorInitialColor = 
                    RGBColor[0.0867346, 0.3233424, 0.5177146]; 
                    FrontEnd`Private`$ColorSelectorUseMakeBoxes = True; 
                    MathLink`CallFrontEnd[
                    FrontEnd`AttachCell[Typeset`box$, 
                    FrontEndResource["RGBColorValueSelector"], {
                    0, {Left, Bottom}}, {Left, Top}, 
                    "ClosingActions" -> {
                    "SelectionDeparture", "ParentChanged", 
                    "EvaluatorQuit"}]]]], BaseStyle -> Inherited, Evaluator -> 
                    Automatic, Method -> "Preemptive"], 
                    RGBColor[0.0867346, 0.3233424, 0.5177146], Editable -> 
                    False, Selectable -> False]}], "]"}], ",", 
               RowBox[{"Directive", "[", 
                 RowBox[{
                   RowBox[{"PointSize", "[", 
                    FractionBox["1", "90"], "]"}], ",", 
                   RowBox[{"AbsoluteThickness", "[", "1.6`", "]"}], ",", 
                   InterpretationBox[
                    ButtonBox[
                    TooltipBox[
                    GraphicsBox[{{
                    GrayLevel[0], 
                    RectangleBox[{0, 0}]}, {
                    GrayLevel[0], 
                    RectangleBox[{1, -1}]}, {
                    RGBColor[0.1288222, 0.5597884, 0.5402974], 
                    RectangleBox[{0, -1}, {2, 1}]}}, DefaultBaseStyle -> 
                    "ColorSwatchGraphics", AspectRatio -> 1, Frame -> True, 
                    FrameStyle -> 
                    RGBColor[
                    0.08588146666666667, 0.37319226666666666`, 
                    0.3601982666666667], FrameTicks -> None, PlotRangePadding -> 
                    None, ImageSize -> 
                    Dynamic[{
                    Automatic, 
                    1.35 (CurrentValue["FontCapHeight"]/AbsoluteCurrentValue[
                    Magnification])}]], 
                    StyleBox[
                    RowBox[{"RGBColor", "[", 
                    
                    RowBox[{
                    "0.1288222`", ",", "0.5597884`", ",", "0.5402974`"}], 
                    "]"}], NumberMarks -> False]], Appearance -> None, 
                    BaseStyle -> {}, BaselinePosition -> Baseline, 
                    DefaultBaseStyle -> {}, ButtonFunction :> 
                    With[{Typeset`box$ = EvaluationBox[]}, 
                    If[
                    Not[
                    AbsoluteCurrentValue["Deployed"]], 
                    SelectionMove[Typeset`box$, All, Expression]; 
                    FrontEnd`Private`$ColorSelectorInitialAlpha = 1; 
                    FrontEnd`Private`$ColorSelectorInitialColor = 
                    RGBColor[0.1288222, 0.5597884, 0.5402974]; 
                    FrontEnd`Private`$ColorSelectorUseMakeBoxes = True; 
                    MathLink`CallFrontEnd[
                    FrontEnd`AttachCell[Typeset`box$, 
                    FrontEndResource["RGBColorValueSelector"], {
                    0, {Left, Bottom}}, {Left, Top}, 
                    "ClosingActions" -> {
                    "SelectionDeparture", "ParentChanged", 
                    "EvaluatorQuit"}]]]], BaseStyle -> Inherited, Evaluator -> 
                    Automatic, Method -> "Preemptive"], 
                    RGBColor[0.1288222, 0.5597884, 0.5402974], Editable -> 
                    False, Selectable -> False]}], "]"}], ",", 
               RowBox[{"Directive", "[", 
                 RowBox[{
                   RowBox[{"PointSize", "[", 
                    FractionBox["1", "90"], "]"}], ",", 
                   RowBox[{"AbsoluteThickness", "[", "1.6`", "]"}], ",", 
                   InterpretationBox[
                    ButtonBox[
                    TooltipBox[
                    GraphicsBox[{{
                    GrayLevel[0], 
                    RectangleBox[{0, 0}]}, {
                    GrayLevel[0], 
                    RectangleBox[{1, -1}]}, {
                    RGBColor[0.2679184, 0.718234, 0.496156], 
                    RectangleBox[{0, -1}, {2, 1}]}}, DefaultBaseStyle -> 
                    "ColorSwatchGraphics", AspectRatio -> 1, Frame -> True, 
                    FrameStyle -> 
                    RGBColor[
                    0.17861226666666669`, 0.47882266666666673`, 
                    0.33077066666666666`], FrameTicks -> None, 
                    PlotRangePadding -> None, ImageSize -> 
                    Dynamic[{
                    Automatic, 
                    1.35 (CurrentValue["FontCapHeight"]/AbsoluteCurrentValue[
                    Magnification])}]], 
                    StyleBox[
                    RowBox[{"RGBColor", "[", 
                    
                    RowBox[{
                    "0.2679184`", ",", "0.718234`", ",", "0.496156`"}], "]"}],
                     NumberMarks -> False]], Appearance -> None, 
                    BaseStyle -> {}, BaselinePosition -> Baseline, 
                    DefaultBaseStyle -> {}, ButtonFunction :> 
                    With[{Typeset`box$ = EvaluationBox[]}, 
                    If[
                    Not[
                    AbsoluteCurrentValue["Deployed"]], 
                    SelectionMove[Typeset`box$, All, Expression]; 
                    FrontEnd`Private`$ColorSelectorInitialAlpha = 1; 
                    FrontEnd`Private`$ColorSelectorInitialColor = 
                    RGBColor[0.2679184, 0.718234, 0.496156]; 
                    FrontEnd`Private`$ColorSelectorUseMakeBoxes = True; 
                    MathLink`CallFrontEnd[
                    FrontEnd`AttachCell[Typeset`box$, 
                    FrontEndResource["RGBColorValueSelector"], {
                    0, {Left, Bottom}}, {Left, Top}, 
                    "ClosingActions" -> {
                    "SelectionDeparture", "ParentChanged", 
                    "EvaluatorQuit"}]]]], BaseStyle -> Inherited, Evaluator -> 
                    Automatic, Method -> "Preemptive"], 
                    RGBColor[0.2679184, 0.718234, 0.496156], Editable -> 
                    False, Selectable -> False]}], "]"}], ",", 
               RowBox[{"Directive", "[", 
                 RowBox[{
                   RowBox[{"PointSize", "[", 
                    FractionBox["1", "90"], "]"}], ",", 
                   RowBox[{"AbsoluteThickness", "[", "1.6`", "]"}], ",", 
                   InterpretationBox[
                    ButtonBox[
                    TooltipBox[
                    GraphicsBox[{{
                    GrayLevel[0], 
                    RectangleBox[{0, 0}]}, {
                    GrayLevel[0], 
                    RectangleBox[{1, -1}]}, {
                    RGBColor[0.5234324, 0.8244344, 0.4214008], 
                    RectangleBox[{0, -1}, {2, 1}]}}, DefaultBaseStyle -> 
                    "ColorSwatchGraphics", AspectRatio -> 1, Frame -> True, 
                    FrameStyle -> 
                    RGBColor[
                    0.3489549333333334, 0.5496229333333333, 
                    0.2809338666666667], FrameTicks -> None, PlotRangePadding -> 
                    None, ImageSize -> 
                    Dynamic[{
                    Automatic, 
                    1.35 (CurrentValue["FontCapHeight"]/AbsoluteCurrentValue[
                    Magnification])}]], 
                    StyleBox[
                    RowBox[{"RGBColor", "[", 
                    
                    RowBox[{
                    "0.5234324`", ",", "0.8244344`", ",", "0.4214008`"}], 
                    "]"}], NumberMarks -> False]], Appearance -> None, 
                    BaseStyle -> {}, BaselinePosition -> Baseline, 
                    DefaultBaseStyle -> {}, ButtonFunction :> 
                    With[{Typeset`box$ = EvaluationBox[]}, 
                    If[
                    Not[
                    AbsoluteCurrentValue["Deployed"]], 
                    SelectionMove[Typeset`box$, All, Expression]; 
                    FrontEnd`Private`$ColorSelectorInitialAlpha = 1; 
                    FrontEnd`Private`$ColorSelectorInitialColor = 
                    RGBColor[0.5234324, 0.8244344, 0.4214008]; 
                    FrontEnd`Private`$ColorSelectorUseMakeBoxes = True; 
                    MathLink`CallFrontEnd[
                    FrontEnd`AttachCell[Typeset`box$, 
                    FrontEndResource["RGBColorValueSelector"], {
                    0, {Left, Bottom}}, {Left, Top}, 
                    "ClosingActions" -> {
                    "SelectionDeparture", "ParentChanged", 
                    "EvaluatorQuit"}]]]], BaseStyle -> Inherited, Evaluator -> 
                    Automatic, Method -> "Preemptive"], 
                    RGBColor[0.5234324, 0.8244344, 0.4214008], Editable -> 
                    False, Selectable -> False]}], "]"}], ",", 
               RowBox[{"Directive", "[", 
                 RowBox[{
                   RowBox[{"PointSize", "[", 
                    FractionBox["1", "90"], "]"}], ",", 
                   RowBox[{"AbsoluteThickness", "[", "1.6`", "]"}], ",", 
                   InterpretationBox[
                    ButtonBox[
                    TooltipBox[
                    GraphicsBox[{{
                    GrayLevel[0], 
                    RectangleBox[{0, 0}]}, {
                    GrayLevel[0], 
                    RectangleBox[{1, -1}]}, {
                    RGBColor[0.914809, 0.897673, 0.350652], 
                    RectangleBox[{0, -1}, {2, 1}]}}, DefaultBaseStyle -> 
                    "ColorSwatchGraphics", AspectRatio -> 1, Frame -> True, 
                    FrameStyle -> 
                    RGBColor[
                    0.6098726666666667, 0.5984486666666667, 
                    0.23376800000000003`], FrameTicks -> None, 
                    PlotRangePadding -> None, ImageSize -> 
                    Dynamic[{
                    Automatic, 
                    1.35 (CurrentValue["FontCapHeight"]/AbsoluteCurrentValue[
                    Magnification])}]], 
                    StyleBox[
                    RowBox[{"RGBColor", "[", 
                    RowBox[{"0.914809`", ",", "0.897673`", ",", "0.350652`"}],
                     "]"}], NumberMarks -> False]], Appearance -> None, 
                    BaseStyle -> {}, BaselinePosition -> Baseline, 
                    DefaultBaseStyle -> {}, ButtonFunction :> 
                    With[{Typeset`box$ = EvaluationBox[]}, 
                    If[
                    Not[
                    AbsoluteCurrentValue["Deployed"]], 
                    SelectionMove[Typeset`box$, All, Expression]; 
                    FrontEnd`Private`$ColorSelectorInitialAlpha = 1; 
                    FrontEnd`Private`$ColorSelectorInitialColor = 
                    RGBColor[0.914809, 0.897673, 0.350652]; 
                    FrontEnd`Private`$ColorSelectorUseMakeBoxes = True; 
                    MathLink`CallFrontEnd[
                    FrontEnd`AttachCell[Typeset`box$, 
                    FrontEndResource["RGBColorValueSelector"], {
                    0, {Left, Bottom}}, {Left, Top}, 
                    "ClosingActions" -> {
                    "SelectionDeparture", "ParentChanged", 
                    "EvaluatorQuit"}]]]], BaseStyle -> Inherited, Evaluator -> 
                    Automatic, Method -> "Preemptive"], 
                    RGBColor[0.914809, 0.897673, 0.350652], Editable -> False,
                     Selectable -> False]}], "]"}]}], "}"}], ",", 
           RowBox[{"{", 
             
             RowBox[{#, ",", #2, ",", #3, ",", #4, ",", #5, ",", #6, 
               ",", #7}], "}"}], ",", 
           RowBox[{"LegendMarkers", "\[Rule]", 
             RowBox[{"{", 
               RowBox[{
                 RowBox[{"{", 
                   RowBox[{
                    GraphicsBox[{
                    EdgeForm[], 
                    DiskBox[{0, 0}]}], ",", 
                    RowBox[{"Offset", "[", "6.272`", "]"}]}], "}"}], ",", 
                 RowBox[{"{", 
                   RowBox[{
                    GraphicsBox[{
                    EdgeForm[], 
                    PolygonBox[{{-1, -1}, {1, -1}, {1, 1}, {-1, 1}}]}], ",", 
                    RowBox[{"Offset", "[", "6.72`", "]"}]}], "}"}], ",", 
                 RowBox[{"{", 
                   RowBox[{
                    GraphicsBox[{
                    EdgeForm[], 
                    PolygonBox[{{0, 1}, {1, 0}, {0, -1}, {-1, 0}}]}], ",", 
                    RowBox[{"Offset", "[", "8.16`", "]"}]}], "}"}], ",", 
                 RowBox[{"{", 
                   RowBox[{
                    GraphicsBox[{
                    EdgeForm[], 
                    PolygonBox[
                    
                    NCache[{{0, 1}, {-1, 1 - 3^Rational[1, 2]}, {
                    1, 1 - 3^Rational[1, 2]}}, {{0, 
                    1}, {-1, -0.7320508075688772}, {
                    1, -0.7320508075688772}}]]}], ",", 
                    RowBox[{"Offset", "[", "7.6`", "]"}]}], "}"}], ",", 
                 RowBox[{"{", 
                   RowBox[{
                    GraphicsBox[{
                    EdgeForm[], 
                    PolygonBox[
                    
                    NCache[{{0, -1}, {-1, -1 + 3^Rational[1, 2]}, {
                    1, -1 + 3^Rational[1, 2]}}, {{
                    0, -1}, {-1, 0.7320508075688772}, {
                    1, 0.7320508075688772}}]]}], ",", 
                    RowBox[{"Offset", "[", "7.68`", "]"}]}], "}"}], ",", 
                 RowBox[{"{", 
                   RowBox[{
                    GraphicsBox[
                    CircleBox[{0, 0}]], ",", 
                    RowBox[{"Offset", "[", "7.168`", "]"}]}], "}"}]}], 
               "}"}]}], ",", 
           RowBox[{"Joined", "\[Rule]", 
             RowBox[{"{", 
               
               RowBox[{
                "True", ",", "True", ",", "True", ",", "True", ",", "True", 
                 ",", "True"}], "}"}]}], ",", 
           RowBox[{"LabelStyle", "\[Rule]", 
             RowBox[{"{", "}"}]}], ",", 
           RowBox[{"LegendLayout", "\[Rule]", "\"Column\""}]}], "]"}]& ), 
      Editable -> True], TraditionalForm], TraditionalForm]},
  "Legended",
  DisplayFunction->(GridBox[{{
      TagBox[
       ItemBox[
        PaneBox[
         TagBox[#, "SkipImageSizeLevel"], Alignment -> {Center, Baseline}, 
         BaselinePosition -> Baseline], DefaultBaseStyle -> "Labeled"], 
       "SkipImageSizeLevel"], 
      ItemBox[#2, DefaultBaseStyle -> "LabeledLabel"]}}, 
    GridBoxAlignment -> {"Columns" -> {{Center}}, "Rows" -> {{Center}}}, 
    AutoDelete -> False, GridBoxItemSize -> Automatic, 
    BaselinePosition -> {1, 1}]& ),
  Editable->True,
  InterpretationFunction->(RowBox[{"Legended", "[", 
     RowBox[{#, ",", 
       RowBox[{"Placed", "[", 
         RowBox[{#2, ",", "After"}], "]"}]}], "]"}]& )]], "Output",
 CellChangeTimes->{{3.829038874803644*^9, 3.829038901873931*^9}, 
   3.829039105674152*^9, {3.829108154102219*^9, 3.829108212181834*^9}, {
   3.829108244753304*^9, 3.829108258794075*^9}, {3.829378485785882*^9, 
   3.829378523871406*^9}, 3.829378636052764*^9, 3.829819513140131*^9, 
   3.830339382704318*^9, 3.830404217816349*^9, 3.830404698745101*^9, 
   3.830404933959587*^9, {3.830409048095538*^9, 3.83040907151544*^9}, 
   3.830416243321392*^9, 3.83117287847157*^9, {3.831204616313572*^9, 
   3.831204620435268*^9}, {3.831205633612644*^9, 3.831205676075992*^9}, 
   3.831205728032303*^9, 3.8312057630207*^9, 3.831206011419434*^9, {
   3.8327450147564907`*^9, 3.832745044039783*^9}, 3.832745077074175*^9, 
   3.8327451131256733`*^9, 3.832745323073161*^9, 3.832745370147046*^9, {
   3.8327470233161507`*^9, 3.832747026885488*^9}, {3.835697129422084*^9, 
   3.8356971467646523`*^9}, 3.83575742948584*^9, {3.835757720897691*^9, 
   3.8357577484895477`*^9}, 3.8357584204479513`*^9, {3.83576392574225*^9, 
   3.835763934831785*^9}},
 CellLabel->
  "Out[519]=",ExpressionUUID->"1888a7b1-7f3b-42c3-8a4f-a6e06191874f"]
}, Open  ]]
}, Open  ]],

Cell[CellGroupData[{

Cell["Setup of kinetic fit procedure", "Section",
 CellChangeTimes->{{3.8165111362582703`*^9, 3.816511149660133*^9}, {
  3.8243830299483767`*^9, 3.8243830367381*^9}, {3.824454726101267*^9, 
  3.824454727377307*^9}, {3.836475322346179*^9, 
  3.836475332634342*^9}},ExpressionUUID->"18c97e94-09f0-4c1d-be80-\
38c11356b81f"],

Cell["\<\
Definition of two functions that correspond to concentration profiles with a \
simple exponential model and 2nd order kinetics\
\>", "Text",
 CellChangeTimes->{{3.836538546471698*^9, 3.83653859779642*^9}, {
  3.836539040442832*^9, 
  3.836539046298752*^9}},ExpressionUUID->"cddf1386-7693-49e0-a32e-\
d2558840241c"],

Cell[BoxData[
 RowBox[{
  RowBox[{
   RowBox[{"curve1", "[", 
    RowBox[{"m_", ",", "k_", ",", "ti_", ",", "t_"}], "]"}], ":=", 
   RowBox[{"Piecewise", "[", 
    RowBox[{"{", 
     RowBox[{
      RowBox[{"{", 
       RowBox[{"0", ",", 
        RowBox[{"t", "<", "ti"}]}], "}"}], ",", 
      RowBox[{"{", 
       RowBox[{
        RowBox[{"m", "-", 
         RowBox[{"m", "*", 
          RowBox[{"Exp", "[", 
           RowBox[{
            RowBox[{"-", "k"}], "*", 
            RowBox[{"(", 
             RowBox[{"t", "-", "ti"}], ")"}]}], "]"}]}]}], ",", 
        RowBox[{"t", "\[GreaterEqual]", "ti"}]}], "}"}]}], "}"}], "]"}]}], 
  ";"}]], "Input",
 CellChangeTimes->{{3.817285090365841*^9, 3.817285184213612*^9}, {
   3.817285240080328*^9, 3.8172852445606737`*^9}, 3.824463337085793*^9, {
   3.8291083396560993`*^9, 3.829108339735075*^9}, {3.8291083791030807`*^9, 
   3.8291084061111298`*^9}, {3.829108480835052*^9, 3.829108482168324*^9}, {
   3.829108551475666*^9, 3.8291085575345697`*^9}, {3.829108587744384*^9, 
   3.829108592712796*^9}, {3.8291086590573378`*^9, 3.829108679262195*^9}, {
   3.830339504677898*^9, 3.830339516006658*^9}, {3.830339573165097*^9, 
   3.830339616305978*^9}, 3.836538571333189*^9, {3.836538862027183*^9, 
   3.8365388830085993`*^9}},ExpressionUUID->"998bcd83-4992-40d8-ad17-\
a6b9c4144a5c"],

Cell[BoxData[
 RowBox[{
  RowBox[{
   RowBox[{"curve2", "[", 
    RowBox[{"m_", ",", "k_", ",", "ti_", ",", "t_"}], "]"}], ":=", 
   RowBox[{"Piecewise", "[", 
    RowBox[{"{", 
     RowBox[{
      RowBox[{"{", 
       RowBox[{"0", ",", 
        RowBox[{"t", "<", "ti"}]}], "}"}], ",", 
      RowBox[{"{", 
       RowBox[{
        RowBox[{"(", 
         RowBox[{"m", "-", 
          RowBox[{"m", "/", 
           RowBox[{"(", 
            RowBox[{"1", "+", 
             RowBox[{"k", "*", 
              RowBox[{"(", 
               RowBox[{"t", "-", "ti"}], ")"}]}]}], ")"}]}]}], ")"}], ",", 
        RowBox[{"t", "\[GreaterEqual]", "ti"}]}], "}"}]}], "}"}], "]"}]}], 
  ";"}]], "Input",
 CellChangeTimes->{{3.835757140924342*^9, 3.835757172856728*^9}, 
   3.8357573064476633`*^9, 3.836538575732579*^9, {3.8365388638643723`*^9, 
   3.836538880937867*^9}},ExpressionUUID->"b81c6cda-2cfa-471b-aa2b-\
6ec63876c260"],

Cell["\<\
Defining a fitting routine using a non-linear parameter optimization algorithm\
\>", "Text",
 CellChangeTimes->{{3.836538616526107*^9, 
  3.836538652124938*^9}},ExpressionUUID->"3a078fb9-1f5d-47b4-90d0-\
e3097e6e796c"],

Cell[BoxData[{
 RowBox[{
  RowBox[{"Clear", "[", "t", "]"}], ";"}], "\[IndentingNewLine]", 
 RowBox[{
  RowBox[{
   RowBox[{"simplefit", "[", "q_", "]"}], ":=", 
   RowBox[{"NonlinearModelFit", "[", 
    RowBox[{
     RowBox[{"fitdata", "\[LeftDoubleBracket]", 
      RowBox[{"q", ",", ";;"}], "\[RightDoubleBracket]"}], ",", " ", 
     "\[IndentingNewLine]", 
     RowBox[{"curve2", "[", 
      RowBox[{"m", ",", "k", ",", "ti", ",", "t"}], "]"}], " ", ",", 
     "\[IndentingNewLine]", 
     RowBox[{"{", 
      RowBox[{
       RowBox[{"{", 
        RowBox[{"m", ",", "1"}], "}"}], ",", 
       RowBox[{"{", 
        RowBox[{"k", ",", "0.2"}], "}"}], ",", 
       RowBox[{"{", 
        RowBox[{"ti", ",", "1"}], "}"}]}], "}"}], ",", "\[IndentingNewLine]", 
     "t"}], "]"}]}], ";"}]}], "Input",
 CellChangeTimes->{{3.824463391935257*^9, 3.8244634551829576`*^9}, {
   3.824463510433073*^9, 3.8244636222894897`*^9}, 3.8244640929849873`*^9, {
   3.824464212730692*^9, 3.824464263034998*^9}, {3.824464315869761*^9, 
   3.824464316124476*^9}, {3.824464417046*^9, 3.824464419998493*^9}, 
   3.824464477350501*^9, {3.8244645101194143`*^9, 3.824464510542591*^9}, {
   3.824464761927306*^9, 3.824464765923361*^9}, 3.8290391798154984`*^9, {
   3.8291083877132063`*^9, 3.8291084726703777`*^9}, {3.829108560758626*^9, 
   3.829108568888138*^9}, {3.8291087107380857`*^9, 3.8291087393817453`*^9}, 
   3.829378566922838*^9, {3.830339416627406*^9, 3.830339420824538*^9}, {
   3.830339521415587*^9, 3.830339531191828*^9}, {3.835757860289237*^9, 
   3.835757860343234*^9}, 3.8357638720432568`*^9, 
   3.836538611334043*^9},ExpressionUUID->"7946225b-3bd4-4537-852d-\
9292e64a5af9"],

Cell["Defining a function that plots the result of a fit", "Text",
 CellChangeTimes->{{3.836538662654113*^9, 
  3.836538683317404*^9}},ExpressionUUID->"7c2fb70f-03f4-400e-a073-\
2ea64ee75cca"],

Cell[BoxData[
 RowBox[{
  RowBox[{
   RowBox[{"showresult", "[", "n_", "]"}], ":=", 
   RowBox[{"Show", "[", "\[IndentingNewLine]", 
    RowBox[{
     RowBox[{"ListPlot", "[", 
      RowBox[{
       RowBox[{"fitdata", "\[LeftDoubleBracket]", 
        RowBox[{"n", ",", ";;"}], "\[RightDoubleBracket]"}], ",", 
       RowBox[{"Frame", "\[Rule]", "True"}], ",", 
       RowBox[{"AspectRatio", "\[Rule]", "1"}], ",", 
       RowBox[{"PlotLabel", "->", 
        RowBox[{
         RowBox[{"simplefit", "[", "n", "]"}], "[", 
         "\"\<BestFitParameters\>\"", "]"}]}], ",", 
       RowBox[{"PlotRange", "\[Rule]", 
        RowBox[{"{", 
         RowBox[{
          RowBox[{"{", 
           RowBox[{
            RowBox[{"-", "0.05"}], ",", "4.9"}], "}"}], ",", 
          RowBox[{"{", 
           RowBox[{"0", ",", "1.05"}], "}"}]}], "}"}]}]}], "]"}], ",", 
     "\[IndentingNewLine]", 
     RowBox[{"Plot", "[", 
      RowBox[{
       RowBox[{
        RowBox[{"curve2", "[", 
         RowBox[{"m", ",", "k", ",", "ti", ",", "t"}], "]"}], "/.", 
        RowBox[{
        "res2", "\[LeftDoubleBracket]", "n", "\[RightDoubleBracket]"}]}], ",", 
       RowBox[{"{", 
        RowBox[{"t", ",", 
         RowBox[{"-", "1"}], ",", "100"}], "}"}], ",", 
       RowBox[{"PlotStyle", "\[Rule]", "Red"}], ",", 
       RowBox[{"PlotRange", "\[Rule]", "All"}]}], "]"}]}], 
    "\[IndentingNewLine]", "]"}]}], "\[IndentingNewLine]"}]], "Input",
 CellChangeTimes->{{3.824463649362213*^9, 3.824463744779152*^9}, {
   3.82446377492824*^9, 3.824463812108467*^9}, {3.824463944184319*^9, 
   3.824464025861709*^9}, {3.824464061433097*^9, 3.824464065120109*^9}, {
   3.8244641500040073`*^9, 3.824464174259622*^9}, {3.824464317909197*^9, 
   3.824464319380187*^9}, {3.824464403991022*^9, 3.8244644044293947`*^9}, {
   3.8244644969093437`*^9, 3.824464499247568*^9}, {3.824464576737525*^9, 
   3.8244646024806423`*^9}, {3.829108453922688*^9, 3.829108456823267*^9}, {
   3.8291087299137583`*^9, 3.8291087437367697`*^9}, {3.829378562115189*^9, 
   3.829378582531217*^9}, {3.8311729031644*^9, 3.831172938413134*^9}, {
   3.831204641294766*^9, 3.831204648830155*^9}, {3.831206156581468*^9, 
   3.8312061621000853`*^9}, {3.8357577540158987`*^9, 3.835757754118194*^9}, {
   3.8357578472573023`*^9, 3.835757847431444*^9}, {3.835759246062697*^9, 
   3.835759246417241*^9}, {3.83576399003819*^9, 3.835764031723711*^9}, {
   3.835764109078209*^9, 3.835764113869465*^9}, {3.8357641774859037`*^9, 
   3.835764205572577*^9}, {3.835764258312523*^9, 3.835764334146072*^9}, {
   3.8357826557861567`*^9, 3.83578268617126*^9}, 3.835782779028653*^9, 
   3.8365386909278507`*^9},ExpressionUUID->"ab255bf5-ad9c-456e-9de7-\
685a83191acb"]
}, Open  ]],

Cell[CellGroupData[{

Cell["Executing the kinetic fit", "Section",
 CellChangeTimes->{{3.836475904692553*^9, 
  3.836475913771471*^9}},ExpressionUUID->"4424d1ac-0f14-4636-85cb-\
c301a73a33f7"],

Cell["Comparing the fit results for 1st and 2nd order kinetics", "Text",
 CellChangeTimes->{{3.83653875713024*^9, 
  3.836538777566884*^9}},ExpressionUUID->"184b346b-be53-4517-a329-\
f29cbede52b5"],

Cell[CellGroupData[{

Cell[BoxData[
 RowBox[{"Grid", "[", 
  RowBox[{"{", 
   RowBox[{
    RowBox[{
     RowBox[{"showresult", "[", "#", "]"}], "&"}], "/@", 
    RowBox[{"Range", "[", "6", "]"}]}], "}"}], "]"}]], "Input",
 CellChangeTimes->{3.835763884217574*^9},
 CellLabel->
  "In[820]:=",ExpressionUUID->"142acce0-4701-4507-b073-ee831735b8d0"],

Cell[BoxData[
 TagBox[GridBox[{
    {
     GraphicsBox[{{{}, 
        {RGBColor[0.368417, 0.506779, 0.709798], PointSize[
         0.012833333333333334`], AbsoluteThickness[1.6], 
         PointBox[CompressedData["
1:eJxTTMoPSmViYGAQBWIQjQ5uzHomu/zFAfum/xVu/5c8tvc5erP9/IbL9krn
uaKT+d/ZK2woypj49p59lOW5CqVt7+07oi7veSzy1B6i+4N9yH83jcXbX9nL
LfL/pvr7vb3JKd6ZrG/f2T8Tvfboxav39kLNB04tdP1kv29HtciNGe/tK0Kr
GhjFv9oXcXQ92738vb3ehAU/DJ99t39Qlvn44YL39mp6t74FbP1lv+3Kzxs7
29/bNzBOv5V66Y99WPPq3fN63tuXz79wo2Xhf/sNVbYtpi3v7XfItb4OtGB0
sIj+v6+0/739trcLsx7OZ3K412S3eCNQPQtnl3zyOmaHC9+jJnkBzWO4sWze
J1FWh5SiAA+DWqB+5w3TJ9eyOfzwyvTc1PvefovQWTHlp+wOCl+juLbWvbd/
9nvlx0u+nA4zri87s3bCe/s9M/cdcY3mcjhyZs1eeaD5AJuwqcg=
          
          "]]}, {{}, {}}}, {{{}, {}, 
         TagBox[
          {RGBColor[1, 0, 0], AbsoluteThickness[1.6], Opacity[1.], 
           LineBox[CompressedData["
1:eJxFznk41HkcB/AZaZJWbfOohLRDydKSY5WO+QxNOaKQaKJWNcoyJJScpVLI
kaiQlSNtuXKGrFxFjkJuZRqhhsb8GMpV7G/a9jvv5/k87+f1z+d5U46dsnQQ
IxAIvvgJO/bs8azZeayc8CPuBTK2emIimwpeSniJ85GJrluYAgkespODlNzQ
ci7yDqui4A4lDrL6um6Wiikbuf/uzhep5m9F/2/LnI9ndCErXKniXXVuRk5b
cOg6idOIvHRW3fAb9wVy31BXwfBMBXJMlW1n1aInyCdzF+7KWZ2HbH+uUYzB
C0S+KiGoXVN1C/73XeU0CZ0dGXB99GNOXUAS+N97cCszrBAG0mfMYwbaIKNw
TqXcpwwsT6xYpj3JAdbx9F7Hgio4UxzVWuozCAtY7cruGTWg8iRPrDmeC/Ge
BDfflHoYc72wqfbZMGj6q5VcjnsF5vI2TtZ0HgwYqBENjVqAKMnhcs1GQKO2
Iq1hZytU6xh+q1vIB5891ibm0A7ea33fyAbxoabpE79tayf0xh+p1+/lA9kq
MJqh2w2VfXp9JrIYHO5auYWt+QawlKZL4XQMHthlvj32Wy8MDqtsbj6KwQRH
P/CjyjuILpXLJZ/FICnvE1n3Bge0WrrKV1/GoMZT12Eqsg8UXHVUmsMx4OkG
Fj0Jfw/Po/KLQmIwWD7dsNj/Wj8c8xws0IzDQLd0pR2EDID8H+Uk5wQM7PyP
ZhOvDgLbYcjrfiIGFyGT8OzyB9jf8+4XrSR8D3HS8srFj5A1oCNNT8bgVbV+
mtEFLqxewqgipmAwHhQ2KRkwBNopnquCcMsYdRq/9B2GBzesSBzcVEnFhEjv
T8BUtvuqkIoBs5HFt/DiwT/rzWJMcIdGFNGkz4zAinCLakfcOeZi0R3ufBie
dnroj7udbDYY64aBPuUZJQy3GT2ovFt/FLrmmB23cGvMH//pZMMoWHtokRJx
k58YMCasxqC1n96dgnvCk3I/kD0GxNSjK+/j7tAgjC91FADFdsrgAe7iYTYk
jAlAIj2h+CHu+LSysF99x+HgY7f8dNz+9gndj8UnYCTvtW0Gbns5X2V6xAS0
Sb5tFNqgg+HRsuoz8DllMpm410VtqTiS/Bl2R2fvEZpkukqKp/oFLN9zXITm
kr4wvAu+gPzj9stC11e23SdRJyGxlxojdKZf/nh07SRY776dKHTk5hs0isUU
+KiFpAntLnALz+6Zgs5srXShrbL29WxjTsOFwf1ZQus6qm+oG5mGnEqXR0LL
KEl5WnvNALO1I0fo3th6qdOhs2DMd84TOmVp8N/X/voKMgGK+UKrzYi9qaie
A53OuO/uEVAXzXoSaBul876bV6fj6lApTqulFn/3XJJqe5PUYpqX/n9mj9XJ
nwj9mXbuh6nRc3sHwqWRpWRi1aJY8shDCf0Ugq8isuyUnnfDWWXkGootf7JW
FdmHFXP3q7gG8lMaKSLUTxPZL2+DrWGyNvLREK5URPLvyPVuheyK25uRT5ef
pN4r1hPt9Si5tLxwG7JxxKiNxtsdyF0l2iZ604BsuH5J1IcpGrI+5dSzYEkD
5FdNKcPY4p3IM5rGBx8p0JEdEz63MdV3If9Zcpr+Tm038uJQ+9lcqiHydqm1
acZghJwb23+4c6sx8vNO2SNle0yQXeooFo4me5DzXe9ccz5iirxNXq6d6WKG
bOPntFzJaS8y+frGm3p++5A3qb0LkqSaI58jZxh5lIocuX+TRvBOC+RRlzWR
56tEpryvJiuZWiLf0Xi97GGjyLqBx6XTTfYjJ2/M3m7TKvKBXHv2B0sr5O7I
xlTFXpED3EvdupkHkFnq5CL3fpFV6YqUYpY1sqZ2vDiHJzJD+SZ20ckG2cLD
eK5FIHJ0nMOVBe4HkWmbOE+JJSKP1ByanJ8X+V/d/bss
            "]]},
          Annotation[#, "Charting`Private`Tag$159471#1"]& ]}, {}}},
      AspectRatio->1,
      Axes->{True, True},
      AxesLabel->{None, None},
      AxesOrigin->{0, 0},
      DisplayFunction->Identity,
      Frame->{{True, True}, {True, True}},
      FrameLabel->{{None, None}, {None, None}},
      FrameTicks->{{Automatic, Automatic}, {Automatic, Automatic}},
      GridLines->{None, None},
      GridLinesStyle->Directive[
        GrayLevel[0.5, 0.4]],
      Method->{
       "OptimizePlotMarkers" -> True, "OptimizePlotMarkers" -> True, 
        "CoordinatesToolOptions" -> {"DisplayFunction" -> ({
            Identity[
             Part[#, 1]], 
            Identity[
             Part[#, 2]]}& ), "CopiedValueFunction" -> ({
            Identity[
             Part[#, 1]], 
            Identity[
             Part[#, 2]]}& )}},
      PlotLabel->FormBox[
        RowBox[{"{", 
          RowBox[{
            RowBox[{"m", "\[Rule]", "0.9887298116828296`"}], ",", 
            RowBox[{"k", "\[Rule]", "11.867331645255407`"}], ",", 
            RowBox[{"ti", "\[Rule]", "0.05040985331585493`"}]}], "}"}], 
        TraditionalForm],
      PlotRange->{{-0.05, 4.9}, {0, 1.05}},
      PlotRangeClipping->True,
      PlotRangePadding->{{0, 0}, {0, 0}},
      Ticks->{Automatic, Automatic}], 
     GraphicsBox[{{{}, 
        {RGBColor[0.368417, 0.506779, 0.709798], PointSize[
         0.012833333333333334`], AbsoluteThickness[1.6], 
         PointBox[CompressedData["
1:eJxd0WtM0mEUB2AkUWqkhiCiLrHLvGYJsspy520NlyY1MStbYkNMaxZJzYWt
tGal6VpKOrup5MpgLfPChroZ5d1pueUlFbWaUoH4iuUlptW/9a2znZ1Pz87O
+flIZKJkMolE8iP67/y/9LjHunixHbgxX4Ias8ZBJ8kaDlcMglH8W8J8ZQa/
w7yj4omPkH+XdYb5ywI0H1unnjEFtNDtScDDkFES0eBTZ4KUa1NCbQUGcWMk
jRw4CwazR2j6awyMeVkO1zYH/oJLXj9GMHRuLVmWdM3Dv+2zsBRifLF5chEm
3jQ4Cp8Q3r5Cel1rg7h7YfVKMeGh3aDNWQEDf3qjXIWhK0b5/YM/CQ3QIqzH
mjC0cl7KUwvtUELeuTzzKQzyW7cn58rJ6CB/ME3ciaG3SsXJd7RH+aePjCUA
4TOayz1kFNQbsYLUoxiWEx9kdg85IKU0t5kRhGEpWPczHqgoF2lr91zAcPbK
oHNr9GpUXM27qS7FoEqpM53XrkHyTMViWw2G8K/Dz21eNNSiTKMuKTGMppJk
V3PWImM/k6sg7nUWjUWGWJyQZ6B34T4RBt9YSmWRzRmpdx5yN6/H8PlbcS2t
xgWVhk73UzZh2Bagdu2TrkMb0Ipj4ioM3WUsOz82HVndjBS6gPjH7lJfUzkd
5VHuzLDTMXDjCBHrilqckhYMZAw9XQSgMtCWSosDJwoD9S07ZqSJgYaCdYW7
OBhu8J+5PJYxUUF0ErtjB4ayXs27gQUmGq+lRmYTeUUfr7eoNG4ovcDkLTqB
4f7DjgPJYhaqOrnXW1KE4amiwz+M7o6kQ0JBlAsGNMNnFbW7I02fhqfzxBAQ
rs/eL2Sj5vhHCQLbDGRefv/Jyc4D6asV1rZqDH8AxuIn4g==
          
          "]]}, {{}, {}}}, {{{}, {}, 
         TagBox[
          {RGBColor[1, 0, 0], AbsoluteThickness[1.6], Opacity[1.], 
           LineBox[CompressedData["
1:eJxFzHs41PkeB/CZ4UiKMpWVS+0gbFqXRwllPj/RcRcSqbQsSpoipmxhl1Ih
oShCWypSJMS6JUMaFLqscck9uY/5MYhcz2/2nPOd9/O8n/fz+udN+9XXwYtC
IpFiiAo26ZzHs/llvIL0v/gXyB42oAhtzW8QDxTlIZNP63vyxbnIPl6S8sPS
Q8hGjkURzco9yJoqbQx16y7kvnsmtQ/tOoT/ibJ/JLu0Im+6UsW9evIDcrrI
oTixnnpkqXlNs8WhWuTe4daCkTkWckLV4ZaqFaXIx/P+tTd3Yz6y22/1FBdu
GPJVcX6NYtVt+L/vqaaLbzfKQg55lHk7O7oQOatwSb3iQjmoLA4cid1VDQyP
p53eBVWgWkTa6NfEAREGR9U/iw1gd68paqILkpkkv6AHbyHnIWeDt2gf6IRo
lITfaQTG5hMRiex++LpHg2xm/hEWyJdFJLiDoFXDSn9n8jc0RhqZRyYOwwUr
J0s74IBqdiNT9esIsN+P8poMW4D9oqhsfGAUqI5h8S56bVD6xqnMMpcLrq0y
+l067dBd/Zw6ZT0GmUeyO379uRM2RK8RbWWPwVSPcdigejeQOxoNc7bw4H7+
KFXvZg80XNr4JdCXB2ymntdsbC/4mxjN9mTygKsXVlR6/QuwvpHFozk8kP7+
bmXItT4QqT25zmaWB3plMkcg8it88uj0cV6Hw5EQ9xzy1X7Yjac4u6vjcBGy
SdXhA9Dt2tBeoY9DJnnG4crFQTj7qtQieC8Oja+N081Dh0A10Gqt1z4cJi9H
z0j8PgyDcpQGOWccZM1bLBqCRmD1FcdAOVcc6BJKqbHnR6GpQtfyjTsOnvUM
nn0gF0ZvU7jHvHCIiinC1p8dA2OZ1/qG3jjk2lHim/15EOCtuMDwwYFDtelP
8sMhP/5xixIDBxvTyxVtxuMwaZN4Lu4UDlrLHquPvxsH+tTyYsZpHKile1ym
HCfgaO/LbUG+OEwxaRlhXRNAb73zQYH4adYiTUp582Gtw9PJRMLFI12QOsEH
19VtldOEk9PLo38KmoQnS7U7jc7gEOKW2vaX6BRU6UtlBhB2kw9SNY2Zgp96
n/54l/CeZpeAjz9MQwHzl+KXhFVu6LOOpk1DLDOuromwmPUPktyt3yArQmXz
IOEhsW8u5wu+wePkfJlpwm8rmzLE6DNAfXStdJlwdvCLyfiaGfDLjuOs8Mch
dudNjGY/C7la+yhShP35ftdzPs8CXzL8Lyphx2f7Pu/y/A4ul3qsZAjreWuq
1Y19h0HXYrGNhGWVJZlOgXPQ/UlWXp7wXOcoq480D8GLmbkKhDuT3kqeiZqH
Xybv9isSZu1/cmhp3QIcrJj7sInwA6mIx9fuLsCMuln4ZsLhdcemZNUWwX2m
c/WPhI+F7zXOyF2E6YRRpsDmoBKja7gEEqu0qwXWmKO0s14vQULtTRKNsFRh
r5qtzTIE7ojXFHjcl8Vsb14GPvNPe4FP3Hrvtl2bhIWW2jEE/synr5hnkrBK
qcehAlvZ5TyrLCFhFw22xAn88pmiY8QSCSt/yE8R+OdV1+dsTciYy8HxRwL/
6b1wf0MEGVOrqcsSeA37pFlHPRljR5LzBA5Vbh97IE3B2hTnCwTmh1omnHCi
YBtsKcUCe3SVGGqnUDDPFrtSgdUdA5ssc0QwE/cdFQJz67af9qoUxcL121kC
ny18npY8KIZxlO9UCrx0fyvnveRKLDYn5x93TdQpHItai/X75v1jevyS7dfr
6zE5v/8644BVuWGILLKkbJLGDYYC8nBqH40UpIQsN2tw/t05VWQ27TBvpmYr
8gVGwr0FUS3kV5hYTFSwDnJwvtphszRdZPfIIcmYtB3Ib/0Ku1iJO5HPVByn
Pyo2QKYHlFySLtyFbBEz7qzVYYTcWqJrafAdkM22rLoxMIshG9N8qyMk9iA3
vn8wgq80QZ7TsTj4fJMpsnfqdJOn5l7kEyVnTLs1/o28MsptPo9uhrxbcnO6
BZgj5yX1ubYYWiC/aZE7Wm5liXyqjmbvbWmF/OJ0yrWTR62RdynIczxP2SA7
B/tIK/vYIlPjtt0yCN6HrK3RfVmCbof8GzXLPKBM6Nj92loRJvbI46cUY/+o
Epr25TVV2doBOUXr05on9ULrhXmsf2q5HzltW85u57+FPpDn1jXg4IjcFlv/
UKlT6N/9y/zaPA8gMzSpRf59Qm81VaIVM5yQdXSTRXu4Qruo3sIv+jgj2wdY
LH3kCx1/x+uKiP9BZEy75xW5ROgx9qGZ5WWh/wPsuQdu
            "]]},
          Annotation[#, "Charting`Private`Tag$159556#1"]& ]}, {}}},
      AspectRatio->1,
      Axes->{True, True},
      AxesLabel->{None, None},
      AxesOrigin->{0, 0},
      DisplayFunction->Identity,
      Frame->{{True, True}, {True, True}},
      FrameLabel->{{None, None}, {None, None}},
      FrameTicks->{{Automatic, Automatic}, {Automatic, Automatic}},
      GridLines->{None, None},
      GridLinesStyle->Directive[
        GrayLevel[0.5, 0.4]],
      Method->{
       "OptimizePlotMarkers" -> True, "OptimizePlotMarkers" -> True, 
        "CoordinatesToolOptions" -> {"DisplayFunction" -> ({
            Identity[
             Part[#, 1]], 
            Identity[
             Part[#, 2]]}& ), "CopiedValueFunction" -> ({
            Identity[
             Part[#, 1]], 
            Identity[
             Part[#, 2]]}& )}},
      PlotLabel->FormBox[
        RowBox[{"{", 
          RowBox[{
            RowBox[{"m", "\[Rule]", "0.9826821120327651`"}], ",", 
            RowBox[{"k", "\[Rule]", "8.101802233892943`"}], ",", 
            RowBox[{"ti", "\[Rule]", "0.09350845262997964`"}]}], "}"}], 
        TraditionalForm],
      PlotRange->{{-0.05, 4.9}, {0, 1.05}},
      PlotRangeClipping->True,
      PlotRangePadding->{{0, 0}, {0, 0}},
      Ticks->{Automatic, Automatic}], 
     GraphicsBox[{{{}, 
        {RGBColor[0.368417, 0.506779, 0.709798], PointSize[
         0.012833333333333334`], AbsoluteThickness[1.6], 
         PointBox[CompressedData["
1:eJxdkGlI03EYx7eRt6Wbm7e2ZFiYiZpXWj6/mZriyrwSpql4YCWtaR6o5RHz
KswrcOUL5xmWqUORmaaiElYE4ixDM1O3SKe/icdsobN/9K4PPDwvvjwfeL4n
Eu+Ep1BIJJIDMX/3/xRRi2oZn0chJd9n9l3pdxAV2Y+VPpcCfVLCNmqSQ0La
SHOQ7BuE1bidXGvYgGqudGiFLod/15vA11OLUnvXYPPKvJnjhBKcL2WojVYx
zL0VBpsaKmGyNt5RHbAFq1FLMm6JErwWWNrFjF3A+YUWxjMYvHQ7rbmyPfDY
aq0yO68EYXi6aqn3N4TH1vO91zGU5zZrKqf2oTpw9NFgD4af46lfGKJD6HjK
HKbOY8jMIfAkI41oKEJVimEixLOCLaKgVfOXC1MLGDhLefQunSOIq1uVbCXG
0BrQv31A10K2nR/i7+dgYM2rC27d00Z26RRNXTrh6x6odpProNivhrS+fAw7
/gdWTRw9FFO4a2MfjWFfMhsbxNVHN7PJBlmZGCIr63m0cQOkzP34JtoGw4wd
IXQ4ihqDV1pqaEQusS1R1BxD1qwoXmsSBsF1cka32gglSpJZ17owFPwyHKQI
jFHo7Y5zhxUYLEMKxDJPKmIlUC5MOxM9Mph7zxRUJHPyJcexMWgOCRppyEst
aI/xwzD8vimgP8IEeUxH92b/2AB8D9zj5kyQS+ST18DFYJp63Hf8MR317zDK
/PgYuoj32vwYqGFb3MW0x8ATuObFqBgo6YyUGaeHwTV0ZoT6whS165fzO/wx
jDF7Mm64mKFTjT4rQncMDxRhElu5Gbq6OBBalYchkKhzRmiO4uUXtZjLG8AT
SbW9L1uguk/z7GJfDE5pWZxNkiVStbg+VERi8GhbXh8vs0R3DcSnX3EIn862
/4GPFdLb6uMsnsXwB+TrO/g=
          "]]}, {{}, {}}}, {{{}, {}, 
         TagBox[
          {RGBColor[1, 0, 0], AbsoluteThickness[1.6], Opacity[1.], 
           LineBox[CompressedData["
1:eJxF0Xk4lHsUB/CxDaPGMnVLiysqCpfcyg3l/Cxl7JEsbXZRU/ZkKyQkRkWL
UlS0KdRNSG6idLXQIkv2lsky3hhCFPd9e+7zm/M85znP549zzh9fZQ9/e29R
Go1WQDY1z+zzvDU5/fUh7f8KuquwVU9UaCvBS6kwcQJbZO8aL4EUH3uXN3NB
r3wP9jqHkqTGxV3YWktaOMusOrA/Zpv8e3ljm/D+aYWDZ12asX9PqOIn7n6F
nSe25Ri96wW2zKSW2c+ef7G7e5vv9k1UYmdUbW2qkryPvfO2xPqieXewg5Gr
t4FTLrbb/heiLvxY7EQpwVPFqlNAO3svZsbKB5Ctmie1al0+lPK+Hx7Lq4Po
3GunbqYUg1xMk4fY5kbIL55a9jCiArYomtSHmbYBx/NGu+/dKqiSTk8ozOsC
Mc471aD8GqgYr7a9VvMBzobQAiIvPYP7ma7VazI+gU60Rll8Zh3IxCs2LVnA
g0/GGiJm7Newz0jMea3PF9B+Wpn33OQtGJsS+64e6IEIS0eLjfAOoq26z6tx
eqGmvp9o0G+CjBWKLjar+4DlEJvuotsC9e3Pm/M7+2B785w1HTqtMNx9yGHU
vx+ubbvZ5vFHO9zJPrxTo68fRrqMYr8s6wR27ie7m3Z8yLnTz9I90QVqBtd5
m6/zoSZE13s8rRs0PZxfZQzzga8bW3I/9QO4dLqX7/tzAOS/P2dEH/0Itk0/
O0t3DoBu+ZxtcOQT5Hv42TdkDMC2aPcCkcTPEJ5SFCBVPgBxcJP2OJ4HmfZt
JZ6tA3BNZMw+Ie4LhOvJwPPRAairNspjx/RAcXUMU0SGgOHDKWPSB3rhdSd7
/3VlAhTYTeYvI/tgeUXjLds/CTCUVslKC+8H6xbPND9EgNcLDmEXxgeGVdrw
FisCkrklaHboAGyKX+e335GAoo2i6Y1BBGwyZnMZrgS8Y1l/PhPwFa5kp0pb
+hBgbXr4YYvRINBy2IxeDgHa054zdz4fBHaooNWf3GPdN3YZcRiCLBluPDOM
gJEQ5SuxHUOwXm5uQE8EAY3atGEZXwHIi3jdW3SAgNK+DsgaEsC17o1LX8cQ
cDavImV55DDQTT8oyR0iINotq+We+AgsCrzkPBhPgNuCSFVT7giskmbviU0g
wLjRJfj13G8gzyv2fZVIwJLjayp3XPwG465c7Z4kAuhWc5l89VEIGOl+//oI
AT30UZfwu6NgPYsvdjKZgGePGq7QDcfgUJ6D2JqjBNyM+ns4/ekY7GgXV60k
nfbXCaRsNw6JSmYtOikEBAkCUgvej4OS88X6Y6Qdbtm+N/D6DloJWUpdpHV9
tdRqB77D/tLw7SqpZB6LmSGOYRNwOupGkQvpifb+yo+0SSiMevg5kXT7mWfM
wORJsE33iC4gXbnp+papWT9AV6yltI70JZmkq0fP/4CwkdDcXtLxtT4jCmo/
IULbYRGNS4BP/HqjK0U/4Vtp9hcWaTYs4a7Un4LM7/mnVEhrTIi2VlZPQe5C
RpE2aZnibjUb62n4PFqVo0960L8ypLVxGpzq+NUmpP1O1rutWkFDOxJPe1uS
fi8wlJwMoSHjTosndqQtNxbcelRGQ06WcxScSD+4peiQNEVDhwstkreS/mNG
6oSNiQjyMe9HrqQv+P7I+S1JBEnXd2/xIC1bs9us7YUI2lUzPeRFOmZx68Al
eVHEC363YCdpQYxFhp+jKBrZ5t3nS9qzo0x/xTlRFLr6PmcX6QaD5d2jnaKo
Yq5X4W7SGzLPJFYsEUOP53U/4JAuGZXUivcTQzOvjJzfQ3qZQ1iDRYEYCvMf
dNlLOvM2L0J+WAzZug6NUpaWdVRu/kscle1nRfiTjuQ8eXohShzpuZz+Qplf
u2qv9yNxpFAqaxJAerta7mxNugTSnhmaRrkufla5wEICddqY1FOGD3HuZWkS
yO1Gqngg6SIQSMY0SKD0h7I6lJXPuxdsmEdHs2atdaR8YuKVA3MHHeXPY4dS
FndGk28v0VEUWzeNcmhx4cWzX+joRFRHLmUeS4ntrimJeNMj9yg7k0/VAiWR
ro9cDeXalz8ziGJJlBJU8IayvsYeg+IJSaSptaadcn5SW3ckSKExewke5YU8
yyTjeCn0YKnrAOVUk3ItRq0UUmmOG6Y8laP+rp7JQIoJl8cpz+63LpW0YSCB
+vUflNVXB54DLgPJBMvSgkijgxkHwuoYqETqqyhlx9oS90IZadT/eJsE5bjt
U2pKadLofJAqg3LBkCnBlZ2B7HRaZ1Cmz38TsVduJqq7qiFLebuxq6SNPBPR
b7fJUZ6ZHr6IOUsW5cSosyh3DNUu9EmWQ3Ehsb/MNf60emkKCxmJXPhlw/Qp
m0+ps5HmUPYvX9lsWaEfrYDm/Jbzy0yFMxrHOQvR+v+9v6Fpa67zIuzerI/K
tEgV7PnjeuHP96li1yhvJcaeqmNHcDKyf4hrY/+D6NzkKB3sqDtqW80ursR2
P9LD5F5cjf0soLij8vRf2IEPdxrmluphGwaXHZIvNsA25w46abetw24uW2mh
9x2wzZbOOM4bR9hGyv6Pk6SNsevqL/V9ZZhgT+iYOxf+bortm/WtwUtrPbZf
WaBpp8YGbEay2+RtQzPstUylPHNgY98+83F7k7459pOm+TsqLC2w99Qq2/la
WGL/vffc0d07rLANFi5457XHGtspapf84l022Kxjmif1omyxV2h0HpY23CjM
k5XPDi4XOm3TCu0kEzvswT2KaQerhFb+UM1abGWPfU77jez1F0LrxnrOvmGx
CfuiZsFap7dCb77t1sGzd8BuSXtxWaVd6ANB5QEtXpuxOVqskqCPQqubqiiX
chyxdVaeFe/iC+2ievJr3C4nbLtg86nXAqHTM70TxIKcsdGKrn9EyoQeqNky
Nj0t9H9RzNvf
            "]]},
          Annotation[#, "Charting`Private`Tag$159641#1"]& ]}, {}}},
      AspectRatio->1,
      Axes->{True, True},
      AxesLabel->{None, None},
      AxesOrigin->{0, 0},
      DisplayFunction->Identity,
      Frame->{{True, True}, {True, True}},
      FrameLabel->{{None, None}, {None, None}},
      FrameTicks->{{Automatic, Automatic}, {Automatic, Automatic}},
      GridLines->{None, None},
      GridLinesStyle->Directive[
        GrayLevel[0.5, 0.4]],
      Method->{
       "OptimizePlotMarkers" -> True, "OptimizePlotMarkers" -> True, 
        "CoordinatesToolOptions" -> {"DisplayFunction" -> ({
            Identity[
             Part[#, 1]], 
            Identity[
             Part[#, 2]]}& ), "CopiedValueFunction" -> ({
            Identity[
             Part[#, 1]], 
            Identity[
             Part[#, 2]]}& )}},
      PlotLabel->FormBox[
        RowBox[{"{", 
          RowBox[{
            RowBox[{"m", "\[Rule]", "0.9548883785034056`"}], ",", 
            RowBox[{"k", "\[Rule]", "5.362551192096719`"}], ",", 
            RowBox[{"ti", "\[Rule]", 
              RowBox[{"-", "0.0006321764744524102`"}]}]}], "}"}], 
        TraditionalForm],
      PlotRange->{{-0.05, 4.9}, {0, 1.05}},
      PlotRangeClipping->True,
      PlotRangePadding->{{0, 0}, {0, 0}},
      Ticks->{Automatic, Automatic}], 
     GraphicsBox[{{{}, 
        {RGBColor[0.368417, 0.506779, 0.709798], PointSize[
         0.012833333333333334`], AbsoluteThickness[1.6], 
         PointBox[CompressedData["
1:eJxTTMoPSmViYGBQAGIQjQFc/0ov7Dlmz/bkysQjlY/sG/ykX2xpvGYfH8f7
t7bwub2CzQz1V/cf2Os1atzyWfzSnqHrl7mT5FP7DWH/mfZff2V/QK71deCO
V/Z/mHZ/E1/wxj5hlycPk/YHe353vWNR8u/sJzh35zz//cn+/brzzmdPv7Nn
6Atwyz/91f7t9g1+wU3v7A+EHWfhf/bd3nJ2QKHmJiC/EeSAX/ZL29+0zGB+
b++gdc6upu2vfdOkpQfOiL23X7AKCLQYHM6arNIJtX5v/8C/d3reJEaH3D1V
yyR+AM3/7AL0EJODu8H2usTi9/YNHUDAweJQwyEaK3r1vf0B3exSnwJWh0sC
jsKsU4HmH17HsPM6m0P0zmPGUlvf20+YnifU7MDhUB/GYvRpIdD83ys/XvLl
dBB9vGhPT8d7+4KJb2vst3I5pB/9bXw0DWhe6to+TjkeB8fk0nDjgvf2Br8/
SJa18joYPBeRlZsHlJ9gsvTRGz6HG+oTPcuB+h8Yv+Ga8JvfQf556lNZIH/D
E3Hvuo0CDjNUwjUjFr+39zDvdExIFXRoqHmo/Lzyvb0Ak3a7mKSQAySyPtgf
8AYqWCDk8PdVdHPs2ff2GfNW1CuHCDuIXpshFX7wvb1CptfRm+wiDmvtH9f7
vXpvv2M3CIg4vLwk9E9zy3t7AG/g6xo=
          "]]}, {{}, {}}}, {{{}, {}, 
         TagBox[
          {RGBColor[1, 0, 0], AbsoluteThickness[1.6], Opacity[1.], 
           LineBox[CompressedData["
1:eJxF0Xk0lXsXB3DjMR6cQ6VBnJIxNMpQ9s8QJw6ZIkmXoiSV0FWGilTKGCpC
bkKzJEKlNHHNY2RWumbnMY/hfZ733vXYa+211+efvfZeX8bh05YuXBwcHM14
EzPuzyPP5xaxDxz/lWe2pL0m15JZoxX8Pjxs0pynNJxH+QdJu7lQV/fReknv
ss4NaVjfSVpVtsldgdVOuitZ/+8H5q1L++9IXrxr95302qufBq+dqCadxn0g
itJZTlpkTtVovvdv0j/6vmf3zxaSjv1k3/iJ7w3pYy95d2euzCLthf5w0bZN
Je14rpzLbjDwA8eGnU2+MafgGv9osdSn27C/gPHlrMQ7SJZL49+26ylk8oly
rmWUQkDqo9vPwnIgY0tP/LhXLTzNWVD44FsAzedfCUfoNoL7kSdtrtmfgLWS
UpN8vQW43b/JeT4tAqdbE9JPDnTAXW8OD7+UUpgvVeSvcPwBmwOU84PjK0Hb
gv/F7K+f8EtPmdOIWQNHAnbnccAvUCsuTCvTr4MbUrM0L69/wNfExtgcvkFS
cJXL0avdUFQ1wK7XagRtS6mBAL8eoFsHxtipN0Haroq8qX294PB9uUb75haI
Tn1fmCvZB48OPms9rNIGGfda4i2K+mC8UzewR6EDovbyadGc+uGvrAG6enQn
RHl7FXAN9EORt7rLdOQPgJCcfTMuAzCoHpj7JvwnYCdWnLtVNwC0mTKBgNAu
eP+Q7mi8fRDU3y4/CNd/Af/+5OnDYYNwMMApg/PaPzAlObOT0jwIQfCM40tw
N1RVP5fWlh6CR5xTlleDeuA1pyrv4MEhqPysm8a81AsFjeltfTFDMHYlbErw
Qh84JqT3sr8MgSSzcU+FXz+Yqvcq3x8eAh3BdYmR5wfg15Z7abEr2OBc7s62
8BkE96TnuqZabLgRkYskzg6B4SHfOGTHhkxzrpgGTzZsMVYNaPRmwze66T9x
Hhg0VX9wPB3OBlODKx+adIehlB7RujyNDWqLR4SPlQ2DabNG+XQ+G+hv9OzG
rUfgArPEyrWcDePejPTA9hFw5rVtymhlQ4Max5iI6yicVdBTpA6wIa+/HRJH
RiHYSu3cuyk23E0rCFP0G4MsmRJDjAuDAMfEptc845D0uEapVhgDx9V+cgYR
49D2PPVS2DIM9BrsvGpWTEA7bYhPVwoD2ZsahYfuT0B58vxJEVkMKKwV1EGl
SRBuGisWVcKglzJpdz57EszWhC4cVMOg9GN9OkVnCoTdTFWEtmHwzP/VWEzx
FMx8TpzcqIFB5I5oxLCYhjtvuypqtTHwHPUIz2ieBsEoCU0hwMD6+d5mbecZ
KLrnJ9ili4G6q6p8ydAMNB8si3ExwEByPdXbxmcWZiRU6hINMZhtGyjs4pgD
aoNAwk0mBm1xpdQzN+ZgxbRijokxBoVWjw8siP+GPGouZ60JBikiIQ9Dk36D
8uuEaCVTDIJLjo5Lys+DHCvj8wEzDI4G79ZNz5yHtY8p5sf2YsAE2YitWgsw
M1TnbG2OgfIsV0vh5wW4aDb/coMFBiI5P+TNTBdhl3j1uXbcw6cLvVsaFqFZ
fyIu0BKD47eqHLdt4kAJ0T8TaFYYNI/q8M15cyDF5ePvo3CbmGc8/5jPgYz4
bX9zWGPw7rmUdcgCB2oU6KM741YRCp810+dEWfrK4W9x33P9/deyEE6UIupS
zL8PA9GiE0at5Zzo+22RCRbuS+tbhlJoXMhnMm7Dddyjl4xjj9twobmxdOZ7
3Efa87U2JXCh5WLFm4dw12sr/pjs4EK3KgsSlttgYBgfd61Alhs9Zp1U1sad
O8mnGnycG4m/dvG0x61g7VNvnMGNqioVRnxwx7/s9qWNcaOwWMWVN3ELitow
vu/gQdhgpNlD3H7uX4vv+fOgiaPFfW9wD5ZsO+XykQfN63VolON2kE+V2Ejh
Rcu0P15qwV0ZLP521JgX1XfqL/Tihp9BTvmRvEju25qecdyZMMp3qZ4XHbz3
2m0RNyPJKcNwJQW1nx7K4rfFIHq22pp6iIJW1+X8EsPNsx/N1aVQkGbJCxlJ
3GdzXty/20NBNi8eXV6Lu5suzXTayIc8+qnysrj3e0Sw5c/wobvrLRmKuEsq
5mPZOXzo6EPDqyq4tZRPaufM8qHLLLdjm3E/DWn94Qf86MpqtfptuNd0m4To
BfMjVsWO5h24w/XfqgqU8KNKiYgrWrgX/lL6VkUVQM5htZ07cUsMmObxmQkg
YQWZeh3cStvPJECEAFLZGBuFcKOLsRd8KgVQ/urta/Rw25TkOr0QEUThFEd/
fdzu4i0GPWaC6KNcS44B7iCHBXnpSEEU4Nldvht33EOGkG2VIGq1N/5qiDtj
xIAdISqEpkecU4xwf9F2rSnaK4S+Rm0/xsTdfCU0eyFSCOkyjy3fg3u4KuOO
erUQokkfyCJMWVXre0pMGOWbK+8yJv51nnBINxdG8w/e5RHekiGp2x4ljIZH
38iZ4GZOa8surxFGZnMPQgg76P3BZ0ajIvvQsg7CnmFB/VcsqEhDylGFhTuk
Ia2i4CYVPRg+5Un4nkxJ5kQNFXm87HlBONttMEaFLoKsc5O7CZdmi/q4WIog
037rFaa4Oxe2HEiKFkGF+zL1CE8ybXZ9qxVBDC/mccLCMedlqOKiaNO2B6GE
17Ulcu+2EkVNdTueENaQL+z2jxFFi14eXwmbnekqya4TRfXhT9sIZzlctpkU
EEOvNXeNES7gWsakK4khmpUHxQz33w/TNVWNxZC8/7UVhOtYGsrGbmLIkve9
HOH2kZI1R2+IoZ9vmNsI9922Fwl6IoZsEm0Q4XHtocWkUjF04SLNhPBi54WR
/H4xlHr/njVhwatiXd8EaaheQdqB8DLllPoRJRrquJ3pTFimemsR1YSGitVO
niCsfPZrruIJGuqzdj9DWH2V7ePdoTQk1fDpT8K6H3rvOj2loQnNy36EWc6+
YQFlNMS7UHCRsK2A8IX4ARpiVAdeJnw4I+l0jhAdmX9suUr4pJWaU40yHUl7
NV4nfG660HLIhI4o6GIY4ctJlgYC7nRk+UdrBOEIvV/bN4TR0QbeqSjCqWF8
Kx3K6SiDFRhL+E2D0u9YYXEUdnTvHcLVMmYd5Sxx5OUSEk+42+3MJ55wcbQe
TBII0xdzQ7ypEkgltCyJsE7MgtmvcAmUG+qQTDh9n0mBVoAkil49ep8wVTJO
+ab7GuSjz53y/3vrG+1T98sg29f/ui+xi8Hhtw5dy/vXQaURFf+ck0XR/3nV
tOb5sj/lSA+Hlb5ySlYgXcSwZ08VK5H2dY9N/s2jRvo9okTc8N9M2j9L3t7o
/lbSTtd7qRH3t5Mu9chpL7yzg/SZD8d0UvM0Set45V+m5WiT3hMxbKvWuov0
9/ytxpozQNpog9DN7mlEWpdx+kuIoB7pyqqUfkxAn/Ts5j37X6w1IO2aOFHv
rLqb9PH8MwYdyoakBW44zr3UMSK9kyqdtgeYpF/GdTk0au0h/bVx1aECE2PS
J0sYFq7GJqRfnUoIPXGIRVp7zepvzidNSdv6u9HWu5mRpkdtvKXpv5f0JuWO
K4I65qTP0Z8yvd4uOdJqk1qIvsVSnielIi9+WjLj52f6epYl6QS1WtHH5UtW
Dzwi8cTYivT9jRk7beuWvO+lY3u3pTXppsjyB+valnzB861Hk/M+0u6q9FzP
riUrGaxj5LnbkN689S5P5+CS7eRuYUFutqQtvPYs1IwuOSbe5Sq3537SaFPn
e878JQ8VHZhaXFzy/wBYoitY
            "]]},
          Annotation[#, "Charting`Private`Tag$159726#1"]& ]}, {}}},
      AspectRatio->1,
      Axes->{True, True},
      AxesLabel->{None, None},
      AxesOrigin->{0, 0},
      DisplayFunction->Identity,
      Frame->{{True, True}, {True, True}},
      FrameLabel->{{None, None}, {None, None}},
      FrameTicks->{{Automatic, Automatic}, {Automatic, Automatic}},
      GridLines->{None, None},
      GridLinesStyle->Directive[
        GrayLevel[0.5, 0.4]],
      Method->{
       "OptimizePlotMarkers" -> True, "OptimizePlotMarkers" -> True, 
        "CoordinatesToolOptions" -> {"DisplayFunction" -> ({
            Identity[
             Part[#, 1]], 
            Identity[
             Part[#, 2]]}& ), "CopiedValueFunction" -> ({
            Identity[
             Part[#, 1]], 
            Identity[
             Part[#, 2]]}& )}},
      PlotLabel->FormBox[
        RowBox[{"{", 
          RowBox[{
            RowBox[{"m", "\[Rule]", "0.9794076122614277`"}], ",", 
            RowBox[{"k", "\[Rule]", "3.7111394926598607`"}], ",", 
            RowBox[{"ti", "\[Rule]", 
              RowBox[{"-", "0.009780424163065324`"}]}]}], "}"}], 
        TraditionalForm],
      PlotRange->{{-0.05, 4.9}, {0, 1.05}},
      PlotRangeClipping->True,
      PlotRangePadding->{{0, 0}, {0, 0}},
      Ticks->{Automatic, Automatic}], 
     GraphicsBox[{{{}, 
        {RGBColor[0.368417, 0.506779, 0.709798], PointSize[
         0.011000000000000001`], AbsoluteThickness[1.6], 
         PointBox[CompressedData["
1:eJxlk3tQjFEYxr8u7G7Frq1lbe1WLqWLS2gmE96XIUpImZTYkjL6g0KZxnVl
3W1yGRptuhDJYqMaYWpHyq3SuCVJMUWbvu+sEhGNs/zpmTlz5syc83vP85z3
uMYmhsZbMgzjS4d5/k8RM0oebq2BAl3VuPSEZlAtcews2fMKxJ89niy4/gmY
mZnuXa1t8Fjb8+hXuxEM6QJFrX0HGMSqe0HLP4OhlR//tawLrK4lS55DNzBZ
toFhniZYxQzdGs12Q0xHw5jmHz0gq3I/Pz+MBRSZC/bBlLZcx30aFgzhD6yF
H79Dv5eg84OShdw95gv8BH93w6XeARaYWvu+RPVviEKPt2Q0B/oiKk8GWTbQ
cY4bB21LNWc2nrBA4VhjcONNDqZQNxU5lqjn5as8DtH9gXaWXjxrTCtIvvUs
hQNGYQYOwfLwqwH5ag4ybgpz1jQOxchg/7RTtgT0ET1HxgMfS5UudXEc5XXb
ZGxfLMCchistxjccJB1nd0CpDerD2CXvpARMbj58nZMddp7SHrOyIZB0N/mk
VD0MN4WoW8K9KS9jesGH7uF4Vs5FuvgREFE3U38KsU6g3bFhFIGF1U0HnupF
+OTpukmpWgKp18szpsePwOy5oufL9hKYsC3qVZdUjA7ioHsTYwk8rDVLjMFV
PQOHD3BwcGRT/fcwe4xPSjmdd5SANCGouonngLEDX+phLYHX06iBOw5o2iSs
j06h/P2rLTYnSnCBn0AcfoWAX0OCVfY3Ce6azAtdlE6g/yx9v6KReEw/24df
QCCT2vVVjsLaWcXjczdTnjlvsRQvhnif9rhBefmDmpAaKU4MzfJsVxEoXK7d
2R88Go/6X9rVS8/3l+le+ljIcF6lLK8ik8BBc/uUylBbPvj+QR31/6JyxOP1
jng8KhKV9ZRXkSObLHfCAPaiqmMb5SXNsmk874QWuxdFZD0jsN6/dalmhRyT
s+UvPrYQ4KeHBCTaKjBGcSFueBHlmWLOFVYqsFoy762kmOZxx7JducUZHd4L
1Ss5uv6bvzNeNub1VuwjoPNCzneFCza792nsCglYv0w1uhW7oCjrdp9PKYFV
t2kD2briv89iAt3aNF5vnCsuG5S73a8h8Ac9bYjp
          "]]}, {{}, {}}}, {{{}, {}, 
         
         TagBox[
          {RGBColor[1, 0, 0], AbsoluteThickness[1.6], Opacity[1.], 
           LineBox[CompressedData["
1:eJxF0QkwlfsbB3BblqODc0gqFSVcJ1Ru1pvnZyt7kUhShJJOhZRshSJlK5S9
4qLuJW3HFaVkK1soa3ayO+dkF8X/fe/9z+uZeeaZz8wzz8wzX+kT5y1duDg4
OMaxxmfCJacni8vsdxz/L0+GhJ0G14pNJ2v5vXlYhDnPqTtP8o8TdnMhbxih
DBPeY5Uf1ry1h7CSTBtd3rSLcP8DvY9/HuhYuR8vcTXJtpXwptCS8Rtn6gln
ch+5zdtTQ1hoUWnfr+GPhHtHWhmjC8WE40rsWkr4Cgmfer7K4Nm6F4QvoOMu
WjYZhB0u13DZjgcRvsE/+WFjyT2Q+CBflLT8Eh7IZvL/vicbeOpMpmKhHAIy
Ht/LiciDHW3TMxwudZCdtyT/zrcImo2ms3oNGoHu9HenK6ME0l/Fh5w+2Qrc
9CZZz+wKkLU5XXpkcwckeXG4+6VXQblxqlunbzfsDKAVXE/8BIc0bpuSdXrh
my6Nc59hAzxLD3/39/0+UP5QnFmt9wWEJblmOL72g6+JtfEBaIJLE4Jm9Nlv
UFE3xmrUbIF7qTE107MDQLUKirVVbYPC3rQT1l2DYN8qrt61sx0ia6WO8T8d
gsdHczpOKHYCh76ZvP6ZYZju0Qkaku8G8exD1oJrRuDhizGqakwPfMp+sEUx
dwQqvFRd5qN7wdA0+6iJ+iiMqwblF0b2QfpnUmcXYxQoP6oFAsL7IaXs7k2t
bWOg+lr8KNz8Bq5ONdOxt8bgaIBjLueNAVCdMUv/OTAGwZDDUXZ9ECLXmv44
pz4OjznnLEODh8A2ZhWzOngcPpXqZBoGDsP5AzdPdJWPw1RIxBzpyghsXWd6
xJ6LCRKGLUa1fqNw6JJ3P1OdCdqkLSnRPmOgtkG/S8aNCc41dJaF9ziQorbH
hN1jwq2ofCR2kQmX7E0lY94y4dkBrthmTxakBX4pyO1jQhPVbCDBnQ2fr4hO
Im4WmOmHvGvT+Q7vp+9Hz21hgfKy0+pT1d8hOcdswBJYQC3UtZ22moAhjfCB
J4dZMO0lnRXUNQGKNmF9tudZ0KzMMSXkOglJnwRjH1xjwavRLkiZmISK4MeL
7+6yICmzKOI3vymwidKHmUwWBDiktP3DMw09e6NsLzBY4LDBT1Y/aho0ZfPK
Xd+zQLfZ9kLD2hmQtAwQXa5hgcwd9eJjaTNwvzecbtfCAl7TteRxhVnQdYkX
fNDDgmHeWVsfxiyEzi5kDQ2zoOp9Yxav9hwY3ues3/+dBTn+L6diP8xB18sN
huxZFkSrxSBpi3kIDxA2a//JAs9J98jcr/PgcG5dpywXG6ye7P+q5fwDfAKb
p/p42aDqqiRXyfwB/qQ3xZsE2SCxlexl7b0AQe+rW4aE2LDQOVbcz7EIOhuk
7I2pbOhMqCJ73FoE2TcdNIs1bCg++NeRJdGfoNe4PL9Kgg3pQmGPwlN/Qor4
dU+P9Wy4XnlyWkLuF6jKqNklS7Lh5HUDnaxnv0DuZeqftzaxwRBkolQ0l+De
3t2BBlJsoC1wtReXLsGLtiMBDdJsEMrrlTM3WwY7C/E7KlvZ8P18sVd78zJM
VnDT3GXYcPpuncPvOziQJSNSN3wbG75OavMtenEg7fRMpzBZNpgcyH3yvoAD
7ZGVKXSTY8ObJxutwpY4kG329Ibd8mxQFIxcMNfjRDkZitRRzPddfz5cE8aJ
Bqx29Yb/xgbhijP7Omo40XmYj5ZUYEPg1nZmOoULnbx7g5WKeTLQOO60NRcK
vVydTKGxwamrQHNHMhcyKSgj+WBu1Pqtd7abC+m9Ub7RhHlvYsKNIhlu1Hcu
R0N+OxvyZ/mUrp/mRrIPL9I8MctbeTca53Ijk8cvjRiYE58P+lKmuFEl30VX
NmaSsLV0qxoPkgixNpBRZIMfvfzDfX8edNu8/+ZBzOOVv59zec+DKt4yagMw
28tliG3nXYVOxx5O+BPzp+uiryeNVyG+XG6ncszQF+xYEL0KrWsQT+rH/Awm
+QIbVyERdd/7S5ilUx1z967jRQYujRXiSmyIWai3Ih/jRfdIDx22Y+Y5jBa/
pPOixRsyzwHzxbynaUlDvEhqo9XsAcyD1M2Gjtv5UNy9mFMOmA+7R7HkPPhQ
1dRJ1XOYK2t/xbHy+FA2rI/2xaxJO6uVt8CHdiUaJIZgzg7r6PUDfpSgYnE5
GrPkoEmY7nV+dHxgwCQBc6TeayWBSn7k+8Jyx0PMSw8VmurIAkg1fkj7EWax
MbNXfOYCqDSwUP4JZoXdHskQJYB8/E76v8CMrsZd8f4kgNKU6g3zMVtX5js+
FSKhBvETya8x00Xb9YfMSciaf1fgO8zB9ktym6NJaOuPLVylmBMeSQva1GH7
7ty0Csy5E/qsKGFB9HbqMXcl5jIt14aK/YJoNo8/rhrz15BwxlK0IJr7atZf
i/l7XW68ar0gCgpkztVh5l3/2fecyGoUVPOqpQH/13nGPusA5h3MG18w78qV
0Om6vRrtEtEjN2E2nNeSEW9YjUanFs40Y7bXPc5nTiEjXvrIoxbMnhHBoyEW
ZORTEVTWijmsObO26A4ZOTG6y9ow35eqfDbTQEavF+qyv2JmuI3HKlKFkMne
Vr92zFUMYW8XSyHEVNdW68Dcs7TrSGqMEGKUkntwzxpa72n6LIQ+dW+63Il5
dayPFFlUGIn9s56zC/OWzhRug4PCqEQv0B+3ulzxoH+sMNK8+XgMt7lHfyXj
izBKMa/a3435hf0161kBEfQ07NdfuIu41hhSFURQ/CntRdwfH2VpKBmLIOZa
d/0ezF9M1WnGbiLo257jobi7JiolT94SQRd2lr3HPXLPTij4bxGUz2kwh3ta
i7mcWiWC9hh4y/ViXu65MlEwKoLgTa8lblKoSH8TiYKOV/7ywb2Glt44oUBB
AuXqqbil6lUqyCYUpKQ88wY37WJ5/m9nKCitJLwNt+p6m78MwilI5azpFG6d
d8NJjtkUJKt8ldSH2dTZNyKgmoKufHPejNtGYPWVxDEKslpQ24X7RG7q+TxB
KlKnKurhPntQ2bGBRkXmdy9Y4r48X2zJNKGiPnVVB9zXUi31BehUVHsxmY47
Svfb7m0RVESaLvfGnTh0UU4nh4pixxqDcGdE8K2zr6Gi537fbuF+ujOR5DNO
RQk/yLG4C5sVfsatFkVaaq5JuMv93jCfbRdFm0r50nDXS5l315iKoo/Sy1m4
28u764fpoiiS83gO7kE3jxKeSFG0+7Tqc9wTwtwMqSeiaKY3Jg/3T0Zc5h+1
osgyNbAAN98R2fjDTFG0K55UhJu6nB/mRRZDsQzNYtwbM4x8byuKIbXudaW4
5Y3az+SYiaHwTc/Kcauw6PYfz4ohqVyej7i1Y5fMv0WKoU7Kpirczsf789pq
xNDeucxa3OG0j5J1gmvQuFdoPe4XcznXyozXoK7wrs+4W0vvjBbcXIN+v/qh
Efe2o3avMvjE0e3ApBbcntMyodEh4mjqqm8b7tXbXkm7BK1F1MKIdtxZh0yK
NAMkkODZSx24v/7jMT3gtR5JN5I6cZMlEmh36JLI5bHcv77c2GKXcVgKjbgq
/euRlH5pDr8t6GDSfw6uiqoduCyDCpP/8/p5DZ/qS7Low//9PaLqpeMDecIV
0nasuQ8KhH3pcQ9+8igTfot4o2757yTs/0LObl+aCmHHm8PkqLTdhKvc87qK
49UIe7w7pZ3xSoOw9oWCa5Q8LcJGUd9tlDv2EG4tUDHW+AGE920TvDM4jwjr
SJ8vCyPpEv5Ulz7KFtAjvLDT6PDTTfqEXVNmGp2VDAifLvDQ76btJSxwy2Hx
ufY+wn+QN2cagSHh5wn99i2aRoTLW9YfKzIxJny2UtrC1diE8MtzyeFnjpkS
1pLc0OR81oywjb8bZaubOWHq7e13Nfz3E95B6w4haR8gfJmabXjh9YqjD+5Q
DtOzWMnz7MboqyUrlu4rpW41tSScrPxZ+K+aFasGOYn9bXyQcNr23D9svqz4
0HOHrkFLK8Jt0TV/bulc8RXP1+5tzocI05Wo+Z79K1bQ3yL9im5NeKdKEk/P
+IptZe+yg91sCFtcMFpqmFxxbKJLKLfnYcJoR89bzoIVMyuOzC0vr/h/xGv5
bA==
            "]]},
          Annotation[#, "Charting`Private`Tag$159811#1"]& ]}, {}}},
      AspectRatio->1,
      Axes->{True, True},
      AxesLabel->{None, None},
      AxesOrigin->{0, 0},
      DisplayFunction->Identity,
      Frame->{{True, True}, {True, True}},
      FrameLabel->{{None, None}, {None, None}},
      FrameTicks->{{Automatic, Automatic}, {Automatic, Automatic}},
      GridLines->{None, None},
      GridLinesStyle->Directive[
        GrayLevel[0.5, 0.4]],
      Method->{
       "OptimizePlotMarkers" -> True, "OptimizePlotMarkers" -> True, 
        "CoordinatesToolOptions" -> {"DisplayFunction" -> ({
            Identity[
             Part[#, 1]], 
            Identity[
             Part[#, 2]]}& ), "CopiedValueFunction" -> ({
            Identity[
             Part[#, 1]], 
            Identity[
             Part[#, 2]]}& )}},
      PlotLabel->FormBox[
        RowBox[{"{", 
          RowBox[{
            RowBox[{"m", "\[Rule]", "0.9744734115564534`"}], ",", 
            RowBox[{"k", "\[Rule]", "3.3312897250007225`"}], ",", 
            RowBox[{"ti", "\[Rule]", 
              RowBox[{"-", "0.002858901756423815`"}]}]}], "}"}], 
        TraditionalForm],
      PlotRange->{{-0.05, 4.9}, {0, 1.05}},
      PlotRangeClipping->True,
      PlotRangePadding->{{0, 0}, {0, 0}},
      Ticks->{Automatic, Automatic}], 
     GraphicsBox[{{{}, 
        {RGBColor[0.368417, 0.506779, 0.709798], PointSize[
         0.011000000000000001`], AbsoluteThickness[1.6], 
         PointBox[CompressedData["
1:eJxllHtQlFUUwD8IJAhcWV4LLbC7LOWT16YgmeeAQzEDKI8INF6pPFJyeUmD
Q0i0OgjysJCAKYFCBQlYHraBEFCIvORhtqBE4sSCAvt9GAO4QNpd+rM7c+eb
O/c3v3POPWc+/lGxf6QmRVHuZKu//1v+2wf3p3bDJGM4ZFEzAtTvjp1fpMhB
by46/rcRBVBu1w2SHk5CTd4BV27XE6DunqvYZqKABklLdztrFqijW4L3Ns2C
b1zFDZHLHGBI3i9LWxegv+vXhmem84CKYcG46m84eH5Gwk2Zh3T7wvWjvUvQ
n6u4yWErIf25/i3NqRXIMRUVJ3KVgDYFI+MNq/CNntuVwxnkPGC0JJb8A6fY
culAKjlnx86sbaMw2ikj6sGfSujgSRNiLmmgtkwkeClVAtUVPWZSpontjjOd
pzk0RByuPpaho4WPTybXzsuVUPYix/ddsTYGVkyXh7vTwFOHk2/CwV1Df1WZ
0pD+5uyjVxU6uMNsz+WKQzR0DJDlrYuBT9+akIXTgBv16qHKQ5S1/RwNZXuG
P37FUh+9ip1F78UQ30a+Bmi+Uu4qHSQ+h0P32y9txtLPeQWjMuLTYk1fWGWh
tmPdWX0l4X2qXNakWzC10KOveZEGaamF/cRxQxSKogy1rtGQf6I16SsOG6cq
ohsGWAw4NPUk/1zKRv5t7WM/vKBheJPrJ2UBRngkz93BXkV4Us4HOsaYFrvu
laxLeCEJcMsYh6jUMgVNQ9z5UI0EsQme2e+VUEvi5Xf0lXssm6Dz5ETojA3h
1e9bZYqytfuUjwMDvqe9FyLCzDD5DSfl2gFyj/RuMzYH13ZWa1AuDAx/Gb5T
dZuDvW2FHvVBDOT/cdJO6GOOnl3RcY9DCK8eH8oCe8PemU4JZGAhvq45v8kC
W+Z4GdrHCd+lbuDr+H5xktw/hvhqqeZRLhcN47MXo8IJH3Gl8uz3XBwfTXxy
tZoB6Q6SQJAlqg6GZt9IJ7wJb6XkNSu0HeQZJ+US32TnPr92K2TJ6hvkkSR/
dfsTrTGodWjzZ6eILxV2h61a4x1XLt/uGgM9ZFx4QTxsHw/MrJUwwNnoBw8l
yZFCz3IGMp3OfCjX4+PiWFafrIWBIvV8RPKx4+6uInYJA5Uk3ZBKPpasfPt2
WjEDz6ue3fPRFOCywXcBfYTnjKvSToQI8LJWptjlawZiJET4owCH0/L3etwh
ftKOOpUA77kKl6/3E1+urtVAgA2aXixirdcSn7O7eVuNDeY8oht76hkItjTa
V6QjxBpvy9alTwnf7eV84SMh+mb6RVpLiW/O7yerq0K8yJpyi61kYKwgq5H1
UogT0gK7pzUMbCXlzAbb4sO2m5GODxjwFPcfsWy0xf9+BgvwLypz8Jk=
          
          "]]}, {{}, {}}}, {{{}, {}, 
         TagBox[
          {RGBColor[1, 0, 0], AbsoluteThickness[1.6], Opacity[1.], 
           LineBox[CompressedData["
1:eJxF0Qk0ltv3B3BT5vE15HYVQopCiQxd+yRlCGUoQymKBlMSJTSQ4soQumVs
MN2rJBXXlAgpMg8h8xCv4X3MM6/f8/S//8dZa6+zPuu71t5rnyN59rKpAxMD
A8MSXsQdfe3c6+W18SKG/457luhJdaZ1G05Vs19nwUgzuqrZT7GPkXZ04Pl9
WIBK+g/znKDvUj2kFaTbnLcbdpHuf3bwa9KxjvX+T0Rvx1q1kt5yv2Qs0KmO
dAqz9UPWnirSvMsKuqvUr6R7h1uzRpaKST8qOdlSwpZP+sLbDYcyf3tH2tar
islqzI90IPvUl80lj+H//WxbCvveP15B8ciM50/WJLiZ/M/j9JBs4P/bNa61
6SO8yqZvL/IuhDvdSvb24hXgfO5l58WsEsjY/ZeD8nIdMDs3b3N/VQ7Id4Nb
EmMzxHowuPkkVoL0VcHjHOmtsPumfF5ATA2ozZ9PT2DqgAFteUZdvXrI7csV
6OTuBsUvxSnfDjbCIdnU61XUHvA+csLgGDTDqpSm/V35PiivHcWaNFrAKwkE
L5j0A8XcL8pKtQ2opSFJnDYDYNMqota1ux0oKa7m5cd+wj+n0jvO7uoE1ZrW
Lx8UBmGm54Df0PZuYOQ9VdW9MAjP341SVCN74Ip1XN5M5hCUe6g6LIT3wuNn
bJeiLakwpuqXkx/aB7lllY3ak1QQWPzGcfNBPxz0p9sY+A6DaoHIKfhzAPq2
RX4fXBqGUzftMhgDf0LK7Zg9e11HwB/SGcoCBqFUW4ZTpWUE/mGcN73vPwRi
h9U7mlRHoab0QIreHSrQVGe3jISOwvS9kHnOW8MA1g8l1DpHQVSvRb/aZwRy
+c4UusmMgRbn1vjwG6Ngci0XU7kwBvZVzpjJ9TEwa9RQ/T1pDILDcpCQJw0O
XE2gpraNQeYxpqjv7hgwzM9am3HRoJli9DPabRzm84Rmw9VoYKRzr6jtwAR8
ZGwT5nGggeLaOe4L3ybAfs7oKYTSgJKvbTVjPgnboO9+xFsazHhIpvp1TYJL
jkr42QYafFdkmOa9OAX1+wM0OCZokDvSBfGTU6B1Kud9IycGsSmFITt8puH9
Zq84dikMbtrGt/3LMgO1CrYlQ2oY2P7us00nbAYCDqnUvzTEQPu71dX6jbNw
VXOk595pDKQj1IpPv5iFxNg55n9cMWA13MgzJjcHK+muJZo3MaCyzlndyJqD
HcpSwReCMaj81JTKqjUPjFYTgsaPMUj3fT8d9WUeXiwdLuJ9gUH4vkgkabIA
YsG9A59fYuA+5Raa8WMBxp/ekgx9j4H566M/NO0XgU/pfIxPAQaqFxVkK2iL
QPNyUkktwUBUisfjxPUloNtw/xCvwGCpc7S4n2EZeBIhZrEGg87oSp4rwcvA
p+7Zrd2EQbFZmjVdcAUwa4jnaMMgkTfo7wcJK4AC+S5Yd2IQUHF+RlR2Fahm
F5+jXgzOBxw6kJq5CjNB7eHlAxjogXSYsgYdpOKkbs8OYSC/xNReXEqH3+ae
NTSPYMCb3StrbLQGQ4ke4pdpGExcLvZo/74GbQmB8HUcg0t/1druVWJAG8Ie
nhuaxODHlBbbsgcDmvFxlGqYxuDIsYzXn/IYUGtIQ0joLAYfXm82D6IzoDsv
8pW2zGOwiyt0yfggI0ILpopBCxg8vbjyXDiIEX0NHdGuXcSAr9xJt6MKz4dL
KuaWMLgj1U5LFGBCA5qTNYwrGEzdMXh06QQTerPfnjKN+1xXnoZSHBN6OCjF
X72KQZPmjt65biZkq9LFGknH4HBMdGChNDNqk2lYPbiGQc4cm0LAJWb0KHJ7
5QDu7ebXmwwymFEMa4XgNYZxiHk76C0wzYwUtHOsFnFz8p2QbN3HgoanWeYu
M46Dj/PnL099WRCV66xkO+6xir2uDp9YkBHv8TlNpnGwkU0W2sm6AUn0SXlE
4a4JECyYMtiAhL96+PXhhj5/u7zwDejohQxsB/M4ZMIU252mDUhSebOXI27J
BLuMw7+xIkpD/5dk3JFLdeY8p1kRNbHgehtuFku03JjIipjpf1I4WMbBM/vN
i9ghVuR7pkZ4L+5Birie3U42pAW0KWvclm5hmOwVNnR+zZr/Fu6K6tVHWDYb
+sHysjIBt4a8i2b2EhvaV3LLMx/3q6COXh9gR05qzqeacIsNHgnSDmBHOnsK
Skdxhx4sUOCoYEfKeluGGTaMA/25XHMtDwdqvm/OIoRbaNQol82YA9Frg5Sk
ccupXImDMA7k0hs7uAc3uv3o1vUaDiTWaKWHcJ+oyLF7w8uJ8uLvexjidhZs
1xky5kSSpZsCLXD729BlxcM5UW1iUIwd7ui/JbksajkRfWS2xBF3xqQOFsbH
haZr3USv4i7TvFhffpQLxbtKvPbG/ePegyx6OBeqrHOL9MM9UZvxRLWOC0nP
a7QG4mbd1ODtys+NOnWGQ0Jxi9nP2qQew/08ujAS954M0QNdD7nR7WjVa09w
6y1oSovUcyOlivhPcbhttM+wGQvwoI7atLRnuN1D/EfumfCgkHmLfUm4g76n
VBdG8CDd9nr3VNxPJSoyZ+t5UIrcvXNpuLMcx6J2UXiR+gdl/nTclVl81x1M
eRGXMPPtDNw99D3WCZG8qD4oODsT95zeiT+aG3iRjWBP7jvc3FE3JHgE+VAD
e3JoFu6tnfHMh8z4kHMOl9q/uNVkiwd9o/jQScHRghzcxlf6K7Ia+VCLf6FY
Hu53NndPzHHwo+Ku1zb5uAuZhPUocvyIPz/BrwD3179T1RUM+NEkw84HH3A3
GqrJGzjyoyR6vm8h7q7JCrHzwfyIq9XT8iPu4ccnef1f8qOAwOMSRbhnNGlr
CZX8yMlB5jvhtZ5bk3kj+DzdQJ9i3Jz3+fubOQXQZe15gU+4heUTmyblBFA5
f20sYYk65XKeIwKIU0l/Ywluec/POTucBJDSu7tBhFU3WaQdeiCATGv9xwkf
KKLG2r0SQDmaykaluA3tvUNufhNA1brOiYQtOLhvxYwKIHrN5DjhsxkJl7O5
KKhu0VO1DLeLmaJdvTwFmbbEXiPstVBsSjtCQeH105mE7yaY6nA4U9BxBrZB
wmHaAyoyIRRka2Ms8hl3zJCn7IF0CnrboaZNODmE7TebKgq66yTvSPjN7hjO
G2MUpNvqF0Y4/7vcyiNuQfQkJfwN4c8+H2iZOwWRXOXzasJ1EsbdVYaCyOHM
EpVw++fuOqqzIJJB7YzluAcdr5SwhAoi9RhfUcKTfMxZEq8FUZkzZRfhlaxH
KfurBdEnjiogzGa97YklDc+9mo4RpqzlBHnwCKGWLlNbwpuT9b0f7hJCni2O
roS367c7pRsJIdvy/T6ElTFnm68uQoh36+B9wlpRdOOBUCF0JscvgrDJohvT
mdd4v7TFWML2Z/qz26qEkOSr2CTCXp+PXzIfE0IRlddfEX4g/1WslksY1ZxP
fEf4aYRGnb68MNpjLpdH+N18+t0yA2FUtLa5iPBnG/F94CiM6GHBZYRbSyNG
8v4URhyrPhWER3ewPN2bhud7V6sJ08Ovmbz5Koyk5EQbfu07R2WRowqjTlpz
M2GZUydzk9lEUHapVhthtZJqJ3FZEfRM2bqDsOF2JB57WARFb1LsJnwm7F2D
0HkRVJdX2kvYfUb6fvg9EeRbtnmAcHQxBy2gTAT5uahSCReFYGbezBvRoHXC
6K//smzMv6y9Eamku2GEuWVyJR38NqIFh4oJwlaFfuNH1zaiJ2nWM4RTjx8p
1LgpigSe1M0R/vHvlZmfHpuQuBD3MmEe0Wj5CGcxxGjGuPLrfZtaTiZbSqDB
fYd/eTi+X5LBZysym9P7Zf/KsOqfXtKIlaL/y5sW1G98u7YN2Qv+nydCKt/b
PduOPP9zueRJbP6LHLr2nyW+zB/2HtxJ2tv50bMVFkXSHxFrWLDvbtK+72RP
6r5QJm33J5Un7IUK6Uq37K7iJ/tIXym6oJWcq05a62reXYFsTdL6YRMWih1/
kG7NUzZQXwTSujJcEYMLiPQByctlQZzapGtqE0fGOQ6SXtqtb/lmiw7pi/Gz
TfYKh0hfyrui0y1/mDRHsO3yWy1d0vt5xFP0QY/02+h+mxYNfdKfWzadLjxi
QNqlQtLkosER0u9d4x44nTYkrSn2e7O9ixFpC19HASlHY9KUhzv/Uvc9SlpJ
vvsep9Yx0l6UV3pXC9YdbqakGHTQhPSEy+bw2yXrluwrpUgZmpKOU2zgS6ta
t6rfOaGXBmakX+zM2G/RuO7jb227Bk3NSbeFVyVt7Vz3LfcCtzb746SdFSg5
7v3rltPZKpnrfIL0buVYlp6xdVtt+2vc39GCtMlVfXr91LqjYhzuM7tbkkZK
PR8Z89ZNK7eeX1tb9/8AY/w0lQ==
            "]]},
          Annotation[#, "Charting`Private`Tag$159896#1"]& ]}, {}}},
      AspectRatio->1,
      Axes->{True, True},
      AxesLabel->{None, None},
      AxesOrigin->{0, 0},
      DisplayFunction->Identity,
      Frame->{{True, True}, {True, True}},
      FrameLabel->{{None, None}, {None, None}},
      FrameTicks->{{Automatic, Automatic}, {Automatic, Automatic}},
      GridLines->{None, None},
      GridLinesStyle->Directive[
        GrayLevel[0.5, 0.4]],
      Method->{
       "OptimizePlotMarkers" -> True, "OptimizePlotMarkers" -> True, 
        "CoordinatesToolOptions" -> {"DisplayFunction" -> ({
            Identity[
             Part[#, 1]], 
            Identity[
             Part[#, 2]]}& ), "CopiedValueFunction" -> ({
            Identity[
             Part[#, 1]], 
            Identity[
             Part[#, 2]]}& )}},
      PlotLabel->FormBox[
        RowBox[{"{", 
          RowBox[{
            RowBox[{"m", "\[Rule]", "0.9694552352380998`"}], ",", 
            RowBox[{"k", "\[Rule]", "3.0205111477515363`"}], ",", 
            RowBox[{"ti", "\[Rule]", "0.04026082876596114`"}]}], "}"}], 
        TraditionalForm],
      PlotRange->{{-0.05, 4.9}, {0, 1.05}},
      PlotRangeClipping->True,
      PlotRangePadding->{{0, 0}, {0, 0}},
      Ticks->{Automatic, Automatic}]}
   },
   AutoDelete->False,
   GridBoxItemSize->{"Columns" -> {{Automatic}}, "Rows" -> {{Automatic}}}],
  "Grid"]], "Output",
 CellChangeTimes->{
  3.835763746020546*^9, {3.835763876565905*^9, 3.835763884952077*^9}, 
   3.8357639432283163`*^9, 3.835764336189823*^9, {3.8357826071574087`*^9, 
   3.8357826922994947`*^9}, 3.835782725000799*^9},
 CellLabel->
  "Out[820]=",ExpressionUUID->"23e82051-d8e8-4a1e-942e-5fcf911b38b7"]
}, Open  ]],

Cell[CellGroupData[{

Cell[BoxData[
 RowBox[{"Grid", "[", 
  RowBox[{"{", 
   RowBox[{
    RowBox[{
     RowBox[{"showresult", "[", "#", "]"}], "&"}], "/@", 
    RowBox[{"Range", "[", "6", "]"}]}], "}"}], "]"}]], "Input",
 CellChangeTimes->{3.8357592613511753`*^9, 3.8357639609149103`*^9},
 CellLabel->
  "In[825]:=",ExpressionUUID->"6ef556a9-ae79-4a8f-a707-65ba3254af36"],

Cell[BoxData[
 TagBox[GridBox[{
    {
     GraphicsBox[{{{}, 
        {RGBColor[0.368417, 0.506779, 0.709798], PointSize[
         0.012833333333333334`], AbsoluteThickness[1.6], 
         PointBox[CompressedData["
1:eJxTTMoPSmViYGAQBWIQjQ5uzHomu/zFAfum/xVu/5c8tvc5erP9/IbL9krn
uaKT+d/ZK2woypj49p59lOW5CqVt7+07oi7veSzy1B6i+4N9yH83jcXbX9nL
LfL/pvr7vb3JKd6ZrG/f2T8Tvfboxav39kLNB04tdP1kv29HtciNGe/tK0Kr
GhjFv9oXcXQ92738vb3ehAU/DJ99t39Qlvn44YL39mp6t74FbP1lv+3Kzxs7
29/bNzBOv5V66Y99WPPq3fN63tuXz79wo2Xhf/sNVbYtpi3v7XfItb4OtGB0
sIj+v6+0/739trcLsx7OZ3K412S3eCNQPQtnl3zyOmaHC9+jJnkBzWO4sWze
J1FWh5SiAA+DWqB+5w3TJ9eyOfzwyvTc1PvefovQWTHlp+wOCl+juLbWvbd/
9nvlx0u+nA4zri87s3bCe/s9M/cdcY3mcjhyZs1eeaD5AJuwqcg=
          
          "]]}, {{}, {}}}, {{{}, {}, 
         TagBox[
          {RGBColor[1, 0, 0], AbsoluteThickness[1.6], Opacity[1.], 
           LineBox[CompressedData["
1:eJxF1Xc0198bAHAr80tWkuy9RyIr9yEVGSHlQ0OFQvqEpChCVtEHDSFSkrIp
e2R+hYxIobLSkPW2ieJ3P+f8fn73n3te5znnnnuf5z73ip2+YO1MR0NDw0RL
Q0Od430cc1bXiWqa/w6vQv6j2nT/t9lsG/NlhqkN05K1nGaZJzbs5sy+/RfX
6IZ325REfJQY2rCyZJ+7rNnAhkdS9jQ9tfzy//Uf8F9PtOvdsHBY3UT4uXcb
fkZvH8M41LphjlXl/X9HmzY8/Ku3cGylZsMnr7TS2U0EbTicefaNUF0c+p9T
pJ8x79ydtWH/tBdx2VFFG84qWpOt9qvasLtjZr9LYR26NZFpnSz6C9G7f5D2
ympEZR3C1qmeEyjRm8bjamoL0tJjGGyNmkRq/gplIQnt6E2eXKerwBT6ZqhA
u9+4E9XEqrE6XZhCKm9qnr3d8x5x3eoYYnsxhfxMjxywRB+QrgxlT8i7KdTY
MT7VrdODWFqa3g9MTSFum6C7dpp9qPzEcJ0fI4GO9/JpDah9RkNPaulObCPQ
i2PZX04r9aMmTy61LlkCzQ8ZBP2UHUQj1XocrzQI9PjlOLfmnSFkxyT1Oh4I
1Oit6bwcPYwu1J+cJEwINKEZVFJ++yvi6BG2YLYmENfvtyz+kSOoM2R/upAd
gTQr+I6hm9/QTd6ArOMOBDrmfyqXNvw7SpqRGR93IlAwyqZpCPmBlFmyfL65
4v3QLlmHBf9EjVdc6o6TCdReb/DMOHAUNVcNrLp6EWguNGqJNeAX4s72p+P3
IRC/cY9J29UxRE6JFfH2JZA+q3hStO842mS6MybiGoGcWt2nrC5PINVq8anj
1wl0i1ICvJcmkRg6HbgaRKAP3Obf4z0IFCOsrfA8jEDmRqHVfQbTaNPi/pix
CAKprDv+c/btNIrOOGTFEEkg7nJDu3mbGbTOlV+/HIXz5S2WHjQwgzhYpp6/
pRDoowrNHIfLLGJk/WMQGEOg0rEBfNZZtOpd7r7tDoH8Tyb1FTPMI3+WXBX6
+wQ6uf2qtBFlHkm71MzaxhHI8KPdxc6tC2imc2d+wgMCMZptZZ+QX0SOyQwS
YwkEGmVctPMtXEQFYQd8VxMJ1FLbnc6ov4SyChu2rD8kUPSuOyBmtYw6Bpy5
hpMJ5DXrcTv30zLq+lOpVPuIQDY5Bz/pOv1GXZ5MnA9ScP4k2L2PXF5BXHf+
vpd+QqCV/vGaEZpVFFH3/ucwdn98C7vnLewRWrn7qQRK5Yh4Hpn8B7VLFmz5
8ZRAIc1n5vll/iIkkJIYkkagMyF7DdLz/yJTu7u0Qs8IpLBC97mmfg1JXsro
0ksn0KdZfaZVbxoY1tKsgBcEMrXMzakto4FGIZbqYuzKHCGbiDUaEEkafSeb
QaBHLn8eb4mghZTmzq+0mQTa3Hhu/5dWWhie5tztih0o8XkylYsOTtUb2bdh
Ow6U6ag+pINN5lneUVkE6taVG14cpINc8TclP7H3JcSHV0nSQ5POuglkE0jW
5nL3gVx6uD4j3fULe6J5J9m5lgG8wnVtxHJxv8ik8SoyboKLrIk0btjtITwV
swc2gT73vrp87Hw0yxTYvQnGdqt0auUR6FJR3pPEn4zw+qPA6s58Av3gFjE+
pcgExQYOuzywSR6UKRlPJuCK6mXJxNZROK9btMIEkTvWn24rINDaY/kPHews
4LEtk/iFzTtuXspkwQJG/eFjW18SSF7D8yGisICUTfaCEfaR5pJTeRysoF4c
YJeEnTtjNEXZzAbsip2cBq8I1KDr0tl4kA2WAh+buGB/Co0sXItmA5pmu38p
2IwCXX5kzn/AKTw4sQ/7uKEDkwUXO5xvWN9zthDfn6jgsVArdrCmnxS6iR3x
8VlbVSw7yKzwnczELnSbuKvEzQHuwm2K49j/3PUVZefZDA435SzOFBFoYKZZ
8MwtTlA6Sh+yt5hAv+KOcgRnckINp7qvA/a87uR6cgsnGAwfZPbFZg3jHPnA
ygVDr+79zcTWFLDN2BvJBTt4bINYSwhEMfymIRXFDaJkq6dl2Ak/L8kYZHPD
b5qdiu3YaVFM2463csOchNL5r9jlH+X/3PuHBzKLNIRYS3E93DzrGG7zwELP
7mNHsPXvrll8u80LgekK5BFsq98edA45vJBhaFw7h+3kMFLU18oL+xj7h+nL
CBSp0CTYwbYFRIw4oiWwe+tjx8puboG97hUFJ7G95iXDokP5oFTVu7kLO9T+
gTbrMz6YHTQ+MoQdX8MyGdLAByfMBisnsaujpg750W8F47HObczlOH9SpWLO
QVvhcMEdCV3s9MOmVTr+/FAsbT+biF1WUeVRlMQPxJtih3TsVjFVSdVKftii
5pFXgD03yRsptcoPetO1S2+wIWyAxOm7DVDw4K457E/FnvPfvQWAIivTYVRB
IHb+eIVYd0Godlls+Ih9r3v5ZzFFEBbaeycGsQVj7dK+5AuCyci9tVFsedbt
QrILghB5v3doBXvfn2SOan8hqHg+80KokkABQ09nJijC0P+UM8wBe1MyQy53
gTDI+9ORz2JH2Tm7ab0Xhl5ZRaML2Ild0iM3topAZw9vZQB2SUNGt8BjEUh6
dWMoCftKd8/RNJIoWNf/lv+IXbmDWafEVRSiTIw5+7HXY7T4W/xEQYx/288R
7DDzhG4iSRScmxZdZ7DvNdqb6w6LgosTuZmtCvdrab9+l6sY8Gzx4tHH/pU0
IkZzVRwEAzQ+JGAfWYSDxC1xqGno/fQIu+7go2sDieIgurex5yl2Ep1dT2W5
OFxe6SvJwbZ0aY/yXRGHK7kmPLXYxeplS7O+EiAyGG7yAzu4hdL2/YokBJIW
dym8JhAhMbHSHSEJUVqO5iqvqf+hiWxDvCR8NnQ/po6tocpwI7VUEhgvU87q
Yo/e99VyWJaEZ1WZ6qbYFqecnvZelgLl6+Q8V2yBZW3ftz7SEGV8iJKKXXuN
Q4EzQhq4Fc9pp2O70I58sUmQBgnRvoEM7CLWKBiokAb7U+P8BdiWQgNMMzQy
kFxkblqNHWoYHMcXKQO7LQtefcKejmp5dSpFFpTNRYbZqwn0gCvFOT1fFuwf
3ZnkxNaPu7h1vFYW6v+UL/BgR6YIXvX+Jgub5yx+b8OWfkk2DJeTg3ctfu1S
2Ed7uDuzX8kBfadpqR52o9jRqaU38vDe+2HNWewZRlHaiV55kM7x2++GLTjx
jWfolzwEjkq8dcf2LCZrN7EpgGvDRJMnNW4aHBJ/UAGa0fqjq9gXvTMEtHsU
4HSSajkFW/TN0j6/H4owP2LU9RLbNLvSjrykCOvC0n8LsX1ig9xPMyuBgISf
VAn226Nsdw7IK4HW5ShyBTU+LdwvQFaChaQPX+ux27btu1ixoAShtq9su7H9
3O+l/GFQAYrINcocdrtZGG0brwr8Znc9uIAtrnTFMVlSBfyyb3EsYbdMHpXR
N1IBuVmf8BXs7Rck8q7fUIGYnciJtga/l1p2DrS0qpAS1/eWAztAd5Qccl0V
BvVDnGSxXwMj5dY1NeC74LDLFju0USdIKFQN5JqKi0jYZmYXvPNvq4GZTNwO
e+xPtr32Hx+pwb2EBZnj2IvkTBnxWjUY6/CidcRWTraoLdu0Ax5qaniSsZN/
x82PUnbAkU+hViHY117KHN3/RB3eFHhdzsbuLZq9ZJyhDnw0DndysNXLqmJM
CtSBa8ExOxd7rPpQo2mtOgToV/bnY5ParqtZDuP45waNImyN0R4mO7GdoDwk
WVmFPSUUUej2ZCd4Le+Wa8c+dXOUnfJEA2yDW0snsNcqFfrOZGjAkA5t8iR2
0jQ5DRVowNXl6MAp6n5sF3RmajRA8fDrvdPYFtJ0LjZDGnBpu1fTHLZe/fY6
ARFN+NXRnreCzffXwud5kiZE+syyMtfiengUDdQ82AWqO/J5xbA9q8/qp5Vq
Q2rT2DtLbP2LZTe4inTBdIa/xAfbhDJtq/JlN4gYRPMmYveWqR/Q/o2ATX2v
dCn2fim22B/LACOyPu3vsA3ELjREsBpCXmJiwCh2e0fqGMGyB5TL/Xf8wV5R
MyHlCRtB98uUw5vrcL8mLXQ7Ke8FxsnSXaLYrmWeRoMK+8DKrT5IGZvl1snV
Av39IFL++ZEeth67yDMTZAznGpoyjbEL4keO9+iYwAmv15GHsP/tEThRZXoA
dESFz5/APt8sZuVywBTK00o7zmK/Ij+MPHfCDPjPMO/2xNYV3P7B6bw5/EAT
nb7YttfcuCTcLCDn/bhxEDZ3jOJ97WsHIWE1sS8CW1VhMJRV3xJuN2z2ica+
wp1lfLHCErQUvlHuY0cfUlWJ2GMF4WqKTQ+xp88LRV+vs4KpnnvwBFvsaz23
hJk1SOV09KZjP1Tp2pzRag1mPwWbsrA1gxx5Mw8cAlb9shP52E8Uc/Vs3x8C
rpYmviLswwUnB35Y20DN4pRRGXZfdOtT8X4bECp8f6cKO8CrwqPP6TDIcXvH
1WK7K3OXeI0chqUhEdl/seWNxMVK3Y9AsYl2XxO2mnoiw9DEESjhTZJoxbaT
vk8Eu9nCSv15nQ5sq4sma52zthD+t/RCF/bdBOcwei8S7AhpNv+AbUyWu6Lr
TYJY90P2VK8ZTrpe9CEBK8fnM1S7THibj/iRoDZg5DrV+iiEt/4GCeJk+wqo
HvuWmhp8nwQxMqQtH7FBdeg1bRkJOngzPlG9yJCWr11BgqiD4z+ozuo7m+pZ
RYK3RxTmqOa7QYQO15JAtS2NrQd7/MOaWW0LCYTd/PWojrsq9DnwCwlURv9N
ptrMcri1dIAElWrfM6imlXr2enoIx63oiql2b1dMPfmdBNy8mu1UG4rpucIU
CejLb6xRvbywbn9lmgTf62JZe7FzWurN8mdJYJyezEc1v7epqugSCQbXcpWp
bjPeLE76TYJdlwp1qA4Wes8Ts0oC+6aSfVRrzcZtavpLgs/LpdZUTzbaL62v
k8CUqfQE1f8Bio39qg==
            "]]},
          Annotation[#, "Charting`Private`Tag$160120#1"]& ]}, {}}},
      AspectRatio->1,
      Axes->{True, True},
      AxesLabel->{None, None},
      AxesOrigin->{0, 0},
      DisplayFunction->Identity,
      Frame->{{True, True}, {True, True}},
      FrameLabel->{{None, None}, {None, None}},
      FrameTicks->{{Automatic, Automatic}, {Automatic, Automatic}},
      GridLines->{None, None},
      GridLinesStyle->Directive[
        GrayLevel[0.5, 0.4]],
      Method->{
       "OptimizePlotMarkers" -> True, "OptimizePlotMarkers" -> True, 
        "CoordinatesToolOptions" -> {"DisplayFunction" -> ({
            Identity[
             Part[#, 1]], 
            Identity[
             Part[#, 2]]}& ), "CopiedValueFunction" -> ({
            Identity[
             Part[#, 1]], 
            Identity[
             Part[#, 2]]}& )}},
      PlotLabel->FormBox[
        RowBox[{"{", 
          RowBox[{
            RowBox[{"m", "\[Rule]", "0.99259917758386`"}], ",", 
            RowBox[{"k", "\[Rule]", "154.3949767607477`"}], ",", 
            RowBox[{"ti", "\[Rule]", "0.12160488284926463`"}]}], "}"}], 
        TraditionalForm],
      PlotRange->{{-0.05, 4.9}, {0, 1.05}},
      PlotRangeClipping->True,
      PlotRangePadding->{{0, 0}, {0, 0}},
      Ticks->{Automatic, Automatic}], 
     GraphicsBox[{{{}, 
        {RGBColor[0.368417, 0.506779, 0.709798], PointSize[
         0.012833333333333334`], AbsoluteThickness[1.6], 
         PointBox[CompressedData["
1:eJxd0WtM0mEUB2AkUWqkhiCiLrHLvGYJsspy520NlyY1MStbYkNMaxZJzYWt
tGal6VpKOrup5MpgLfPChroZ5d1pueUlFbWaUoH4iuUlptW/9a2znZ1Pz87O
+flIZKJkMolE8iP67/y/9LjHunixHbgxX4Ias8ZBJ8kaDlcMglH8W8J8ZQa/
w7yj4omPkH+XdYb5ywI0H1unnjEFtNDtScDDkFES0eBTZ4KUa1NCbQUGcWMk
jRw4CwazR2j6awyMeVkO1zYH/oJLXj9GMHRuLVmWdM3Dv+2zsBRifLF5chEm
3jQ4Cp8Q3r5Cel1rg7h7YfVKMeGh3aDNWQEDf3qjXIWhK0b5/YM/CQ3QIqzH
mjC0cl7KUwvtUELeuTzzKQzyW7cn58rJ6CB/ME3ciaG3SsXJd7RH+aePjCUA
4TOayz1kFNQbsYLUoxiWEx9kdg85IKU0t5kRhGEpWPczHqgoF2lr91zAcPbK
oHNr9GpUXM27qS7FoEqpM53XrkHyTMViWw2G8K/Dz21eNNSiTKMuKTGMppJk
V3PWImM/k6sg7nUWjUWGWJyQZ6B34T4RBt9YSmWRzRmpdx5yN6/H8PlbcS2t
xgWVhk73UzZh2Bagdu2TrkMb0Ipj4ioM3WUsOz82HVndjBS6gPjH7lJfUzkd
5VHuzLDTMXDjCBHrilqckhYMZAw9XQSgMtCWSosDJwoD9S07ZqSJgYaCdYW7
OBhu8J+5PJYxUUF0ErtjB4ayXs27gQUmGq+lRmYTeUUfr7eoNG4ovcDkLTqB
4f7DjgPJYhaqOrnXW1KE4amiwz+M7o6kQ0JBlAsGNMNnFbW7I02fhqfzxBAQ
rs/eL2Sj5vhHCQLbDGRefv/Jyc4D6asV1rZqDH8AxuIn4g==
          
          "]]}, {{}, {}}}, {{{}, {}, 
         TagBox[
          {RGBColor[1, 0, 0], AbsoluteThickness[1.6], Opacity[1.], 
           LineBox[CompressedData["
1:eJxF1Xk0103bAHBEdtlCQvZ9TTyWMhdJ9i3pJ6UFZUtEZc0uIZKsoRLdiYoi
JNlKsnUrWbIvyfr7IluEZ5zzvp75Z87nXHPmzMx1zYzQ+cuWjlQUFBS0lBQU
W33qNfvna5tEFcX/tSvFPLbqVP+z8XwL3XVq8rYp3dUc5ummt+3iyLx3gm18
24esSqM6RAa3LS/a7SZp3L/tkQeHGx6b9/5v/hSeoHSbrm0LRNZO33T9d9u5
O07e2TnYvG2WNfmj6+MN2x6a6CqeXK3e9lmfZiqb6ZBt36Sb/8Rfm4z+3w/E
c+kOHMrfdmDO0+SC2JJt55dsSFb5VW7bzf5Zn1Nx7bZ3uH0Xv5Jfj8j/KNM5
NgygdG8KD//sRpTloVt8ZnUMKQXKlIentSKp/vPpRgUTaFRHhvKofhuKtHlW
3so9hRQ+Vec2Hf6GhEv3cxxamUJ+RtaG5ug7QvZFQil3plH9lylyu0YnmhJV
1W3YmEbsViGJNqrdyPzH5F8Fyxl0uotLrV+pB71nzW0IS5xBT08V9J6X60Mi
qv4ybA0zaGFQO+SX5ACiEKWk1vk9gx6+mmJXvTuInEmsFue5yajeW9VxJX4I
VTelaDOpktG0akjp29vDiOvjfNEFczJi+9NEHxgzghymu+iNLpKRagXXKXRr
FD3YoOQ97U9GpwLPvaC8+RNV243l8d4mo1BUQPEhfAxNmbaM/cwgo6eUy5aR
ob/QzXjrBKZ8Mmqt087VDx5HTmq/6VtKyeh3ROwyw40JZDzFOGtTR0Y8+p0G
Lf6T6K/6UH1vCxlpMQhnxPtOoaCxu1PXO8nIodmNbHF9GqW3fWXRHySj6LhS
4Lw6g36q1Fk5jpPRd3aTn6keBNojk8LfsURGJroRVd3as6hwyrLoyzoZKWza
M11smkWduel3jlATiP2tjs2C1RzqqZH4fISBQAveQk9C+ufQ2RpXv95dBOpQ
oPjN4jSPoiUfSXDuJlDZZD/KmJtHxdL0q4t7CBR4NqP7DfUC0s6gkekUJtDZ
vf7iunELqMBZ898RcQLpdNh4tXEvIqq58y4l0gTaaczNPC29hHxpYu69VSLQ
+M4lG9/iJSTbFnJ56QCBGmvan+zUWkbTQQJLtGoEiv/PXRCyWEEzmYznyg4R
6Mq8x+0XP1aQIufGm1NAIKvnZj80Hf6g2dtHng/pEIhHhNnb+voqareS+JZ0
lECrfVPVIxRriLaUt6LBgEB9qY3MntFraL/7ZOWIEYGyWaL+icn8i+RCiiY7
zQgU/vnCAo/EOlr0ty95bUGgC+FHtJ8UrqO+/IPDAccIJLNK1VNdt4F2tQik
9FgT6Me8Fu2aNwUM8+6oGjlFICPzF89ryilgUNL6rq4dgd4957eK2qCA4r7m
q2lnCJTl9Pfh7ihKcNWR+Sh0nkC76l2P9jZTwlwmoWttT6BgkZ6ZbDYqONPA
sxHsQCD7/nINxftUsI+ideLtBQK1a0oNLQ1Qwc3asLnGiwTSS0u9WSm6A2S/
rfV9dSKQpNX1dsMXOyCnLLSlyYVA058PuDvWUEOEqXCLizuBTkvkcMrupIHh
O/cndS4TqDWco2LekAZSEtf1duO6KUTztMHtNBBMfvMoz5NAV0tePkr/tRNc
509GJHsTaIx9n/45WVrIv95zQu8qgUgecWQJT1qwu6hLzGFryFzSLFmlBf+5
UJpD1wm08VD6+xdmenh7PTfjiS+BOKdMymhN6WHBg3ZI3o9A0iqe91EcPVxu
sbcpxrb+XHruJQsDlAx5HSz1J9CLOV1y3C5GWHLcsZoVSKAPmk5t9WaMMHVs
lZ3jBj7/iJjijXhGSJNUXAnH3sn71c+dlQl8+s0unA/C+9U5Q2vKxgyhL2+4
0ITg+okNnYywYIb5h7RhzthRHbktlQnMkKDZ2NmEXewynSjHzgK+dfMOMaEE
Ykr0FWTm2AUTlVGwHEag/rnPfBeiWYHHpcQzOpJAE8m2LKHPWGGPYxVbJ/aC
5sxmZiMrLNYXhQrfJBBDJOvIdwY2qM5Ymy/BVuU9kXckhg1e5TnWfYkiUJzO
qIpYLDuw2Ukfao8mUNqvqxLaBezgNJ5YzxpDoJxY2j2nm9lhcHjQzxj7bYf0
33tMHEDpH3i1BnvMxbOW+jYHtIfXiGXHEkgrccN09DYnDNyaeK0dRyCLPx5U
Z55zwpE26k+e2A5nRkq6mzlhrDND9xF2jEwD3xfG3WCXQBu9gd1VlzBZfms3
CHNmRbyKx+e1IBoZH8EFV6nAlCqBQBEnU9QZcrlAPnNZVho7tZp+JvwDF3Cu
5KdbYFfFko/57eAGhonr0g+wmcTKhBxDuGFY6rSJyl0CPTluVKkRyAP/2Xi9
yyyRQOUVlR4lGTyQVLY/zwO7WUhRVPEdD7DJH5hKwP49wxkjtsYDa4507t+w
IbKfxOq7B8o6gu5a3sP5f+O58NObF7xny+10kgjEzJMqk+DGBxUWSnJEMoHu
ta/8ehPHB9E/1dkYUgjEl2CT01vIByq/1l6LYksz7OWXXOQD63UbdRtsvb+Z
LFWB/KDWbnSqCvvG4OO56TgBWMlVeRecSiCaTOoX7EUC4OFeOJeCHWvj6KL2
TQA44lrmX2CnfxUfCePeB7tjnp/sxS79kNfO+3AfmN29++1AGoF82jttc0iC
cDJRZLEX+91+Oo1SZ0HgEpVXmsPevKPG0+gnCDQDd3Vo0gkUaZLWTmQIgltV
yC9Z7Hv1J000hwQhVY9f3w+7sKxP66uzEOjdJ1qZ7+N6zBgRovAXBvMq20ne
DHyflsCMiBaGBbbDOVLYtWZZAf3pOD4Up6uGnUFl0/nurTAYHj+tfhzb3Kk1
1ndVGOxKfq7exn6jXL487ysCiUuOHGvYoY1xLT99RCHp2iXBj5kEIkSmV9uj
RCHMyI6nDftUoIHkh1RROB18a70XW0WROiy7TBTSsrTuLGCPJ/mqnVkRBRqZ
bz3CWQQyPefwuOu6GLQ/9lMIwOZdUfdtuiYOb28bfRF+QKCaABYZ1ihxuPD7
UpwcthPlSK9Vmjg8iSUOqmGXMMRCf4U4XGrKczLBNufvp52jkIAYDo7Na9gR
OqHJXDESsFnHevQT9mxs4+tzDyTBzP6h1OmHBEphe+D4pFASxFOFuS9gayV7
cU/VSEKBAdOKO3bMAz5/71FJ2CkXfC8YW/yVu85NKSloFanWeIxt28neVvBa
Cgo5XC3HsOuFbMnLn6TB/uFlM4dHBJrbKUg53SUNhRlSJa7YfNOjHIMT0rA8
7MPmhe35xl29gVEGLAcEXoRsxY1Cw1PNZGCg1ss3C9vLO49XvVMGGheYLnZg
C35a1vMbk4WmZyJMkI3/m4J3Nu7LskDXv89BD/taQojbeTo5eMXzqNgYu8mW
8a6htBxUWV5ENlvxWYE+Xnc50J5yW/fEbtmj51WxKAdnDYzFs7H93O49+Eut
AGIiSoHr2K3GkZQtnArgE1ifRfWYQMJyPvaZogow+WlPBS1244ythJauAqCz
vKNs2Hsvi7wMClMAVa9zK2LY/Wo2ZygpFSHpd42iCfYNzXH38CBFaDqUzJGK
/R52xkUHKAGdlBeTUA7OV71GCH+EEhg+aXURwzY2vuxdeFsJPg73fpDC/nGi
62RHlhJMTEq77cdecn8mIVyjBNHVmlGHseUzTWvKafZDSGzgmgN25p/khfG4
/VDQmLaUgx3wSsL26CNlcKUetePNxe9dyfxV/TxlmLu2P50fW7m88o5BkTKI
J/d8FcSerDpWb1SjDGpfDA9KYJNagpTMh5Rho2SJUMZWGe+ktRE6APJdqM8Y
m8wfVezy6ABoWXuNBmCfuzXOHPdIBcKjnh/qwN54J9N9IU8FAnvbu7qwM2bd
c1CRClg6c13p2VrPiUWNuWoV6PCczRrENhWncrIaVIFhb/XhSeyDdXtrefep
QqTjAOsmNte66bV/MlQh2XJir/gTnA+Pkv7qlP+A1LU1o8vYnlUXtXLK1OGo
ZdeXVWwtr/IwthJN8BibiXf+h0AGcbMnFHoPQYpjz+i/2F3lyobqfxBY1f+o
lHxKoKNijAljKwBo8OBHD2xtocsfohh0QEU3cKkEu/VL9iRBfxio/3iHEtir
SgaklwK6IFaTc0EiD9/XjMV2B/kjEL9ZW0zCdi731B2Q0YOPnzfcQ7Hpo8+u
FWkdBb5az9x87IPM+3INkD607jvytRW7KHXkdKeGAbgatiaRsT928tpVGhnC
sNPBkyzPCHTps5CFk6ERjH7orJbCfu1+P8bVzhjYOf30jmBr8u397nDJBBYb
WK3ssE8EuLCJuJhCn0mfgDc2+x3ZJPUAMxAwCzoQja0oMxDBoGUOh1mYQjKx
fdjz9b0qzCHpmLbJS+z4Y4oKUYctYAJx+9Rgz17ijw+qtYBfGp2X27CFhuvY
RYwtQSzT4cMQ9n2Fr7vymi2hUb1RZhZbNcSe85nhMeB8CnfWsR/Jvjh44tsx
0A81tGbMJ9DxorP9Y5ZW0Pyt6hY3dnd882PhPivg7vyyRxT7xpUKj26H4/Cr
gK1NAdtNnr30yshxmAx/pamBLa0rLFTmZg1edNRUR7CVlNOpB6etwSPjZoYp
to14EhHqcgK6h8MfnsC28DLYaJs/AVkzrutnsRPTHCN3XCFBENdbW2dsfXcp
H01vEkgNWwRveUNnxtnrGgl06UZytuw07W0y4kcCBte5mS1roXDOujASnK98
H+SCPTmanR2aRAJzCf5sV2xQHHxPWU6CoRuLQ5ewl6hzCtUrSMDI8o7GHTu/
+2K2ZyUJrBQDpLbMFUZEDNWQQF5lwmPLU983jGsa8Xwe1za3nOzP3xPcS4Kn
smf2emAbmw81l/WTgOVdldaWKcVy388OkuDPnz3nt+zWKpt99icJBKMqnm5Z
R+igM5BJ8JvvtYon9sri5kmfWRJUmg2Rtvy8sc64cJ4EEVr0AVvm8TZSFFzG
cWu92i236O8SJv0hQXiY7c8th/J/47izRoLlKy50V7DV5pNpGtZJ8F7cS2bL
M/Unlzc38fiHV023/F+JKtaK
            "]]},
          Annotation[#, "Charting`Private`Tag$160205#1"]& ]}, {}}},
      AspectRatio->1,
      Axes->{True, True},
      AxesLabel->{None, None},
      AxesOrigin->{0, 0},
      DisplayFunction->Identity,
      Frame->{{True, True}, {True, True}},
      FrameLabel->{{None, None}, {None, None}},
      FrameTicks->{{Automatic, Automatic}, {Automatic, Automatic}},
      GridLines->{None, None},
      GridLinesStyle->Directive[
        GrayLevel[0.5, 0.4]],
      Method->{
       "OptimizePlotMarkers" -> True, "OptimizePlotMarkers" -> True, 
        "CoordinatesToolOptions" -> {"DisplayFunction" -> ({
            Identity[
             Part[#, 1]], 
            Identity[
             Part[#, 2]]}& ), "CopiedValueFunction" -> ({
            Identity[
             Part[#, 1]], 
            Identity[
             Part[#, 2]]}& )}},
      PlotLabel->FormBox[
        RowBox[{"{", 
          RowBox[{
            RowBox[{"m", "\[Rule]", "0.9898663209810499`"}], ",", 
            RowBox[{"k", "\[Rule]", "52.78420976746578`"}], ",", 
            RowBox[{"ti", "\[Rule]", "0.15803354473853745`"}]}], "}"}], 
        TraditionalForm],
      PlotRange->{{-0.05, 4.9}, {0, 1.05}},
      PlotRangeClipping->True,
      PlotRangePadding->{{0, 0}, {0, 0}},
      Ticks->{Automatic, Automatic}], 
     GraphicsBox[{{{}, 
        {RGBColor[0.368417, 0.506779, 0.709798], PointSize[
         0.012833333333333334`], AbsoluteThickness[1.6], 
         PointBox[CompressedData["
1:eJxdkGlI03EYx7eRt6Wbm7e2ZFiYiZpXWj6/mZriyrwSpql4YCWtaR6o5RHz
KswrcOUL5xmWqUORmaaiElYE4ixDM1O3SKe/icdsobN/9K4PPDwvvjwfeL4n
Eu+Ep1BIJJIDMX/3/xRRi2oZn0chJd9n9l3pdxAV2Y+VPpcCfVLCNmqSQ0La
SHOQ7BuE1bidXGvYgGqudGiFLod/15vA11OLUnvXYPPKvJnjhBKcL2WojVYx
zL0VBpsaKmGyNt5RHbAFq1FLMm6JErwWWNrFjF3A+YUWxjMYvHQ7rbmyPfDY
aq0yO68EYXi6aqn3N4TH1vO91zGU5zZrKqf2oTpw9NFgD4af46lfGKJD6HjK
HKbOY8jMIfAkI41oKEJVimEixLOCLaKgVfOXC1MLGDhLefQunSOIq1uVbCXG
0BrQv31A10K2nR/i7+dgYM2rC27d00Z26RRNXTrh6x6odpProNivhrS+fAw7
/gdWTRw9FFO4a2MfjWFfMhsbxNVHN7PJBlmZGCIr63m0cQOkzP34JtoGw4wd
IXQ4ihqDV1pqaEQusS1R1BxD1qwoXmsSBsF1cka32gglSpJZ17owFPwyHKQI
jFHo7Y5zhxUYLEMKxDJPKmIlUC5MOxM9Mph7zxRUJHPyJcexMWgOCRppyEst
aI/xwzD8vimgP8IEeUxH92b/2AB8D9zj5kyQS+ST18DFYJp63Hf8MR317zDK
/PgYuoj32vwYqGFb3MW0x8ATuObFqBgo6YyUGaeHwTV0ZoT6whS165fzO/wx
jDF7Mm64mKFTjT4rQncMDxRhElu5Gbq6OBBalYchkKhzRmiO4uUXtZjLG8AT
SbW9L1uguk/z7GJfDE5pWZxNkiVStbg+VERi8GhbXh8vs0R3DcSnX3EIn862
/4GPFdLb6uMsnsXwB+TrO/g=
          "]]}, {{}, {}}}, {{{}, {}, 
         TagBox[
          {RGBColor[1, 0, 0], AbsoluteThickness[1.6], Opacity[1.], 
           LineBox[CompressedData["
1:eJxF1Xk0lV/UB3Az0VVESRQSQiERkb0NlXkocqVfwy8KSYnKkIqQItJAKSlR
v2aKcg0ZKgkNyhwyZ7j3iGRI8R5rva/3+edZn7XXetY6e3/3c+T/PbDJnYeL
i0uQm4tr+n3lyO5HE1MDhVz/+xzKknLV5/l/Ww+9FzrKR2bM7aPnNiTEnrGX
O2NRr1jPjNc5voiqXdo645WKDd4q1i0z7kgxLbtt3/T/30+UOpHkUj/jxZEl
7NP7Ps04nXfreYHWyhmLTqzc+LenbMZtvfVZfb+LZnypxLWuRDB3xnsz+ddn
LHw6450BlTwu7NAZnxYaeitbkgD/5xSldKHV6x7MOCTtv4SHMdkzfpA9qVIY
VADbrymHCqXVg/fu+80eWSXgoz4pEhLVDrzeNUqHHpTCJz2TwtTULkjy5zoY
nFoOn7wYeaXHv4NWiBor/OoHaPTl+Sua3wOdJmrcG82roNN5WO3GjV7QeFuU
XmH6BUrXyKadMO+DIKstlvZQA+n54T1JlX1Q+rGfVK+tgwlv4ZQNuv0g7hh6
0UW3AXpu8buzYvrhn/r5ei1aX8EpbqVASXU//LftYdO/K5pB7m3SwSwxNgy3
God+V/kGeyV9xAbXs+Hm035x3QutoMDyFNT1Y0Opv677WFwbSNz9+q0qiQ1s
3dAXuefaYTSn0PN1ARvExitmhUR3wO6OiYTqJjbo5s3fBmc6IdzT0j9ljA3b
QnY95j7dBWHheDtVjANh8JDrdXg3/OiurTFV4cB/3KObIsO+g9dPd6g15MCH
V8bp5id74M9tlaQbdhz4GREzKny8Fy48s1Or3ckBKfM6i/fBfSC35CXj0UEO
GAkrXI8L7AelMudfVic44FbpTRyOsiEjkiu2JoYDZ2NfoMRhDiz6tDNu71UO
1IjbdF05OABrTqxpFMzggI1ZRGGD8Q8IGGgQlMjjgMbU7tl7K36A/dtbMbve
cEA818Rl2HEQNEcM5/B+5MCwv/yd0JZBkAsx+ipUz4FaDa6foh5DcL9+/7rQ
Vg7k9LXA9cEhMP+V+jGghwMhO683POcbhtOL0hrnjnJg56JgJbPYYRCIMBN+
/ZcDJrUuflULfkG43XdlGT4CAtYLGGzVEXiaOSe3dg6BHoERl8CsEYgT8zVd
L0mgvLj6joDRKNy8oybqK00gbs0FlHcYg1M26oXiigQODR0897hxDC4EuJWf
VyHg+Miu0cBtHOb2thxtUicgtZThv+XobyAhZ/b2ribwu7m/qINrAjzcf7pk
6BFovlLO8D07ARJfTm6zNySQKhp1Nzr5DyxPk0lWNCUQ/m7PsJTyX/D5WjW0
bQOBPeHrje9k/IXc2cvPH7EgoPab52vRq0kw9xYydrQj0DhkJDjhz4Xu5ERK
mwsBK/vHj4pZXBidZGFrs41A/iNZx6hJLkwwm9+Ztp3ADY8/NyWjuNH/+KHY
RbsJ7G5hrdW8xoPtrDdgtI9AtcHytpFvPCil4Msjv5/AhqtXThco8uJIvHbv
Lx8CKo5Hqy0f86JGEeNwwCEC7HerfdyL+TBjdtvsgQAC/yinSagL8OOOP69y
fIMIfAiflzdkyY8ZozcP9AUTyIAhwZPV/DjuYHi88DiBw9lPbiV9F0A+y9vJ
3OEEusWXmO9SF8T451XrjSIIMA/GEmVfQXysd/SMXySBtWr7DbJ/C+KuttXd
ZVEEJm+q1nxkzEL59gTvZecISPTb5AjazsLuwx1qMrEEVHV8r0HsLPxoKDDJ
iCOw5d2LXU9EhdFtE8en4zyBx4NmJHaOCLKX/jZ2uUTgtYFHVamdCIa8/LxL
/TLtb0R01mScCKoF/Js0QS0g/TnIZ+5szCw4XhKbSM9rskPQVoyBnavUn51N
ovmICeuLcGDg6jXlbsbXCETVpr8viGeg3lbDwWHqLC/2xRXiorhn1k72pmQC
sy8GyjHmzcEOh5Nh7BQCLYPvZPacnYutIj9G09II9Ca4iobdn4uL813vaaUT
GDbgTCWXz8XofaX6+dTCkXM7aoTFUFXSWaXiDgFdaed766PFkHdHfUjVfwRi
TTp1lsWI47bx2aJnHhK4+v2wsvFDceQ3mmCNUafFCC78p5LW1wl37nlEILdW
9c+l2fOQM76jyugxnYeXbwnfuXmopxDb3PyEgNHFSdvOcxLYdePOmZanBBzG
D/LseCSBXvq259Y8I+C2oyO7oVICv23IPxlHHa1WJvNRRBITO7UtDbMI1L+K
72OdkcRrTvY9Z7Jpv4YVI+Mi5mOikyjP+AsCEVsT9YXT5+Mx3tMM0xwCV4pm
ccJfz8edabaWMdSFMWRzEO8C9NVRc5dh0f4ty5F3D12AvHvKArVzCdxxsipY
GyKFGyQjsyGfACuv4GD2dSmsPjHP7Dh1pbymoma+FFpM8q7Kp/7JkYheNiGF
PU0pOroFBDCyhTk3cCHafFWQWfqSzv+573CXvzQuPCW/vr2QAEPqilq8twwO
bg4R4n1F4FL12PfnsTIYti/UWodaJt4lrSlDBtduHF+wl1pVeJGsyi8ZVCn/
bfWOesOfZNHCEFnM4YtxinpN4Hjr7UF27GLc4brOeOgNAf5kvsfimYvxymTE
c9lSAjEu7l56XxajHldjuTl10meljlMLlmB5yf2aZOoXr+9VS99cgicr+i+b
viUQUF3nmsaUwwCYW3S8jO7/KqG1LzzlMFZb8mka9dR5PanyIDlcdm7EsZw6
0uZq9cB1OcRixUyJd/Q8pVttDNrk8FSaZnM6dUZOs9FnT3kc2SVSlltO83i9
Q54rWAHdRjS3Z1XSfRpBu4GzChgWZML4RF1id+NYS5ICfvBLjemnvs7jUpef
q4CmgWsm5d8TsPf4EBP4WwE1zApZMdTPtVmjQ4FL0TLy7C+XDwTCymPfdwUo
onWcm0PtRwIDS9m/q6MUcQOj+yubeluIhcrrK4ooFs005f1EQEeT71RqjiIG
PXe6r0HdczlQb8eYIs6v2N4WSW27y+12/dFl2EfEdTWqCEiP6QdWHFFChnjz
Ts/PBIqPiarNjVLCsjSxOyHUHtwdTY5XlfD5GqXKeOps4RhsyVNCX8/Z+Sxq
e9kWwUEuZbxr5rlK6AvNq0lYwvxoZTTVvfMshfpHTPmzXSkqeKSh8FluNYFE
sRT3OxkqeEDn7PkKaqMEvwX9xSo4fiHLqYk6OkUm2L9TBdtqydW/1EpPfUxO
L1+OFc4mc6CGgGudeNXDZ8sxQZKrtoC6VN6VjL5VReUjQlwPawkMCshxs+tV
0eTG9z8sahl257zWXlW8FCzZ85ba97mPfpmIGtoNtZ/pmK5bhYVfsVPDI60N
kwvrCPj535PWr1PDHcEN705Ry70d3RDUrY4iXexMq3p6nzzMd/EZVcdBs/+e
OVMfiQ/1/ldoBRqm2d/dTV3hKnLBUnUFDveWuwVP138sbpb2WYHMRmGD+9Tv
F27wy/u1AndtXOnJ30AgyPtSyh8+DWSPr3B/Sv3BOpL7vYQGxrofks2nVlgR
sDtZUQNDZD5WvKEu57gqG5lpoEQhQ6SBetGBpU9OnNLA4cMgOUXdoueyg5tb
E0UZYu4WjXSfDHp8wk9oYvjTmw511C9RIPbsMS0c6F8o+PUrnVfp2lDZCC3k
hBvad1BbWx/wzzinhaZ3Mb6futG5fmvtDS3cKCk7MUE94nNfWaFYC8c8fQ7I
NBFYmWxbzOJfhXvXeXS6UiePJwz3xK7CBO85VjXUx54qu268pY3kAp9KVjP9
32UPHTa/p41aOl8sc6m1WQXnLTK18abXLY8i6r7CzaVWxdoYPOh4uZKa+f6E
ln2bNsqMFz3rpNbpqRN0kV+Np4uqZkm0ECCyUVlet1ajcYiMyQHqXWd6GLG3
dLBteA3Pwm/0PsxXa9hzTwePPxj/JUt9/YdPGmTqoNzg0m4F6nrnX2sHi3Rw
QWFxnjq1rRKPh2OrDiaaxhoiteGrRSXSS3RRv/1F4h7q+X9tj9y9rothkbfe
Z1CXH8xuKUpcg/GrkoYMWmm+CvcapeXo46L+dvv1bTTffqxTYtkGWB8oOF+q
nYBF7A9njaZ1+NHWsrqJup6lbak/DlghLbw8vIPAxmUi8d1jiNcWMD0YnQSM
5Q+8jhI2wb89ey3jqT98TO0bmGWKYsveck9R/9ayYD5ZbIZ4ry/Rs4vu6/Vf
1W4r12Or4sq0t9SeLF+zb2ob8N8BXVzQTWDW2Z0TmUYbsYPj3+lObchYkm4B
5tjWqCtwjzrzSsc/dWstkFV27m4X9Zs66e0FVpb4fWGhtcJ3AvvfyTt4WFph
d/KT5C3Uz3yuRe/bbo15aoFq0dQGMotq3PbbYMScEt48audjXmJLvWxRrLEr
tZNa/Lz6Zf1jdvh+xVSVaA8BTbVvEcJG9riN9e2JNnWA+ANzvzx7XCiKGU7U
cZs1NaJMHVDCQnpPAPWP/bJxJ0oc8Llpdk8CtXz7K/Gl1pvw++JVss+pr2l8
nnOvchO2v6i8XUWtG7pb4r7lZlyi/9ugn/qW+mND5y+bMctIKI6/l4BT5s6W
7k2OyPeGq02GuiGu8rZCsyPqRNt0rqY+fijvYIObE05wnbCwovZeKf7iUIcT
TmlJa++gVjVTkM/x3oIduWsr/ai1tJP4WtlbUHyft0oktYvS5YEwL2cs6eV3
T6R28LOYrBpyxoMKlVb3qC9edY/kPcREef+fVixqc5/lAQb+TPS17o+f9qQJ
x9PvCBNlD9XWTduD7W/TEcTEbc8id+dSG0G4xKtTTOzabxeUR93XmZoadpmJ
F0vC0wuoUbP1JTeLiUHpCUPF1CN8aRn6eUxc+2pSt4T6QcPeVN8CJp5O2ho8
7fmnBiLaipk4HsbhfUXdXzNpXVzORL/EkxKvqROCZb+ebGKi+8Pt2qXU1vZt
lTktTHzA5j06be5l6S9/tDKxXDo5d9reH9RTd3YxMdDmgfFbahN5Q08kTHy9
Z41dGfXYr6mtAT+YOHbg2IVpPyp/ZZ0xxMS8k9k105byt9KUG2Vi5hvebe+o
35vPUWCOM3E918KUaYfJfpl3foKJSnYK7dPWG0rgL/vLxFPZS5aVU3NKt45O
TTExSlfMY9r/A05z8Dg=
            "]]},
          Annotation[#, "Charting`Private`Tag$160290#1"]& ]}, {}}},
      AspectRatio->1,
      Axes->{True, True},
      AxesLabel->{None, None},
      AxesOrigin->{0, 0},
      DisplayFunction->Identity,
      Frame->{{True, True}, {True, True}},
      FrameLabel->{{None, None}, {None, None}},
      FrameTicks->{{Automatic, Automatic}, {Automatic, Automatic}},
      GridLines->{None, None},
      GridLinesStyle->Directive[
        GrayLevel[0.5, 0.4]],
      Method->{
       "OptimizePlotMarkers" -> True, "OptimizePlotMarkers" -> True, 
        "CoordinatesToolOptions" -> {"DisplayFunction" -> ({
            Identity[
             Part[#, 1]], 
            Identity[
             Part[#, 2]]}& ), "CopiedValueFunction" -> ({
            Identity[
             Part[#, 1]], 
            Identity[
             Part[#, 2]]}& )}},
      PlotLabel->FormBox[
        RowBox[{"{", 
          RowBox[{
            RowBox[{"m", "\[Rule]", "0.9663982905329872`"}], ",", 
            RowBox[{"k", "\[Rule]", "26.904112407468205`"}], ",", 
            RowBox[{"ti", "\[Rule]", "0.09053975005453799`"}]}], "}"}], 
        TraditionalForm],
      PlotRange->{{-0.05, 4.9}, {0, 1.05}},
      PlotRangeClipping->True,
      PlotRangePadding->{{0, 0}, {0, 0}},
      Ticks->{Automatic, Automatic}], 
     GraphicsBox[{{{}, 
        {RGBColor[0.368417, 0.506779, 0.709798], PointSize[
         0.012833333333333334`], AbsoluteThickness[1.6], 
         PointBox[CompressedData["
1:eJxTTMoPSmViYGBQAGIQjQFc/0ov7Dlmz/bkysQjlY/sG/ykX2xpvGYfH8f7
t7bwub2CzQz1V/cf2Os1atzyWfzSnqHrl7mT5FP7DWH/mfZff2V/QK71deCO
V/Z/mHZ/E1/wxj5hlycPk/YHe353vWNR8u/sJzh35zz//cn+/brzzmdPv7Nn
6Atwyz/91f7t9g1+wU3v7A+EHWfhf/bd3nJ2QKHmJiC/EeSAX/ZL29+0zGB+
b++gdc6upu2vfdOkpQfOiL23X7AKCLQYHM6arNIJtX5v/8C/d3reJEaH3D1V
yyR+AM3/7AL0EJODu8H2usTi9/YNHUDAweJQwyEaK3r1vf0B3exSnwJWh0sC
jsKsU4HmH17HsPM6m0P0zmPGUlvf20+YnifU7MDhUB/GYvRpIdD83ys/XvLl
dBB9vGhPT8d7+4KJb2vst3I5pB/9bXw0DWhe6to+TjkeB8fk0nDjgvf2Br8/
SJa18joYPBeRlZsHlJ9gsvTRGz6HG+oTPcuB+h8Yv+Ga8JvfQf556lNZIH/D
E3Hvuo0CDjNUwjUjFr+39zDvdExIFXRoqHmo/Lzyvb0Ak3a7mKSQAySyPtgf
8AYqWCDk8PdVdHPs2ff2GfNW1CuHCDuIXpshFX7wvb1CptfRm+wiDmvtH9f7
vXpvv2M3CIg4vLwk9E9zy3t7AG/g6xo=
          "]]}, {{}, {}}}, {{{}, {}, 
         TagBox[
          {RGBColor[1, 0, 0], AbsoluteThickness[1.6], Opacity[1.], 
           LineBox[CompressedData["
1:eJxF1nkw1d8bB3DXnqUiX0mSK/sSvpYs5XlC2UWJa4mEkqSyZCkVZflmaxWi
JPqWJBWFqFBItFpCRNa47v2QUil+p5nfz+/8c+Y1Z+aceeZ5zzmHvmPfZl9O
Dg4OXhoHx585/aD3rZk59mOO/46gEgk3A87/22aymT+MmzVvWqC+zyQ/c97+
vsLLP4uMzHud44OEtlW9814t1xGgZNMz7/7Lpg1X7T/8f/8LEkczXd7PWzqu
hhm/5/W887lcT/H2Ns174cxq898jDfPu+/y+ZPTnk3mfq3Frr+GrmPeuOzwb
ipfdnXcwevoaOefNe3t4E6cLM3re8fyT9Stq0uB/vqyQz6+z7ia8vheaqZNc
D1F519MKk0phoCHk+K7VrXCzdFbpcWQVxMCn4F2NXRDgXdDtV1IDZTFuXcaM
XuAKaFUIulkH6RdeFqQbfYLMEI79h3IbIckj8u3ph/2gFaVafiLjJYwmQf/U
lwEYMFGlmVu8ga4ztDci04OgUf8k/4XpO8ix4FoX9mYIIq2drOyhFZIyOZcK
Jg1D3asxVothO2wr+HXJQn0ERB2jz7rodUDLYOhfPBUjsO29uH6PVhfMvh3v
Gdf9DNfdCz/sUO+GT43i37qufoap3vXRw0ofgeYxdUWIdxRy7o6J6p3phUZb
H6aFxyjUhej5fk/tg/tC5oW0olFg6kU/qEj+BI6bA994fxsFkR8vFkQl9sNT
xzbHXfpjoPdQ3B3+GYD2uDavzpAxcI/yKqLFD8KdwwKNuwvH4DptenNczDDE
pPblLFrEhJe16/Mtjo2A4Q1OTyEjJnyJTZoWOPIZnO7skP/hzQQJi3bL5kOj
MMyMFpE/yQRjAdms1IgxOE53nWq5xQSfpgCWQxgT7JW7J8xeMeFkygMUCx2H
SGXzlhssJrSK2g6m72dDi+aTBXxK42BrFvu4Yz0FHVpF5QfMxkFjzlto1wsK
ZOu+DWt6jsNUCP1adM8E7BC5JG10ahzaNDi+LPSbBJ5/F1fUXhuHstEeyJqY
hHrRxl9SleMQtT2r4z73FPx+/No3q38cti8/pGCWMgWarJrw0a/jYNLmEvxm
6Vc46bz2rAsfC3htlgozVb5BcOXB3HZFFozwfnOJKPkGTg1HMmhrWNBY3XKN
13ganqhdG47ZwILUNWeQ7vAd6vUkC0u3syBocn9yUed3aBN7Ixy5lwWOtzZ1
Gvn8gIwnwc8fRrBAYpVwiFPYT3CLH9rXeooFP7vHnvRzzAC9+OVcxUUWdKc3
Ch84OQNCD6rsDK6xIHdhwr+J2b/AsTtpo3gFC0483zklofgbdqc94Dlay4Kd
Jzasv1b8G5a8Ta8+18QC1Z+cXU9qZ6H2tF99ezcLOieN+WZCOLBhJuc2/TcL
rO2LblWXc6BHnKeOKzcbKm+tcEyY5cBwBctKV0E2XPL7lfNXAg1nsLS0SoIN
3j3lhpoXOdHW4O8aCy3SJyPlvm8fOdEgrnBmTo8NGzPS46vkuLAv7PGt1LVs
UHIMa7Eq4sK5ZY1lxuZsYD7XCfSt5sZI65tlnG5s2KaYJ6bGy4P82bcL8j3Z
8PLEkoeTVjw4MhFbqOrDhmKY5DvWwoMmmcm0wQA2hJbevpI5zIs6zc7rFKPY
MCS60sJLjQ/Drse6/z7GBsb+FJbiAT48wne2oOoEGwxV9xqV/uTDM/3xN+cS
2TCbo9L6SngB+qi+i76YwQaxMdsyPrsFmOzN5Xk5iw0qugcuQsoCbBjiOn7u
Mhucnj/wur1QAKd2P9vomM+GogkzVsoiQawRy47UKWbDUyO/N3WbBDHQ/8vu
5rts6IxNLJlNFcQvfkGnXEvZwCv5NjJwsRBG/UN/tLmC1GviyWcnIoydbLhW
U8uGoKSY0VgHYbz6smIvTx0bEtrym6tOC+NJlLhi3MCGEn/mWXXRhdjJoBmd
b2KD0NkIGeEli7DR75BHRwsbeiaeS+08uRiT753l+dzPhs9pbgtjChZjU02o
0M1BNkwZjc9lNy7GU0VXju4cZoNA3OL+VgERPP3JdW3jKBv0JJ1vbEgUQf5L
fa8tJtiQYjKgK58kipZ2TaHrfrMhYzhUcX2hKErKxm7Ln2VDXhLfsm1Nomhf
2GLOzUFBRZvKr3NCS/BZkn36dhoFQ/4HariTl+CRNeqfZ7koMD47azeQLIb6
XU4ru/gpcPixn9Pzlhi61+7fv2cBBT6e/aUdTWLoIuIv9pM4UbVB6pXgX5gp
lBgkKkjB+9rTo+X//IXuqG6rKUxB0JRcXGqsOLaIPFNWEKEg1vWCgUC+OJ4T
CG6+RJz+ZMH4iafi6DU0rCQuSsHjJNaWSK6lODrctZy2hAIh+TK6b/RSLD07
drhBjIJrW62rDKMkUJdvpRZdgoLyh1X7S7MksGvA+Z944ia6ppxmpQRez2D3
Mom/jIslys9IYKiYanbJMgowroexOGIZNgT4FOkvp6Dz/oGpwRBJ9DlDp4tL
UyAska56OkAK70p+uWO4ioJzLd+H76dI4VoB8YhkYqnTLnkfiqUwPL006iOx
isDyFUpfpbBViN8qWo6Cjb+yFz6OWoGZnFf0KuUpONJ7dYKZIo3ae56GiShR
wJPNXSR6RxpPfHdY50Kc5OLrr/9OGjnDa3xziDPfKvQfX7oSI3dZDaspU/Dg
6Y0WyZyVOCIh2G+sQkF4S7tbHkMG1yxu3GKhRkHl3/yGD3bLYJDfMYV44rlT
+hKNkTJ47cGR8GfEcbYZLewsGZQUCc1BdVJPnautUZ8Masx2K2utpqC4rNv4
7W46zm3f4f5Lg4LPWf10jkOyONO5hmamTYHTN9zEPimLL/dO8wYR12y6dLgn
UxbFjAoeXSbO4nRpr6yQRefDsxt/Etv7vUyK+CmLSh99Xt/UoeC+dvn0ZMQq
vDtuvpOmR0FMY0rzYLgcLu89p3pInwL2KubPlgQ5DN0hXpND7B5lqfQ0XQ65
Jqak64h1NbmP55bJoYT9e/XFBhSMnI/Q9/wuhy8ErYuuENt5+Vx9HyaP7ruy
8ysMKZD8bhDx4qACqgm9OlG/loLqwwtVFycoYEtS967PxH60/g+OGQqYM52y
VHAdBaUCSdjzUAFHRgt6bIntV/TwTXAooiCslnhDHGsSkyaeqIjVdp4XXhpT
QCU13vO6rIRarx2PXUcKLohc9r1WrISOBu7VT4mN04KXjlUroTPHhq5e4sTL
UodCBpRQd+B3pgR5FxXuBprEKytjUdS9zXHEbu2ibwrvKWOA961BVxMK6uhu
rOl6FUweH4sdNaVggleGxnyvgsZbnGicZiR/zIElvZ9VkGe3p+cy4gP3Aw0a
BFWRklF+av5n3TrmRPomVXyfFKV3lTg45IakQbsqxgacH3PcQIFM/fTGyCE1
bC7gH83bSIF1YaVL4LQaHgvaKllOfPB0dMAOfnX0e66j3Uz8wk3wjJWKOs7F
2q78+medku6WDFTH1cmmg6bmFDQv2xj88Ks6msnNWnYTRwacu/yLWwOnHb2C
OSwpeGkTR2sW08ChIt43i4ll1cO9s+U0UC9CQZpO3DjupmhspoHHhA3i1xMv
37fq9tHjGhi/zOVCNHGPvosnjaaJllXbns4SHzEaCTxxVBMzcynWuBUFj5A3
5eRhLZQyVxu/akP6VWcYvSJWC73ZZiN3iG1s9oUUJ2thTW5962PiTuf3rm2X
tFBJzDWhi/hbYIGibLUWrtV/ZytqS8HqbLvqcp6/UTH2kn8UcfaPtKmRlL8x
y6ncz8qOgsN3Fd3Mr2jjxTqunzWbyH1XOhlqcUMbjwi4ujQTa5dXnbK8o421
vdbF7cSjj7fUWVdro0OfygYmMaP5qJZ9nzbqjLME/7In+R5p53Oh6+AOSkbc
l5i1IqHE/4oOhtvkeMwRe/0zIpxyRRdnxYIuSW+mYLZStWPnDV0MtA7mUCTO
ogLz4I4uLrvg765B/N75q+HEE12UC93KicR2Cpx+jr26+CLkNa8X8dra5TWS
K/Xw4pee6SvE4r/tDv6bpYcOqsV5K7eQfuwv7XlyYQ2WndvjJehI8vV4l3Fe
mQEypdUdmreSfAeXHxcpNUJN33pObWcKLFMoZ40P6/CrVItyNIOcX65tZfAD
MLeAmZrtQoG5vODpoe+ITuerp+NcKVhP3/c0QcAEDYfUPHa5kXy8yh1lLzDF
IQxeJetOwU8tS8ZtaTPMfWd6vZ3YL+tri8/qDUg/mfIpbBsFu8mv8qPqRtSp
YqTOES84uX3mjrE5cl/2yIn1IPUJr8y3BAuUpp+V/E58J71/W7uhJWprLIn1
9KTgWbukR5W1FW719PpVR7z3Od3Bz8oap573m8hsp+Be4MXEPR426GY98jWC
2EhqeavPXlsUT9p/9QWx82F/kVX+dmiuuLtE1IsC0VNq5w0Ob8LCqdWPXIk1
VT/GChjbo+PGztIM4nDRmxbBD+2xcOnTxnfEqVs0NRJMHbDEo2Tpoh3kPtm7
IvVojQNWdDgZmBLTP9WKrrLZjEnVSUnhxBc13i660bQZDy5Mu/AvsV60t1iB
1RaUfVzn9I74ilrRWud3W9B9R6IThzcFW+9s7xna7Ii9yy/rKBF3pDZdle12
xDLTtyYOxEeCHu7v8NmKF90Hk8OIA1aLPgjq34pljSOZGcQqZrL0sgAn3NBf
11JJrKWdyd3LdELZpiCjD8QuCufZMf7OuH722f0fxA7BlrNvJp3R5eC9rRI+
FJzN8I3jCmJgl+GDEm1ii0DlcKMQBvY991PTIZ41Gd8dfJCBfte58/7Yjxli
2x/JwON7Zs7oEhvDCbHa4ww8WDS4bw3x6EBubsx5BqLZXXkjYtTsfUQrZ+Aq
ZcdoE+Jv3HnFBg8Z6Dvq+u2Pb3bsyj1QxcBb92z2mBKLH2fH9lUzsC1kwtGM
eKx11qa6kYGNdqi4kTjt0IquYx8Y+K/Z93pLYhv7vqayHgZOyN81siKmyec/
onoZGOrnfPuPA16q5W4fZKCmok+aNbEJfe1uZDHQWD7e25b4+9c513CKgcoF
WW1/fKux1qZ4koGqldmWdsQSIdaaMtMM1M/eobGJuNlikSzjB6knTCH3j2NW
vFtyaoaBA19axeyJ9SfTeBp+M3BI4kD8H4/XuU7PzTHw9Nj0jz/+Dyhyldo=

            "]]},
          Annotation[#, "Charting`Private`Tag$160375#1"]& ]}, {}}},
      AspectRatio->1,
      Axes->{True, True},
      AxesLabel->{None, None},
      AxesOrigin->{0, 0},
      DisplayFunction->Identity,
      Frame->{{True, True}, {True, True}},
      FrameLabel->{{None, None}, {None, None}},
      FrameTicks->{{Automatic, Automatic}, {Automatic, Automatic}},
      GridLines->{None, None},
      GridLinesStyle->Directive[
        GrayLevel[0.5, 0.4]],
      Method->{
       "OptimizePlotMarkers" -> True, "OptimizePlotMarkers" -> True, 
        "CoordinatesToolOptions" -> {"DisplayFunction" -> ({
            Identity[
             Part[#, 1]], 
            Identity[
             Part[#, 2]]}& ), "CopiedValueFunction" -> ({
            Identity[
             Part[#, 1]], 
            Identity[
             Part[#, 2]]}& )}},
      PlotLabel->FormBox[
        RowBox[{"{", 
          RowBox[{
            RowBox[{"m", "\[Rule]", "1.025722789654246`"}], ",", 
            RowBox[{"k", "\[Rule]", "8.32127999429622`"}], ",", 
            RowBox[{"ti", "\[Rule]", "0.026931973327815724`"}]}], "}"}], 
        TraditionalForm],
      PlotRange->{{-0.05, 4.9}, {0, 1.05}},
      PlotRangeClipping->True,
      PlotRangePadding->{{0, 0}, {0, 0}},
      Ticks->{Automatic, Automatic}], 
     GraphicsBox[{{{}, 
        {RGBColor[0.368417, 0.506779, 0.709798], PointSize[
         0.011000000000000001`], AbsoluteThickness[1.6], 
         PointBox[CompressedData["
1:eJxlk3tQjFEYxr8u7G7Frq1lbe1WLqWLS2gmE96XIUpImZTYkjL6g0KZxnVl
3W1yGRptuhDJYqMaYWpHyq3SuCVJMUWbvu+sEhGNs/zpmTlz5syc83vP85z3
uMYmhsZbMgzjS4d5/k8RM0oebq2BAl3VuPSEZlAtcews2fMKxJ89niy4/gmY
mZnuXa1t8Fjb8+hXuxEM6QJFrX0HGMSqe0HLP4OhlR//tawLrK4lS55DNzBZ
toFhniZYxQzdGs12Q0xHw5jmHz0gq3I/Pz+MBRSZC/bBlLZcx30aFgzhD6yF
H79Dv5eg84OShdw95gv8BH93w6XeARaYWvu+RPVviEKPt2Q0B/oiKk8GWTbQ
cY4bB21LNWc2nrBA4VhjcONNDqZQNxU5lqjn5as8DtH9gXaWXjxrTCtIvvUs
hQNGYQYOwfLwqwH5ag4ybgpz1jQOxchg/7RTtgT0ET1HxgMfS5UudXEc5XXb
ZGxfLMCchistxjccJB1nd0CpDerD2CXvpARMbj58nZMddp7SHrOyIZB0N/mk
VD0MN4WoW8K9KS9jesGH7uF4Vs5FuvgREFE3U38KsU6g3bFhFIGF1U0HnupF
+OTpukmpWgKp18szpsePwOy5oufL9hKYsC3qVZdUjA7ioHsTYwk8rDVLjMFV
PQOHD3BwcGRT/fcwe4xPSjmdd5SANCGouonngLEDX+phLYHX06iBOw5o2iSs
j06h/P2rLTYnSnCBn0AcfoWAX0OCVfY3Ce6azAtdlE6g/yx9v6KReEw/24df
QCCT2vVVjsLaWcXjczdTnjlvsRQvhnif9rhBefmDmpAaKU4MzfJsVxEoXK7d
2R88Go/6X9rVS8/3l+le+ljIcF6lLK8ik8BBc/uUylBbPvj+QR31/6JyxOP1
jng8KhKV9ZRXkSObLHfCAPaiqmMb5SXNsmk874QWuxdFZD0jsN6/dalmhRyT
s+UvPrYQ4KeHBCTaKjBGcSFueBHlmWLOFVYqsFoy762kmOZxx7JducUZHd4L
1Ss5uv6bvzNeNub1VuwjoPNCzneFCza792nsCglYv0w1uhW7oCjrdp9PKYFV
t2kD2briv89iAt3aNF5vnCsuG5S73a8h8Ac9bYjp
          "]]}, {{}, {}}}, {{{}, {}, 
         
         TagBox[
          {RGBColor[1, 0, 0], AbsoluteThickness[1.6], Opacity[1.], 
           LineBox[CompressedData["
1:eJxF1Hk0lV/UB3DzFA1IEuWaEjJkKJS9SRKSKa6iZCgKURqMRWSMNEhFSvxS
SZQxZCpFSkU0SKRkuPceZBa9T2u9r/f556zPOmud85xzvnvTXA/beHCwsbHx
sLOx/RtTj7s9mPlLqtj+9ztSKL5bl+P/bTHymu8EF2ve7L4b3Ef4GPM+6CG0
on9J37w32ZXEtMl2zVtV7pO3okXnvHsyNr+8bdXx/+tfET91zfHjvFeerWVE
H3o772zOXed5uprmvXBGdets38t5d/d/LByYrp73pdrd7bW8T+Z9oIB7S/7y
R/N2OdnE4cgIn3c038gLqdoU+D9nKGTzaW26P+/QrJyU3ISied8vmlOsCqqE
3Pv8dbcPV4O3272vnoW1oOU+KVoMrcDp/UHhyP16aLvCKJPg6oBrAWx+wZmN
oPOsUmuktAs0QpXLIq++AbYb+SKcT77DDyNl9q2m7+BwupWwk/EPUHtRnf1q
cwtI553pGQz5CUHm9mZW8AG+L8iarArqhfrmQVarXjs4dTXtmbb4BcJ24Rcd
dT6BQm/T6d+zv8D5o9iGTo0vQC9usZ651Ac5Trkdrmu/wr7Tfj6uy/phtMsw
/JfiN9ju5BktFdsPNx8NCutc6II4B+Whtcx+qA/Q8ZhM6oadUusTe7cMAEMn
vOTJue+QYtecJXF5AJZMveIPje+BKv2l1gYdA6BTLuYEsT9gan/d5VDJQXAK
3ZfHHv0TOuNdOV/bD0IE5LI9i+yFrNEL42Pxg5DDPmFzNuIXuFqOPMmoGIQ3
dYbZpqf7YMI0IcC+fxB+RyVMCIT1w+lLpofOCzNA3LR92+vgAbjGJin/aAMD
DARk0pICByFuZGvaEicGuDd5s6xPMGBZv1PDZAgD4hJLUPQYE0aUcu/euc6A
D8Lbf6b6EbgYlMCr1cKA7cZRVZ8Mh+Cmq0pPIIsBan/dBA+8GoI11qncbHxM
GA2g/RfeOQz80m7sh3WY0KbG9nuh5whE/EweSzNnQulAJ6QNj8BNVs7TlL1M
CHVJ+1TMNQoGmTvROpIJLiuCFYwTR8FIu15102UmGLU5Hn23bAzMXxJei2wm
8FgsE2IojYNg5PMe4Tom9PGMOwYWjoPXuT/bfr1lQmNN6388BhNQoBVRsayT
CUnrLyDNehKimsytSseZcGTE71ze50m4UKL+RZ+DBXYPdnzWd5+CsRsNJ42E
WCAuKxRgf2IaXJnG+ydoLJj+OljdwzYD3m2pvo+VWfA1tVHIP24GDvh/F1+o
zYLMhTF34tP/gEPunFmRCQsiG/aPiq+eheGl614t2MGC/ZFbDP/Ln4Wa+oEh
UQcWKE9zfKmum4MbwnKeO/az4POIAe9MABv+/rar4UU4C8yt8h7UlLHhaWXX
aPEYFlQ8kLKLmWPD2bfWy3USWXDD88/NpTHsWJHjKdd9lQVunWV66tc5kDxZ
qqjxkAWt+mu6x79x4JFbq+ZkC1lgcjU1ulKOEzd8aNn4u5QFinYnWs3yOFHm
Na1RpZYFjAYtX48aLqQ9b65Rb2GB8+osURUebmS0rZJUaWfBm0iR8hEzbrQJ
KCwR+sKCfBjhPd3KjU12zaejv7PgWNHDW9d+8eC7Q16hPkMs6BVeZbpPhRcX
VxxzffybBXS/RNZqf17seyG+qHecBXrKPvpF07wYm79mp+gsC+ZuKn1oFuLH
vRnN0tl8BEQHt5fyWvIjQ61ngdYCAkra/tchkR8d22SWFwsRsG8o2fdwoQA2
pLPELgsTyBs2ZiUuWoDlYW6bX64g8Ezf8139jgUYdCH775QUgc9R8YVzSQsw
kiP5NE2aAI/E+yDfxYK4iUT328gRcDbay2u5RAhNcPaUiQqBIwkRA1HWQuhU
8zRtrSqBmLbs15XJQvh4vUuAoDqBwoOMi2uFF2IUh63iI00CghcDpYVEFqFO
dvCi23oEOocbJPfHLUZupReWhlsJ9KfsXhhxbzFaq/mVlZkSGNVn/k1vXIz5
aaVnVMwICJxd3PNBYAl6FfsWs28noCPhcHdL/BIc8/To8LEhkGj0Q1s+QRhv
8GtWuzsRuPrr2GrDXGFcnxdje96ZQFYC73LnJmEsVZ3oLdlD4Emb0p9LgiJI
c1m0d8aFQO9B/1qucyLYvfbug50eBAwuzln+OCeK9+KzeQ74ELCe8uPY+0AU
K8yl7O19Cbjv7Sn61CSKgyb9b40OE4hXfinZvGApWsfZBIv4E/hYlzxQFrsU
E/ZNjl8KoO5rVO5sUpQYNq87slUmmEDUriu6AtlieKzOpKCfcmo1PzPymRj6
iQX8zgshUJXAsg3iXIZ9N/TlNMOo+5MvpXmEL8Pvd97JyYYT+G+neaVeqDjO
ad8JzTlLoKy80q8oTRwnfek61tEEmmjqcuoV4ijG9DGcpPybKRovPyOOr/wV
PQ1jCeDZTvriwOW4cVNBZnU89f7F/qM/AyRQ0cu37sR5AkLiqcrJ3pIYGCtg
MphK4FLr5K/iREk0te9VPHqVgGSyY1ZHviS+o617OUVZSWCFlOKYJKY8n93O
eZ2AyZ/0hVWhUphuvJzwphMI67o9zEhcib/e1wp9uUmAO50rT7hgJSpeKrhj
dYtAgqPHwQ0tK9F0am7jc8rX3iv0nFm2CkMyaAfuZxIoeXa3VeLmKpSXtxT1
ziJwsrV9dxZdGrsqBUNq7hCoWMenV+IljRur2Y0Ucwj8Pb9BvDFIGm+2jKxL
pHx2+9VWkiaNkpOCNx3uUuep37Vdv1sa+5SKGV33COSXfjV470XD6MKzTs0P
qDym9dDYgmWw/nmfltJjqp7GcQeJk8EwrvvmxyjX7rgR0nlNBnl21ndXUU7j
cGyveCKDSwfXJNsWErDyfJMQOC2Dr5szVh0rIlCsWTYxEiiL59IecWeWEIho
THz986Qcxpm5Rt8rJ0BkGdOtMXI4MMNd8YuyU+g2xWepcripfihZroKAtjrX
mcxSOXQZ5JZPp9x3OXDD3kk5BO6ov7GVBCz3ud/+eEIe514c2mBbRUBiUjfw
1XEFzNN72p5TS6AmZKHy4hgFPDwUxvpG2ZO9p8PuqgK2fBQoEKsjUCSQgJ3l
CmgzembjGcpWUp28w2yrsVUmOJz+jMqrUUSKWPxqVJE77DL6nMBQQuPjfRmK
WHy+fmTsJYErSzI8/stXxIX9rGbZBqp+Uo4uG6xRRF3r5T7WlOMzJIMDfihi
9arY/vuUFR75GkWvWYMmTmJTzo0EdrcLv8t9vAZD+o53Fb8iUE/bzZp4oYRL
fZOmDd4QGOaRZmd8VMIbObcEPShLMn6IdPUr4QnzclYcZf9iX92XC5TxSb6P
XNu/efOIyNQdyrjEOGTvwWYCRwPuSui2K+NA1q89cW8JSL+YMAnqVcEz8tIP
770nYJ5b4eg7oYINo1f3vaJ8PDnc25VvLcaHfWcOUn61e8EFM6W1uE174JJK
CzU/tPKrhO9aNHo+I5tL+fVyk6PlY2tRQSssNKuVQJD3pYw/XGpIT9lVEdxG
4I3FWfbXomq4kla9PoWyzNqTbulyatiZD6n5lBuZu1cbGKvhNwV1/p+UVxyW
fXjqjBpyHtN/aNFO9csNjnvZ2dVxkfEq1WUfqXrS7/ONPKWOamndk1c/EXiK
PIlxIRpo0MsYc+6g3qteL1wqSgPPie45F0DZwuJwQP45DczJqVgYT/mzw8dd
bTc0UKe/trmE8rjvvdUyNRr4NtTbcvFXAqrpljVl3OvwjZWmYyXl9KmU0b7E
dZhx5aMf3zcCIY9W7956SxO5eU64eXZT/a5o5JjpXU08IUOjBVLWLKs8v61A
E6d/qr6LpTxQZVtvXqOJicklfPcp01+f0rDq1sT6YZN2BmXtvnZeR5oWym21
Y/P9ToAlFVN48JYW5px6ydjfQ2BfbJ9Q4i1tTB0X1dP5SWCuQvnT/rvaOGOb
+nQz5bQh3ywo0EaRr7a61pQ/OozpDVdr4+mG9CXelC0VODzturTxnkSm5S3K
G+tW1Eqs0kEHZ3dOgV4CYrOWx++k6aDMgcy0VsqNfkWd1VfW40Ph/FirPipf
VQcMskp1cf1ljR3yg1S+j5adWVKkj7KCI/IeTALbEocc1Do2oQ2n5NswQu1f
pmmmOwUoKGKmYzpMYKv8guTeSUQ+L7eAqhEChrTDz2IEjDCts15ccZTKR3Pm
AOHfjD80fivbjRGY1thGf7jSGN915j45MU7Va9pYq7vqFhx+x8sTOEHAq8zf
+JuyCfqWf2u3mSTAH+cyU2CwFRX4bvMrTVHnE1qVvQ1MkbneoqabckFqj3O7
3jY0lckriJ4m8LxdYk+luRkWmC/PXztDwKeBZu1pZo5uziI/Kyg/9r0ef2iP
Bao26dVZ/CGgL7nig7vPdnyw/3xVM2WHkINLZA9aop+xWKHhLAHh8yqXdUN2
4J54X60iyurK36IEDKxw/66lqyXmqH4tfN/0aLkVbl59yOgE5SRbdbWYzdZo
v6dlRxvlIR+ppFO11qickft1zV8CtO91wrIWNrg07JLtKcrX1d4vuttkg62+
FcWNlHXC3UTvmdliuZeWJx/bENxSydvo0GKLptdNj6lQ3lng0tlrY4cNKq4e
FpQ/JTXdlvlqh3eeppn6UA47Uu73yX0nuruS0XjK3qrCJUd6diL3lmG9O5SV
jGVopd72OBB6zr+OsobmNa4uhj2KDV++0kHZUeEyiTjogM7fP2iOUrY+um3u
3YgDfnmxs0yQfQguXvU4y3mEjluT3LJkKJv6rjmpH0BHz+UbuWQpzxkxvY4e
p+MUcrr/sycjYHtPEB1tgp1l5SgbQKRo3Rk6dkgb3ZKnPPAjMzPiMh2jtr29
qkgZ1buespfRMTBOOkyV8jhXVr5uOR2FX3348s/3Px3I9K+ko+KmIF01ymJn
SFR3DR3bX5wf/efBD3MWNY10DBgb9dKgnBIs9eV0Bx1vpqdba1G2sOpuKu2k
45vFpnn/zC6f/XSoi458s90C2pS936hkuvyk43abH3X/bETb6IUs6n8OyWqv
pzw59nfXySE6HpExS/7nB411FvkjdLxzzIX5z+IB5urSE3Q05HDK3kD5teki
GfoUHfcYG7LrUo6QahE5P0NHJS0x53/eMJLC/XKWjnMfPpf+M7N+18Tfv3RU
V00S1aP8Pz0HsLQ=
            "]]},
          Annotation[#, "Charting`Private`Tag$160460#1"]& ]}, {}}},
      AspectRatio->1,
      Axes->{True, True},
      AxesLabel->{None, None},
      AxesOrigin->{0, 0},
      DisplayFunction->Identity,
      Frame->{{True, True}, {True, True}},
      FrameLabel->{{None, None}, {None, None}},
      FrameTicks->{{Automatic, Automatic}, {Automatic, Automatic}},
      GridLines->{None, None},
      GridLinesStyle->Directive[
        GrayLevel[0.5, 0.4]],
      Method->{
       "OptimizePlotMarkers" -> True, "OptimizePlotMarkers" -> True, 
        "CoordinatesToolOptions" -> {"DisplayFunction" -> ({
            Identity[
             Part[#, 1]], 
            Identity[
             Part[#, 2]]}& ), "CopiedValueFunction" -> ({
            Identity[
             Part[#, 1]], 
            Identity[
             Part[#, 2]]}& )}},
      PlotLabel->FormBox[
        RowBox[{"{", 
          RowBox[{
            RowBox[{"m", "\[Rule]", "1.0012846845049068`"}], ",", 
            RowBox[{"k", "\[Rule]", "10.163969208030931`"}], ",", 
            RowBox[{"ti", "\[Rule]", "0.10068077300583242`"}]}], "}"}], 
        TraditionalForm],
      PlotRange->{{-0.05, 4.9}, {0, 1.05}},
      PlotRangeClipping->True,
      PlotRangePadding->{{0, 0}, {0, 0}},
      Ticks->{Automatic, Automatic}], 
     GraphicsBox[{{{}, 
        {RGBColor[0.368417, 0.506779, 0.709798], PointSize[
         0.011000000000000001`], AbsoluteThickness[1.6], 
         PointBox[CompressedData["
1:eJxllHtQlFUUwD8IJAhcWV4LLbC7LOWT16YgmeeAQzEDKI8INF6pPFJyeUmD
Q0i0OgjysJCAKYFCBQlYHraBEFCIvORhtqBE4sSCAvt9GAO4QNpd+rM7c+eb
O/c3v3POPWc+/lGxf6QmRVHuZKu//1v+2wf3p3bDJGM4ZFEzAtTvjp1fpMhB
by46/rcRBVBu1w2SHk5CTd4BV27XE6DunqvYZqKABklLdztrFqijW4L3Ns2C
b1zFDZHLHGBI3i9LWxegv+vXhmem84CKYcG46m84eH5Gwk2Zh3T7wvWjvUvQ
n6u4yWErIf25/i3NqRXIMRUVJ3KVgDYFI+MNq/CNntuVwxnkPGC0JJb8A6fY
culAKjlnx86sbaMw2ikj6sGfSujgSRNiLmmgtkwkeClVAtUVPWZSpontjjOd
pzk0RByuPpaho4WPTybXzsuVUPYix/ddsTYGVkyXh7vTwFOHk2/CwV1Df1WZ
0pD+5uyjVxU6uMNsz+WKQzR0DJDlrYuBT9+akIXTgBv16qHKQ5S1/RwNZXuG
P37FUh+9ip1F78UQ30a+Bmi+Uu4qHSQ+h0P32y9txtLPeQWjMuLTYk1fWGWh
tmPdWX0l4X2qXNakWzC10KOveZEGaamF/cRxQxSKogy1rtGQf6I16SsOG6cq
ohsGWAw4NPUk/1zKRv5t7WM/vKBheJPrJ2UBRngkz93BXkV4Us4HOsaYFrvu
laxLeCEJcMsYh6jUMgVNQ9z5UI0EsQme2e+VUEvi5Xf0lXssm6Dz5ETojA3h
1e9bZYqytfuUjwMDvqe9FyLCzDD5DSfl2gFyj/RuMzYH13ZWa1AuDAx/Gb5T
dZuDvW2FHvVBDOT/cdJO6GOOnl3RcY9DCK8eH8oCe8PemU4JZGAhvq45v8kC
W+Z4GdrHCd+lbuDr+H5xktw/hvhqqeZRLhcN47MXo8IJH3Gl8uz3XBwfTXxy
tZoB6Q6SQJAlqg6GZt9IJ7wJb6XkNSu0HeQZJ+US32TnPr92K2TJ6hvkkSR/
dfsTrTGodWjzZ6eILxV2h61a4x1XLt/uGgM9ZFx4QTxsHw/MrJUwwNnoBw8l
yZFCz3IGMp3OfCjX4+PiWFafrIWBIvV8RPKx4+6uInYJA5Uk3ZBKPpasfPt2
WjEDz6ue3fPRFOCywXcBfYTnjKvSToQI8LJWptjlawZiJET4owCH0/L3etwh
ftKOOpUA77kKl6/3E1+urtVAgA2aXixirdcSn7O7eVuNDeY8oht76hkItjTa
V6QjxBpvy9alTwnf7eV84SMh+mb6RVpLiW/O7yerq0K8yJpyi61kYKwgq5H1
UogT0gK7pzUMbCXlzAbb4sO2m5GODxjwFPcfsWy0xf9+BgvwLypz8Jk=
          
          "]]}, {{}, {}}}, {{{}, {}, 
         TagBox[
          {RGBColor[1, 0, 0], AbsoluteThickness[1.6], Opacity[1.], 
           LineBox[CompressedData["
1:eJxF1Xk01k8XAHBkKTtJshSyLyHZy71JZcuWeKQdkYQQIZV9SeJXidKvEpVI
VIpKolIJbfYiorI8z3eQZAnvt3Pe1zv/zPmcmTNz7pl778jt8Xf05GBjY+Ni
Z2P7O2eGuN+amiWVbP8dgfck3Iw4/m+bkfr5oZzUnNn9DD1G5jPn7OMpINUv
0jfnNU4PEpuXd815hUKbr4pN55x7Lq17ddX+8//PPydx7Lxr65yXxlczE/a/
m3PevK1p3F11cxacWrFxuu/VnLv7W+8NTD6d867DdRyuzKg5J8wfeSlTnQH/
8yWlvPmr1hTMOTL3RkZhSumcC0pnVCrDK+bs636zw/teNWRykbtHJythnm+T
UmBBDTR/UDnJG/EBzgezBUTk1EKakGpjaF4b6ESql8dmNUChwAF3//ZO6DVT
Z99o8R6W54cu2u/VDVovn+a9WfcRIl5ulPk5+hXCrZ2t7KEJqs5YF+7T64Wa
t4NUo3EL8DvbSa1Z8w1EnaJOu+q3QWU3l4SR5HfY3ipu2KnzCfyvGR7ibP4O
N7YVft6j2QEjq7kKT4f+gNGutVE/VL6AdCSXES9nH1y+Myiq/08XPAiaXWJ5
rA9qgvU9x091g+Q8W6Y1sw+Y+lEPHp78Cv6z7slem/pBZOLNgsgTPXDZxEz/
UG4/6D8S3wZJvTDS5805PNIP2yJ3F7EnfANTi7H7QsYDEA2FbM9jv8O8hkNl
DeEDcIP9t2N89A948GtmYrZ0ABqerc2zON4Hvb9u9TgyB+BnXMpv3qP90F9a
oeS2dBAkLFos6yMGwCgsgT3DZhBMeeWzT4UNQkKEr5tf6CB41PlSDqFMkLf9
xI6XBiE59QGKHWLB+eP5JlufD0KT6KZvmQEE7Jad7AnkYcIm87jKtrVD0C0M
bm4qTNCadef3ejMEqiHO9vIbmSD60Mx11GkY3gjmLZpyZ8JosNy1qM5hSKrp
qxQ9xoRmLbafgt4jMI8rUyQ9kwllA52QPTwCZRqyplnFTIjcld12n3MUDMz3
f3n6mQm7pCKUzFNH4bZen/KiYSaYNbsGvV/8C7a/16nZzskCbpvFAky1MUj2
Ej8tqcKCPu4x17B7Y+DJ18QoMWRBbVXjNW7T36B9/YJotAULThn8g3IO49Ac
sM+Jey8LAkcCTha1j8MVNaGg90EscLpl127iMQGt3RPDXFEskFguEOwcOglj
Dx8ueJfFgsmOwac9bFPA0Kw1D8ljQUdmrcDB5CmQsGu3vF7MghzBxOsnLv4B
7rM7rJ6/YEHs672jEsrTYPpN0fnxWxbsjV2/9lrxNKhglrtLGwvUJzk+PX02
A06OO+SSB1nQPmLKMxXMho0Lk/xc+Smwti+6VVXOhiNC8hd6FlLw+JaMU+IM
G3JeG/LQlqLgX+8/lxclsqOJfqCajCoF7p3lxtoXOJDctniYZEZBo4lq99gX
DrwsGR8cYEHBhqzMhAqFeWhPRE5p2FKg4hTaaFU0D8cPn+5Xd6WA+XqVn2cV
J+7Ytdog6AAF25VzxTS4uZDParJcJ5CChtiFj0asuHCFhULg+xAKimGE53gj
F979oCpWfoyCQ6W3r5z/wY38GUcXbUij4LvoMovdGjz4Zp9XgfoZChgBqZTy
QR5saq+zmjxHgbH6AZPSSR5MsSus3HKJgpnLak1vBRZg/rp/nZfcokBscFMZ
j+0CTN+vdUGhmAI1vYMXIHUBHsjmi5W9S4Hz6we7bwvyYk5qBi+zjIKiYXMq
VYgPpY3ZD3U8o+C5iff7Gjs+7LSrTgiroaA97sS9mVN86LlGfu+C1xRwS34I
9xPmx84o4WauBjpes508tiIC6Fb/RiS8hYLAlOiBOAcBtGwrUK5ooyCxOa++
Il0Ac5dX7x77RME9H+ZpTVFBvLOaH226KOA/HSYrsFAIL9cdkU3po6Bz+LX0
3mRhbImO2J38m4L+DDfB6JvCqGgalW45QcGoCWv2Yq0wxoyvFOSYooA3Xrin
iVcEm0qS4nbOUKAv6ZK//oQInmamOr/jJJBq1qunmCKKP4pOXcsTJpD145Dy
2kJR1Osu2bZAlEBuCs+S7XWiyGD3t/deSOBhs9qfM/wLcZ4qOEiIE/juc7Ca
8+RCrDNZbLROioDp6Rnb3pNiODtt9KFZgYDDRADHzltieCYhp31EkYDHzp7S
tjoxHOMwj+NTJnBC/ZX0W75FOB+rp1eqEmh9lj5QnrQIM9z1hbdpEggcVYg/
FSeOBZNFW+T1CMRtPWfEmyeOGqsGKUF9AplPF7Bin4vjgemQ8XHalSnU5vB5
i9FH/1L8C0MC/Iplcp5RizHiaFX+2tUErm2xrjCOlEBzBU29BjMC5Y8qAkqz
JfCwotuWjHUE6uS0FbQfS2DbNdnQbeYEfrLETihOSWDQvesdX9cTwPhOhnDY
EhwUptjbLAi03z84+i1YEmu5udICbAkISGSqp/tK48cBxtdDDAJnGsd/3E+V
xrBIk2lxVwLS6a65n4ulcTh07Nx92mq8UjIqv6SxnNNkz/BWAhv+XBSsjJTB
gpNH27ZsJ3C06+owM3UpTk/kxXTuJsB1kbNItGQp7lz2pn/fHgIprp4+hh+X
Is/rc5KjtM9/UOqJWbwMCxSlmJweBB48z2+UvLwMeb0LH0rsJXC4scUtlyGL
AgxFbX4fAo9Xzjd+sE8WF+dvmY6jPZtmKFEbLotf/lTVz9CO35TVSLJl8c3V
47Gs/XQ8NVs3mXTL4vg3yK48QKC4rMP0wz45XN+5oNfwIIH+7B45tgh5dK5x
XZkeSsB5DO1Isjxm9t5QHaBdbffvkc7z8mjTtDPR7DCBbA7XlscP5dFbSiZ6
mLa9d0NK2KQ83mjZnmYRTuC+bvnvkbDlGKBs5fT5CIHo2tT6b4cV8KLmhkNX
owiQ5czJxkQFHKoo/DVIe1ukpcrzTAVMqKvmWhVNQE+bMyanTAHTBPjaqmn3
nQ0z3DmugDVClV6fYgjY7va42hqqiBtuXpsYjyMgOW4U9iZECRul+tiZSQSq
jgiqCycq4eeQo6iZTMCbveezU5YSVsisk/KjXcqbgp2PlHBS5fsNira9TCfP
MJsy2vp/Wz14gs5Xs+gM8RPK+DF7iv3jSQJDKbV3d19SwXj/dJc96QTOiVzy
vFasgnuS2a9n0jbNCFo8WKWC9l3nbzbQPnFJOiK4VwULdKveGf1DQOmOn1mC
qipKrHmRz3+agFuL6PvCu6rYujtbOO8MgRo5N+r3SzVUzQkKzD1HYJhblp3Z
qoaXv7THvactzexd2NWvhgkdPrtmaB+872f0ik8dDQRLfF0y6XXr6NhMO3Vs
qbJjcWcRCArOlzRqUcf1Gm4/3M4TkH35e0P4dw28Xyfu2JVNwLrwsavfbw30
Dyri4blIICQ9ynfPfE10H+VO06T9xo3vHys1TXzupS8Z/nd9aGmHpJ8mSh/k
lRH5l0D9kg1Bj35p4kiM3FKDSwTCfc9c+sOphe3mJhMeVwg02MSz14tp4Wq9
/Y6xtOU1D7tfVNDCbRFPTlylXctyUzY118Le9LRL3bSl/JffPhajhcUeEg7b
cgh0GrruZGfXxvpgTU6bq3Q9mfT5xR7TxtHZ4U+L8gg8Qe7U5CM6qGLV2O52
g36vGuMomTgdrEybnxlC28bGP7j4pA66sS0xSafd7tK6tflfHayR8NKtoT3m
d1NZvkoHW02ahlbkE1hx0baqnGsl1t0fezJF++JExmhf6krc7rXtfEwBgSN3
lN02XtHFo00vFm8uovtd6cghi3xdRN2MH3tp65ZXpFmW6OKyIYvr4bQHKjfX
WFfpogG5OnaFNqP+mI59ty4+Gt7UQmjr9bXwuMqtwoMH/hQn3iZAySTe87my
CjmtRMxvFxPYndQnkHpFDxfNfIr5eIfAzGP1tr35ergx83l0D+3sIb9cKNHD
M+MSIT9pt7r8Mh5+qoe3dQyMF96l60OJw9upSw/XXMk1cqS9+plUteQyfVyX
/nVZA23xaduQ69n6uD/E71PFPfo9Ako7n54zwFP8872P3afzq9LLNLfMCH0u
z4y0ltP5HVQeI1Jqgi7V2SbRjwlYpg65aH1egx0caxxmntD3l+taGU0AtrbX
+UhVEdioyJf+fRxxcmbQtqWawFo5/+eJvGb4eiizP+o5nR9vcwbIgnWYWrTi
c+8LApM6lozbS82x7fj88jUv6XrN/tXosWI9qnlX8fu9IrCv/KD5F/UNSAWq
F/m/JrAgeddUielG/JhpoetXS8cnsCzPEixQRzLnyMY3BEoye7a3GFviHmnj
J3x1BF60SO6osLbCDbvPC72jfeC1nIO3lTUObTI4EFZP4K7fhRP7d9jgxqvW
/yxvIGAiLdXkcWATCrUXhT+h7XLER2S5jy29/4Lp+rcERNM0zhodsUPGItPm
etra6l/ieE3tsWQy0WD9O7pfixZYBD2yx5nIcse7tE9t1tZKXOeA91NuPFz+
nu4nB2ROHat2QI1W76R42nJfn4kut3HEFfqSWYO0L2h9EMqvc8R4yaWV5h8I
6Ee5i9202oxl6/1zz9G+olG02uXjZpR8d/kHk/aWkl2d3x2dkHi5Bhh+JNB2
qu6qfIcTDvj8NIinfTTwUUCbxxZ8IXKnuoG27wrRB4E9WzDyC/86oUb6PzOX
lyvzdUabm1v+ONDW0T3P2cV0xqKO+SEnabsqnSXRPi6o4rTH5gVthyDLmfcj
Lng219JqlvbpLM/4eYEMTB7jltVtImDhp3rYJJiBd6ZLOFbRnjFj7QsKYWDc
d91vf+3NDN7UE87AvqTH+fq0TSFW7FkMA1/bfdU2pj3Qm5MTfZaByilJBmtp
o3bXE/ZyBpafO61kR3uMM7fY6BEDt6zU5rSnXdDmlXOwgoH1/Hndfy0eQ+K6
qxgoVLg425H2YNOMTVUtAzc9kRNypp0RIfPp+GcGRh/+wNpG28a+u66sk4Hh
fOOvttNmV8x7MtTFwIyEsas7aPs2aOTs+sZAbs+jrrtom8mt3ocUA7NaH1a7
0x7/Nbv18NBf38j2oH2r9plN8QgDx8UCQjxpSwRba8v+ZqCab7KqF+16CyF5
xgQDr1zo4PCmHS3zcWHaFAMfa/N+/mvDkQyuV9MMfKYnXLqPNqtm6+/ZWQZO
3SMnfWj/ByGit0A=
            "]]},
          Annotation[#, "Charting`Private`Tag$160545#1"]& ]}, {}}},
      AspectRatio->1,
      Axes->{True, True},
      AxesLabel->{None, None},
      AxesOrigin->{0, 0},
      DisplayFunction->Identity,
      Frame->{{True, True}, {True, True}},
      FrameLabel->{{None, None}, {None, None}},
      FrameTicks->{{Automatic, Automatic}, {Automatic, Automatic}},
      GridLines->{None, None},
      GridLinesStyle->Directive[
        GrayLevel[0.5, 0.4]],
      Method->{
       "OptimizePlotMarkers" -> True, "OptimizePlotMarkers" -> True, 
        "CoordinatesToolOptions" -> {"DisplayFunction" -> ({
            Identity[
             Part[#, 1]], 
            Identity[
             Part[#, 2]]}& ), "CopiedValueFunction" -> ({
            Identity[
             Part[#, 1]], 
            Identity[
             Part[#, 2]]}& )}},
      PlotLabel->FormBox[
        RowBox[{"{", 
          RowBox[{
            RowBox[{"m", "\[Rule]", "0.9959665692526417`"}], ",", 
            RowBox[{"k", "\[Rule]", "8.551720524380027`"}], ",", 
            RowBox[{"ti", "\[Rule]", "0.129361123184349`"}]}], "}"}], 
        TraditionalForm],
      PlotRange->{{-0.05, 4.9}, {0, 1.05}},
      PlotRangeClipping->True,
      PlotRangePadding->{{0, 0}, {0, 0}},
      Ticks->{Automatic, Automatic}]}
   },
   AutoDelete->False,
   GridBoxItemSize->{"Columns" -> {{Automatic}}, "Rows" -> {{Automatic}}}],
  "Grid"]], "Output",
 CellChangeTimes->{
  3.835759261834605*^9, 3.835763961314543*^9, {3.835763992841544*^9, 
   3.835764033460766*^9}, 3.83576411548942*^9, 3.835764211726768*^9, {
   3.8357642655601883`*^9, 3.835764320617914*^9}, {3.835782689188616*^9, 
   3.835782711249838*^9}, 3.83578278753621*^9},
 CellLabel->
  "Out[825]=",ExpressionUUID->"f8ed41b6-f90e-47fa-ae20-0939236ec165"]
}, Open  ]],

Cell["\<\
Storing the optimized values for fit parameters and their confidence \
intervals in lists\
\>", "Text",
 CellChangeTimes->{{3.836538801128045*^9, 
  3.836538827063114*^9}},ExpressionUUID->"375a43d5-db08-4319-b0ce-\
77ced53c75a2"],

Cell[BoxData[
 RowBox[{
  RowBox[{"res2", "=", 
   RowBox[{
    RowBox[{
     RowBox[{
      RowBox[{"simplefit", "[", "#", "]"}], "[", "\"\<BestFitParameters\>\"", 
      "]"}], "&"}], "/@", 
    RowBox[{"Range", "[", 
     RowBox[{"Length", "[", "cure", "]"}], "]"}]}]}], ";"}]], "Input",
 CellChangeTimes->{{3.8244648684436493`*^9, 3.824464878900114*^9}, {
   3.829378689747579*^9, 3.829378695195375*^9}, {3.830416262267461*^9, 
   3.830416262394125*^9}, {3.835764310512858*^9, 3.835764312199432*^9}, 
   3.8365387929127827`*^9},ExpressionUUID->"dafb5b4f-7342-4298-bc8b-\
28aa8f7900cb"],

Cell[BoxData[
 RowBox[{
  RowBox[{"err2", "=", 
   RowBox[{
    RowBox[{
     RowBox[{
      RowBox[{
       RowBox[{"simplefit", "[", "#", "]"}], "[", 
       "\"\<ParameterConfidenceIntervals\>\"", "]"}], "\[LeftDoubleBracket]", 
      "2", "\[RightDoubleBracket]"}], "&"}], "/@", 
    RowBox[{"Range", "[", 
     RowBox[{"Length", "[", "cure", "]"}], "]"}]}]}], ";"}]], "Input",
 CellChangeTimes->{{3.835765178388257*^9, 3.8357651830788603`*^9}, {
  3.836538789368616*^9, 
  3.836538794351314*^9}},ExpressionUUID->"831356ad-32fd-474a-a8b3-\
699197531336"],

Cell[BoxData[
 RowBox[{
  RowBox[{"res1", "=", 
   RowBox[{
    RowBox[{
     RowBox[{
      RowBox[{"simplefit", "[", "#", "]"}], "[", "\"\<BestFitParameters\>\"", 
      "]"}], "&"}], "/@", 
    RowBox[{"Range", "[", 
     RowBox[{"Length", "[", "cure", "]"}], "]"}]}]}], ";"}]], "Input",
 CellChangeTimes->{3.835764309504225*^9, 
  3.836538797584193*^9},ExpressionUUID->"37aed2b9-c75c-4f61-bb10-\
852172d08732"],

Cell[BoxData[
 RowBox[{
  RowBox[{"err1", "=", 
   RowBox[{
    RowBox[{
     RowBox[{
      RowBox[{
       RowBox[{"simplefit", "[", "#", "]"}], "[", 
       "\"\<ParameterConfidenceIntervals\>\"", "]"}], "\[LeftDoubleBracket]", 
      "2", "\[RightDoubleBracket]"}], "&"}], "/@", 
    RowBox[{"Range", "[", 
     RowBox[{"Length", "[", "cure", "]"}], "]"}]}]}], ";"}]], "Input",
 CellChangeTimes->{{3.835764621998042*^9, 3.835764627577799*^9}, {
   3.835764737238988*^9, 3.835764742982278*^9}, {3.835764993355764*^9, 
   3.835764995930498*^9}, 
   3.836538796048787*^9},ExpressionUUID->"a99010f9-e195-4951-8799-\
a70fffa6af69"],

Cell["\<\
Inspecting the values for \[Tau] = 1/k for the simple exponential model\
\>", "Text",
 CellChangeTimes->{{3.8365389766992273`*^9, 
  3.836539024738571*^9}},ExpressionUUID->"443a7158-609f-4116-bf8a-\
1d8fa0c6ec8d"],

Cell[CellGroupData[{

Cell[BoxData[
 RowBox[{"ListPlot", "[", 
  RowBox[{
   RowBox[{
    RowBox[{"{", 
     RowBox[{"cure", ",", 
      RowBox[{
       RowBox[{
        RowBox[{"Interval", "[", "#", "]"}], "&"}], "/@", 
       RowBox[{"(", 
        RowBox[{"1", "/", "err1"}], ")"}]}]}], "}"}], "\[Transpose]"}], ",", 
   RowBox[{"AspectRatio", "\[Rule]", "1"}], ",", 
   RowBox[{"Frame", "\[Rule]", "True"}], ",", 
   RowBox[{"PlotRange", "\[Rule]", 
    RowBox[{"{", 
     RowBox[{
      RowBox[{"{", 
       RowBox[{
        RowBox[{"-", "4"}], ",", "130"}], "}"}], ",", 
      RowBox[{"{", 
       RowBox[{"0", ",", "0.4"}], "}"}]}], "}"}]}]}], "]"}]], "Input",
 CellChangeTimes->{{3.824464880972556*^9, 3.824464909820619*^9}, {
   3.830416267012457*^9, 3.830416269723156*^9}, {3.830500418903906*^9, 
   3.830500425070393*^9}, {3.831205827779036*^9, 3.8312058351285543`*^9}, {
   3.8312059086198263`*^9, 3.831205964138734*^9}, {3.832745214405505*^9, 
   3.8327452231174*^9}, 3.832745341816543*^9, {3.8327454039463778`*^9, 
   3.832745404000989*^9}, {3.8327462672879343`*^9, 3.832746267639962*^9}, {
   3.8357575004050303`*^9, 3.8357575231938143`*^9}, {3.8357643725542593`*^9, 
   3.835764430443665*^9}, {3.835765012803813*^9, 3.835765024907323*^9}, {
   3.8357650851799383`*^9, 3.835765160125478*^9}, {3.835866692314307*^9, 
   3.835866701688635*^9}, {3.835866755018518*^9, 3.83586675752178*^9}, {
   3.836538832664785*^9, 
   3.836538835608121*^9}},ExpressionUUID->"7c0f3b30-6f3c-4709-80ee-\
c06c5f0d43bb"],

Cell[BoxData[
 GraphicsBox[{{{
     {RGBColor[0.368417, 0.506779, 0.709798], 
      StyleBox[{{}, {
         LineBox[{{0., 0.07530176898879701}, {0., 0.08547597725299776}}], 
         LineBox[{{0., 0.08547597725299776}, {0., 0.0956501855171985}}]}},
       Antialiasing->False]}, 
     {RGBColor[0.368417, 0.506779, 0.709798], 
      StyleBox[{{}, {
         LineBox[{{1., 0.11215870718986012`}, {1., 0.12468841434165233`}}], 
         LineBox[{{1., 0.12468841434165233`}, {1., 0.13721812149344453`}}]}},
       Antialiasing->False]}, 
     {RGBColor[0.368417, 0.506779, 0.709798], 
      StyleBox[{{}, {
         LineBox[{{15., 0.1670772941704321}, {15., 0.18902724759931105`}}], 
         LineBox[{{15., 0.18902724759931105`}, {15., 0.21097720102819}}]}},
       Antialiasing->False]}, 
     {RGBColor[0.368417, 0.506779, 0.709798], 
      StyleBox[{{}, {
         LineBox[{{30., 0.24316703739231288`}, {30., 0.272646420037736}}], 
         LineBox[{{30., 0.272646420037736}, {30., 0.30212580268315914`}}]}},
       Antialiasing->False]}, 
     {RGBColor[0.368417, 0.506779, 0.709798], 
      StyleBox[{{}, {
         LineBox[{{60., 0.2774737069109466}, {60., 0.30220850093400575`}}], 
         LineBox[{{60., 0.30220850093400575`}, {60., 0.3269432949570649}}]}},
       Antialiasing->False]}, 
     {RGBColor[0.368417, 0.506779, 0.709798], 
      StyleBox[{{}, {
         LineBox[{{120., 0.2912050477063605}, {120., 0.33739268611698264`}}], 
         LineBox[{{120., 0.33739268611698264`}, {120., 
          0.38358032452760477`}}]}},
       Antialiasing->False]}}, {
     {RGBColor[0.368417, 0.506779, 0.709798], 
      StyleBox[{
        GeometricTransformationBox[
         LineBox[{}], {{{1., 0.}, {0., 1.}}, {0., 0.}}], 
        GeometricTransformationBox[
         LineBox[{}], {{{1., 0.}, {0., 1.}}, {0., 0.}}]},
       Antialiasing->False]}, 
     {RGBColor[0.368417, 0.506779, 0.709798], 
      StyleBox[{
        GeometricTransformationBox[
         LineBox[{}], {{{1., 0.}, {0., 1.}}, {0., 0.}}], 
        GeometricTransformationBox[
         LineBox[{}], {{{1., 0.}, {0., 1.}}, {0., 0.}}]},
       Antialiasing->False]}, 
     {RGBColor[0.368417, 0.506779, 0.709798], 
      StyleBox[{
        GeometricTransformationBox[
         LineBox[{}], {{{1., 0.}, {0., 1.}}, {0., 0.}}], 
        GeometricTransformationBox[
         LineBox[{}], {{{1., 0.}, {0., 1.}}, {0., 0.}}]},
       Antialiasing->False]}, 
     {RGBColor[0.368417, 0.506779, 0.709798], 
      StyleBox[{
        GeometricTransformationBox[
         LineBox[{}], {{{1., 0.}, {0., 1.}}, {0., 0.}}], 
        GeometricTransformationBox[
         LineBox[{}], {{{1., 0.}, {0., 1.}}, {0., 0.}}]},
       Antialiasing->False]}, 
     {RGBColor[0.368417, 0.506779, 0.709798], 
      StyleBox[{
        GeometricTransformationBox[
         LineBox[{}], {{{1., 0.}, {0., 1.}}, {0., 0.}}], 
        GeometricTransformationBox[
         LineBox[{}], {{{1., 0.}, {0., 1.}}, {0., 0.}}]},
       Antialiasing->False]}, 
     {RGBColor[0.368417, 0.506779, 0.709798], 
      StyleBox[{
        GeometricTransformationBox[
         LineBox[{}], {{{1., 0.}, {0., 1.}}, {0., 0.}}], 
        GeometricTransformationBox[
         LineBox[{}], {{{1., 0.}, {0., 1.}}, {0., 0.}}]},
       Antialiasing->False]}}}, 
   {RGBColor[0.368417, 0.506779, 0.709798], PointSize[0.012833333333333334`], 
    AbsoluteThickness[1.6], 
    PointBox[{{0., 0.08547597725299776}, {1., 0.12468841434165233`}, {15., 
     0.18902724759931105`}, {30., 0.272646420037736}, {60., 
     0.30220850093400575`}, {120., 0.33739268611698264`}}]}, {{}, {}}},
  AspectRatio->1,
  Axes->{True, True},
  AxesLabel->{None, None},
  AxesOrigin->{0, 0},
  DisplayFunction->Identity,
  Frame->{{True, True}, {True, True}},
  FrameLabel->{{None, None}, {None, None}},
  FrameTicks->{{Automatic, Automatic}, {Automatic, Automatic}},
  GridLines->{None, None},
  GridLinesStyle->Directive[
    GrayLevel[0.5, 0.4]],
  Method->{
   "OptimizePlotMarkers" -> True, "OptimizePlotMarkers" -> True, 
    "CoordinatesToolOptions" -> {"DisplayFunction" -> ({
        Identity[
         Part[#, 1]], 
        Identity[
         Part[#, 2]]}& ), "CopiedValueFunction" -> ({
        Identity[
         Part[#, 1]], 
        Identity[
         Part[#, 2]]}& )}},
  PlotRange->{{-4, 130}, {0, 0.4}},
  PlotRangeClipping->True,
  PlotRangePadding->{{0, 0}, {0, 0}},
  Ticks->{Automatic, Automatic}]], "Output",
 CellChangeTimes->{{3.824464899229685*^9, 3.824464910747211*^9}, 
   3.829039205547208*^9, 3.8291087755230503`*^9, 3.829378696850319*^9, 
   3.8298195554978323`*^9, 3.830339462976129*^9, 3.830339649403345*^9, 
   3.830404279699758*^9, 3.830404788284721*^9, 3.8304049398561773`*^9, 
   3.830416203215722*^9, {3.830416263881097*^9, 3.830416270154821*^9}, {
   3.830500420063621*^9, 3.8305004265574007`*^9}, 3.830500480632893*^9, 
   3.830500561717289*^9, 3.8305006056834717`*^9, 3.8312046984368467`*^9, 
   3.8312058356890907`*^9, 3.831205922378763*^9, {3.8312059567833357`*^9, 
   3.831205964289304*^9}, 3.832745181652316*^9, {3.8327452147943153`*^9, 
   3.832745223419454*^9}, {3.832745336682024*^9, 3.832745342062264*^9}, {
   3.832745381028129*^9, 3.832745404186222*^9}, 3.8327462682493153`*^9, 
   3.83274807878082*^9, {3.835757487397797*^9, 3.835757524112115*^9}, 
   3.83575788557345*^9, 3.8357579334877577`*^9, {3.835764372740069*^9, 
   3.8357644305779*^9}, {3.835765134852625*^9, 3.835765160778975*^9}, {
   3.835866692999392*^9, 3.835866702392805*^9}, 3.835866758374728*^9},
 CellLabel->"Out[867]=",ImageCache->GraphicsData["CompressedBitmap", "\<\
eJztXVmMFEcSrTl6gDG2d73WyvaPsbDBu5hdS/5Z7f/6kvxh+8MftiwhyzAc
wzGYG3FfAoFAHOYWh9BwDSBxgxBuwSBALMdwHwINIO77vsP5ojLL3T2R1dUz
g6cbsqSprsqOeBkZGRkVHZmV81WbX0p+Lm3zS/uf2jT7rKxN15L2P3Vv9mmX
MlVUkOd5eSXqr7SZh2vyPHPioz1O+ibN9Tv8UUAPHjygZ8+e8d0nQtnHQtk/
ddnTp0/pzp07+s5Oh/v79+9b6VoLZYZO8yXJklj2N785b/FHjB4/fkzz58+n
Xr16Uc+ePenQoUNeK8126tQpatu2LbVr187Lp44dO3pFtGDBAonHZ2lMO3fu
pMmTJ3NVAtk/mKyY9u3bRz169KDevXvTyJEj6fbt22Hk27ZtoyFDhlD//v1p
4sSJdPPmTYn8QyZ/jcaNG0d79+61CcHl+ARk9+7daerUqeiaD7RKEtknTZoE
FShl+M2/du2axJqi1K1bt9KYMWPo0aNHtH//fjTT+0grddasWTR27FjYgVKq
nd5vzCt05swZisfj/DdnzhwaPHgwSxDG8+TJE5buyJEj3ApIuXz58lAe2Ei3
bt3o8uXLzDN37lyqqKgI4fEVvWfPHqYX6LgcnwcOHOByfF9ZWekruiiJ/fTp
01RWVgYDKtBaETiTrde3xrVr1xrjpg4dOtC9e/d8a2zE423JkiXUr18/On/+
PJNoFq37AsPCdy20FW/fvp1KS0tp9erVNG3aNBowYAALqnntrDG6dOkSjxmj
xqVLl6qqFKP6TpDUa6mrBA7KoAeIPX36dFq8eHGUKhPVKLUOIqnPoGzNmjW0
aNEivntfj7BEDBxnz55l/cNq4GFu3boFDAnijeQugX1v3LgxQOratStdvHix
tRZ28+bN3M/QjyYNBNOkSV2ByidMmEDr16+nHTt28IDEoXnDWNEGdMXQoUPZ
BaBaqDeEtaU2HDQArGCB04F/Si9tcldI9IcPH6YuXboEZZs2baKZM2cmdEVB
IkbgIG7cuEHDhg2jhQsXcnfaMFL6Ar23bNkyFgejSDlyjHP/MdOUi9SgYnvD
AZtT9mpjM54C3heutLy8POgOC4tWaFO6e/cul1VXV/MzAt2Pp1eaqkaPHk0r
VqygCxcusDlWVVVZq/K9yl9oy5YttG7dOnYZxo1LPOjTkpISevjwYUCjnEVz
rXIBRqn85MmTXhMmh0gwEQtM6nP24MGD7IbQ8JUrV9KIESP0I6GYBg4cyI84
DOxRo0Zxnwj0frc1Ye+Kmo3uJWjz5IT0UCC8O5QJLy3QG3LYHrwUghR08YkT
JyTyFlrVMH+YJaQxZi+QczkaBrcBnr59+6IVzUNgdu3axWWQBNd9+vRhXyDA
aE2/zR+F7JfgvMGhussoGaYDT6CGDg9NWB+OFHITyKDYKFggMwqDjxk0aBB1
6tSJyWFcVvJCOn78OLcKvkC56nxZ5JZ6ZMOkEGgo89OjvTiVlCvDoEJYAGc/
b948jGffmbyeCMGkiAxmz57NAoBl9+7dNghjwSbwNV4Cd/8SyvKFso+09esg
NTgA3zoiRquIdB/qMjRRl4t0BULZB3Xg1Woy5IkxeUyXIQjVluH/pvjB5/Fe
tcanCNlWrVrF1/DwsHWEdMolJUO8Zo28MHQw7jFU0N/w23iQ4BoPERzfaxRr
KOU3q4jH4Pjx44Ovca3GaoF/p0budzjlBXCWMMDAQWbzOwHHlClT4HGNfuEJ
jH4bCWVNhLLiOpQ5vBzBy0u2MkssYKwMgwk/L82Bh4f66emszOGF4iVZmRy7
+TZUxOEfQopjx46xuSEQUI7XmZjDC8VLMTEcKaGdigvxbSH/NECyDI/QeDxe
KEBKpvVxA5X9PbV5UiDFLc5HoBQTIPj8bSrOXx3ly0v5B+HXwW32SOcoHaWz
X0f54lI6+3WUEShNIPrj4NXJ3F+8YNzMbOX5LCB5bvLG9Bm5xs3/r2YUfKr7
WqAYBPP32+7TtUD5tWJPEoq6bzBZEvWiEDLUSw5ZYk5yS9nypnVC9Bqny6Wb
nAxm68wcupSn4XMNb6fw0yTaDRaSkLXAt6bgY3XFteTirbixAPar4DZtztWX
qJDXW2AST6NK2QqLoHKizWRBsBIEEyAAyhQXR2p2xbQe60I6d+7MizGig0o5
jSJdZuYAM+un7HuWPw9Kkw+Tn5iOOwu4mdnK87+AJKTGxnz2n8E6DkiOTT6N
IrdBscYDGaFYY5MGkCVRL0mxSSSUHLIlx53j3Hx2GQFH+eJRvvT2axZg1fAM
zR23425Qbma28rwXkGSLvFnE7S+XDMkLZoRijXczQrHG3g0gizUvmPU9+2dx
R83NRUf0itOuc92wYQMY/PesYvyOQOKhvvL+Hb2+RmG5OtVAvC9QwOvuka7C
amRpGUoGDbQm70xaDC9A4LUvvMti0lecWGtlq+TdgCRtJs/kyMzq7uHDh0Ph
UvIpozalWV559erVYGE5EmHo16qqqjpWG77e7vr165zGQ9oOi5hxrejqXCcO
2wIsvAYC+0H7lK1KWcLMR1eN1VCe/96nWX5et1py1/tkGzefcyCarxfKl/43
kaPMacossN9vdVmit3niGB3jy8nIfBL5o+DbHG2ZY4zO+A2f5QnBx5kASDmA
jACkVMSfK4E0+RcJoF677UuhbHmOgVl9iwRREXDkRuMcmAPzpghlNd6vchWk
rSDs5XxskYDsJO6kpEu9ChIhE4qjvLw8H6/8KziTfwO7acbzEy/9bgLYEgQJ
MnwP1eHNxKNHj0oJuPoVLe36SHQuFIrtMqKK8zmf5dmSqGKlScqiA/FW8IwZ
M5Cg/WOF5dch8khRhiTPGwFa5KwtOtHsMoU0OxY/WpLFYRqTAqloGgtP8F65
coWTsEjuYmjg2qgtRbzZGSpLEgWHLe+LPadg3lh2WllZKTkHI4I0q5SRZ5LS
wYllUuVzhApq7W8dmANzYFkCxlhRId4MOHKjcQ6szmB8/q/jrgX3f/hSjvgy
R5FCj8xRpFiqoWSRIpkQJ2XtkUheqR7603E7bsedLdzOJzhux+24nU9I5M7G
pTIvPGVO7IkXdf+DrGxE9C0XQKJT5J7bGtPhheIlmViTtBNSqkwNp3g8rrCw
xT1M79y5c87OHF44XrTZRTNthl3xsUM+/vkA3q/AixzV1dW12wA9xvsGY74J
06naO/rPth8ChDQbreCf+wAB9m4qMszyFJuZVwIotFGjzvCdUvB2Cf6bQypb
2F4oCRv/+zx6w3m+1v9Zy8v7HXuvAXE=\
\>", "ImageResolution" -> \
72.],ExpressionUUID->"16de1c6a-a2e7-4d88-a746-0208babc6aeb"]
}, Open  ]]
}, Open  ]]
},
WindowSize->{942, 899},
WindowMargins->{{Automatic, 7}, {Automatic, 46}},
FrontEndVersion->"12.1 for Mac OS X x86 (64-bit) (June 19, 2020)",
StyleDefinitions->"Default.nb",
ExpressionUUID->"1ed619f3-2b1b-434d-b07a-89ea2191512c"
]
(* End of Notebook Content *)

(* Internal cache information *)
(*CellTagsOutline
CellTagsIndex->{}
*)
(*CellTagsIndex
CellTagsIndex->{}
*)
(*NotebookFileOutline
Notebook[{
Cell[CellGroupData[{
Cell[580, 22, 156, 3, 67, "Section",ExpressionUUID->"55375cd7-1133-4874-b97c-96b69f87a7c6"],
Cell[739, 27, 223, 4, 35, "Text",ExpressionUUID->"a72fa08c-5581-416b-b4b9-f0fae70ccc21"],
Cell[965, 33, 253, 5, 30, "Input",ExpressionUUID->"7e3384bc-fcb2-46b0-af25-c04a4b8a39b2"],
Cell[1221, 40, 234, 6, 35, "Text",ExpressionUUID->"3516d145-bdaf-44f0-8af8-77185f6216ee"],
Cell[1458, 48, 548, 11, 30, "Input",ExpressionUUID->"64cb6680-9ab8-4d13-83c3-203ad70031da"],
Cell[2009, 61, 309, 7, 35, "Text",ExpressionUUID->"d7535888-5ab6-41f5-8c96-1823534b96c4"],
Cell[CellGroupData[{
Cell[2343, 72, 1225, 32, 73, "Input",ExpressionUUID->"90ae2963-3082-4326-b983-7b88925aec76"],
Cell[3571, 106, 962, 16, 56, "Output",ExpressionUUID->"22c1fac6-ef36-415d-8969-ce8048a58648"]
}, Open  ]],
Cell[CellGroupData[{
Cell[4570, 127, 1117, 31, 73, "Input",ExpressionUUID->"3aeee277-21c1-48c3-a10a-5f462d82d667"],
Cell[5690, 160, 589, 11, 56, "Output",ExpressionUUID->"49092b93-e042-48de-a8c1-203fcc3cfc2b"]
}, Open  ]],
Cell[CellGroupData[{
Cell[6316, 176, 1175, 32, 73, "Input",ExpressionUUID->"1ca2d334-bee7-49ba-9ae0-5c8c03417423"],
Cell[7494, 210, 744, 13, 56, "Output",ExpressionUUID->"e1601b12-5125-48b7-9391-29a04a266926"]
}, Open  ]],
Cell[8253, 226, 159, 3, 35, "Text",ExpressionUUID->"1800d1e2-f971-4dca-9f11-0a41576e701b"],
Cell[8415, 231, 759, 17, 30, "Input",ExpressionUUID->"81d75ee8-9aab-499a-b84a-400032a1bcf6"],
Cell[9177, 250, 648, 15, 30, "Input",ExpressionUUID->"46c65b74-0af1-474b-9374-16984b6bec23"],
Cell[9828, 267, 606, 15, 30, "Input",ExpressionUUID->"2a3fd561-a941-43d1-9ba5-5eb911f8da97"],
Cell[10437, 284, 214, 5, 35, "Text",ExpressionUUID->"f1d421a6-d131-46eb-8164-9cf49047e6cc"],
Cell[10654, 291, 339, 9, 30, "Input",ExpressionUUID->"78fac423-7c5d-4743-bc58-bffb2e9eb4a1"],
Cell[10996, 302, 197, 3, 35, "Text",ExpressionUUID->"326193ed-cf87-4f75-910a-f230b177fe5e"],
Cell[11196, 307, 1549, 37, 73, "Input",ExpressionUUID->"9c8b50a8-c124-4fcc-b843-505759e3e9dd"],
Cell[12748, 346, 167, 3, 35, "Text",ExpressionUUID->"e3c4d977-f7a7-4488-96de-6ef58822e008"],
Cell[CellGroupData[{
Cell[12940, 353, 1603, 33, 52, "Input",ExpressionUUID->"30a42065-4c73-4fd6-a8ea-46f571c3bf2c"],
Cell[14546, 388, 52006, 1101, 375, "Output",ExpressionUUID->"1888a7b1-7f3b-42c3-8a4f-a6e06191874f"]
}, Open  ]]
}, Open  ]],
Cell[CellGroupData[{
Cell[66601, 1495, 321, 5, 67, "Section",ExpressionUUID->"18c97e94-09f0-4c1d-be80-38c11356b81f"],
Cell[66925, 1502, 324, 7, 35, "Text",ExpressionUUID->"cddf1386-7693-49e0-a32e-d2558840241c"],
Cell[67252, 1511, 1325, 31, 30, "Input",ExpressionUUID->"998bcd83-4992-40d8-ad17-a6b9c4144a5c"],
Cell[68580, 1544, 913, 26, 30, "Input",ExpressionUUID->"b81c6cda-2cfa-471b-aa2b-6ec63876c260"],
Cell[69496, 1572, 228, 5, 35, "Text",ExpressionUUID->"3a078fb9-1f5d-47b4-90d0-e3097e6e796c"],
Cell[69727, 1579, 1665, 35, 115, "Input",ExpressionUUID->"7946225b-3bd4-4537-852d-9292e64a5af9"],
Cell[71395, 1616, 192, 3, 35, "Text",ExpressionUUID->"7c2fb70f-03f4-400e-a073-2ea64ee75cca"],
Cell[71590, 1621, 2690, 55, 136, "Input",ExpressionUUID->"ab255bf5-ad9c-456e-9de7-685a83191acb"]
}, Open  ]],
Cell[CellGroupData[{
Cell[74317, 1681, 170, 3, 67, "Section",ExpressionUUID->"4424d1ac-0f14-4636-85cb-c301a73a33f7"],
Cell[74490, 1686, 197, 3, 35, "Text",ExpressionUUID->"184b346b-be53-4517-a329-f29cbede52b5"],
Cell[CellGroupData[{
Cell[74712, 1693, 324, 9, 30, "Input",ExpressionUUID->"142acce0-4701-4507-b073-ee831735b8d0"],
Cell[75039, 1704, 35634, 694, 207, "Output",ExpressionUUID->"23e82051-d8e8-4a1e-942e-5fcf911b38b7"]
}, Open  ]],
Cell[CellGroupData[{
Cell[110710, 2403, 350, 9, 30, "Input",ExpressionUUID->"6ef556a9-ae79-4a8f-a707-65ba3254af36"],
Cell[111063, 2414, 46885, 878, 205, "Output",ExpressionUUID->"f8ed41b6-f90e-47fa-ae20-0939236ec165"]
}, Open  ]],
Cell[157963, 3295, 239, 6, 35, "Text",ExpressionUUID->"375a43d5-db08-4319-b0ce-77ced53c75a2"],
Cell[158205, 3303, 589, 14, 30, "Input",ExpressionUUID->"dafb5b4f-7342-4298-bc8b-28aa8f7900cb"],
Cell[158797, 3319, 558, 15, 30, "Input",ExpressionUUID->"831356ad-32fd-474a-a8b3-699197531336"],
Cell[159358, 3336, 414, 12, 30, "Input",ExpressionUUID->"37aed2b9-c75c-4f61-bb10-852172d08732"],
Cell[159775, 3350, 630, 16, 30, "Input",ExpressionUUID->"a99010f9-e195-4951-8799-a70fffa6af69"],
Cell[160408, 3368, 223, 5, 35, "Text",ExpressionUUID->"443a7158-609f-4116-bf8a-1d8fa0c6ec8d"],
Cell[CellGroupData[{
Cell[160656, 3377, 1490, 33, 30, "Input",ExpressionUUID->"7c0f3b30-6f3c-4709-80ee-c06c5f0d43bb"],
Cell[162149, 3412, 8990, 178, 382, 4415, 105, "CachedBoxData", "BoxData", "Output",ExpressionUUID->"16de1c6a-a2e7-4d88-a746-0208babc6aeb"]
}, Open  ]]
}, Open  ]]
}
]
*)
