# Supplementary material for: The kinetics of metal soap crystallization in oil polymers
Source: Phys Chem Chem Phys. 2021 Sep 27;23(39):22589–600. doi: 10.1039/d1cp03479k (PMC8514046; doi:10.1039/d1cp03479k)
Supplement: CP-023-D1CP03479K-s004 [file CP-023-D1CP03479K-s004.nb]

(* Content-type: application/vnd.wolfram.mathematica *)

(*** Wolfram Notebook File ***)
(* http://www.wolfram.com/nb *)

(* CreatedBy='Mathematica 12.1' *)

(*CacheID: 234*)
(* Internal cache information:
NotebookFileLineBreakTest
NotebookFileLineBreakTest
NotebookDataPosition[       158,          7]
NotebookDataLength[    868994,      15400]
NotebookOptionsPosition[    860926,      15282]
NotebookOutlinePosition[    861319,      15298]
CellTagsIndexPosition[    861276,      15295]
WindowFrame->Normal*)

(* Beginning of Notebook Content *)
Notebook[{

Cell[CellGroupData[{
Cell["Data import", "Section",
 CellChangeTimes->{{3.836468943709057*^9, 
  3.836468949984069*^9}},ExpressionUUID->"016a955f-5e4b-41c1-b1e1-\
232df1ad8015"],

Cell["Setting the working directory", "Text",
 CellChangeTimes->{{3.8364689624453993`*^9, 3.836468969559896*^9}, {
  3.8364727684279537`*^9, 
  3.836472769250695*^9}},ExpressionUUID->"c74e58a8-a576-40c4-bd80-\
309c58b12236"],

Cell[BoxData[
 RowBox[{"SetDirectory", "[", 
  RowBox[{"NotebookDirectory", "[", "]"}], "]"}]], "Input",
 CellChangeTimes->{{3.792822568893203*^9, 3.7928225754591293`*^9}},
 CellLabel->
  "In[1159]:=",ExpressionUUID->"1c6d03df-122b-476a-b642-a29a8c782c80"],

Cell["Importing the datafile with a time-series of spectra", "Text",
 CellChangeTimes->{{3.836468975530452*^9, 
  3.836469000224821*^9}},ExpressionUUID->"0eed7238-0146-46c5-9635-\
a14de412bb17"],

Cell[BoxData[
 RowBox[{
  RowBox[{"imp", "=", 
   RowBox[{"Import", "[", "\"\<file.csv\>\"", "]"}]}], ";"}]], "Input",
 CellChangeTimes->{{3.792822583485013*^9, 3.792822592077012*^9}, 
   3.7930149776436462`*^9, {3.815989994472472*^9, 3.815989996260618*^9}, {
   3.8160022239416323`*^9, 3.816002224916253*^9}, {3.816002379280136*^9, 
   3.816002379534083*^9}, {3.81640540355262*^9, 3.816405403839819*^9}, {
   3.816409382103031*^9, 3.8164093843112288`*^9}, 3.819435835754208*^9, {
   3.820579273941226*^9, 3.820579274677621*^9}, {3.8205806505642853`*^9, 
   3.820580651081276*^9}, {3.820900798767556*^9, 3.820900798999045*^9}, {
   3.8245511363564453`*^9, 3.824551137062169*^9}, {3.8364690068187637`*^9, 
   3.836469007201576*^9}},ExpressionUUID->"4f442e2e-efdf-42d9-8ba7-\
458c09c1d272"],

Cell["Extracting a list of timestamps (in min) for the spectra", "Text",
 CellChangeTimes->{{3.8364690182509747`*^9, 
  3.8364690744981527`*^9}},ExpressionUUID->"394cfad8-eb2c-4f0c-80d3-\
83e4fe97f2a2"],

Cell[BoxData[
 RowBox[{
  RowBox[{"times", "=", 
   RowBox[{
    RowBox[{"imp", "\[LeftDoubleBracket]", 
     RowBox[{"1", ",", "5", ",", 
      RowBox[{"2", ";;"}]}], "\[RightDoubleBracket]"}], "/", "60"}]}], 
  ";"}]], "Input",
 CellChangeTimes->{{3.792752056820569*^9, 3.792752095846922*^9}, {
  3.7928226378120823`*^9, 3.7928226480354233`*^9}, {3.7928227086992693`*^9, 
  3.792822721828705*^9}, {3.7928249587931213`*^9, 3.792824960182393*^9}, {
  3.815219200167317*^9, 3.8152192013262453`*^9}},
 CellLabel->
  "In[1161]:=",ExpressionUUID->"42dd1a27-1695-4222-a869-5493033219cc"],

Cell["Extracting a list of wavenumber values", "Text",
 CellChangeTimes->{{3.836469078011322*^9, 
  3.836469087650262*^9}},ExpressionUUID->"260721ed-9a42-4875-8d41-\
c8718073962f"],

Cell[BoxData[
 RowBox[{
  RowBox[{"wvns", "=", 
   RowBox[{"Reverse", "[", 
    RowBox[{"imp", "\[LeftDoubleBracket]", 
     RowBox[{"1", ",", 
      RowBox[{"7", ";;"}], ",", "1"}], "\[RightDoubleBracket]"}], "]"}]}], 
  ";"}]], "Input",
 CellChangeTimes->{{3.79275210051258*^9, 3.7927521273396482`*^9}, {
  3.792822726781109*^9, 3.792822769217558*^9}, {3.7928229163765793`*^9, 
  3.792822930218083*^9}},
 CellLabel->
  "In[973]:=",ExpressionUUID->"6cff0de7-ba81-49d2-a811-e052181a7f97"],

Cell["\<\
Making a list of all recorded spectra, and adding a list of zeros so the \
wavenumbers of each recorded point correspond to the position in the list, \
for easy data manipulation\
\>", "Text",
 CellChangeTimes->{{3.836469090939434*^9, 
  3.8364691523631077`*^9}},ExpressionUUID->"132efb31-03d7-41b3-a43d-\
be1435c71309"],

Cell[BoxData[{
 RowBox[{
  RowBox[{"data", "=", 
   RowBox[{"Reverse", "[", 
    RowBox[{
     RowBox[{
      RowBox[{"imp", "\[LeftDoubleBracket]", 
       RowBox[{"1", ",", 
        RowBox[{"7", ";;"}], ",", 
        RowBox[{"2", ";;"}]}], "\[RightDoubleBracket]"}], "\[Transpose]"}], 
     ",", "2"}], "]"}]}], ";"}], "\[IndentingNewLine]", 
 RowBox[{
  RowBox[{"data", "=", 
   RowBox[{"Table", "[", 
    RowBox[{
     RowBox[{"Join", "[", 
      RowBox[{
       RowBox[{"ConstantArray", "[", 
        RowBox[{"0", ",", "449"}], "]"}], ",", 
       RowBox[{
       "data", "\[LeftDoubleBracket]", "n", "\[RightDoubleBracket]"}]}], 
      "]"}], ",", 
     RowBox[{"{", 
      RowBox[{"n", ",", 
       RowBox[{"Length", "[", "data", "]"}]}], "}"}]}], "]"}]}], 
  ";"}]}], "Input",
 CellChangeTimes->{{3.792752129395609*^9, 3.792752161046288*^9}, {
  3.7927522013565083`*^9, 3.7927522066029387`*^9}, {3.79275225030546*^9, 
  3.7927522546254377`*^9}, {3.792752348540164*^9, 3.792752399999045*^9}, {
  3.7927533739588833`*^9, 3.792753396078677*^9}, {3.792822776497992*^9, 
  3.792822783816936*^9}, {3.7928229328271713`*^9, 3.7928229641394463`*^9}, {
  3.815219211135593*^9, 3.8152192509509697`*^9}},
 CellLabel->
  "In[974]:=",ExpressionUUID->"ac1babbc-f7a3-46b5-922a-ccb4f1c85efd"],

Cell[TextData[{
 "Defining the data for the temperature during the run, based on the \
background ATR diamond phonon signal at 2155 ",
 Cell[BoxData[
  FormBox[
   SuperscriptBox["cm", 
    RowBox[{"-", "1"}]], TraditionalForm]],
  FormatType->"TraditionalForm",ExpressionUUID->
  "595ebe4d-1e08-4fe5-8cc5-72995dff9ca5"]
}], "Text",
 CellChangeTimes->{{3.8364691654373817`*^9, 
  3.836469232301055*^9}},ExpressionUUID->"34ce2a99-e4f0-4120-a18d-\
4fbed3ad5eb5"],

Cell[BoxData[
 RowBox[{
  RowBox[{"timetemp", "=", 
   RowBox[{
    RowBox[{"{", 
     RowBox[{"times", ",", 
      RowBox[{"Rescale", "[", 
       RowBox[{
        RowBox[{"data", "\[LeftDoubleBracket]", 
         RowBox[{";;", ",", "2155"}], "\[RightDoubleBracket]"}], ",", 
        RowBox[{"{", 
         RowBox[{
          RowBox[{"Mean", "[", 
           RowBox[{"data", "\[LeftDoubleBracket]", 
            RowBox[{
             RowBox[{"140", ";;", "160"}], ",", "2155"}], 
            "\[RightDoubleBracket]"}], "]"}], ",", 
          RowBox[{"Mean", "[", 
           RowBox[{"data", "\[LeftDoubleBracket]", 
            RowBox[{
             RowBox[{"100", ";;", "120"}], ",", "2155"}], 
            "\[RightDoubleBracket]"}], "]"}]}], "}"}], ",", 
        RowBox[{"{", 
         RowBox[{"25", ",", "150"}], "}"}]}], "]"}]}], "}"}], 
    "\[Transpose]"}]}], ";"}]], "Input",
 CellChangeTimes->{{3.815223531378414*^9, 3.815223536704646*^9}, {
  3.8205792971939917`*^9, 3.820579299607847*^9}, {3.820580683471772*^9, 
  3.820580683975273*^9}, {3.820900863285727*^9, 3.820900905451047*^9}},
 CellLabel->"In[79]:=",ExpressionUUID->"a8b0013c-d12d-4341-a90e-a30497def166"],

Cell["Plotting the temperature during the run", "Text",
 CellChangeTimes->{{3.836469237998167*^9, 
  3.836469252069091*^9}},ExpressionUUID->"9e6cf0b9-22b2-406a-a8c7-\
47f9c35bc30c"],

Cell[CellGroupData[{

Cell[BoxData[
 RowBox[{"ListLinePlot", "[", 
  RowBox[{
   RowBox[{"Drop", "[", 
    RowBox[{
     RowBox[{"SortBy", "[", 
      RowBox[{"timetemp", ",", "First"}], "]"}], ",", 
     RowBox[{"{", "113", "}"}]}], "]"}], ",", 
   RowBox[{"PlotRange", "\[Rule]", 
    RowBox[{"{", 
     RowBox[{
      RowBox[{"{", 
       RowBox[{"0", ",", "200"}], "}"}], ",", 
      RowBox[{"{", 
       RowBox[{"15", ",", "160"}], "}"}]}], "}"}]}], ",", 
   RowBox[{"Frame", "\[Rule]", "True"}], ",", 
   RowBox[{"FrameLabel", "\[Rule]", 
    RowBox[{"{", 
     RowBox[{"\"\<time (min)\>\"", ",", "\"\<temperature (\.baC)\>\""}], 
     "}"}]}]}], "]"}]], "Input",
 CellChangeTimes->{{3.813497358125999*^9, 3.813497405958123*^9}, {
   3.8134974649917097`*^9, 3.813497537376296*^9}, {3.8152194571799498`*^9, 
   3.815219461763879*^9}, {3.815223541241601*^9, 3.815223542176586*^9}, {
   3.815990401811638*^9, 3.815990427667879*^9}, {3.8160025005853786`*^9, 
   3.8160025038646584`*^9}, {3.8160026379245367`*^9, 3.816002641634901*^9}, 
   3.81640556101558*^9, {3.816409424275544*^9, 3.816409447655766*^9}, {
   3.819435925612955*^9, 3.819435925765373*^9}, {3.820579335861882*^9, 
   3.820579335922717*^9}, {3.820580679945116*^9, 3.820580687655925*^9}, {
   3.820900917124486*^9, 3.820900940971525*^9}, {3.8217706799892807`*^9, 
   3.821770704283457*^9}, 3.821770764602437*^9, {3.8217708213588247`*^9, 
   3.8217708319327374`*^9}},
 CellLabel->"In[94]:=",ExpressionUUID->"c394b228-5739-4758-bce2-ba961415e17e"],

Cell[BoxData[
 GraphicsBox[{{}, {{}, {}, 
    {RGBColor[0.368417, 0.506779, 0.709798], PointSize[
      NCache[
       Rational[1, 120], 0.008333333333333333]], AbsoluteThickness[1.6], 
     LineBox[CompressedData["
1:eJw1lHk4lekbx5E1TVqoIUsJ2cpyyJrztR57iZ9kjOpBzEimkpHlkDZhRgo1
0qRSjWRpk8gxiki2kYqSCKXouGTLsZx5/C7zXNd7vX+89/Xez/29P9/vGhK6
NUBIQEAgmj5zb8X48qzBQ8MWCWGe3qnL/bCmaH9Q6pdOpv3xVKnifD8Y1H33
h8gXLjP52wVnw9cERgrcJYN9E8zn0SIZMc8IPHqunq/K5jOD+E5d0cME8Qfs
0sZFhaHL3dKefZOgVjuIdbZXDIYZSvkjtwkMfUsdFj2SBHM0WMG/gEDw7OuA
lkkpjHgt7lp9iUBFnZ38YGApLkn5eLYL+KE0WGIyW0wav8jXOmtkEvxyVD/y
h3EZDO9O9PXgEewvfHDKoG8lODppL2w+Ezh4eh1ZKCiH7mEWr/89AUdyL/vl
0CrsK1dd6dRJoF955NDlTgXca9Efd1fxQ1Dx9xqHeUpoUX42Y/IPQcXiLMbl
0dUYKd1XGzND7ztkbMsSUsbb126i3CcE2zYeX543qQzpJ0MS8rsI3n9Kv71o
eC28FtkLKWUT5Ce9CRLgq0Bk7VqmIdVj99wZV0VEXODAnWQCzR3lv1Z+UcPr
zD1ncnMJNtg5ZhdMrUNejt1i30GCLb+d3btsRB0dXPeZFqrf7UdyHuKCmvSd
L5lYR9AqEaS855smNI2fmx+5T6AWobu5dUgL3KUlfnmVBFNGVrLlM9pwOOjR
ueAuwbEBtxLFsfWQlnabOvOKoD7nQHCFkA7qNgszxZ4S5MlqF4bydJDibRCr
UU8QWPSQ8ylCFyt0C5M17hGY3q0N5/B18eFrwAt+PgH/ty12oVF62JG8rP86
5aEqsE1m9YQeKkRKq6PuEBSwuiOl2frI0hG+8bWV4MCanxyrJ/Xx+GJ784L/
eIlj4JFOjVJHLIFc+frgg9MMODb9Hs6iPLzLuGeqFmGAf0q7s7T6KT/hnIty
fAPIuvYwOXQfv9P2zyINsbtLOyvoAIG7ZqNF9Lgh1CfbvDlNBAaDC09FxWxE
TXFT1ewHAl716R3akxthtXrzH4/7CBYq1i8fizVCZvDClEvHCarbTzQVTRnB
e2vclRiq197teX7xvxpjSDLAMJXqHXbme2HPWWMUSSdLKDRQPUKyn4tGmoB/
xfqzFt3XmLpPyqMxE/AOJjo3OBB0iQeMFkeb4mVo2F9PrxNcfT/4OPCbKVzY
5yUMuglosbpPrBkU01y17tLvTuxbvSunzPDAxH9JZAjBEi8Tqrg5Ym1ju1dd
I1h5+ppH1ow5bH19P4ufI3gbvEHF5dAmKLcy/vxWRfDEyeikpYAFPCLdWEWU
/3ixEZuZKAvYXcnjfQwnmFtHwYQFEmu2Msy65/lnM3FfQTS2N4VgIlPSwZ3H
RIKsnl5jD8GcPYXMgGV//5T6c+u8vmzgtKaYpd2fBHriN+W9HwKSitwBvep5
/vjAuQpOAWOUYG78m5ssUaLUkd1D/clj//wwLMoSigvCnXzKCQbe0QqOJZoz
vMui/yJoqKdn2hI+3h2bNlDe5+x81dQKYuI9CcXUrzkaMoFKbCvE8TovKzcT
nFjR3jhRZoVgd4bjNdov+viPgvv5VjB6IZtSQvPB29/s3eZN1nizL0Z6J/2/
5c6+ZuUoa7z6Yf+t3sr5+TnWiB9NChNvJ5CeA3baGqcmy9Y5X53ng2mDgiHZ
s9xtBHM4NcTYgL22cc0emg91/SHb88pssKPp5MsTrgQtaYl3pPg2qDufsjiO
6nXvsOuqfnNb8JJdxnXpfc9Q+qojbRFGGMZKNvT+TUVa4Nji2v9qLJtuEIQ+
81ZYPm2L+vtfLsrQfNxJy08z7cC4sSanje6bunl9cIwdOmfbPmaJ+kFV9HC6
dZkdZFLX9Yp2UP+Ei9SWz9rhCCvB5TblZcKdGsychcqQK2qJWQRvcP27sEgW
ZDov2PDl/dBM23PLWeh8vpzlQfW6fWHo+pMpFohPX24V1Z9WvwbTHv7+ljYH
cwgSeTRQYuyxLKGr5CX1Z8jHqdzhUnt0N+blPmibz+NZe7S12Wduo/m4dd94
N8PcAXkz6TLKtwgoHRVLIx2QL/fOyIjyqlrh9TWp3AFbhHqmXlH+53Dyn3JA
6YJb2/vo/DOrLiV3Wjii3+SkWOfEf35yhPZjL+7fVC/OB6uWtFJHHE2bzb/x
keCOZ42w1KwjkravyFkm6Id066Q9H82cUBhfe86W5tW5rkpzt1gnZEwXqpA3
lJeGYzka5U5IV9zVu7RonvcpJ8iOnTHmGfth86r+u4ctnFH648Cwev4879HO
8BhzW6xylPIyFnpUv9QZlyp5/rsS53mfcUarfESTEs3DQRq3x8xcsJv7xp9B
CLppez7bBZfDvdWCaL5UXJTTefvQBZaq9zf60vnptBn3eC7QGDmmnUP1zJgm
T3UsXBEeMPr5Qi9BxCc1PfFoV1S5uwomVRCY6WTWrEh0hcD/jz/+BROyl90=

      "]], LineBox[CompressedData["
1:eJw8nHlcTN8fxgn52kLIni3ZQzT7jIcIoZJK0qa07/teM9M004TsyVIIWQsh
ewghhBCi7NlDCFF+t+5nfvefXr2qmfuc+z7P8/mcc6YhbkHWHlqtWrV62L5V
q+avPfVFBy9ftUCrlmspFi0VPrVstMAzz8GHLzwwhXj+P7ORQktg0xvbQ28n
wfhCckxOoiUqu5z2d2ngoGf+zOexZywxIFlydMJEDn5u6jR7QYMlvo6f9Z/1
Ax6+N96LfqdvhZOX20bUhfLg8b3wwH2xFa7trQl9so4Pl7G/L69xsUJt/8Oj
/SbwcWfo49+JiVYYemz2j+UOXJzvXvo2IMsK+W9GnCo/I8A019e3h56zwqUn
5wbEGfFwxO5K267VVni368+e1+94MJi3l/fnrxU6r1vnevo1F4NSPsw/oT8f
Rp7B4ux7fOiEV2K3eD6k0cduKjfx8d+BAQ5LXebDXOBzQSeUi9icphVWifMx
7swKH8taAT5kPrsgypqP6olGpkoTPph3f/y7aD4MI99fe1HDR/Pb11TNR9mz
+UlezlxcPVszrfzvfMSlzT3ja8NH8Y+Rjiv1rfFhY/kijzAeDr/qPSdRbI0b
HSJNBmjzMan5crHGCblBkJcRHztH9fIalGiNBevt+vv94qDXYGZEs6wxemkg
91p/IbrZ849eLbJGsmHEJLU/H8zT2XG8yhpv/nzYuJ7PQ0Oi75nwf9Y4bxm3
++5tHvwi5n5x1V+A7uEGF/oE8VHlZ2QwT7wA2p6NircxfNhsSfjV2WUBVKZv
znjr8VCyhnkiCQuQt6g7b4gHD1z1VNfXWxZg/Ri//oqufJx44DhrU9ECnMtf
bb9gLR87jnvkpVctQKzu2N7f1/MxXFu23vTfAnSaZSssruYh46/btfH6Noju
u2r/zekCtP82vbG/2AbDFdUVfmv40Bqj0nvkbANjgcHJ7UIuvvaNbHc1wQb2
FslLyn/y4dYseIsNcp/H9h8xmAenWZusQ4psYPhn3GP5BB7mNt9glQ06TNu0
ZPcXAcyCrjsM/GeDvLYjZgs28NB8ex30beG+u9euVQN4YJ5G8Q+RLXh2C5/3
7cnD/n3M5WyLR8vNfn6dL8CA7curMxJscbTqU7crH7lYsSFQN3mLLZpkkTnH
P3OhunVoDIpscd+0r5b1Mg4aGHrHVtkireuWePMwAb41895ki+NfjvBu9eLh
xceLXg8H2uHLFNOUlW2Y8X65a/MlkR3uvdDpLd3Kh2X/t0dlznaIf+so3VbH
Y3lPsINRxOSkJyU8nJ7dWWvMVjtsOSA3+rmPj7GoNeldZAeT7nu3xb7kI4tz
26dNlR0qOu/srL7H8OI1SHKxyQ73D12KbLxGvA9ciHZGK40HNnGQxOCxVrQQ
70bk71tXyGd5d16I1H6VlqXd+SzvCQuR869HbQ6feM9eCIw8EpTuIMC9c8wN
nl2IvOiTyanDeZhRyCh+shB6b4d0/T6Ph+bbW9O0EJw+Ec9s1MT7QHuc+Gan
G92Nh2HM9PYV2WNkkHlgdTof+j1EmSOc7fG1xuu3/wwBujQDkWCPTnEjby8q
4iHdinmi2faYVuu0YcZzE8gtmAE7a48G/q4R+VZchIg7PtjxxB5BKzvl+Szk
srw32eNv75IMm4FclveBizCsg+86O2Z8H+wIFnecsgiH11QWV7wj3p0WIXLL
7fCPhZNZ3uMXYe84oztgnm+L32UvguRlvzkPO/FY3s8uQheBcNHvQzzW/54s
gij3g+GARVx0rVE3cJsW4WPYl7kbw3mQPmFuYKADjoU9zlyTwYV02Lo7jyUO
uNXdwnGhhMfy7uSAsg0RyZw+XJb3eAcs6r2mQ8JpLst7tgNKzhtbrO7DQZkk
Xul01gFpb6+sOGPDxdlxjOInDqjesEO/1VPivckBVeuDnK9ziPcBiyG7GfHu
109m/Jm3L5AsxpMPCyVr5vKhm3y+dLvTYrS6lelYYsmFIoYBIn4xppZ/q1/9
mIt2zYaWvRhHRnV+Vp3BQWTR1n7jzy7G4GFjImN3cPG5lrmqF0NyY2yf96u4
aLbnx42L8eyp5YxvxoyfPy6wuzLAEXGGisqcDRzc6PEjSCFxRNaxA63jfPiQ
MI8v2MkR/ZoOvDnYjo+DrU4+cIx3xOBle3+9SeXCcCLj0NmOqP1TVTDUmYPM
Ee+f/nfWEXe5Q6til3OxtjlAqh0xQA7F3dt8tLXTGVfQ6Iguo6rO1PzloRmH
7AFOGLuuak4Aw1NLPkmc8Mv7wr87JRx4r/4UP8XJCdGN5zZFP+PhUfMEj3eC
x48Hh2ereCzvWU64uLSxlyCPeD/jhI3tasZc0uOjiLH7ddVOSDDiZs4awcX4
KgNtWaMTbhw/tVM0lodtd7UFAQOcIb+RGLbIlovNzNuPljiDN2bUKMMHXJZ3
J2eI23Myb1/kgfntbXcTnTHu4EvOjt08RE+wvHcuyxmS/wZikzcXzdM7/4wz
tl3oqne3H+OPCxnCqp2R754wIDyNi7vzGIIanfHc7Yzaf5AA05uvAS4oGXa7
9pcHl+Vd7IJV3ls4u7K5LO+OLji5edj7txk8yncX3PIK7XOVyd8W3rNc8GN8
WrXuXE3eu2BA3q9sj72MP1ZnHBNUu8Bmr6FpyGoOmhj7M2x0weRjakVnB+JR
xxU3zxqOK9vBwzEZM4H1XXG3YlWu0z8emNE3cTZyxfub+79cvsdl/WeKK34d
KZ6+YhKT5828Wrjig/aHLp/H8Njxc3bF7Zd/iu5s4+EJg1fbIFeMmD5/7N1u
dH+JrjhgJuwzI5mH5nLgywpX7B2u/r7lLQdzLjNPONsVhZseiEcG8NCM/4x8
V3yKSvAc0Dw/m+frOVd4VTTulz/g4NcCxrDLXHHj3GjziJEcND+O7tWusDe4
ZTjbVACjZsOpZe5ffuv9dlsePJuvJlcYbzO3736DGT/GXs26LsGwOcYnnz/i
otn+zugvQcCevxN9I7joyUwHY6MlSHvwOmHycw6bx1OW4O+ZDimiIg6bPxZL
0GToWPX+h8avlkA+deWomczzuZjPTJjAJShqGH9l7zUT/N37tXxe4hL4rt7f
viSCye9pfc+OW8m8vvOQMJcb5JfZS/D4myXqM/nYxwxP3/wlCBqxJE43hIfc
5hsoWgL74ztGVN/n4qklcwdlSzBkx1ePW8zzZ9z88KuqJQj2iH8cMYfD5lnt
EhRHDfvvmojD8tC0BHXCPde2LDfByg76N3p0dUObG8JxvRq5aC4Plum7Ibjz
YeM9b3mYwthZayM3SGoa/O/XcCFqnuASN5z8K339p4yL8LV92tpZuCF/H/fz
9StcHB7DJIyLG7p35kbZ/ODifbNBBLrhyCBHvwWlfAxtvhLdIM+KzD370gTO
p5gAXemGoy53IvaN5YK5O8PobDdc7lv6cTDD+20mzmvz3BDr1CNjxR4ebt5g
riI3XNuQ1vXtAhPW/8rccGt174I95VRfPHXDjbTGju/PU57WuiGzUvhmxkY+
+a8bwi6urDvxmsfWAzruOFm3wySIx8e45nJX3x2ZbfIDHKRUD49zx/cBqsDC
aRzW/yXuMD9Znr3uCweVzX5k4Y4/Ozr+EP6i/HJxx7NMw2+DsrjotnXJQmmg
O+65XZu8s5SL5rioT3BHQJuJ5Q8MuUhjpvftdHesN/Pd9usQF8UipqDPdkcH
o2e2aXwu/jQDkucOrbByl/HVJvjZzHsR8/q7nFyxhIdmuT3K3DHhZs1meSUP
AW/+7P1a7Y6pnQcZLt3Kw67mAqfWHVWBbjXbughQXcVcje5o1XBo6C2mfmzh
XWcp8n64DYjT4rG86y9Fq3jjDzNjubBqBnw88719vfHn9jykNl+SpWgotDi/
bRwXzXbUNG8pbqV6bIgewqV6cSlKbUb1+KZtAqEh45CBS8Hpdq91zT0ewob4
mF9OWArj2qIi7wIuDp5cNXlX+lKUXXublqwwAVNtWfTPXoodR1cXJFzisPVN
/lIUTlxU63GQB/3mgCpaCod+DXe6reay9f3Npfj0YZDPqaOavFmK9cfW37XR
5aBT8wOpZV6/n6fVTub+WuqTxqV4pT/p2tB+PLb+1/HAl+Puo7WLeWi2d219
D8xc/L3ozF8TxDUblpEHbMpswyaf4KJu2fBz9hIPXA35vmHAXy582zAV3jwP
SFQ/+xdyNPWqB+YWBTheXU68B3rg+sMfrwo9uXC/Nj7jb6IH+DXXB4dNYcYf
u7uEp3tgneOfaNFlHqxP6Kd8yPKAdVvXeUUdKW/yPZDSTV5UyeRVi54iD0w4
8n1PxlnSc9MDu4rHafuYctFcbmZVe6Dc49KV9185aLbbnrUeyEwoHx990YSt
B5o8oH2gdYoinsP6oY4nTLUX/kn0JT0DPfHF19Iz+gCP7c+MPBG6Msz0A8N7
S78g8YSyoH2U5SsOW7/O88SHk3bntr/hUb3siTVz5gzrOVXA+mGAJ7rKixZu
VZpQfnpic94s6dM6LhKbC9B0T6zy1f3vV70Jmh9HcZYnKvbtO9NKymH15Hti
/bJ/IdvbcFk9RZ7YWvTIUy3ignkadctueuL9tKPrS5l6vUVPNXM/a0epk/rz
WN4/MT8/1nbiMMavW/Q0eUJ39lTHmFOkR8cLO6aX9XBj+mG2HvfCq8c6rdpY
Uf1v5IU9o4fPiulL/i72gumfjwEjmPnZwoeFF8Z+j//aehmf5cPZCw6Xs/r+
W81jxzPAC7/CxkTv20R8JHqhoHsnO3Ekj+Uj3QvL75T/axjGw6aNzJXlBQ/l
kF2F+sRHvhfMPT+ueMDU4y18nPVC2koPw8wEDst7mRfq29Z69Hbms3xUeyFy
yZvLWTd4LB+fvPC8Tq/WYC31u01eOPCsdd+IZxyWdx1vTGtb96CXJY/Vo+8N
66JBh34welv0GHnD1OCNlVcw6RF7w3HlX7vB3UiPhTcGjRjim+vPZfU4e2PZ
mTm6nKGkJ8Ab+VetZ71byWX1JHrjg5/hRGeGnxY9K7yxZfm8ftPzOCwf2d5o
V9exQDeL+Mj3hsy3wwaz88T7WW/0OlPzqJ7pD1r4KPPG4sau6xoLiY9qbzzv
+Lnb3wF8lo9P3hjTrUR4bxKX8t8bxQkn3W8ZcFk+uvigMEsruyFUsx7hgz15
5kvuGFJ/bOSDcctn1oRlER9iH1QGP5S370t8WPjghqSgonw1n/LfB8YhxR84
ZTy2fg7wgXixKCS6NY/Vk+gDR6UOZ1YWn+V9hQ9ObXw8a/Qu4j3bB/tKbh+3
2cNn9eT7oPco7sJIJx6r56wPrhnHj4j1ID7KfHCBs+S2KoZ4r/LBlJyn4/Ri
SU+tDzKnaP32LSQ9TT643vEjv5+Sy+rp4os55wzmphzi0HqILxqL8k3bM7/P
b+bDyBdf2nMs2jF+0aJH7IvNxW72l0yIDwtf9G68P5cfxYNPMx9Ovjg9vdWd
T/Yclo9AXzi+6J127RTxnuiLD1pmMyb+4aAZj40rfLGltm+7m/GkJ9sXFcsm
nbO4T3zk+eK/2xONzpVw0Wyfbmd9UZDvPOrAbOK9zBcPa/ZFjWLq7RY+qpj3
P3R93Mof5O+1vrhq+42nK+ewepp80SPh9N74j9T/dvGD/kzLPplDaf7q+2HE
b72whnouq2ecH/rfcJs5bgIfzU9jptgPu/02HnTIIj0Wfpi+/b3aYQuP1ePk
hw/HR8XmveKyfAT6wXqXVshAHw6t3/jBv4jzl2vJYfWs8IOpauINnZ58lo9s
P3A6jh9v4sdj+cjzg8Ngn5wLocR7kR/S1t3Wg5D4KPPD2nnB+/szftnCR5Uf
UlxDcyeMp3q31g9htYGZ25g8ZfPfD2cny66f7sqFbfPVxR91bVZVDlqkWQ/y
x0mH06uHC8nfx/ljTD+XHvPekB6JP3LERYKvntSvzPOH/LxdXNvFAuoX/dHv
7Iy3u9fR/A30x6WLf70NgkhPgj945xWvD7cSsHyk+6Pt/Yoe+d7kH9n++Bre
a3GvveTvef4QxKg3huuRniJ/7Cgs6vzVgPTc9MdH5ZT4709JT5U/Bq1eY2bN
5AOb//64sbrJ/9BB8sNGfySvUqTODuRS/gdgpFkHTtJZAcuHfgCS84ZbJlgR
H+MCcKzbvpnXrnMo/wPwpteZbT+XClg+5gWgZ1zWMJ3dXJYPpwB8uh+t7jxA
k/8B2D0ncLX7Ci7LR0IAbunYmAss+JT/AbB2jNgSVU28ZwVgVun0ARNrife8
AJx9mxDw6TDpKQrAr16G496vJD03AzA4oO9EQ6be+N2y3hWAj9J+Hdu957N6
agNw8anRGHdH0tMYgO7ve57UuaPJ/0CUzjOfLORQfTgwEGuPrrN6f4zDjue4
QOi55JpHriHeJYH4Et9r+ZRDfFbPvEC0Hddr26Q+mvwPhGr/tRyOA+VlQCAq
7q7u9eIdrSckBKJH8X+nFl8nP0wPxO30IxOPrSc+sgJhtEW2+80opp5tbtDz
ArHXKdrr9ghN/gfCyqZVt8zVmvwPxNz+P8a8G6zJ/0AMDu9khqOa/A9EK5FJ
kJkvn9XTGAjHBVW9G6q4lP9B+JfxeEfdP03+B0Fn1/TtSzvz0BIH44KQs6xA
T62vyf8gCOaedJ0uJd7nBWFD3XT7ch7NX+cg8PSdfgRPJT0BQdg+N82930Mu
qychCL0vBo6VWAop/4Mgd+b6nX5OfGQFofTmrS8//hEf+UEwdH8autmZ6sOz
QRhQ5H7B6Cuf5eNmECaKR292EWryPwgdDhpv+/KA/PBTEPY/uyy6/ojH8tEY
hLPVK2bJ9tP6ZPtgvBx+y7CO6cftmwHXCYbL5zPWGXziqXcwciG3/evKp/WB
YEx+peVxNpqP4OZ+1TAYMXZ2L54w99+9+RofjDaLZwte2wjYfo0TjD8hMT37
1vCpfwjGwoIFPlpz+RjVvP5lFoxb7Uy+jBnGx+vmBtYiGJHJ1+5qHafxXxiM
6Tne7Rp0+ZjKDEelczBWfh3fYCHjo5F5fBmewUyeH7Pq/4j6r6BgREf3CB1X
ImD1RAYj1ua7MCmB1gMTg9HT4NlAByMBWw8rg/E6qs+wtTF88qNgFOVYHlzM
+HlzO917QzDsgk2Oj2b6rfYt9UkwGh1MXG785uNi8wPODYbl7jblQn0+W9/n
M+Ph21Nv3DSqnwuDsWDz2BHWTD6da7mhYJSOuS8s7Chg662SYKj/NuyxXy+g
eiYY27+fuT86mvQ8CEZS7Yluzof51N8EI/90r49bP/PR/HhlNcEQD730/ZAD
n9VTG4xe+o82nhMKWT31wfA22nShyJPP6vkXjDNvrb4F3hKwerRDcDTJ2/Cq
rYDVoxOCBb/mO/zH8NDCR+8QzK7SG7VIwWfHUz8E6WPT43xriU/DEEiOx3ie
mSBg+TAKweZKGzsRUw+0rGdwmO/3XoiL7shn+ZjCvF9vrZsKaz7Lh1kI3r3R
vd54R0j1VAj6NTYOXBxD66N2IZAXOSguB/DRbF+HnUMw+N6FMG/G31v48ApB
3yuqSxv/clg+AkNweFGrfTt7C1g+IkMQfb/9QqO+AlZPUggiszYnJzD51KJH
GYLqaWfHWfwjPtJDMOYO95FZJK2HZYRggqlhrmIT6ckOwUah1mvFdAGrZzfz
fg0Y0O8T6ckPwbwNXc5VnRSwvBeG4G+vvlk5zPi06CkKQbsDMzpseSdg9ZSE
4EQH21ZbXtJ6ZFkIOI7LOc4eXFZPRQjGDVKXv59EvFeH4NFQYenS38THmxB0
e3nX2s9YwPJRG8L44jkX69fkx/Uh4Ikzx/xieGT7vxAcKFb8rp1I+asdisuv
TVf9ExLvXUPh6rLXKFGLz9bjeqE4sbfHb5EN1VP6objVJiJatIP6WcNQOG6V
/Evsz6d+MRSTv08fuvk51XOcUGwY/3jDQhHxLglFpKFtOr5QvWsWCrPPh/Ze
seayeixD0dWsf1y7Surn7UJR1G7YIK+1VH84h+LLkWc6tr5CVo9nKAyyJke8
WEPzNzAUqc//cTKnCNg8iAxFhz9X31ZHkp7EUHwb2+Xy6EjSowyFqsPQkRym
f2nhY2UoPtW0D7/3muZvRij6TV39IYinqU9DsfRzhxXzmPquhY/cUOw0anSd
UsZn+cgPxaq8DtP6yaieLAzFh3u9fLnriI8i5vVTbd0XvOCyfJSEQth77eFo
Zvxa+CgLha6OupuLKfFeEYrebx+57eVyWT6qQ/H2ZOSLXRuIj5pQ9LX4XhU3
TcjyURuKrNhw262J5O8/Q2GSaeaoc4x4bwrFlvlv//MRE+/aYZBM8Z4XNJ94
1wlDhvxNgs1g4l0vDOsr8zzbDRbS+lgY+LN/5V1+SnoMwzAi3tndKZPWh4zC
MCHqSELNRpq/nDDEn36cFz2By+qRhOFPj+1G9q7Eu1kYpPrCFDdPHqvHIgyP
L/cc0/Y4l9VjF4bhfieV+3bz0Rx/853DoFoYvNKyF/HuGQbbkf1f55+kfiww
DDHDTMM8u5C/R4bB6/LWhi+XNf13GMwcTl2Z/I3qBWUY9H9lNl4PpPWW9DCm
3pz9bu0T6ocywhD9ufO537sELO/ZYRj3Bfg8mvjIDcNHR70JQ1Zp+vUwGBQ1
7NA15rO8F4YhuzxwVro7rc8UhWFiknGK+SlaTyoJw7D9WnljzvConw+Dz11l
lLGugNVTEYaK01cTJ0+h+VsdBtN+3K8OrWn+1oRB5+LToOJdmno/DKX7JH1F
asrL+jDM77Y7oucI8o8m5vldCIqcyNR7LfWKdjgkIZ3T6yJIj044knd3smuj
8Xe9cHzuOvXQtUriXT8cMlHVyyQtWq82DMfBGwctq+bS+qlRODqkzB/tuYjW
aznhmFqZWVQ4WJP/4Vh5rtP4zkbkh2bheLlxZO8hDG8tfFiEY8e3rRE3fhDv
duH4eKZ36OBUTf6HY+fhvysf/iF/9wyHh83yEmd94iMwHObGvuM/DKW8igxH
nI/B11vMeLD5H47TGafnWtwn3pXhePx+yeSsZJq/6eHoNnImL22tgNWTEQ63
z2F/hk0Usnqyw1Hr0c/I4wbN39xw2H7L+zGtD5/dz8kPR3jMrWezumryPxyl
GxOfFe2l8SwKxwaH2b32d9PkfzjOzja47qog3svCUadbZ/uD6S9a9FSE48pq
/UkOnkLK/3DMiqo8kDCa/L0mHPfzryYVPaH1wdpwPFg56Mi418R7fTheX0pP
XnaK/E87As5ZM1LmvNb0PxH4a9l1fQcLql/1IpCnmPKlZw7dv34E/h1uv9Tb
T5P3ETg15fv5ET9pvcgoAkd1Ip0yvPks35wIbH9Vv/OBJa0PSCLQ6YNAJutA
9YtZBAbd+jpl7nPyc4sIFK//3NUpne7fLgJzbJ/tq9ynWU+NwKyY4YVXI4Qs
354RcFx155nJBQHlPfP+AVfv4x7xHRmBd+Fas1tfoP4zMQK55ysutu5F+aSM
gPmNCf23DCUe0iPwKtXWZkaYgO0HMiLgO29qVMIaAeV9BHZZpc45OJj4zo3A
3KK9w76ZaPI+AoPtvjDcaPI+AlvEyx3b7iceipj7/+td/v0l8V0SAVlOe/9d
TL3L5n0E/B7HdD2eQf5Xweh7rOrer0iT9xHo87jwuNY6MctDTQTC7jd9T5tP
fNcy7/f7V/rnD6SnPgKvi59ftavhouVxNEUgcl3i2o5tiG/tSPQomViffpr4
1olEkVOXPnVWNF/1IjFh+zWbyhjyc/1IfG00KlT0Jj2GkRjwZqO0z3hN3keC
+yAkqoMt8cGJhPnpNjclTL3YPL1HSpjvm2YH+Lyg9QuzSLxpM8Aq+CXlo0Uk
GmbIcw61Jz+3i0Ri7oIpaT85lPeR6H5nW+9LQXxWj2ck9uX2//zyPPlfYCS0
1C7Dz+WS/0VG4pXwvX/xZU3eR6LOtv0e3zxa/1RGIs7Cw0xQpek/I9H7ZNCp
4XIB5X0ktof16Hn3upDyPhLrV99PSB3OZ/nIjYTb7WU9F68jPfmRCKl90vbA
P03eRyLT/9/CgSeJ96JIxC65debZI/LzkkisrY3aG7ZHs34Vif8mum26V0T1
ekUkjnBSLt2/QnqqI7FrlftjwynUf9dEIudoaXn2H+KjNhK7H0vm5Iwi/6uP
hM/zpwWHGjV5H4mAtvK7v04JKO+jsPGzo+X7auJDJwpd3li5KIuID70oPJm4
X3jakvjQj0LJ8H2/85bw2f0ZwyiUenmkf31Hfm4UhXPxASu6gfazOVE4lTj+
Xr0l1beSKIzaZGd5hUu8mzGvtyK/UMkXsHxYRKHHxiuyv79Jj10UHCpt0TCH
/M85CpLkkXYplcS7ZxT8Vxs27R5CvAdGYd2GO1ljX3BYPZFRuB8+mT91FtUv
iVHIXfW+cKQ96VFG4WjXi2nSa6QnPQplxQ+d9LJp/mZE4euQeevbM/Vdi57s
KGxeVNThkkBIeR+Fv14p/SMPaPI+CqO7aRcXFghZPgqjEDraobP2aE3eR2HO
9PnndZl6uEVPSRSy4mwC9g4W0PpdFEx+11u/fKzJ+ygET13G/T5L089HISo3
I/RNBflhTRQm//j24XMA1S+1Ubj1d/3gKkPioz4K/X7tcu/VQ0Dr/VE4b6sV
deiRkPI+Gltfzpo5Lovmr040Rvdqq92g4FDeRyPNXtV2V6ZmPTAadvtVo0bm
Un9qGI3+Pabw/cQC2h9gfv/3r0u3mH6xRQ8nGvN1819f3U31mCQaXYb5DPNn
nmeLHrNoSNf1ufZnipDyPhrZvON71aOpXreLxtFN9oN69KH1EWfm9eQ1fhMi
NHkfDb69ZeWwHpq8j0YHg+9GCxgeWuItMhqKqW1W+bQh3hOjcerp1Phj/4Qs
H8poOE7re+NqgSbvmfGYfyFLakj+nhGNz0WT750bT3xkRyOvYkBAYgD5YW40
SnOctjaf/2PzPhqeq9RGsWfI3wuj0d3whN0YD+K9KBr1yQl9qpzJD0uiEc41
DfQJIz1l0Xgb8XvvEG0h5X00hD39lzos4aFleb46Gs9i1ZPKepGemmgYnzxo
OpmpT1r01EZjzb35FTOXkB/WR6NdziPZDicaz6ZoVI23H6Iq5bF6tGMwM+HE
0bKRxLtODDYbm0xf/o7H6tGLwdR2f4vXMfO95dipfgx+WG9u3ZXxLzb/Y+A9
9aL24jryQyPmeyOfsA7zNfkfA4v1H+qczckPJTGwq/Ub9/YhrVebxWC7S8fj
Y7OJd4sYvB+pPf/7PuLdLgY5V5Rai6+SHucYfL27/9qhaOLdMwanzi/Vcasn
3gOZv6/85tjBRMzyHhmD77c2l0fsp3omMQZ3pNGvluURH0pG36M5q2+c0+y/
xmDdDa3DtfGkJyMGa++0Wl4YJ6L8j0HaiiHdTZKpXs+NwZdBYwcf/aLZn4lB
W+3OhpIq8sPCGJh16ry3vL8m/2OgG/3B9fkkITueJTHY1y932szb5O9lMeiy
3zn42RFaL66Igb3Z9EFlgcRHdQwiaqt7daniUv7H4FClvuSamZDWd2PwUici
6VSwJv9j8FhP19NjOPHRFIPb93uvz7ISYHnzgmm7WNwoHLVV8pZ414lF6Rlo
GzH9QAsferE4empb+Q4QH/qxWOUzaH630Zr8j0XlwNrUdYYCVo9RLNpVHVzd
c6CA5Z0Tiz1PQ1vNySN/l8RiheMTg3zGv1r0mMXi9eTJg+6akb9bxGJd+oy+
5zYR73ax6H7g8AHXZ1xWj3Msjj+LWLpbTHo8Y5GcfF6YtJDP6gmIhUxfvrnt
W02/H4uEquly1woB7TfFovrXONuezzX5H4vh0Vulsg1CVk96LNYbRjTuuUd6
MmJxoq5oNX8E8Z4di7mOTooD8eTvubHouVq0Ptqfz563yYtF0rbp0v+6iSn/
Y/F47g356RFCWq+Oxe2M2RvyC6leL4lFuUNGMeYLKf9jUag+Ob++jvYP78ci
eKjN+6EPSU91LBYO6+jXYRXpqYlFlPLQ4guPSE9tLHb1W/St21Xy9/pYRF58
lOKpT3w0xWK+rSq4x0yqz7TjMOFckMpoNtW7OnHYFida+nGciF1f7hWHysHT
DCf9J6T9sDiMfhL93uYI6TGMw+OuKzzHnCE+jOKQuL/heVUrGk9OHM798bEt
/Ed6xHHg5v/78j2A+DCLw4kP/DX/zmryPw65ggODeisE7HjaxmGk3unlwvvk
h85xEB/Zcu+/GXyWD0/m/rfxBE4PhZT/cUhvb7WvKU1E+R8Hp7vOF1o5Eh8J
cSj06ar1J1uT/8z797AJPXpIk/9xEK7eee/EJE3+x2GNDX98gB3VM9lx8A49
H/PNk/wwlxkvU4OjH3VJT34c7IvW6zZMIz2FcbAQVq8f0E/I6jkbhycLHP/4
GhDvJXFYfPrKrUmmQlZPWRx+bH/ScfVXWv+siIN8weBHw7cSH9VxeHj1/MJp
HYXseL5m9Laa4yLvpMn/OEy+7BMne0Lztz4O2o1jarwWirCzefm4MQ79LPZM
+ivW9PvxmOVkPrYpgfa7dOLRtuZiaN5R4l0vHtMHT72q9YV414/HO//ksfqm
ApaP4fE4WtAxYN8gTf7HY83fD62n+Iop/+PhH/r5UMUh2h8Tx6PgUeHRnj/J
383icXXum56e+XQ+ZF48tsnrDj8+QP2dXTyEI7wXRV4mf3eOx231oEPTlbQ/
5REP3TSPJyMnEe+B8ah5OmLR81e03xUZjxk7Vjrt/Er+nhiPU3Yd425cIz3K
eFw50mrqOSshnT+IR7tJLw8ectL0+/F4eSvVJ7qPiNWTHQ8dhyr58gAhq2dX
PHx+Hd573px4z49HVpvglU6dyD8KmfFqXO4wxpT4KIrHhpQqL4kX8VESj0sj
+gQfuE983IzHlpC+kz33UT1TEY/gxx1ftu0soPyPh75pD7GqvRATmgW8jkfK
0fbTLreleqY2HofKbIaNyCHef8TDQbezzUqhiNXTFI8xE37OtzYlPrQT8HtH
XvGhdQKWjy4JWOGiej3VinjXS4Dq8YvzuoYiyv8EDO1ycte1pdQPGSagctHB
USn9SY9RAu5vb2Vy7gHNX5MExKaoPk4fT/4hSYDofvebK4I1+Z+AxoQSjjJY
s3+aAPnfxzaluVQf2iVglnCjv8Ve4sMpAfFPkkoGD9P0/wlwfvZpw4sj5IeB
zP2+FddP9Cc+IhJwu6BYoZOsyf8ELA480il3HPmhMgEpXS95O17QnL9IwJNy
49rbSzT5z4yPw+qP2xaRH2YlIO16o8n5waQnNwE9Z3rGZ3cnP8xPwPYtsUNC
BxEfx5ifj51hks0nPUUJsH95fnpqHM3fywk4qRNudmkL8VGWgKiKLtOjxUJ2
PCuY+5lqub4NwzN7niMBxns+dzx+hOZvTQJGfJ3Vr4urJv8T0BQ3fvy5fSJW
z48E7NnhIPIYrMn/BFg+V6Q7vCbe2yXCPOutc44zrefqJGLw53G3pig0+Z+I
1PBMs7aBQpaPgYl427rLqQXXRZT/ifAUP/4zMYz80CgR49NGBmgx9fuZ08xl
koiSwXrRYmvSI0lEXdu4qdvvEu8zEhF7Pt3cry35u0UiHtS4c9VV5O92ibCd
IP1bd4nP8u6UiJ/C1E1RWsS7ZyLWvnkz4dJ+qmcCEvH0xZHLNUGkJzIRZQLf
MUO8qN5NTIR7VYiOsYJ4T0nE3rDOa4fwyD/SE7Fgzex1gUy/w+Z/IgYmjWkd
sE7I6slKxMiHvh0/Hqa8zE1EiGfdhLzR5Id5ieDdGt01a7Im/xNxbeGTVWHT
NfmfiF030j6eWEPz93IiHgcNWWv+Q5P/iUi02rbwcJCI8j8RprMnzJzL5AF7
niUR1fpGhtyRIsr/RDjY5x8/r0t8fGJ+nmx3ryRYk/+J6D7k5uHLmvMMTYk4
NPJwQn25kOWjXRL+TfYZ739Jk/9JiNrU37bcmPjolYQr/soPH5j6k90PT8Jf
U+PH6kRN/idhaoPg7ewq4n1cEoqeiddjHfk7Jwn7ls+8f3M2zV9xEnopDnXf
2Y30zEjC0AH952SN0eR/Ep6Fv5qTbUF82CZBv/yzYJAb9cvOSfg5/eXpQxXk
h55JKMg9ay5eT/M3IAkRiyb8MP1K60ORSai8OOBbPJOfbP4n4YXjyglr9gnQ
Ml1TkmDbo6f9/jEiyn/m/uevaXhygPhYnwT+EPjG9SF/z05CUMqNOd+45O+5
SZh8Nyz2Rz6f5SMvCYOHPY973o54L0yCbqqzf3gB+eHZJLh4y2Z9ZPqF5um+
7XISTswPy7UoIj1lSXjUtL943lARy8f9JJiveOH9OZt4r06CqufozwbHiffX
SVhzKS/+3w3S8ykJ33+NPGYjo3qmPgk6W88mLFtB87cxCX0dJHmPmX6jZf+5
jRRvRQVxXSNEtP8vRd2XkFcNu2g9uqMUvb3aiKy1RbQfKIXJpXVPPt6k/Xpd
KWxqzYtVTH3Zsn+sJ8WpvJIVCT1F7P5dfylq9raJPTFIRPsFUvT8rvyzrUDI
7tcOk8IzI3X5gd5C2j+Uosdev8fT02l9f7QUZ/MnG15l8oM9TyCF+6dXfS9r
0X6OsRS3jxbFzQvWnC+Q4v6hww8GbRWzeoRSSE7f/bKTI6L9Rimk1wf1EO0g
PaZSFB9Tno89LqTzB1LM/e/S+VeNpMdcCkv7eStCDlJ9ZinFqIPBuuMGClk9
1lI0XMwY+2qFiNYrpYjdcGrEx6+kx0GKdxVDpl9/IqT9CinsFvXfbzOa6gl3
ZjzdarYJ3xGfnsx4cDMP+T8gPb7M7/M2+hy/TueRg6Q4ODtL5vldiD7NAkKl
yJReCB+2T8g+7yjm9V6Mz7jegfwjVooVWm4Fy94Qz4lSlJ5Tj16oID3JUmb+
/+27vB3Nd6UUJ4c+nXL/B/lTmhRPJz+xG7FfzPK+Uopy85QFfZqErN+skWK4
7tX/sorJDzZIcetMbKGyB+nZxPz9u/Dlc+QC9rxothQ369YOEMyg/nuHFNeL
zavuG4hYPblSOKzOTSq9JUR983zeJ4XsR/zo2+coL/OlGBl+/sGfp8RzgRR6
TyXitUdELB/HpbBy9WwwKSQ+TknhW+B8YMNMAaunSIr8ZZZHtY8JWT4uSrHs
ftLBHXc1+y9SpOlZl/Lr6HzEdSm6rd19wucVj+WjTIqplq+73+khYvkol2Jc
X61NaxZK6HwGc//y6ZX1/4lZPiqlyJ150WuHmviolsL03artxw2IjxdSyH+e
W3LwHfFRI4Vj7I+jWQak54MUew6Ib83KIT21zP3kqPcmXaD9pzoptAO2TWq4
SfP3pxSPZ5cvHlQpZvU0SHFgw17P09l0/qVJChdO+nVnpn5o0aMlg9v48+EF
U8V0/kOGOQ7DS6bVCFg9nWQ431/RZasOzV8dGZQpO0e1tiY9ujJ8Cx9j5/yN
1jN6y9BOoN1DupnyqJ8MU83W+3S5S3wMkqH9n4fXJ5WTfw2VofZJwNdJELJ8
GMpw9/s90cwdApaPMTIIEzdKvq8Rs/5pJMPK5T5vRy0VsH5vLMNJVcXWgyOJ
Dw7zeod6vnTlEB8CGdaKJhQ9KyR/nSJDff7Demvm+bTwPk2G4ikicZul5Ldm
zP0uXp2w+SbVM3NkCD+wSfD7t4jVYyHDUM+7cwyuili/t5ahz+kZTww+kR47
5veDH238r52Y1eMgQ+PLPSOePeTT50FkOKE1qKk2lvhwk6HVqz6rbq6les1T
Bo8vST/bDKH9ZV8ZumRnDH+eT3oCZYh3HxhgsoHOm4TJwNuZcaZDtYj2t2Uw
6bFrw8nb5B+xzP1M7LSlrx/xniTDg04rfXrrCVk+5DIcGK0uvNJBSOdfZFif
ukOx5ZaI3Y9Nk8F/6+kLd7OEtB8uQ1lNn38G24WsnrUyDOnRe96iz3TeJ0OG
/HLH778fEB+bmPt7NXHLtmLNfrkM0c6Tn24/Tft1OTKMtfrT22qMmNbTZZCu
Dw5aPJnOc+yT4Vf0lBlO50lPvgzmPS0vWDQSH0dkWFc0qtWE8zR/C2U4urhj
gOc6MavnlAzX+KvuDekgpvM2DK/TdtUeCqd+uFgG5xUegsqPVI+UyJD7Y5fl
w+d0vr5UBoP7CWEbLtJ+a5kM+ttjDQrExPtdGUTbVkum7yQ+KmQI/ShQBOUS
H5UylFbGDMsxE7F8VDO//6jD6U5ziPcXMtxe/93UsUjI6nkjQ1PImkXdGf9u
4f09c/8L908rMqJ6rVYGP26bg7GlxHudDAGdbVoNTCF/r5chqGL3wdm6IlZP
gwydHjZtab+A+pcmhgfTOxeeBRLvWnK8PBWYqzuJ6pn2cnBn9u4x/znN345y
mIlN90WVkB4dOfzdQsaWZZO/68qx78qhW87m5O96csiKRVL7ISK2Huknx+tV
Z4syNLzry5Hitvni11TiY6gcw1K/Dj66WET5L0d3i9Ju0efJD0fLcWzRcWvj
rqTHSI5LgSc2neOLKf/lkA+uH7xxBPkhRw5e0KibWSLyQ6Ec002sdL9NlVD+
yyEMkdd7rSDep8nR1vKVzukHQjp/IEe+Z9MBXgPtF5rL8X1Ku91r0mn/ykKO
iFV/ohbt1+S/HPHjL3Ey9oop/+Uo0doYwGktpvyXQzJh0sstNpr8Z17PY+4J
W+b5tPDuJkc078vgj5No/nrKgY/9fr5/Kab8l+OJwaATNd9oPzBQjuvbFfm7
UqieCZVDd710XOQcEZ1vkKPcZqUk11mT/3KIch3/HPlE/pEoh/lQ+duuFmJW
j1yOyIu95q2+Qv2LUo5/hXOTbudq8l+OwM+reM8WUP+/Uo4rqz+92mmlyX85
ujzyN7EOpP4oQ46Z9m9+TVMQ75vkmOJ6PrfPCxHlvxyqbeJ/dvHER44cu7t9
KRrOk7C858qh3P327m0v8sN9cvRdpnXALlOT/3JM+6bY5OBM87eAGe8fM5yT
rGn+Fsrh3NlNS3qA6plTcnRTdN4aHSym/JdjzqEBA48mCNl+plgO7y51Uz0L
xKyeEjkSjvcfHCEWs3pK5ahInJ16uVpzHkuOoR/fNA4zJj3lcmRfTG03c6iQ
1VMhh+26mqlWdpSXlYy+htSy+1815zXk6GltlcTpSfsJL+Q4s7BTE8dQk/9y
rG9dqudUQH74Xo6PASes5hwmPmrl8HG2v/u5gyb/mfu96PH53nXNfg8zH7w+
BW4fpsl/OUbYdR1rnKDJf+bnH0tfb19AvGslI3BiSeicBgGdB0lG5qXC6px1
tB/XMRkOxn3w4xTxrpOMNwXOm79+Iz26yQiZMUTd/hedj9BLxuQVXaprpSJW
T79kXE/OG7dlG+2n6ydjv65LZeVB4mNoMrwnDEk41kh5aZiMnl2CFdzvxPvo
ZDSdtHBfdIL0GCWj/fcFN3570/w1TobFV4uzL/7QeTeTZLQNbDTlp0moHkhG
K0XNvz5KTT2QjLVDnMMDnopZXiTJ2JF800VbRfxPS8Yv8abk7XrEv1kyPhmf
8dvE9OMtvJgngzNqwdW9CzT1AKPX8uWEp0+Jf+tkeKbd2e1fKqZ6IBkLx0XW
tR5Afu+QjP4dVl56yvDYwotzMrpfL31evYb6Q7dktHmgyukbrKkHkuEhtHlw
jqlXWvpF32T8rBp8ZO4N8vvAZJwwH/Tjmi/xH5qMfp25xp61xH9kMno/y3hZ
t5v8PjYZAZOqLttUkJ7EZMyOnCrrbUnjK0+GPOJJ9zntNfVAMlxqx/D6ZorY
z2+lJaPU+nyWvYr4T09G4XGP2EYZ8b8mGZt395SXDCT+M5Khc7dNr3lWmnog
GdtWdmjwYvhm99OSUTTa3tjYkXjJSQbfyldnqL6mHkgG13fP+472VP/uS0af
zCnXhg6WUD2QDJG2T+HIGBHLS0EyXg77Wp0mo/qmkBnv5Ff3Cq4R/6eScWF/
P758jJD24xker/Q6VxEiZvkvZv7e3rmsnum/2fM5yXC11jWe3IP4L03G2NUv
De4Ea+qBZJx66PCsmx/N5/JkLFjdT89xqKYeSMaiUr69owedF6hMZvJrSVTp
dhHt5zH6r2fu3D2RxvNFMuo/vX9+7wX18zXJmF786NmDk7Qe8j4ZBqdvGV0o
09QDyRA8MfzjPEfC8lGXjKW9gty8DhHv9cnocrTbMZ3BAqoHGN6CGm1SmX7d
tfn/+TQlo5tNSf+sQcS7lgKSzPttOrUmPrQVWDVw9/HfEeSPHRUY9Vl/pOEi
8kcdBW7P+fTkxjwxy4euAh9n/m2DBxKqBxTYcVn++ogp8d5Pgeu+J8esuk68
6yuQXyjzHf+M9AxV4PiTBx/H/BSyegwVCNfpcjDJRFMPKHDB4c+bzG40f40U
eLWmbtS3nqTHWIHCxY6G8Zp6nqPA39o85bRS8nuBAvOT0vaM+qtZD1DgX9sd
P8vVlJ/TFFjtsn/HQW3i3UyBDo8f2JvWkD+aM99bvvj5thPlp4UC58/f6hz8
jvbfrBWYctfF5+9pzfklBV52dIl5x9QXLXw4KHCp32irACZ/2XpAAbVxb7e+
F4kPNwVG5naMTjxGfuapwIO5i5xnZGnqAUb/+qUvRnUXUz2gQN/im0b+1jR/
QxWQTV/xekuxph5QoKax6dH7a8R7rAIes50rJj2mej6RGZ8JkftvHqb6Rq5A
EKJ6HbhA++dKBQYu9bd78Ib65zQF2j5J5ftKyO/TFXjmM9ts7VwJ1QMK3AqZ
uFl+n/RkKLAna8GJ0nGkZ5MCmx/x5nUIIT/MVuDIkal79i4i/8hRYETHWevT
r9L+W64CK/ZODljA8MbWAwoYxr447nqB+MhXYFhl6VGvDPLDAgVmeHa2kc2g
erFQgX5jB85e/kHA8nGKGd909x2OU4mPIgVEDyZt7PyM1jeLFSgY/sE105fq
3xIFlgyPLf7N1dQDCsjTt17eXiJg+ShTwLvVbenSvpp6gHled+23XxIR7xUK
vBCrJ0ZaitjPJ1UqEBF85NJVOfl7NcPviVyrjIUiVs8LBR6XTTs7ZQ75YY0C
/s4bPo04SLy/V6CTaOakFb9JT60CP+duuC17QX5Yp8CCoceN1O7kh/XM/HVM
tSkRCPGRSd+UBgU4EdUbhroQH00KdDbY5uyXQnxopWAw775Pex8R1QMpmNzp
6tdBYZp6IAWLC4N61T4R0XnRFJTzW7+4fEVTD6Sgm473rqZUTT2Qggirpj8L
N4vZ/cx+KVC0Ss28Gk986DOv//xGZL2M/HBoCngV037XM/0se548BT4vStse
6Ue8j05BQM1vy3gmv9j95hQc7yuu/vOK9Bin4GvMxIXpatLDScGJQP6FzA/E
uyAF2wp1w50+UV5KUjDnJn/xt2nE+7QUdJz0sbvNcNJjloLRphNiTUeTv5un
YD3PbMtrP83nU1KQVNLqZo/3tN9hnYIjJnZmF+eTf9ilIHx7ReftMcSHA3M/
/63d4DOW6l/nFIyJ3fnIfa6Y5cON+fnTa59c8jT5n4J9/xb7JuYSH74pOLR7
zt6JXkL283uBKZjVLXT85u7k76EpOPDpiWLhU+IjMgUG1eNPXB6vyf8UpF/a
HeDD9Cds/qcgZ+MVQaSOmOVDzjzftLG/2zVQPaNMwaep0ryHS4SU/yl4FmDU
lH+L5m96Clbr/o5bPoD0rElB5pYOPctcifeMFHTdtD0t+Dbp2cTwckO7ve4x
0pOdAqv3cy+HRZOeHOb9jVeVmXfRnK9j/n5+aGKTmM6/7EtB7ORSbskU8sP8
FJz+3cBvnUr1YkEK9H5G/73nTXwUpkBnqupVrwCqZ06lIDf70NUO70WU/ymI
yXCTLW+k8wPFKXDb3EnZ/SrxXpIC7bx/czyZeruFj1KGB7uBv452pn6vLAUF
mcKzYcHk7+XM38/b2t+gSLN/n4LtOxO2zPlH9W9lCmxL/q0dqKfJ/xS42uiM
Cmulyf8UNPhdOxK2jPTUpODa6u2C4XPJD98zPDieXepygvTUpqCPycJ/S9uR
nroUfAm+fuYp03+z539SsLN3JtaMIN4bUvAmwuqmXjbpaUqBy4m8F58kmvxX
QufGQferfzX5r8T+222uj1cRHx2ViIuo7RRqRHzoKDFdMU3/7SLiQ1eJwjsR
iyU5QkQ1X3pKvP3XX5QWQv7eT4kJF1YvyGPuv4UPfSXe//lhvTSB+BiqxIhj
S3Y+eSug/Ffi4aAdUyY9ID5GK1HucbhHuo9mPUCJ2xfGvinrIqb8V8Lv8Mvk
djdF7OcxOUo4GWy5cGGJJv+VqLFdtWzCMNIjUcKxp774pKUm/5V4En/IZ6ym
njFToq88UuSdT3rMlfiiV+SS9ZX83UKJ3DI/1bjVNJ7WSoR9WjP61ibNfgDz
93m9/gvJpLxyUKL6nU+PiloBq8dZiWcLPpWd2KjJfyVmmrzrtNeC+PBU4nFH
z4ZNTH3Zst/uq8StsSu88p016wFKFFzeNVHbmHgPVeLl5VMzei0hPiKV6Lni
Up1ojyb/lQgNk7VfKSfeE5VQFVstDomneleuhMLtQubETpr8V6JSbPPhL1/M
7k+nKfF9wfZa+0biPV0JvWGTd+tmi1je1yhx757n0chfmvPTSqReMkwIfkN6
NilRsWuKe1Wt5jy1EspZGYsN/5KeHCXu9r56yG+GkPJfiZIQ569hHzTrAUo0
ODwcOzVDk/9KZFy6IwhIJt4LlAgX+u/b4q7JfyXObC2Xfmf8gM1/JczdG58e
uidk+Shinv8dPv/3APLDYiW27Hq/8qmehOWjRIm6J7ZvI+dp8l+J9dFLrhR5
Eh9lSmy96214ykXA8lGuxDWBjtWFJE3+K7GydZ1WUCvy90pmfA5rjwndIEDz
dPepZsZn1rRlEleq318ocTLnZ81Bxg9a+Khh+FiVrjoygfS8V+JRxPOK6fup
3q1VwmW+WjyoA+mpU8L3X8K7TV/o82/1SnDWG845otLkvxLDVn3fvEJI63lN
zHwLG+sbMo3ySksFJ4+chH5rxKwebRXeftp+flqoJv9VmO+w6pLVI+JdR4VB
zlWua2YKWT26Krhe4R3SUVB/p6dC/pV2T2R6xEc/FWL+29BkfIL6O30VbLxC
bGa11uS/Cos6GphIzcV0vkSFrQf33P4Uqsl/FfYedNU3DiQ+jFSQVyy+9S5C
xJ4HMVbB+Gzky78LyQ85KkyQJod8/EJ8CFT41FpvwM81VL9LVNjtaHvSWVPv
TlMhI3FaZF/Gb9jzaSp8ic561+Yj8W6uwr7a6Tqdx5MeCxVEE112Gf6h8zXW
Kizv1cOnfDDpsVPhT0SO1dwK4t1BhSt+hoMMXmr6fxWSOLneiyPJD91UKNhX
owxO0ZxvUcHIu2NmaAb5oa8Kslz/oDZnyT8CVcjx/zMqZgjxEapCfLvClI5L
NPmvwj0tfsHZDmKWj1gVfszI8XYo0vT/KmhX+pz/VUp8yFW45vrnvSxIiNLm
z5MrVdg+Ycvwbws1/T8zHrz9NVFBxEe6ClP149T2zzT5r4Lh7+okbRnpyVAh
N+TV8c6NxMcmFXZou8ac+0HzN1uF8/c6nLg+VpP/zP1k8FZacEVo3j53zFWh
i+Lts46nqH/Yx/Dy6HlmXw/Sk8887969x7hco/q9QPX/fGjRU6jCw4Qyl0lM
P9ii5xSjx/Cf5YxCTf+vgu1kPQvtcE3+M7yXW45ZodB8HleFDcMdQ2QpxEep
Cg3tVm01WEZ8lKlQ8aed/8ZgTf+vgjL8SE6ZI/FRofr/eakWPioZnnnP7lTs
EVP+q/AhoHr4sknE+wsVpOnP6vdzqX6vYfgVbw0YWySm/Fch83C7kY6L6Txo
rYqZxwvWnblB563rVFg/3n7VcjvSU6/CbdtDqlMhEvY8SoMKx3nPkddTk/8q
8M7ffSFpLWH1aKXC/UXK41d7SY92Kmr6DB7yYTvp6ZiKMJ2SwKe/NOeFUnEv
EBVqyymU/6mIr0rVjjadQucHU9H18l1s/KPZD0jFV4MTcWe8NfmfCrtr4xzj
mfnbwsfQVBzNOLV7wx2qDw1TIfGUvtfNJD8cnQrOQa/YvWeFLB9GqeiWkY6R
7Yl341QkTLY/oX2S/JCTCsWuv+dq7hPvglRUXHo4t+8yAeV/Kv67Md3jVAfi
Y1oq7qa9KVptosn/VEyDdvhVJl/Z/E/F8B3rg5KYfq/l/0dYpEJ+PeTG/DDS
Y52KbR8v9JY4ilk9dqnYMbXb0S/Gmv4/FWlZs99YNdB4OqciPUed+ShAzOpx
Y36+blDPm0LiwzMVWvz5gvWm5B++qVgsWgn3Sk3+pyIg8POWLxJN/qfigF7A
KdPDYlZPZCpM2wmrbmiTH8amovS/tUvU68SU/6m4sjav58l1IpYPeSpiGjof
jb9FnxdRpmJ/YufUnUuI97RUTF+pPReVmvxPxYlvHiaGAySU/6mYtNOx8+FW
5IcZqRg7UbToXmcJ5T8zHlWTJ82ZQ/VMNvN9WpxqRSB9ni0nFU/u/KqfZU+8
56ZiTf7P4bsLyN/3MeM/sMP40U5i+rwV8/wNJhqfbNDkfypcVkzx2ORL5/MK
UyG99samvLMm/1Ox5eI1zvy1IjqPmYpv92dFreGI2fNSxako+JK7MWYm+UdJ
KoL1u2RsGUXjWZqKJj3TWQ6dNPnP3P/Ig1vabqX6sDwVHg3z+ns9FLB8VKTC
Uy/49Z3OxEcl8/2x8q7PnhIf1amYZTfimhHID1+kYtOIr0sikzT5n4qehbMP
HqmRsHy8T8WqqE68iRLSU5uKXRPnN1UdpP8/UpcKY97O1yGnxRjQHE/1qUB/
darBaNLTwDwPk6N/ut4hf29KxcetT/qnt9Xkvxoj//OdN6JEk/9qSCXJOj/u
kp6OavzxHe6+bg3xoaNGvf31vPrZVB/qqmEZElplvEnI/v8bPTU6JD1K4DqS
v/dTw/xDHy2PczR/9dWYejX6ZMgxTf4zPzeN8fihpcl/NVzv9vJNX0DnA0er
cZffebFwsSb/1Zi8bX6S7R8x5b8aite9P5y7LaH8V2PpO7Oc2WfIDwVqvBkn
M/h6kc7nSdQYesjNwLmG/HCaGvpn32ZuiSQ+zNT4/XLD1ntM/97Ch7ka/vnh
aVv+aj6vosaricU+z3PFlP9qWNta/P2xUZP/ahyNnnHxV29N/qtRuGN/v1c2
EjrPpsZZs4sLum6k/s5NDS0P8aTUdE3+q/Fr4eOCDXPp/JmvGnOLLKdHlIkp
/9WImnH3yrERNJ6hapx+tbrb2jLqhyLVuOg36aDfNOqHYtUYf3rgKeP2xEei
GsXuJ3aJumn6fzWuHp8SVOVFfqhUw+3G2rNLGP7Y/Fdj37CH5cetNfmvRvq9
rq1UH8kP16ix5tX0cQPrqd7NUEMiunFQ/ZL8fZMasxbv2X/BQMzyka1GnUqy
t6s96clR493wdZu1OpEf5qqxWn9Jw8X1pGefGgMXJ5onlhPv+WpcWbDm3VNm
/Fr0FDC8du2VcHqFJv+Z8Tx6qo2JlYj9/zin1Pgi+9VRfF7Y/DQqUaSG9++3
r84pyN+LmedhXnJKqz3pKVFjgs+o0qNVmvxXw2zhsRHDdIn3MjXerjt9et9g
0lOuxt6EykLFZ03/r0ZXWbzg4Gvyw0o1VL13LmnTX0Tn+dVoDFgw5ttXOm//
Qo3elSbvbIfQ5wNq1Gjy7zBfb4Um/9XIjGi16eFwCeW/GqHZe6ZP60fncevU
GJLsMJdjpcl/Zv582Xo27wH5e4Ma8pkWmf3dSU+TGgk7jXLaLCbetdKgetK0
dWYI8a6dhn37DUyHLKD1u45pkNT9yDiYKqH8T0NTVnexwXrSo5uGCMHVRWd9
iXe9NGgHje+16C/5e7805Fum99A7r8n/NDRyXTclTaP5OzQNhhEWnC9MfrHn
i9NwZQtfsTtRk/9pCAi4e/b0N03+p2F4v793xpyg85HGaVgrvP21zxgJ5X8a
DkTPnb6P6Zda+BCk4YuLXuOD+1TvStJwoqRxW4/ZYPmYloaeg/J5NuYilg+z
NBjMNQvNX6Hp/5nx8T+9zbebJv/T8GyW9bW8DRLK/zQsnjnrx4wrxLtdGuw7
ne38/qCE5cMhDbztA8zHxJIfOqdBT71Xvnwm1btuaTjlbt1d57WY/f9Qnmko
7VK/bnq6Jv/TAJ/UqolMvdSiJzANGY5bxj9dT3pC0/Df7Naz0zdLWD2RaYj3
MC8YtYl4j03D/P/1dOYBNeX/G1fIHkJDsoWULUKm5d4elaTUWBIljJA0JGVn
sqTontVWhESUQggxkRltCDUakpCtklTIUop8z6/zPr+/3c69z+e8zvt5v8/5
PMfpHW2eNin+r8GitDWrTjhTPdymwXs9TdLn5Tby/3cQrsGtAVGOlVnUH2o0
0vVnFzrDVNkvrcEFVU7hpg/E+24NnDPNAhe/UvxfgyOt1cznEpXMR7QGx9sM
HvfzpDL/a/AmwnNo+h0b8n8Nxi6s02mMtaH91RrYW/YrGhij+L8GMUvsK6Pn
EO/J0vkckerv/1jxfw0k5M+WdiHeUzUon2zS6Vsi8ZGmgYad/Xvf1nT9Xtdg
RX1ah0V6xHuGBqNG3vrCrKL+MEeDnCetzCIMreX1zNVg7iefHU32xHuexI+f
1nun19TPFGhgeyk+KvcG6SnUoMejK2k11SpZT7EGRakXPhbfVuZ/DSYEdXft
P5/0vNJgSqDvy+lJiv9r4LgzSv0xiniv1KBxUNnBe+XER410vNd61XV1yvyv
gY1BWMrp+5bk/xpc44ZcrpthI7+/q0E63qvfk2N3qGQ9TRrwdj5boz8RH9oM
mOcv0o3vEu86DOqFcNfL0rwi+z+DoZ/LnT03qGU+dBk43fqW6J9PvOsxeJZ5
y2hfS+Jdn0HVjR6uFeGkx4BBqMME6z7XFf9nsMn1+XHzfGtZjxGD7eqEuz4a
Wk9jBotSD4376WUr6xnKYFRSbuS+ctIzkkHTkadlZ5Yp/s/AR9ujRf8ttJ4W
DOaW2iTONCberRh4DaxdMOUw8aFm4OJ3tss3yS+b+bBjMCjAZEu3dcr8zwA/
YvxUBmryfwabO+fZ9J6mov3qDLa+/NRz2Umqh9MZ/IxdXJyxhnj3YDDlo1BT
tYz6GS8GVwJvHavrRfVwHoPkhFtHfbcS7z7Seg03fzE2iuq7L4Os/e0tSzJI
jz+DwdmOZmY1St6Nkea1njmt3pGeIAYt7r8ZdDvQlva/S3o6bnDw2UO8b2BQ
GRqiqTcm3kMYnKmIvvb9CO1X38bgTWGLx/5GxEc4g5V5X6vDtCmfoGHwfqDz
65Wu5Jc8gy4z2/7btdqa/J8BF3N588EeVD8iGfz7QjX/9+/EezSDFffP7wp4
pPg/g78TtF7ERVrJ+9GPMTBzSVwWKyrzv7TelSuvPdK2kflIYjCc9+jW45Uy
/zP4mKr76MJtqu8pDFIHGfr1lfqrZj5SGUStu7DlgYXi/xLPuxz/vFOlJv+X
1lvL5qNFD7W8Hz2DgbD8yLlfU0hPDgPTFlPWhNaRnlzp+B1GsRv06X5GHoNp
jueEOlPivYDBxfu1M4Kv2ch6Chl07++3sa8/6SlmsO+k64OogaSnhMGk4sZI
703K/M/gnNUF/4rNVD/KGYzt6uC0o0It81HJwFtvxl6zddQf1jBwNwlT6ySq
yf8ZHN4e/qNXnDLvM9A8OrrRyJ7ykE0Szy6r9/0op7yRNgvjfTfHW3xQ/J5F
uSvXZZY98d2exbs5sSsDnlE912VRNK36+aXTxIMeixLbwXGGz2j/uT6LqQf7
1s64TP2tAYuIzd6rvGuU/CCLp2VT0+o8iQcjVuLhWvtSf8XvWcTH/WhXfI3y
/kNZcHtd6o9F0Dw3kgXGDXcPY0iPOYuquUVmRcHEgwWL2+P3PnvVm/RYsbhy
OiQ3aCPpUbPwnrzlwtm5xLcdizsj1xW+VHhwZOEVuqvNy6UqmQdnFnaTJoWv
mGNLfs/ihHb3q56biYfpLCzmj0mzLVLmfRZz9T0ajaT6JPs9i6T04rA9jcTD
PBafWxnW2x+nec6HRWHMu/OzDxIPvixmLHvq8OG6Wt5/7s/CRLx7dmO14vfS
3/+8s9D3IdW/IOn3byl1v+RHetaweNHt71baq1Tk9yxOPnDo0t+f9IRI67/J
7d6NAYrfszjn0dhujzT/yn7Pgr0c29Z8FvWDGha/pO//OjuI1pNnkdCy9L1u
DtWL3Szqy2blV6TT/BPJwif//Ra/+eSP0SxGGDeaTwqivEUMC+38J87jTJR5
n0VIUol24iUlT8Wib0v9G2F1it+zcG3460bgMOIjmcWtsN7Ho7urZD5SWIwp
eFSuvUHJW7HYfGOZS1wx8ZHGoqb0aFrGOCV/xaJ4w5423All3mdxOSXMrVOA
DeUxWYius34kRBDvuSwe7TALSPWmep7HIjSiLODjWMoLFbBwa2Vj7V6i+D2L
ivH1g+a/VvyexdszERVrgm0ov8nC/Zi+fqtTNB+/YhH039p/e75R8lws5oQ4
5HSJUuZ9FmeGndj33Z38sYbFHqfbmnsTaT1rpc8f+hFlt4v4+MoiZ8+xg/Za
KvJ7FgUNNV/tqxW/l9b7/FA+eyXxoc1hccZ2v8/pNjIfOhwCU364+E1Rk99z
0L/sbN7XXvF7DokrtHRyzFXy/nM9DqsK2gz4/lPxew4GMw32zpbqWTPvBhw0
PgdO90unea4vB4e1bypudaP+xYjDkc+VS2ZdV8l6jDlYnc/8uqU91Y+hHAY5
7W7r1J/q+UgOteYh3OEGlbz/3JzD2wFrihySlffNcOhY1adqfwLpseJQEhba
62qw4vcc9C5nPZq4gK5fOw4fIt323XMjPY4cdmq1+rFvCPHhzGF/UPiQhhvE
hxuHv9Zq1Z8Pofuf0znEBIz7eTGU6qEHh+s7+TsJm4gPLw7HN1staPFAya9z
KF1afeV6FdVDHw5Xgl15l65qyrNxMD+xZ9I5K+Ldn0P72oLUPrnERwCHhSPy
v1a8oXoYxGFrtrvHXU/qX9Zw2DvsRfXU3ZS/3sAho4+XWYxy/yKEwz+NC8zc
/KgebpPOR++3ndIjVJSH5eBo2Sbf9xTVQ410/q14N+fzVN95DsLiXdfeqpV5
X1p/0znWd/KJj0gO8XZ/nJk7UC2vZ7S0vn909TUTFb/nwGrPstSXeJb9nkN+
xpG39R+UeZ9DnmurUYWmtuT30nrcPXTjxGprmY9kDlNGLg/QO0P3L1Kk359T
F7dPX/F7DtEeI080nKX8ShqHml4rHQ9o0zx3ncPk//ilnAnI7zksKdkyt1+g
Mu9zmDH8Rq9fshS/51A2aOC5pE+Ut8jjcMD4wFV9hup7AYfUZSGNC1cofs/h
q62l08xYyp8Vc7Bw8R2UNUPxew6/Xc4unnOYrt9XEj9vombHdlb8noOf2x7d
SVepH6zkUB4nvFAFEO81HIrKaxqxg/io5eAdaf6kYBLVw68cso69fpjaifJa
DRza5sH721fF/zl8a9qxv58N8aHNo42u59jsL8r7gHjsNPA62NFE8X8eYaus
u69vT3zo8mCfvEiEF9VDPR7Vhg9zWFs1+T+PtDIUv/FS/J9HYlVAVccsxf95
dBz9abnRWJXMuxEPPd123kc9Ff/nEdiv3thwPukZymNI+yebk9tR3mIkj+u+
tid9/lP8n///+/Xy+wZ4lHRSHWk1huqhlfR7hq0xsQxW8sc8unuO7/3kJOWl
7XjcLrXJE/ypHjryWBsZlxIZoPg/j00/u8QUH6D95648grZb3IzMsyb/5zFq
5rSrmdmU1/LgscM03u3LTcX/efjkjVPH2Cr+z+OP9VfGmuxQy3z48Hj2bovv
81zF/3msqwxNbTIlPvx5jJzjZ3ShG/EewCOy7c3jVcsV/+dx03TE6ddllD9b
w2Ni/ykT1oUq8770+f0f0t7fobxlCA9xX7c2H35Vy/mErTy+xxw52HMJXb/h
PH5N1nbQ9qd6qOHRNMmgPOUH+RXPo61Ll+dJF+j63c0joSokf0E/4j2Sh/4Q
fnSj1H/K/s/jULfZy9M7Eh8xPAqr4nKyEymPc5SH18LYtRMfU38bz+PVsW6b
AjMpn5gknc8hIXkNfsq8z2NM/5HzW89Vk//zWGw9eZ7zauI9lcc013HC6D1U
D9N4nLkz39ffUE3+z6PrkBuR28IU/+cR/fDS6Nm91OT/PP49117vjTbxnstj
5apNGxd2U/yfh8vAmJsOB1Tk/zzOjp49+ewpJa8tHe/eVr/bA0lPMY/GUD+f
EX5U30t4TLjvm52bq8z70nrvWRpw2pZ4L5d4to2J4+pITyWPFM/6UJstpKeG
h7pxq05MEOmp5bHR2uvcahvaT/+FxyWLrJJOy63J/3n497vww7WG8rhN0vmM
3j7MT8eW/F+A03HjvjYM8aEjYGuNyXqXZZTHaSdgRKnWPzqrqT/UFeBs/cfK
eEHxfwHsJn50ZA3lE3oIMH1dG9grgvgwELB4rnfaotXER18B23Mj+OeWavJ/
Abu5fK+OFcS7sYC/nf7Y4FtJfJgKuHVcf+iEp6RnpIBTe4PXfU5Q/F+AvuXB
KJ9S8isLAWcPvf3FQY/0WAk4Oupe8MnlpEcloHfmz5+MUt/tBOTu3JCWHKH4
v4CJdT228RNJz2Tp8/nerd2SiA83AdWLggf8aEn5oukCCnYnB2GZMu8L2D84
7vyADMX/BczUnGrb6QXVj7kCzh0bpDqqT/2hj4DI4KmuvVSK/ws4fabLrA5l
lNdaKoC586Xz7AjiPUDA3Zbvv2dK82YzH0ECfh06uSDGUHnfjYAyh69DPmUr
/i/AMtbrZX2GmvLvAua0eNyzYp0y7wvwa/0+hy1Q/F9AkUl4gb4n9e8aAd49
mtwzPyr5eAFunttvBb4l3ncJeHRqRefs+Yr/C8h/5Z6ytIj63WgBV2cYO/aO
o7zlYQHh08eMfnCY+pljAiwMjFYyx4j3eAE3/ru4aP1Y4iNJwOCC4aY6JdQf
JgtoqF98Jc2L8hXnBczQXrGx3or63VQBa9afnhw1jHhPExBc/vTp896UP0uX
zt/Am0/il1B9zxBwpMnAZPBRqofZAjQTDQpW36X6nivAquUym81mVN/zBHyO
6Oew3YPyZ/cF6ByYujhjBfW7hQKMrfQ13W8q/i9gQXWfwUuekp4SAbq7rD/c
8CM9rwRc0/HMGJFLecsyAaUPF9T6fyQ9lRI/V7IcP49Q/F+Av096oWsc5Ss+
CniyzLxsoDXx8VVA+oCwbXHjKH/2Tbp+TNIS/9JWk/8LqOiMl90NbeXjaYl4
Nb7H/sbDKvl8aosYO/2Af0UV5dNbi/it0GVwmq4tvR9AxKb417OPdVDj/x7/
fmgrIrvn3WuZ4+h8dxCRmfh3fZkufX9HEd+ndvJ+V0x6O4v4ZDH0/sF/1XLe
sasIv8jqjYOk/kF+n4CIZLO1yVZnaL17iHAvtCgKe6fki0XMm9gyYe99Wv+e
Ilpmv5m2u4byqL1FHL9du2BHIOV/DEWs3fW9IbONkj8W8V/BhOEr/iL/HSBC
xymrqX6fLeWRRHA6Ny+93UJ6Bos4OinB1yjKlvKJIrZu3mufGSU/L+1lKq3P
6rtLekv9npxXFtHzclHKvGs2sp7hIr7p1Js8lubR5u3RZiLGzEoq5fRtmt/X
rzVaxCg0jhoz3lpeT3MRdsXznQ8Ey/tnO4wTcahlaPbfPurm+30NFtLn1TUb
IjtNaH6+qG8polVD7fE9i+TnXa2tpX8/MYGP9lc330/6bCNC3d7R6ekiVfP7
/DvbishyWLla30GFFMn+miDC0OP5b/vN5OfZvexFFFkfj1FNk583tZ0oIsLw
cMG7afLzvjpHUZrf1yfnfic9k0XsXO+8dorEc7MeFxHvRh1p1yj1P816pkg8
Xa10PzVYfj7S4TcRZ9dbmYx/RnqmSt+3tsBdt7W830F/hogOeZr38Wa2sp6Z
Ep+Wds/ex5IeDxEd7b94dX9J9dpTxMceHoUVR21kPV4iMor+WWUbKd+/rfYW
8STBf9fPwdQfzRfx44QVp6qj+vW7iOXWLzAyVXkfg4iVsX6rPObR9btY4u3m
+pc9v1D99BWRw2ilP5hC/etSEdP1X0WvHEZ5fn8RF4f0/nZgKdW7ZRIPBWxp
yEPiY4WIDcV919ZY2cp8BIqwCDk4M2ce8R4s4lz2L+ezr1A9XC2irJWTXkME
5aHXiIhf3n69byfSs15EuMvzzb850/W7QURY2Xf+y0tazz8lfnqeG9IymPxq
s/R9hqPbnEyjvPoWEVMzItpe7EN8hIpoP3n7VM+txMd2Effin1+tf0N6wkU4
ZX3bt13qv5r5iBARnfm4V3wN8aEREaXl2tdkP/HBifhrqeb13GriXZDOp/2U
W39q2cp6RBHzwyN+OfVOfh7YYY+IHZnWVR/Oy89zGvZKv+db1p3xtfL91reR
0vq2VH3+sot4PyD9/Z+WK94kyc+TPkeL6BE6deLT7WpZz2GpXi3tOr12HumJ
EVHge68246J8f6s6VkT3+rPjHxwj3uNEeEw4Majijnx/u+64VH98ekVrH1Th
f4yCV/A=
      "]]}}, {{}, {}}},
  AspectRatio->NCache[GoldenRatio^(-1), 0.6180339887498948],
  Axes->{True, True},
  AxesLabel->{None, None},
  AxesOrigin->{0, 15.},
  DisplayFunction->Identity,
  Frame->{{True, True}, {True, True}},
  FrameLabel->{{
     FormBox["\"temperature (\.baC)\"", TraditionalForm], None}, {
     FormBox["\"time (min)\"", TraditionalForm], None}},
  FrameTicks->{{Automatic, Automatic}, {Automatic, Automatic}},
  GridLines->{None, None},
  GridLinesStyle->Directive[
    GrayLevel[0.5, 0.4]],
  Method->{
   "OptimizePlotMarkers" -> True, "OptimizePlotMarkers" -> True, 
    "CoordinatesToolOptions" -> {"DisplayFunction" -> ({
        Identity[
         Part[#, 1]], 
        Identity[
         Part[#, 2]]}& ), "CopiedValueFunction" -> ({
        Identity[
         Part[#, 1]], 
        Identity[
         Part[#, 2]]}& )}},
  PlotRange->{{0, 200}, {15, 160}},
  PlotRangeClipping->True,
  PlotRangePadding->{{0, 0}, {0, 0}},
  Ticks->{Automatic, Automatic}]], "Output",
 CellChangeTimes->{{3.813497372701046*^9, 3.813497399407773*^9}, {
   3.81349749553773*^9, 3.8134975384427013`*^9}, 3.815219463308391*^9, 
   3.815223544028884*^9, {3.815990398940048*^9, 3.8159904282764063`*^9}, 
   3.816002504086925*^9, 3.816002641928782*^9, {3.816405556646681*^9, 
   3.816405561136601*^9}, {3.8164094189697227`*^9, 3.816409448527141*^9}, 
   3.8194359277470903`*^9, 3.8196154033318777`*^9, {3.820579291042275*^9, 
   3.820579300950218*^9}, 3.820579336380905*^9, {3.820580677051841*^9, 
   3.820580688443166*^9}, {3.820900907852565*^9, 3.820900941534773*^9}, {
   3.821770676714315*^9, 3.8217707048805647`*^9}, 3.821770765671721*^9, {
   3.821770827468321*^9, 3.821770832387611*^9}},
 CellLabel->"Out[94]=",ExpressionUUID->"3029571a-532b-4a07-851c-9b66ee50a6b9"]
}, Open  ]]
}, Open  ]],

Cell[CellGroupData[{

Cell["Spectrum pre-processing", "Section",
 CellChangeTimes->{{3.8364693051515007`*^9, 
  3.836469314525668*^9}},ExpressionUUID->"abac95b1-b579-4fd9-8af7-\
4deb8e6f0903"],

Cell["\<\
Defining two normalization and baseline subtraction functions, applicable to \
spectra during heating at 150 \.baC and after the start of quenching, \
respectively\
\>", "Text",
 CellChangeTimes->{{3.836470341017417*^9, 3.83647039652591*^9}, {
  3.836470431223278*^9, 
  3.836470459118905*^9}},ExpressionUUID->"ad7a8821-b452-4775-b144-\
b99024e2ebc5"],

Cell[BoxData[{
 RowBox[{
  RowBox[{"lp1", "[", "q_", "]"}], ":=", 
  RowBox[{
   RowBox[{
    RowBox[{"Ordering", "[", 
     RowBox[{
      RowBox[{"data", "\[LeftDoubleBracket]", 
       RowBox[{"q", ",", 
        RowBox[{"1590", ";;", "1650"}]}], "\[RightDoubleBracket]"}], ",", 
      RowBox[{"{", "1", "}"}]}], "]"}], "[", 
    RowBox[{"[", "1", "]"}], "]"}], "+", "1589"}]}], "\n", 
 RowBox[{
  RowBox[{"baselinecorrection1", "[", 
   RowBox[{"data_", ",", "q_"}], "]"}], ":=", 
  RowBox[{
   RowBox[{"{", 
    RowBox[{
     RowBox[{"Range", "[", 
      RowBox[{"1500", ",", "1650"}], "]"}], ",", 
     RowBox[{"Join", "[", 
      RowBox[{
       RowBox[{
        RowBox[{
         RowBox[{"data", "\[LeftDoubleBracket]", 
          RowBox[{"q", ",", 
           RowBox[{"1500", ";;", 
            RowBox[{"lp1", "[", "q", "]"}]}]}], "\[RightDoubleBracket]"}], 
         "/", 
         RowBox[{"data", "\[LeftDoubleBracket]", 
          RowBox[{"q", ",", "1740"}], "\[RightDoubleBracket]"}]}], "-", 
        RowBox[{"Table", "[", 
         RowBox[{
          RowBox[{
           RowBox[{
            RowBox[{"(", 
             RowBox[{
              RowBox[{"(", 
               RowBox[{
                RowBox[{
                 RowBox[{"data", "\[LeftDoubleBracket]", 
                  RowBox[{"q", ",", 
                   RowBox[{"lp1", "[", "q", "]"}]}], 
                  "\[RightDoubleBracket]"}], "/", 
                 RowBox[{"data", "\[LeftDoubleBracket]", 
                  RowBox[{"q", ",", "1740"}], "\[RightDoubleBracket]"}]}], 
                "-", 
                RowBox[{
                 RowBox[{"data", "\[LeftDoubleBracket]", 
                  RowBox[{"q", ",", "1500"}], "\[RightDoubleBracket]"}], "/", 
                 
                 RowBox[{"data", "\[LeftDoubleBracket]", 
                  RowBox[{"q", ",", "1740"}], "\[RightDoubleBracket]"}]}]}], 
               ")"}], "/", 
              RowBox[{"(", 
               RowBox[{
                RowBox[{"lp1", "[", "q", "]"}], "-", "1500"}], ")"}]}], ")"}],
             "x"}], "+", 
           RowBox[{
            RowBox[{"data", "\[LeftDoubleBracket]", 
             RowBox[{"q", ",", "1500"}], "\[RightDoubleBracket]"}], "/", 
            RowBox[{"data", "\[LeftDoubleBracket]", 
             RowBox[{"q", ",", "1740"}], "\[RightDoubleBracket]"}]}]}], ",", 
          RowBox[{"{", 
           RowBox[{"x", ",", "0", ",", 
            RowBox[{"(", 
             RowBox[{
              RowBox[{"lp1", "[", "q", "]"}], "-", "1500"}], ")"}]}], "}"}]}],
          "]"}]}], ",", " ", 
       RowBox[{"ConstantArray", "[", 
        RowBox[{"0", ",", " ", 
         RowBox[{"{", 
          RowBox[{"1650", "-", 
           RowBox[{"lp1", "[", "q", "]"}]}], "}"}]}], "]"}]}], "]"}]}], "}"}],
    "\[Transpose]"}]}], "\[IndentingNewLine]"}], "Input",
 CellChangeTimes->{{3.8160869239600153`*^9, 3.816086925393045*^9}, 
   3.816087118844225*^9, {3.816406005988121*^9, 3.816406021562854*^9}, {
   3.816406106852779*^9, 3.816406109939864*^9}, {3.816408256239675*^9, 
   3.8164082607986107`*^9}, {3.8205794886501226`*^9, 3.820579529256576*^9}, {
   3.820579703409531*^9, 3.820579707759122*^9}, {3.8205807944954147`*^9, 
   3.8205808040118856`*^9}, {3.820901306946486*^9, 3.820901316584875*^9}, {
   3.820901368146887*^9, 3.820901397874967*^9}},
 CellLabel->"In[98]:=",ExpressionUUID->"0dbf9f82-711d-4e1b-b6b7-a2b0e693a647"],

Cell[BoxData[{
 RowBox[{
  RowBox[{"lp2", "[", "q_", "]"}], ":=", 
  RowBox[{
   RowBox[{
    RowBox[{"Ordering", "[", 
     RowBox[{
      RowBox[{"data", "\[LeftDoubleBracket]", 
       RowBox[{"q", ",", 
        RowBox[{"1620", ";;", "1650"}]}], "\[RightDoubleBracket]"}], ",", 
      RowBox[{"{", "1", "}"}]}], "]"}], "[", 
    RowBox[{"[", "1", "]"}], "]"}], "+", "1619"}]}], "\n", 
 RowBox[{
  RowBox[{"baselinecorrection2", "[", 
   RowBox[{"data_", ",", "q_"}], "]"}], ":=", 
  RowBox[{
   RowBox[{"{", 
    RowBox[{
     RowBox[{"Range", "[", 
      RowBox[{"1500", ",", "1650"}], "]"}], ",", 
     RowBox[{"Join", "[", 
      RowBox[{
       RowBox[{
        RowBox[{
         RowBox[{"data", "\[LeftDoubleBracket]", 
          RowBox[{"q", ",", 
           RowBox[{"1500", ";;", 
            RowBox[{"lp2", "[", "q", "]"}]}]}], "\[RightDoubleBracket]"}], 
         "/", 
         RowBox[{"data", "\[LeftDoubleBracket]", 
          RowBox[{"q", ",", "1740"}], "\[RightDoubleBracket]"}]}], "-", 
        RowBox[{"Table", "[", 
         RowBox[{
          RowBox[{
           RowBox[{
            RowBox[{"(", 
             RowBox[{
              RowBox[{"(", 
               RowBox[{
                RowBox[{
                 RowBox[{"data", "\[LeftDoubleBracket]", 
                  RowBox[{"q", ",", 
                   RowBox[{"lp2", "[", "q", "]"}]}], 
                  "\[RightDoubleBracket]"}], "/", 
                 RowBox[{"data", "\[LeftDoubleBracket]", 
                  RowBox[{"q", ",", "1740"}], "\[RightDoubleBracket]"}]}], 
                "-", 
                RowBox[{
                 RowBox[{"data", "\[LeftDoubleBracket]", 
                  RowBox[{"q", ",", "1500"}], "\[RightDoubleBracket]"}], "/", 
                 
                 RowBox[{"data", "\[LeftDoubleBracket]", 
                  RowBox[{"q", ",", "1740"}], "\[RightDoubleBracket]"}]}]}], 
               ")"}], "/", 
              RowBox[{"(", 
               RowBox[{
                RowBox[{"lp2", "[", "q", "]"}], "-", "1500"}], ")"}]}], ")"}],
             "x"}], "+", 
           RowBox[{
            RowBox[{"data", "\[LeftDoubleBracket]", 
             RowBox[{"q", ",", "1500"}], "\[RightDoubleBracket]"}], "/", 
            RowBox[{"data", "\[LeftDoubleBracket]", 
             RowBox[{"q", ",", "1740"}], "\[RightDoubleBracket]"}]}]}], ",", 
          RowBox[{"{", 
           RowBox[{"x", ",", "0", ",", 
            RowBox[{"(", 
             RowBox[{
              RowBox[{"lp2", "[", "q", "]"}], "-", "1500"}], ")"}]}], "}"}]}],
          "]"}]}], ",", " ", 
       RowBox[{"ConstantArray", "[", 
        RowBox[{"0", ",", " ", 
         RowBox[{"{", 
          RowBox[{"1650", "-", 
           RowBox[{"lp2", "[", "q", "]"}]}], "}"}]}], "]"}]}], "]"}]}], "}"}],
    "\[Transpose]"}]}]}], "Input",
 CellChangeTimes->{{3.8209013866504993`*^9, 3.820901396538569*^9}, {
   3.821356843765607*^9, 3.821356850359049*^9}, {3.821771048985244*^9, 
   3.8217710502263823`*^9}, 
   3.836470467272462*^9},ExpressionUUID->"0268df3a-7b17-4d1e-82c8-\
8c7b25426384"],

Cell["\<\
Defining the data that will be used for spectra fitting by applying the \
baseline correction functions\
\>", "Text",
 CellChangeTimes->{{3.836470481320612*^9, 
  3.836470512199668*^9}},ExpressionUUID->"980328b9-ed08-4e9e-8b61-\
5a1ce9412b9b"],

Cell[BoxData[
 RowBox[{
  RowBox[{"one", "=", 
   RowBox[{"Table", "[", 
    RowBox[{
     RowBox[{"baselinecorrection2", "[", 
      RowBox[{"data", ",", "n"}], "]"}], ",", 
     RowBox[{"{", 
      RowBox[{"n", ",", "125"}], "}"}]}], "]"}]}], ";"}]], "Input",
 CellChangeTimes->{{3.820579639915708*^9, 3.8205796457003803`*^9}, {
   3.820579678999701*^9, 3.820579679066957*^9}, {3.8205807786389713`*^9, 
   3.8205807797838373`*^9}, {3.820901352121552*^9, 3.820901355344843*^9}, 
   3.820901409666437*^9},
 CellLabel->
  "In[976]:=",ExpressionUUID->"adbd5b59-ffe5-418a-872e-a065473e39b4"],

Cell[BoxData[
 RowBox[{
  RowBox[{"two", "=", 
   RowBox[{"Table", "[", 
    RowBox[{
     RowBox[{"baselinecorrection1", "[", 
      RowBox[{"data", ",", "n"}], "]"}], ",", 
     RowBox[{"{", 
      RowBox[{"n", ",", "126", ",", 
       RowBox[{"Length", "[", "data", "]"}]}], "}"}]}], "]"}]}], 
  ";"}]], "Input",
 CellChangeTimes->{{3.820579683993724*^9, 3.820579720627159*^9}, {
  3.820580788762731*^9, 3.8205807897494802`*^9}, {3.820901412091275*^9, 
  3.820901418049574*^9}},
 CellLabel->
  "In[977]:=",ExpressionUUID->"caa18cbf-f7d4-4e4d-b32e-05e7bb45b2ec"],

Cell[BoxData[
 RowBox[{
  RowBox[{"fitdat", "=", 
   RowBox[{"Join", "[", 
    RowBox[{"one", ",", "two"}], "]"}]}], ";"}]], "Input",
 CellChangeTimes->{{3.8164082673194523`*^9, 3.816408280160472*^9}, {
  3.816409496241621*^9, 3.8164094991452093`*^9}, {3.820579725837379*^9, 
  3.8205797293336477`*^9}},
 CellLabel->
  "In[978]:=",ExpressionUUID->"827a463d-be8f-48c8-82bc-6529ed4e1d90"],

Cell["\<\
Checking the result of baseline correction for the spectra recorded during \
heating\
\>", "Text",
 CellChangeTimes->{{3.836470526057254*^9, 
  3.8364705483201838`*^9}},ExpressionUUID->"df8a1734-292d-490f-8280-\
3cc42f973efc"],

Cell[CellGroupData[{

Cell[BoxData[
 RowBox[{"ListLinePlot", "[", 
  RowBox[{
   RowBox[{"fitdat", "\[LeftDoubleBracket]", 
    RowBox[{"1", ";;", "120", ";;", "5"}], "\[RightDoubleBracket]"}], ",", 
   RowBox[{"Frame", "\[Rule]", "True"}], ",", 
   RowBox[{"PlotStyle", "->", 
    RowBox[{"Table", "[", 
     RowBox[{
      RowBox[{"ColorData", "[", 
       RowBox[{"\"\<BlueGreenYellow\>\"", ",", 
        RowBox[{"i", "/", "23"}]}], "]"}], ",", 
      RowBox[{"{", 
       RowBox[{"i", ",", "0", ",", "23"}], "}"}]}], "]"}]}], ",", 
   RowBox[{"PlotRange", "\[Rule]", 
    RowBox[{"{", 
     RowBox[{
      RowBox[{"{", 
       RowBox[{"1500", ",", "1650"}], "}"}], ",", 
      RowBox[{"{", 
       RowBox[{
        RowBox[{"-", "0.05"}], ",", "0.7"}], "}"}]}], "}"}]}]}], 
  "]"}]], "Input",
 CellChangeTimes->{{3.792823366636767*^9, 3.79282336957616*^9}, {
   3.7928233999529543`*^9, 3.792823407409054*^9}, {3.792823553357504*^9, 
   3.7928235711245203`*^9}, {3.792825279275552*^9, 3.792825282456867*^9}, {
   3.7928267987870283`*^9, 3.79282682184237*^9}, {3.795501287935008*^9, 
   3.7955014048042383`*^9}, {3.795501445166224*^9, 3.795501475652808*^9}, {
   3.8152237939577847`*^9, 3.8152237940445147`*^9}, {3.815996574450926*^9, 
   3.815996574992523*^9}, {3.815996620426568*^9, 3.815996727438952*^9}, {
   3.816004772860414*^9, 3.816004799877136*^9}, {3.816405735600041*^9, 
   3.816405745616084*^9}, {3.819436078238881*^9, 3.819436078360711*^9}, {
   3.820579464577286*^9, 3.820579474984972*^9}, 3.820579519312274*^9, {
   3.821363137039662*^9, 3.821363140904644*^9}, {3.821363185000374*^9, 
   3.82136318539296*^9}, {3.821771095402659*^9, 3.8217711196665363`*^9}},
 CellLabel->
  "In[113]:=",ExpressionUUID->"87a79e44-281c-40a1-b9ab-b7cd7f171164"],

Cell[BoxData[
 GraphicsBox[{{}, {{}, {}, 
    {RGBColor[0.122103, 0.00901808, 0.39826], PointSize[
      NCache[
       Rational[1, 180], 0.005555555555555556]], AbsoluteThickness[1.6], 
     LineBox[CompressedData["
1:eJxN1AtQzVkcB/DLxLVK0wO1sfRCkh6GtJR+cePOloQUtk1Sbajtrh5i02RF
2W516eZ/TtsSLqUyqlu5qagUkUeU3dBrCNltbW2tIe3jrPPbWf+ZpvnM+d9z
fv9zzvdnFhS5LmSsSCQS2N+//98/MgFEHz7RzEEnJWN2+bq+dxxzxeCij2xD
ueMFSFwbXpC1aRd3InNWbF2NOo47SYBaYUzI+B37uFOYvTLBb8m33HIBeuR1
VxPEB7kVbH73IbmRFN9Xsvk2z9m4zGw7N2Hj79oCn0g3c+cwtxn/uu3nAO5c
5mKLqHsBIdwqtt5u85hDq2Tc+QJA9GLDnZK93EVsfG2z7LN9WE8xG/dVTGyU
Yz1lbHzGdudKcTK3RgBT+50vdqq/465m9Y3mFpICBXetAN4TNUfHjiq5G1g9
WmaFji7fczcJkDKlL+1Ow0nuWwKQGDvXRRfPcLew993MHBKS8rnbBJDpy8Jj
ywq429l4/V7f4APnuTsEaNC+pTXrSjF3jwCTN6geym3U3L0CaHVGjc97Us7d
J4Dy6dC6rmYNd78Age9s6k2fVnEPsPqsb8P09Cvcw2zcJNTgwpJ67jcCGDh5
vNs2r5F7VICK2Xl6pk+vc4sInDWq0GkcucGtReDU+sPjFzQ2c08gEPBc8eez
1tvcOgTW37UnV51auPUIKMJ/dHiUcY97MgHb15cW2+27z21MoCh/Q3GYViv3
dAJecz523uKHNiVgnLnSxyUJbUlgWazR4ynZaCsCSQuP16VcQtsQCPMMVXt2
o+0JlB7U1/N4iF5IYILznV2OR9FOBIp76qLq7dDO7HufPGuL7sP6gIDbsrFh
2Rq0hMBWq69XBIWjpQTO1CR0dw3g93kS0DdZfTosBu1NoNVY5NxljfYhkFZj
XNIyBr2RwO6UwgOzjuF++RMweNya5ZtxhzuQgOOCqj2vo3G/gwmkG1QuT516
kzuMwPBlk58kGXg+4QT8X6w365yGlrHvK+21fnugiTuagGSTe+iU63i+cQRE
/utuxIvR8QT0pLbdbYHXMP8E8iPW7AlqwPuRRMDT0jZOroVOIZA4KUmRpduA
+SfQ47bX7Tejq5h/AjZu6dWRAXjflATIk3JDn9/rMP8E2ly1XZZdR+cQuB9S
Pi4kD51L4NWlyFJXB7SKQIJHYrtVQC3mn51/tL14vBXe7yICZZtfqM8aX8b8
E2j4ZqRr7JEazD/zbdP6mB1oDYHJ6Uuq5snQ1QR0Yv/utNuPriWgldZ9qE+F
biBQe8EybeYguolAXNekxScjcb1bbL9P5Djdnof1tLB6pD2lVSZYbxsB7+xM
309voNvZfiyfVFCZhd/XQUCZsjjVLQz3q4d9n0bf75gl7mcvAauG5kzXc+g+
Au1WEWXG99H97H5bVJAzGegBAk2pmpejQzjfMIGUzq90Bkz+yz+BYPOhK4W6
uP4oW1+Zvl+iwvpFFHLmd7+c2VGN+adgGWUhMXxeifmn0G94aCS4vwLzT6F2
vrv2KtMyzD8FaY7HYV11CeafgvHK0rmRYRcw/xRa7vrblBgVYf4pmN4Lav1L
eg7zT6FpjZ91iXYe5p+Cd+pascUB7K9WFJyaK9sGC1SYfzYuWrBaE4i2p6Cn
0lRPpeiFFKxaHoQOReDvndj7EtujrfNxfmdW37mLhUob7M9AITFmBDpGsT9L
KPgbDIi/rMD+LKUg13MMGR5XivmnIMvc2i3egv3am0KueLYi0wn7tQ8Fle8R
mU/5Rcw/hY7Kc5fVDy5h/tn8up+vSI3F+xRI4XiyV/K0qXg+wRSspzh+oVuL
5xdGwdwywrDXEfMXTmFBqLgmpgTzKaNw/1TVq8uemO9oCtmTa0/Puof9II7t
r9Sm0WsQ+0U8BeXAHLljAfaXRFbvtIybjxyw/yRRmKAe7N8ioFMoVM9VGAbH
o+UUegJu5nUa4u8VbPwPujlQhOsrKZQZRLuHbMD7SShI3i51Uc7EPORQ2Oi0
tN7jBu5HLjs/eNRkPoL7p2Ln/U497fwtvE/5FER+7ckmP+D9KaLw5si1ce46
eJ7FFIC2JJ355RTmn0Kx3oqeiIwTmH8KiolRq9ccIZh/9r7Fo7JPzNMw/2z+
GUFz8pdHYf6ZP3ya/vc/P7T3Ig==
      "]]}, 
    {RGBColor[0.11216139130434782`, 0.07961640695652174, 0.4274361739130435], 
     PointSize[
      NCache[
       Rational[1, 180], 0.005555555555555556]], AbsoluteThickness[1.6], 
     LineBox[CompressedData["
1:eJxNln1QjVkYwG8NqyKuFDUsNfraalKtVhGe9b1KknY1CRfdkYrupNzaLZu+
xFyEeM+hdFOIGvq41bWKVBLFvWhsVpH0cQclakz53LPO88e+M03zm/Oe533O
eZ7fM9dqS6S/VF8kEgns77//3x6ZAKL/P9GMtz15a3Tk54XfOJbxzBUxyScD
OccLkGjtFHFvqpRzIlufmJl/e+12zimMa4//IZYipwugHLGO3P6njLNCgBqr
WxZ+hnGcM1g8eWPnWjlypgCWrQ2bVH27OBMBOrQOe/aHRnPOEkDS7fv+mTW+
r2Tf04t9ad+YwDlfALGutSc/LZFzAduftl8mvEniXCRAcZlYvsEwjXMxi5dg
bL4zNp2zSoCM533zJIP7OatZvnE2DpONFZyrBPDLHXwirz7MuUYAj37v7D21
RznXC0BWWY/EywTOjQKozZxT21TZnJsFCCjZ26cyOMNZy9YVjiblTfmcW9j3
kk6r60LPc24VwF52QPR470XObSy/6s7ylJBLnDvYeVIdNJbyEs5dAmjPuq6R
DZVx1gkQ0R88NCGrgvNrAVpNyqfeU1zhPCDA0zFl2+1XVnMeEsAsDaa4z73B
eViAsbOG+g8vqOf8SQDNrUilcUcDZxEBw/bXj09oGjmPIpA9PFt0IeYOZwMC
O0c+FU8La+Y8jkBPnlG0p72Gs5hAnv616bme9zmbErg2RZv9KOMBZ3MCvW9O
rxn760PO01g8VU9eRBOyJQG9y+53/nFo4WxNoNjH6NqYBGR7AgpZoZOBCtmJ
QLzb/o1L65FdCETp9xpFFyLPZuvihCarSGQPtm53zOCyObIXgaruZy05Zfh9
IDD+/vJoyWLkJQRipvzt9Vc95r+CgGmZ48XXbsg+BCzsJHWGSjyvH4Gj1x1U
16cjBxC4nZ4HAQVazoEEVCrbj+GdeF/BBGraKvzjfrjLWcLuv9Qs8fEOvO8Q
AsYLvv8gtr3NOZTA5ZyNpvQg1ieCgPx4+LuUjlucZQTeNjzcEPAZ6xlN4Ceb
X+4bvrqJ/hNwSz1727AH6x/P6mdf2980CjmRwBlXp7t3PevQfwIZjl8ttqyq
Rf8JJAV0va6yw35SEPBw+UqS9GrQfwJdZ4Leh7hfQ/8JNJrsePddSxX6z/Lx
OKhZt+8q+k8gKMvWrbAb+1dJoH+N/8EvZyvRfwKXvM8ntM0rR/9Z/fQkUerV
6EMRgaIFvmt6nqMvxQQkYXPUny8Wo/8ERCTm94ZP6JeaQKK7S3jqoSL0n8Dw
h3mDLo7oYw0BXXPF5HjjAvSfwIBLqsVDj3PoPztPaX7lOwX63cz2B9/8Em2T
h/6z+maOKwlwx3nQQiDgadT44PJc9J/1z8tYSU4MchsB6+XG3Rt+Q+4goM1o
3ypagtxFQOwZZLjZDFnH6jFxu6r5ghL9J9Bh/lFXJkYeYOdb5TErrvQ0+s/W
H+0+ZXAjC/1n6z9uvdIw5ST6T0C5OTV/vSnONxGFmpu0YmROJvpPwWXWPImb
8gj6TyExO3uzbuMh9J+CqK/FddRnnK9iCpbVuSZ1Z3Aem7J4z+hQb2gK+s/e
9/3ivX52MvpPQbmpbGfvIWRLxv59F9Mm4X5rCpL5etJXiw6g/yyevuxB+zqc
104UOjRho0sf4Lx2oTBw677cTnsC/Wf790l37/I/hf5TKFi7zWaCPd6XF4XG
lEkne0KwfkAhVCpdJNXgvF7C1p1tM0frsF9WUCBj20vmvsD+8mH5fOw8qHDD
fvRjTN+veleE/RpAITO3QZpF1eg/BYNk+7MzlqMPwRT6548xF29FfyQUPpiE
toTcRN9CKNTPXepAB9HPUBZP56MyfYt+R1AI9Pe1GvyC80BGYbgvyHWMcxP6
T8H5vOPi9W44X2IpwJGtyzuu3EP/Kagv6c+fUY3zKJGCk+Gy4EAXnFcpFBoG
w+we+iGnUxgyePEq1QxZwfKXLxz/fDHGy2D510kq4ypxfmWyfFebStbewHwJ
i+/tELVyB86XLBYfbC44Z+H5lSy/XSdeRH/F+ZBPwfxR3oq6GTgPCiiM86Fd
fS2l6D+rj7ZqpqYQ/S6mICtL9j7scQH9Z/1Uv3617Xn0Vc3681J4eLo0B/1n
/VhoOzX86jH0n9XPePjeuX78fVHP+n1lo9eyuDD0n72Pz79sUhFU
      "]]}, 
    {RGBColor[0.10221978260869566`, 0.1502147339130435, 0.456612347826087], 
     PointSize[
      NCache[
       Rational[1, 180], 0.005555555555555556]], AbsoluteThickness[1.6], 
     LineBox[CompressedData["
1:eJxNlQ1UzFkUwCvlM0lZWt8fMaEYW1ZWy1W2QiiHRJOTFIk+JOmLHSRZSVL9
30tRmjSsj7FKVEgmRbHUIGntIOmolBTTard9613n7P+cOXN+5827//vevb87
47wCl/voaGlpCezz3/eXJ0gArf8/IYw9xZoYhdm8LxzGeNqyPz8pl3COEkDa
UHbMf5UnZylbr88e0Ct5A+dott76ZueTx76cYwUoThroMMR1K+c4xuMq1ucn
RnBOEMDz/Y853enISQKoQ3b3dK0O4UzYunxHsvvcbZzTBBgreR7e7LGdcwb7
fXmPm7nnDs4yls86F7Pw/uGc5YzjZ/m5Po/ifJbxksnZT/vs5qwQQKx8kRvg
sJdzrgDQ/EOKY9o+zlfY+yJneGb4HOBcxDgsMzMgJp5zMTvPrGKJ5a5Ezkq2
f0jvgKz9AudyFv+7v3TXhR7nXCmA3KvAWnT8JOcHLJ4dTOwvyuasEqAt2ePn
4TNyONcIoKtKzfZVnuZcx+INlPU7GHeOs1qA6CFXfYqmX+RcL0BBsGvM5seX
ODcKUC4yvzor+jLnZgGcNFN8by++yrlNAKPzer+OuVbEuYPVL1x5Y/XdYs4a
AQzWSU2tL9/i3C2Apdjep3Plbc5aBLYEzbGPtC/nrEtAx2D7PNvaO5z7Euic
cLdiZFoFZ30CxbYWj3oPvs/ZkMDm/UZvdtIHnIcQiA3u2SjtfsjZhEDSQJnd
y6oqziMJ5PW7IJm9sJrzWAIZXddf/UyRTQmYilpXaZ4hmxGwdSvwjRqk4mxO
wEv3g/zDJGQxgQ5tq0uHhiFbEfjokNkgqcf91gTWjoi/bnwM2YblU/FOZ+PX
9wMBx6j5N9a3YH4LCLy32R9rHonsSCCkYe5n6xY8jxMByUrNyHsSZGcCcvtD
Xnkv8fwrCMTYbaqODEV2IyAqrHVpJ79zlhCojziuXKNzj7MnAfMRltM7Qu9y
9ibweo3m4aG1eP++BGx25nS6VWN9trB87i92njkcOYjAhDRLW+1JZZxDCES4
HKvbYoz1DSOQZqZX2mdUKfpPQPvuttupPynRfwKauMe6+tuwP6IJ9O1z+Ujp
rhL0n8C2K2YS/cCb6D87v414Zmg49lcCAcNp5/Ttom6g/wTs7ZMNZi28jv4T
iHo68dQ/htfQfwK5JlnBXfsL0X+Wr+xC1etY7GcZAdk00zqnmHz0n4DWO/Gg
+k956D+Bku6U4f3KctF/Aooxm9TiEvQll8BQhUosr/4N/Wf3a+yvqmpEv4oI
WFeZur/SRS4m0LtTJZ+zQIH+EwCZhZ506wX0n0CjYbnv3vzz6D/Lr1O1drw3
8gO2nrwo2I8gqwiY2Gq7r1+C+2sIHBfdv5E+CePXsX6p3PBWT4GsJiBWHTZw
Mf/qPwEjvXF2vSKQG5kfo0WVh4ORmwm0XZr5t1gfuY2Ak0XPYX8PjNfB6jHY
XZTehvloWH1NBt1WF5xF/wkkRKuXVk05g/5TMLPwkx7chPNKl4Lbiqab7idk
6D8F50d5ncPfZaL/FLSOZH7K6sF5aEhBvVzbpOVzKvpPIeilv9jmEc5PEwoZ
uze2NHono/8s3uiJLuLqo+g/i1f2uXBqOLIphbZMo0fL7JLQfwqKK6PLxt/B
/eYUpE5esl+6ML6YrVs67kr5iO+3YvHs6lfUHMb8rNl6clPUIn/M34YC9FNT
bT88H1DoG7i4zuGMHP2nUKPucJTLcD47Ukh4m1iSNw7v24mdr31N/Jhp2G/O
FGIj9XfOXor9uYLCg2FFOso67F83dt6mUwHXLbHfJRSKXsyNd92Mvniy/bKl
o552o1/eFM4klli+NUI/fSlEt0pKv2lHf7dQiDvdd05FLfoexPKT2yYaN+K8
CKFgokwdvLoG53UYhcqEJ8v3rMR5E0XBKf+oT+NinN9SCqHeTfUGT5GjKdRb
RWbldCPHUvA8EXxgWSByHLsfWizZnF6J/lPYMON+Vbofvj+JQrfGKVf5HPMl
7HwlHil2d3CepLF4w3RLrQbg/MigIDk5eceEhgL0n91Pl+Lb9mH4fyen4N00
//t9rXj/Z1k9lzRcrJ2K9VEwfvJHxNAW7N9cVs/QKc3zArPQf1YP0TPa0Scd
/adgeGvu+NLCI+g/66czYevSQ6XoP2P1q1Udezai/6yf8PkXJWUMgA==
      "]]}, 
    {RGBColor[
     0.09227817391304348, 0.22081306086956523`, 0.48578852173913045`], 
     PointSize[
      NCache[
       Rational[1, 180], 0.005555555555555556]], AbsoluteThickness[1.6], 
     LineBox[CompressedData["
1:eJxN1n1UzFkYB/DB2EhLJeTl6MVbKKyKKPUgCbNM1JZqmbw1EoqhYjDYXlAW
pd+91GkkqSYqkTDLRG/y0qzFpo0QRRuVOns6hL3rPn/s75w5cz7nzn35Pfd+
b1mt2rx0bU+RSCSwz3/f354wAUT/fxTMWnmDXeE4t2+OZHZ1eRDTz51bKYAq
5u3S9p+9uFWs/dKw0C3KJdy/sPZqYq92wvY41l4x0yE8ZBV3vAC6zY8vfR4W
yn2E+cBUEqUO4U5i/UNOdQ/VBHMTZvmFx71G4O9TBLBsyG+w1oRzq1m7+RLB
Ra/gzhDg+fryIPPsSO4sNr6129rRi/dw5wrQNstkVG3dfu58AfTzDq1fuDeW
+yLzS4XNyPCD3MUCwLbGYQl/JnBrBciynzFm3a0j3Dr2+4h19t09ErlLBZBW
KJOGigXuSjb/ELFyOaRy3xWgU3bd4/CodG4962/kEKoyPMP9UAB1wYREueQs
d40AtlVpT8L12dx1AhjVK0Rz5p7jfi7A1enlecn38rlfCfBh7JvA0w6F3G8E
qLkqURjnXeJuESB+jHT14IBi7jYB1gSni2Ul17g7Baitid02GHTcXQJ8kpy7
02l+i7tbgK8vats/ni3jFhHY8GJy0M7dFdxiAmd3Rt/2b6rk7kPgn01WjSti
q7iNCOTPMJD6t9zlNiZAsk68Cmut5jYjkPa+YZFk6e/c5qw9bfEWC/sH3CMI
GFssrPHOQ1sSSE/9YuL/ET2agI2N2Q8x0//gtiGg2ZghVYWhbQnUVXl9Gp+E
nkLgSexKV1kC2oGAKvOss60/2onNp64fOMgI7UIgM0GmKbmK8wGBlJuOR8OC
0e4ElokLtk8Toz0J6MabBRkewPeREIgL1+5KNURLCcz+yf1lcYqe25vARasd
T664of0IuL2O8LRdhvUJJLBSdyYyqxjrJyMwvBlO3JyI9V1DQNvHsd8px9vc
cgL7koM2+DzA/QglEFh2w6JIgg5j7zd7WeX6/bh/CgLHmsaN33G8HPNPILuP
kLbsGu63kkDsjo5wUxFaxeZffn5B1eJSzD+BMPP4U37b8bzEEejfnOITtekm
5p/VKzqj+i9FCeafQNW+EzMnFuJ5SyLw0qCircQQTQgU3fPUNORfx/wTWGGa
nnrU/DfMPwHrnbf2LJXi+c0gkPWoyC2w+grmn4D74WPbNPV43nMJWPp4fZ89
Fp1P4Ijmc8DJ4MuYf7Z+x+MFHy4XYf4JHGw0eft2IlrL5v8kLWsuxzzpCBje
CVYECOhSAsr5d3o05KArCRgtjC/x7EDfJWBrMOFKyDocT09giq+VqzAA539I
YMRWGFDaiq4hcF0+JCb5Pa63jkBO5Tg/ZQu+33MCMfXn2rzvX8X8E+g6lK4r
DcV6vCGQ2+Hbcj0R3UJA0rfuZZ4tuo2dhx7+MvUS7N9JQO98MGTLYBy/i0Dp
fZ9Cw724nm72PrtrTQuT8X1EFMIytWMSovC+EVOI3+hL/bwKMP8UPCe8HRUd
eh7zT8HcOHb2oagczD+FN792Bj3pjfedGQX9+naF1i4D809hyrv91ULtKcw/
hfyQd4PH9lVj/ilYrjrcuPIB3q+jKbTJA6h+ONqGgtR/0XdPCdqWjffMd5J4
eBrmn0Jczt+tKeU4ngOF4qP1qzdPwvvZia13pKzkWcppzD+FyijLrsNqvK+B
QmRzt71zRxbmn4IqomDe0xC8nz0pJN17VVJjivWQsP5z1VObpFgvKYWLZUMW
7I7FenpTkNnldFv1xP32Y+tLHLjFwAr3K5D1n1X9rOIz5kFG4fzX3saFiZin
NRRc7fr0z9yL+ZNTUL7IcmhyxryGUigade6pSyfmO4zCtOS40dNL8T5QUOj2
GDZfrMT7JJLtz8lWsy+P7mD+KczpcPixUYv3j4pCbumgutUe9zD/FMorZ21V
KNBxFNJVpjY6Y3Q8hcaodo+Te3C8I6x+bhHX0pU4fxIFnYHcUWKC6yXMTapH
BRZ4f6RQUPt+V/Ol1w3MP+v/uVDTJcbzm0HBe/KCa27LsZ5ZFGzidnmFuGP9
cyl0BaR6yWo1mH9W36fmgwzyMjH/FJyaO2/ev4D7X8zOW1nE65RFeH60bH++
Wo8w2IF/73UUwG6uaUNcNOaf7f8+mfyjE/4/UklBhM+/Uf0P1g==
      "]]}, 
    {RGBColor[0.08458939130434782, 0.28914443478260865`, 0.5117569130434784], 
     PointSize[
      NCache[
       Rational[1, 180], 0.005555555555555556]], AbsoluteThickness[1.6], 
     LineBox[CompressedData["
1:eJxN1g9UzFkUB/BRYyVls9RSIVpUmy1kTf7k2lItqUQJtTtCcppsS0sYdNKe
/jvTyv7ek5I2/RmhEhVjmm1GtYSRf63TJhk2dMj/bDb7eNc5O+d0Op8zv3nz
3r3ve2tcxA9Ba41EIpHAft7//vCKFUD0/1ccM3GtHtpsUffB8cxi8cNGlwlz
P1jObL4/eJCZJ3cCc8D5ufvGfsOdxLzC7K66dhp3yvv1GgeGpy/gzhAA1JHp
c0ZJuRUCaLxDnEdno7PZ85Lpd2pqQ7gJc56TIbktlPsAs71adUm+ijuffV5t
trHk9DruQgHyswKWy0xjuUsEsMsxctywcDN3GXv/Hamy1ci5y9l6tcuCJPIE
7ir2/PrninVuidw1Aki1iiiD28/cKgH0V3KyRg1J5dYIEBg/ssKpNZNbx55P
KbnREr6Xu0mA+NkexCRqP3ezAD0tw82nvMvn1gtgIZvhV3TzN+5rApDCgGUH
dYe5WwXwzQyeWnSzmLtNgJTv1eWbHiq5O1g9LcfOWD34OLdBgFstHZtMb1dw
dwmwx33VwQULq7i7BWh3rLG6e+kUd48Axxr6QNtey/1CACMbCF5sr+buFcAj
4sA4RfXv3G8FCI3Y7iidquMWETDsi77aMaiBW0zgVLmybf2GRm4TAkst7SvF
r5u4zQi0ZqUZfCde4LYgkL7AruJK90XuEQRaHMb/WOCu5x5JoFemyyswucJt
S6DfeEG0zTa0HQEzj5e9pfXoLwh0JjcoLxi1cDsQUMQ82+04F+1MIO5al9Jj
NdqVQJfsVsjyFWg3Av6RRhaWjmgJAQti80j6ANefTaBo+sqcLyvRQMCkuH79
4Y/78SLQFtNwZ48z2pfA5uL7js0aPI8fgdHDdl5UBaEDCYRUjnEv7r7MvZSA
Xaavmbk3OpTV08fvXOfQS9xhBPYET/pMkoT1kxKwuuH0aoPvH9xrCPQNTlqf
dBjrHUXAEy7GrIlFywg8iXKSuPRjf2IJXBemD7zthY4jYP3pw6OaaOxnPAG9
75IhacXnMP8E3OZ7q+a+wf4nEMjfVWVi7IdOIvDP9THlBTu0mH8C97tTe5yz
6zH/BPLU0c/+1OF9UhD4u1TT2uyMziZw1zy3Oea4BvNPwGd01ObLX6EPEKgv
3lYtca3D/BMY0ataNU1/FvNPwDVROyn7qArzT8AveFGOwgxdxvrlrR4y89AZ
zD+BHle6y9MTXcXO43NMJRuCrmH1f+n/xmUAWsXu59qEurOj0Rp2Hzq/9fLf
hNYR8JgVqR00Ar+viUDsX7LE0w/Qzew+Bi0Z3NmJ+9UTICKla7glnucagfj0
17p2HzxvK7vfkdk2qpFYnzYCRgPu7oy+g+5g9+dZ+79FmVhfA4F1jU8li02x
/l0Eqs88uBfqju4mMP3BhbYwMbqHQGGp937rjfj5FwRqAnPfKffh+r0EoGOL
8bQtuJ+3BDTG3k/iPHA+iCj4TThzfLc3nl9MwUs8TObgXoP5p6DIrLwRMeMk
5p+C+Jb5vZ2rKjH/FCyyxkpsW3B+jaBgonfe29JyBPNPQW9vefVkcQnmn0JK
xb3c5ClFmH8KvsOtYV5iIeafQvnsPrUqFeepA4XQE+MVS/oLMP8UHJbkG+1u
Q7tS0ASv3lsmxefdKLQ2CLMsYnE9CYWmDC+xvA7n8WwKJdodv8h34DwGCoGv
Vvw6xQrnsReFmvvSuMyUo5h/tv9zQsrwY+WYf1afrfNSlwt4/kAK2crU6ttp
OJ+XUigcO9GxToPzOZS9v9Lw07ZEnM9hbH3tddrZifdJSqFs/qSnpfOxP2so
tJksCg/ox/5FsfNs0D4amIn9llEoqsj18rPFPMey8+hWPr9cj3mPo2Dm7xnS
txjnRTwFaXxj3cxknC9y1j+l1bi8oPOYfwppgxZvz72ITqIQYfiuX/oKncLq
+2RWgU86OoOC7WNJqXUvrq9gzkxr7bHB78+m4Gziok4agPslFAxbrIu2Rn7M
P9uPTN61fzKeP5/V95MEuxe6asw/67cs7IT+yAnMP4Xeg49veH2O9S+jkK8h
GUfmYL/KKXQ81k1OkWN/q9h+I78Wn95zCPNPoeek1FSjxL/fKuYCJxBpFJh/
CnY2AW9y3uL/DzoKCeHa+oD2GMw/BRG+/gMQ9wnv
      "]]}, 
    {RGBColor[0.08816473913043478, 0.34614104347826086`, 0.5216863913043479], 
     PointSize[
      NCache[
       Rational[1, 180], 0.005555555555555556]], AbsoluteThickness[1.6], 
     LineBox[CompressedData["
1:eJxN1g1UjFkYB/AJUeRsbFIUSZ0+lPIRWZUHcehjNx3ZaX1VR+EUBi1JkdQq
imml917aLUpGW82oQWW2shpGKvk4TCjNKmJDbIij7OU+ztn3nDlzfueded57
73P/d2ZC2KbA8AEikUhgr8/vXy6JAKL/X9HMEVatYfoec744RoAEc1PfD0FL
ueM+319c6a9YzZ3APLd0RJluOXcSc4C44Hznj9wpzLNjgyFlDXcaq5cZZFFI
o7ilzF3huqGT1nJnClBj3LRjwI4QbiIA6KfttxkTxp3N6ulMK3X1+Plcdv83
y2Py6o3c+azeXKMz9yTR3DLmbfdN3pvHcRex+tesFBnzErkVzIv1RsQsSOZW
CiBx+6ZYPmofdzmrX+9UsBdSuVUCuE69mF2kPsBdI0DTOeOcLX6HuGsFCImt
SDmSeJhbw+qNS9+/d+RR7noBkpakhqpv5XI3CeD9z7rX5Zo87tsCTF9fnZKe
c5JbK4BxWai4MfgU9wMBep3b/Yf1n+ZuY5+vgJHxmmLudgGiWiG01OoMd6cA
C5/XGBpuLePuEsD9yEeVw8Oz3N0CjFFWaA0byrl7BKhVuOn7nFNx9wrw8kW1
erCihvujAGHKOcYjmv/iFhGYH3Jl1yVJLfcgAtnN65WnT6i5DQhUvHOeGvLp
MrcRgaN5i7P0hl/lNiZwLXmBdWLBNW4TAmP0GhOC9Rq5zQgkJostVdLr3BYE
esa3D53h3sRtRcDcx2V+XTzahoCTy4Ym8wtoewIF70wiEt+jnQjcfCuZL7G9
we1KQHwx0rfBHj2dgOi51dLiIWh3AsqBrm4Ozfh9DwKlawJvbJKjgYAkflfO
3QS0N4Etj1e2nvFELyLgcyen70Ujjt+PgI6EGQ12QQcQsPl+lte0EpzvUgIr
TU4+UbmjxQRk9hfrPD0buFcQmHwiNlyjreMOIdDoG97vWKjhXsPmY7Dauc4W
vY7AlcnOtwZaoKMIaGdJI1puXuGWELBd1qdrm4aOJhAz6IB3xxbsVwyBvZF6
MZnXsJ9xBJYt9/Uv8UInEJjgn9rxqAz7n0SgJCNdKx6CTiGwevvJC3LPS5h/
ApmSf5/sTMf9IyXQ7Bj0R9U36EwCnd0bRbLfL2L+CbjB8xmhluhsAr8uzInY
mI77MZeARuT3UNZfjfknkH83UDXuB7SMgMcKyym2jugiApVFfcGHJqIVBFxV
un0qU7SSQFa58rhmNrqcgJHX1YTtxWgVgWLtwT0THPH5NQRMyZtRvVnoWgIv
dbsjTBxwvBq2n/JE0j/vo+sJfPuqLXVxPs63icBgt6qrySm4PrcJtOxYsmtn
Oq6floC3Xeunvlxc7wcEzo43+zsqD/vTRuBE0vpsWTz2r53Nf6yf9VNz7Hcn
219d14eoA9FdBEzS+iqih6K72X7ZNKml0Re/30PAb0Gzc8AMrN9L4L6V9LHk
Lo7nI3veoXf2R6bheEUU7I65jB2yCuc3iIKJS5Kv8mkV5p/CdyXOyX7jL2D+
KTg9W2X36MB5zD8Fr3q7/vublZh/Chr9jynXX+P5ZUZh3bgPw/Ja5Jh/dr8v
sOrtz0WYfwriQvlMoRLPQxsK5Wk1y5xv4XlpT8HgjpYszy3A/FMg8/s9Co3Q
rhSajkb6ptmjp1NQPCnd+0qFdmdu9fGK34b1PChIdm6+UpIpw/xT6MyYPbo+
qxDzT0G2TWNQFIvn8SIKNbtvDTPfoMD8U8gPrgS5Qynmn4L2tK7Z7DGez0sp
2HcEdXc04PksZuO7EVVV5YLn8woK7ruty8AW1zOEgjRGv3d1OK73Ggo3H8Qq
f6rG/biOjS+326J9Iu63KAoJkfvHz4vH/kkoPJt5WTq2BfsbTcHnhNN1j4lf
809hXnusYbM17o84CmPq9B+a3UYnUDBNfDehZRHupyQK9xKnP5wVg06h7Hzq
jex1QKdRyIqvVztqsb6UgnWG5pQ6CJ+fSeHD8IN7Rmd8zT+F3n652/GNOL9s
Nl/LF0YNEysx/2z9VoRunfYG1yuf9cv7lXH8aFxfGbt/Tmtodwz7UcTq3bkd
O8cf+6dg65PV4xPlmo/5pyAST4l48x5/n8spuMbNOJxUh7/fKgoBnjabf1mb
gfmn0ObQ3y3OxP8TtazfcU/Wqkdtwfyzenj9B/MsEy8=
      "]]}, 
    {RGBColor[0.09174008695652174, 0.40313765217391306`, 0.5316158695652174], 
     PointSize[
      NCache[
       Rational[1, 180], 0.005555555555555556]], AbsoluteThickness[1.6], 
     LineBox[CompressedData["
1:eJxN1QlQU0cYB3CkHJFGBEGLylCxnog33il8KChaoAwiRfECuTwYqMcAXkQU
RA01U5G3q5FaCMqhEBEBETRIVNSA0aKmAhJbVBxQ8BpRqXTrfu30zWQyv3kv
+3b3+/4bx9AY/3BjIyMjgX3++f58xQpg9P9rM/PGPmY7n8699NnxzCI7ybs5
TtzbmdNC9mQqPd0+W8p8dunFdvdF3HuYNb/oagoWcKcKIBUveDf3UCC3jN0f
2O7xRrGKW86cvbNlqBzvpzOXeX4cfHcuN2F+crMfWE3mVjCn7uzaH2nPfZy5
O6zZwWUqt5K977RFQqAFjpcrgPqVuyFv0zruUwIc71z7vbVoC7dKAMPWvNhR
u7Zyl7D731UM+rI7kbucjdcQTWZd281dyayYKFpyMYVbLYDK//zzEMd93BoB
7IZ/vc7GRM5dy3xjcWWLicCtFSB3xaPG+A+Z3DoBrMyXfT1QlMXdIICoYt77
Ky/QegH0y7wzxeps7iYB0i0Oj7rxZw63ga2vOOxeYUwedyvbD61MvybnNHeb
ABlfzMq4/kHF3SGA/0K9mZnkLHeXALppueuOvj3H/UaAKU9bRz+Un+fuFqDQ
XFsR+KyKu0eApPHJylHG1dxGBFIkXi9v777MbUIgzuBzII/WcIsIKIxf+T+4
q+EWE2h95qGLrr3KbUXgvcxp6K2A69y2BNa/76c0zbrJbUegtFQprO3VctsT
WLmrraQnuY57GIFbyQ5nRxajRxB4aHnW5pvn6DEEMlPO+S8Mrud2Zs//MX3V
ITV6EgF9cKAv1aFdCNTvdb3b5yf0TAI7zCb0bZKgJQRmFBblzLNCA4HKE/s3
JrXh+zwITLGW3V6fgfYi0DKmYEuDE9qbQFBa1PjX7bgePwJODTZ/3X6EDiDg
E2nmedKADiLQpXSMTnVFLydwR5blaW5xg3s1gRLj4Tu1969xhxEwDbEIfz0V
HUVg5h23YF879AYCqfk+4rsa3P9YAgdbfYXpDujNBF5I4jpiwq5wxxMolOf7
9eqxftsJnFnp2Zi9ES0lcCTg0co0G/QeAvaNaw4ZFFj/VLafg267jrZEywgs
mJyx9UAK9oucgJ+db8+Vweh0Nt5X+3c4FmJ/EQLuRReOJE1AKwhsiE2s+ZSj
xvwTkEl9arJd0EoCRy3j0zts0bkEVjxUeZa5oU8REFu96h8ZgVYRuHhsW4jl
JnQJgZc1LtLSn9HlBCapqmV1j9GVBNKd9jqNCsX5qAkID+xdfXrRGgK6rOI5
5VdxPbUEhg1wy7QsxvVrCQxVOi4KUOF+6Qhcl1YEV1zD/W4gcMIk7+27Plgv
PXOZ9nKCdy3mn8DifS4aQYp5MbD+eTB7lpMU+6GVQO22eU9CpmJ+2gi8bkzs
XxeL7mB5vXJU62OD7mL1rY4ITh6Bv39DICu0KO5xHb6vm8CP9aOrTcbifHoI
rG5MfNwJOF8jCvqxS9QTx+H6TCj81ptWPs4c90NEIdb8ddGOe3h+iCl4rVFI
ljbg+WJFIaLANHXa/FLMP4VJZTFFkQF4PtlR2DBnoWJKO55f9hRECtOc3Vo8
34ZRMFjNv3D1WD7mn4L6ieTwjKhczD97vtaibXTzCcw/hdRm5+Yhd/D8nEQh
aKTONDkJ7cLGqxrq7NqInsnGG7l9SEcw/l7Cni9QirvfoYECCa5ZXjkc3+dB
IV4zfs2ZiTgfLwrSQw63hhjjfL0pyCVufRPMcT1+FGzdEzwOJp7B/FNwHiTp
KhiA6w+ioEu27FA64Pm8nELDuVb5zEtlmH8K6Z31h11+rcD8U8h1ffRkhh/u
dxSFppAwN2nOJcw/BVXBXDv3F9jPsRQ8VE3DO8TYr5sp9OQnpofbYj3j2fgn
325eZ0Bvp+CaUJQ84r/8UwjVGLTeLf/mn4KmU50cbY/9kUphQLmqakIn3pdR
+BQRUtB7H8eTU5g9O96x+QT2SzqFDvGq8DvLLmL+KXTHFYd3WuP6FBTKE6qf
Rg/CfjlOoeSc9YW904sx/6w+fbp/aI7C/c5l9fs9/sOMoycx/xS6VpIB337C
/1cVhePZ2qVBH/H/uITVP1QiCnE4gvln/ahfG1jndRjzTwEeF2ypSknD/LPx
F0QmtJTuwvyzeve0uPju34T5p2CE19+UwhQJ
      "]]}, 
    {RGBColor[0.09531543478260869, 0.4601342608695652, 0.541545347826087], 
     PointSize[
      NCache[
       Rational[1, 180], 0.005555555555555556]], AbsoluteThickness[1.6], 
     LineBox[CompressedData["
1:eJxN1g1QjVkYB/AsGyUqQnSRSjYfO02yQnisKAopI5aUUDcffVAq3WgNNuOy
UXqfUyGKoqR0JaSSRIVuMbmRlaQQK8RmZO3hPGb2zjTNb8687znnec7/3DvC
J9BtzQ9aWloS//v6/9snSAKt/39CuEvqiqW6T0XfHM6941LEiI/Tpn+zgnu9
xw+GOxcJR0sQHVUYfF2+WHgHH9fc36yaOEc4htvYInP15AXCSglKLg+sW9HP
WziWj5c66Nv1cxWO567VDaqLcy/+ZpQAmg9kl+n7CCdzG02QyZxXCafw+V9l
17T5eQmn8eejrK3l5c7CGV/XK28fPNlZvD+Lz18UHeQ9YrVwDn8eA/b4tm4Q
VkngXTpLlusXIlwgQUqPgJZtZxTChXxck3gpIHS7cIkEjS+iojr0dgmX8fFr
JqtTA5XCNyQI6t7Ue/TdOOGbEiyRko9tHpkorJbg2aTu+sqww8J3+bjSN1hr
eoqwhu/XwCPJzP2ocIME6009o+7sTRVulMC+fnvE07YTws0SjM247BJx4ZTw
Mwk6MlKL29ZmC7+UoLb58NURvXKF2yXo67dqyttJecIdEmwfmdX7gkO+cKcE
8x9tdfqod1G4S4K5R4L2VeZeFtZCiBxVLyuYXiLcA8Hg1rK8A0uvCPdC6EoY
DfXxpcJ6CHXXrjFdrzJhAwSbpBdNW5LKhY0QLCrWHDkfeUPYmLu8zXyvokJY
hjDWpHxUWBPZFMFhTuWjusGVwhYIDU/fXOy5lvwTgipqlXPoY/JYhKxA7bzJ
c6uErRH2rd8asEhOtkWIYxMNzR3JdgjB50I3ZpuR7RFed648OEVGBgRWMK7N
qj/ZAUHn5KiHzd/nc0KYtLt89EKJ7ILwEVxfHvcnuyJEGNQucfIkL0JwH/fc
Kt2RvARhedc0i4Wnab/LEYaZ2K5d/uK6sDeCT6vdpnlTqH6rEaJnDF5aoLkm
LOf1m3GqaF89eT3Cxi35Z4czchDCWxYSEyUjhyBo77rCDBOoP+EI1nP81XET
yQqErYqn+jbtVyn/CJVPtD/UppF3IMRsmirfY0+OQZif4KmzrZD6r0TIDVix
OHYuORahz9tDTxx7kOMR7nnhEVU9nR9EcJ7y+zHPfHIyQk3R0ASbA+QUhAWu
YXHvgslpCPqjy16/CSNnIIz58m/8umPkLISmQfPUw6rIOfz8Ge0/+eUDWYWg
26V3Lv37+goQEn16xgSqyYUIvrMSvcPCaX8lCAWOuv3mOFB9yni/Zs9Q+M+k
et5AOPUg6vTBddSfm7yeyfmWA05Q/9QIitsh+z69p/N+F2F2aMut42uo/xqE
3zzc4u7+ReerAeHFvF2W9ta3KP8IJeVfzM7/cpvyjzBUFv/uQSP5GcKyupqY
P/WrKf8I9SrtYbVHabwdYerGytTGQ/S+DoT04D67i0bepPwjPD60+XyDC62n
C6H158PPrUxpvVoMMvqX5sy4QvvtwWCy58a9PZdRfXoxsC7UtER0p/rqMZB3
Xs9X7aX7w4CBxqr3+z9iLlD+GRg3PomrGkf3jzED6HlS/iiQ7icZg3j5bYOd
5nR/mTLIOThXlaik+82CQXiwofbQ4kzKPwNUtbiNiTtJ+efzSRXDK++nU/4Z
tMt1Drer6f60ZeC9cF6yXEm2Y6A17Yyl/3WyPYNexbNf7/eh54HBM7V/d7Vv
BuWfgdOevHT3OzSfE1/fyE2hNkm0Hhe+ntKae9XSaco/A9fQPQ6q4jOUfwYl
abOHdVjS/pYwiB24M6JefZbyzyAt7JLNwUYV5Z+75artQ5PzlH++vxS/+MsT
qJ5yBoofx3d7aXSJ8s/r5zEkQOdVIeWfgbKv49W8piLKP4N+bW6yZm+6z8MZ
qBsiAzJNqH8KBl0tJ6oLEsnRDMy6vDw+viPv4Pt3Gu6x2ZLyEsNgyMqZRs+/
0LiS98euWa+iDzmW7y+laqjiV5o/np+XqsgLThpaP/L3bc2rHqBL5yGZQYH5
59aaVKpHCj8vlZnH9e5T/9MYRKtDNXd0qf4ZvD8P8ztltmmUf14f4y5rtpa+
X3MYGFj9nd3NLInyzyDIv3XQ9vwEyj9/X+cntw01+yn/DExX3PQy/0Tf9yX8
fLhXpI6PDKP8c5f+4+j7mX5f3OCmz3/b8hUL
      "]]}, 
    {RGBColor[0.10446491304347826`, 0.5115355652173913, 0.5464546521739131], 
     PointSize[
      NCache[
       Rational[1, 180], 0.005555555555555556]], AbsoluteThickness[1.6], 
     LineBox[CompressedData["
1:eJxN1XtUTVkcB/A7RBkhrzQK5XVVZmipcanJbwgt43ERE4Vbbl5DLm5hmIpJ
E2pR1PlthdvSSkZDyEgPPUYPqdGYO7lDTEgPPSSFpMwe+/fHnLVarc+6++yz
9+93vvvY+G5d4tdDJpNJ/O+//x8vjQSy/19a7neBd1ttHGd89C5u18EuNnIP
4b3cnUa5wRZq4RAJcnOmhFX22SgcKgFIJbMcZBuEwyUI2dF5qalji3CEBFXd
OwoDT28XPsrHNwZlSa9Uwsf5+HeWmxoersz5aOQ+PCDOffYm4Xju5cNsQl9s
FNbx+x/GPqqfvlY4ka/PtLuv9QwP4WTu5M/uqRVyMX8Kvz/XNcs3fKVwKvf5
g3pfl/XCaXz8aene+Hx/4XS+vwyfIE0trTeLr79Tag2qDxTO5eMjD+hzdEHC
NyXQBSgUnlPDhYslMPMck2x6JFq4VIJU1dQF7XNRuFyCt8G6oPxv44T1Ehhu
O7EBXvHCBgmKfUZ82PnspHClBIn+j5S72nTCVRIYRT//atLwROFqvr4i/w0/
JJ0VrpNgQt7O+UN7nhdulKBF4ae47HpBuEUCu2NXtthZXBJuk8D8Sbfl4Mor
wm8l0Jg01Ns6XxN+L4HLl17miq0ZwjKEEx3uXnmvsoSNEFY/nbN99cAcYROE
wtaXdc1FucKmCGj5oaMhKl/YDGFbaYX5kpSbwkMQ2lf1cFw1o1DYAiGje78y
u5FshRD6ZnKb59AiYWuEzIuRhzJtyWMRxqmaqk9qyBMQZC+wt0kzeSJC/4UW
j7pWFQtPRhjolWa+OJjsiKCzvqfUqskKhAp90d2ZSrILwu/eV68m+pAB4c9y
d8vlWrIb33+/WkUvP7I7wjr7pO5Bs8jzEUbEuCfcdyYrEU571njOWkL2QNA7
LZ87eh3ZE0HZNWXXeyuyN8LUgJKVnnlUDxWC7c979o+fUyCsRqi0Gj7QrIXq
uQEhaHPE38vbyJsRypjvT03pZA1CcGDQ+TglWcufP++dckL1b5R/BI13cXZ3
LHkvwo6k159uX0YOQRgMHU66IeRQhPxvdJJ9GfU3HGFQ38i4jXvIEQhxBq+1
0bbkowiu8wrKHjbmUf75eP/Hg6YUkxHhRrDdsfhscjxCA0bm9C8l6xDeuTwO
c64hJyL07n9oX6cpzZ+MEDvjdbKrgpyCkNA8MK3Oi5zK+5mX4fb6GDkNwXdf
l/tWE9pPOkKafG7ZgOvkLITOBBejW4eoXrkIJQ7BK1p2U/1vIniuqOkbG0P9
Kebv5ySrSP1f9P6VImQfvRBVKL9F+Uc4niI3bjhSQvlH0N7tkrcOK6X8I8jV
htj9SWWUf4T6tQ3yyl53KP8IPl4BLbZ9yin/CCPHD22uWE2uQ1AtflLSriU3
IpgFOjWdnEZuQQi7kuCtWkPztSFEq+oW39fT894iTCvfm9Ref5vyj1Dzz80A
03O0fhmDcuf1t7wcaH9GDMyNE4rtLlJ9TBiwuu51ndOovqYMcu0nmUdl0Plg
xiA9utZIq8mk/DOAnBr70Xo6bywYtPoYf/CrSqP8M7Aqtf1k4ubLlH8GZu5N
Oe3+qZR/BtoRaTGV5b9Q/hmEWsZ8naym828igw0rspzl6nOUfwaq+Jg7ezvo
vHRkUPnHuD4X55EVDEptep/TLSW7MAhZ+/jsCrtkyj8D3avsrQuTaD43Bo3V
i0YZhtHz3BlkdfU9HGOcQvlnYP2mNr3XNbKSQXJF9rZ+qbReD/68BwGqZesv
Uv4ZuD1bV9s4mM5nbwbzdzZ/d+YJ7V/FoM5WY1FUQfVRM4hIbXyxI+lXyj8D
7xNnHDTT0yn/DPTGBbvHZV6n/DMovlE9s2AO1V/LYELpgaIf0+k838X7u2ZM
yWxDNuWf988p3MHn1A3KP9//y/HbnttTP0MZGDyqD7SGkMMZJMYc2nxtKTmC
wXG3ByU9q2m+o7x/sstpx27Q9+Q4A0dvDBvVQutHfn/Y535RYfQ9iufr969K
tA+gfut4/9A5w8WJ6p3I6wF2zvfGJFH+eb9Hbr+y6G0C5Z9BFRrG5kfR9zSV
93PBqaLCPozyz0CWZ7h0vyyG8s9A+fTqHfUX9P3O4u9ndn+7asVByj8f/+FB
Qa+S7yn/fL77h7flZ/pR/vnvdP0LFwgjWg==
      "]]}, 
    {RGBColor[0.12476265217391304`, 0.5517462608695652, 0.5413236086956522], 
     PointSize[
      NCache[
       Rational[1, 180], 0.005555555555555556]], AbsoluteThickness[1.6], 
     LineBox[CompressedData["
1:eJxN1X9UjFkYB/Ax0mZlKyur7YeosLt+tErNVvI4olSqpWz20I6Kopx+bJiU
tOq0SVuJ9d5LdWYzS2liIqMykiillpH8iKhsbNFJbAhhL/f5Y99z5sz5nHfu
8z733vned3Jw1LK1YpFIJLDPh++PV7QAov9fccxadeuS/E/mf7SMuSW6fPv+
udyJzKb+LxLPeXAnM0fdd2wvceNOZVaY1q4cmM6dzly/86Xf+wXcmcwW0ZNr
Hy3nzmH2VIeJg+ec/ei9AsA18aJZe0K4CXNqUWvDogjuvA8eo7h8dAO3nPnV
7YDUgLXcCgGS+5Ishh0DuYtY/cCZ/YUxE7iVzG6v39Rn+PLnq5i9b7/+zWMZ
dznzw6l2/d6e3BWsXssk8fB8f24Ne95qdV/E7lDuGgHklXJni3mx3BfYeNnu
TLeNydwNAkinqK8dKdvF3cx+Hxg3at/LPdxaAWzX9bWcMiDcrQIMdOlNuVtE
uW+xeuHjm+2V+7nbBfBbNbO62Cmfu1OAntGrpU/65dzdAuSlibZUtxzk7hHA
5WeTSaOqDnH3CRDpWfmjz75i7gEBKuJn9TqKSrkHBeg27tCS6yruIQEm5h2J
nFp1gntYgKI918fupGpuEYEXN70eGl+v4NYh0C/ySa3KqOLWIzDrkvwf83Ua
bn0CspfbFJtGneU2JFCV6ru4y/Qc93gCJEVX259ayz2RgLbur47Noee5zQgs
bvNTPz+PtiTw6oKr36zHaGsCjjGmC2wtL3BPJzC/LWFy6U70DAJPc1zUOW/R
tqx+m3NPq1Mdtz2BHdI244POaAnrX3MzCOzQLgQ8Fm+v9FmKBgInrVxHOCWh
3Qg0NZmOWVqA9iCwvq88/1YJ2pvAk+7oS69r0H4EPHfB6LgHaH8Cr72yqxNG
1nMHsue59DiVnsb7q1g/jSW5C0OwfymBcNsUed03OP9QAttiAsIKHNDhBO7Y
yZO8Y9GRBA7G+w/Fh6GjCUhqL0WY2KDjCOSqntbF3cX1lxF4KA13eFuCTmT3
4+zKlqSgk9n4eps1UQHoVAJln+dsUlqh01k/4s2Nac9xfzMJZJvqevzdis4h
YCi/oSI16L0EMt0MHk8/jiYEVhlkjckuQ+cRcBj59LsVTWg5gfSgwyu1Ynye
gu1/9UtxYii6iICx0VYT11toJYESs7lhoRKcr4rV755jMrsAXU6gpiFrsFeC
61tBwHuCk9W7z3D9NQQKqrItv9LB/akhcNxLdW7T+IuYfwLBXVkLbZc3YP4J
lBp5J4RoGjH/BMxzy4w3S5ow/wR8498dSKtrxvwT0F196Ob6yMuYfzZeqg5R
farF/BP4ocfA/tEFdCf7/7R2GBUuu4r5Z+NnSEbeUKJ7CEyIMrbPqEX3EYh7
cCL0XhJ6gIBF/u93erux3iCBxNyUKWv00UMElJLg+GJd7GeY5W+EOnZ2PvYv
ovDlEweN5yucrw6FIIs32lh3XB89Co7DF8vkclxffQrmSwdeLRmH+2dIwdVq
RK/5L2cw/xSa05S9bvJKzD+FzGqdrrFb8bwxo9D67cMnV1rwPLKkoNpwJMEn
twzzT6GTeJkf2HEM809BMX1a2f0DSsw/BfsHuw6HLD6C+acwbPomTUaLMP8U
Btf8G+ReeBjzT6FnXI3NWme0C4Ui2bzc4qVooJCzyDdhixLtxn5vrdv76zSs
50Ghxn1Oo7Yd7U1B81yrMK/F89ePQui9zLErr2I//hTCN1bcsZ6H/Qay+S2q
dL/qcRTzT8EvcksJ3YLns5SCXqXGZvMbnH8oBe0zsY4iEdcnnN0/k1uX0lSO
+aew7ouzQR2DJzH/FJYF6z07O+4U5p/C1+9EY6aY43kuY+sl+eOF4SA6kUK6
05BLczbuTzKFClPNcdl7dCqFhtFSa7Eznv/prN/Sjqk5g3g/k1maN+dYEtbL
odCe1bTOiGI/eyl0mxnYxcqOY/7Z+h04v/H0NdzPPAqiYYfVYe4lmH8231if
Crc+fL8p2Pq/qyqVdBZi/ikk+79fuONEAeafjZ/nevTPR/i+VbH9iwm49Gz3
Xsw/BcOWikfDK3Zj/tn4XEMH/Qx8f2sogOOVDNj+C+af1cvcFbH2+xjMP3NS
VlDwxJ8w/8x4/QeGFg7d
      "]]}, 
    {RGBColor[0.14506039130434784`, 0.5919569565217392, 0.5361925652173913], 
     PointSize[
      NCache[
       Rational[1, 180], 0.005555555555555556]], AbsoluteThickness[1.6], 
     LineBox[CompressedData["
1:eJxN1QtUTVkYB/DLSpNhqiGvpihTkpowGqvHHX1IXuHGNXotk1KZXCmJWy7K
ujWXiuSas3dCqKQpblHK6EUPEiWGptdQTR5TQ0SNRzOb/c1ac9a6q/Vb55y9
v/3t/vuY+m5e6T9UJBIJ7Pfh78crRADR/6+tzOn6T9JuOTt9tFyAqKJjDXqB
7twKdt/ZWxBO+nFHMa84m+PyLIBbKUDZnM1Bba3+3CrmpflBoxM2csez5w2+
eRNrHsqdyMa3scn1yV7HrWb39fIHvXqWln40Ye6z+PbwnXXcKcxhAVY9pb7c
qez9dsXbieq13GnMy6mV5sxK7kz2fP3kvedChnNnf5jf09Nim4TPp2G+n6uW
eXtwX2DvK5+prlAv7kJWf4n9/m1bfLkvCwATJIZzl8q4y9jzSRlayxeHc1cw
r5miMo6L4r4mQMgTv7ibJnu5awWQZ0jDwqwPctcLkLlGq/z9ajX3XQFUGQd+
z8k7zN3I5rNM0nZq/om7RQD3TytT98gp9wNWv+3Fwbreo9ydAjSeDrDaU3CC
+7EAtkvEl7cEp3F3C1AxlDQoRKe5n7P7vZPmyfrPcPcJ4OM6M/3a3zncAwKk
dJWvKojM5X4ngKyn57uUf85ziwgkdwV8P96ggFuLwFNVheXw2xe5dQhoJx4w
3l1cxD2SQF6v6se6+Ze59QkoKxIl6lGl3AYE5k0oLAk9WcY9nkDWbzO2ujiW
cxsRMJhz0H3eDrQJARf1vh13TqDNCMSUELeSx+ipBMLzldN7/K5wWxO4rmf/
Q147egaB+iaiGWtxlduWwKjo100xs9F2BHx3yw0zXNBiVm/uqOwbEWggIC2Y
7Tr1ItqZwCpp5DDnJvQiAq3KzODgh2hXAp/crVgc9BwtIZCzy7iyfGwFt5TN
3+cRtHgB2p2A4nSPQbQ12puAWDOrTs8M3/dh/bEvbT43BdeznoDOmPiss/PR
Gwgs7BvfIU5AywhE543pEf3nEAKrN2+yvOeD3kpAXjTMzfortJytr6/ssf8I
tIKAu4OHTN6N/Y0i0GSeN8e+Fq0kYDfOTC8iB60i8HCXYe5kAR1PoNj4s7aO
/ehE1p9XKoXzYbSawMCQmmNPM9GEgGRSu035PXQKgYohGcGmplhPKoHI0WXS
pO3oNAIOKZHbj91DZxJIC9dpjrDFfmUTONU2bWNQHFpDwNJwWqPbUOzvBQK/
+hravShGFxJYYq0UizWVmH8Chc8sPq8uqML8E9Ba19T/551qzD+BBw6xkxJM
r2P+CYwdd6nJ80gN5p/tx0FN2wWLWsw/ge1d6+P8y25i/glUt75alierw/wT
8Pqjvdoqrh7zT+Dw1RktWs63Mf8E3Db2Jy24he4ksBhETwomN2D+CQzTjvN/
NBPdzfYrdF9/1WN8/jmrv8uo6cQSdB8Bw/agVeabcL4B1g+li977oluYfwLX
9pNkuRPWL6IgCvC9IYvH9WpRsL3+dmPcbeyPDgV987Xr1NOwnyMp7MpTBupm
4H7qU7jU3HwqvLoE809hSkuMX8TgJcw/hRq/hkW/NOF5YkQhxSF8hOfkfMw/
hUazmqNjqvIw/xRUr2/s3VGvwfxTmPFSUqMIPIv5Z/W+ftORXfkz5p+C2HRu
WEQLnn+2FPpKmuU3SzIx/xQqvpiZnClFi9n4Jvv0V+xBAwW7wYVHvB+hnSno
pPsNNozC8RZR0Dx5aROqh3alsMj2Yqznl2gJhUTHCAPtQ2gpBaOkytsZNAvz
T2Fr75VTOo7ZmH8KG4xHhDuIcT0+FEx0u0Vp9rje9RSkbmENB73wvN5AYeDr
tiyyHvsjo6CoNrn3lwee3yHMIx0elkouYP4pvJuld2Q4YH/lbL8m7A46p4Pn
u4LCi6qTvWECOupDv2J0O/vRSgr1A/6h1Ra4XyoKDzp2Zgd04/14Ctk+d41n
p+P4iRSURQvv6+hiPWq2vvSqwW3TcT2Ewt0Mud2s87hfKRSsW3WPvyjH71cq
hczI5Ct+1vh9S2P7fdwnsL0zFfNPITVBogoWpWD+mZW99w+5CZh/Vt/OceUT
nx7C/LP3a5fVnXHB73Mh629xrVNgfhzmn4KPXXpS0ZJozD/7f5JKFyQImzD/
zC6O/8SWumH+mfH6F63PESI=
      "]]}, 
    {RGBColor[0.1653581304347826, 0.632167652173913, 0.5310615217391305], 
     PointSize[
      NCache[
       Rational[1, 180], 0.005555555555555556]], AbsoluteThickness[1.6], 
     LineBox[CompressedData["
1:eJxN1ntUzGkYB/AoSnKJhNy6oajd6EayHjbVsQ5JdZIihNatlrIuSZaTsbU1
Zfg9b6IwXVAMoWgoJGMkCW2sVsdllUhstqjVvrzPH/s7Z86cz3nf816e+X3f
dyyWRvgu766joyPxz5fvr0+kBDr/f6K4j/u+qqudMe2rN0kQF33e990OP+EY
3m60riP+yCLhON7+R5Hn4euLhXdxt54dIwsIFJZJAP4mafe9lwknShD6/tIg
fdf1wnLef/DDJScr1wkruO0c2u8PmCeMfL6E7kODUj1KvjqdO//4br0384Uz
ef8BIdFBKX7CSt5ubdHhvNlHOJcbXMtc504SzuP2vfHJssxZjK/ijnuzwP2E
h/BZ7rb9p4urQbiIW7Nt/BzTWcJqPt+46dl3etN+SyUotTH8y3FphHCZBOb7
DqZ8wBhhDe+fdVMvoy5euILb3z7/l53JwlUSyIqvNJ5RpQrfl8C7OLQQm/cK
1/Lxou2qdasUwo+/1F8+8W7FfuF6CQwO3GhzC0gTfi6Bz+axSu8zh4QbJGgY
2Pl716bDwq95//m3LidtOSrcIoFy08ITs5qzhFsliBpu4PY57JhwuwT1GUXK
UTn5wp0SzHEu6FS9VAnrIMwpfmb/IumMsB6C7KlcN6KxQNgAIexAyLBJkeeE
jRBc6rWV5bJC4f4ITh/U9of0LwqbIHi0qFriLNTCQxC2eI8K8Aq4JDwc4bHt
S7Mbf5LNEfKSEuL3218WtkZY/9BLbp5DtkGItdoQ1BZdImyH8DxloDGzLRV2
QKjaWSDru5bshGBRPfue4x7yJARNRLP152yyO0KLbUeGTz0ZEO4c66rNs74i
7IEQtWGrSVYQ2RuhITM49mQseTZCROHy095Ksg9CdIbF0Xf3yH68fo/SfMN7
XRUORDBM7GxLMCMHI8xbdSHAOJ76hyIs6hXjcPE9rScMQZ3wT9ZPNtQejlDi
V6P3ZDV5DcJIg36jp4STIxEM2mSu42eSoxDq3z57NdeSvAmhwGRIipkxOQbB
dNHF66e7k+MQnoZ3c03uoPl3IazVFg9s0qN2GULm2NEheweTExESpyY2rrci
yxGGZniWV9qRFQi9JzsuifQkI8IRddOCtTJyOkK62/B/bT6QMxFur6tRVG2k
+igRzi6Uh5R8JucidCq9HmzbfE04D+GdVrt83zOyCqH9u5Ee7qvKKP8Ij2be
ffCzy3XKP4Lj2WONZe7llH+EQW6dj6YsvEH55/0dNZ7qFA3lH+G41cXqkg83
Kf8I9g9z2l/H3qL88/d3d0Vox4DblH+E1IjSoKWqSso/r6eVUh0ysYryz9+/
VcHNK/rcpfwjJOsr0ipvkesRpATj9vOB1ZR/BDOXSkVUHrkBobopXVtWSH6N
sEc7QspfSW5B+EY7S+V7hcZrRVCMK53+Qx3N345gVHtwaqP8DuUfoavG1t+s
N61fh4HPx7qSVC8t5Z+BaZtl1vktVB8DBi6/TsqxLKP6GjHo1jAZk76l36c/
A/dt/jNNTlI+TRjEzFjhqH+imPLPYOk0i7l+3kWUfwaZPTDwVgCdJ+YM1G+b
9/1dReePNYMZRd3iWzV0PtkwCNbEjLINOUn5ZxDalDp9WPkJyj+DltpsVXo5
nXdODCp69vbpWpdL+WcQXlG5cvbVHMo/A03TBLPbBWRgkD5oeEvwQ7IHH89p
a/klFdmbQemu9qQhM8izGfgtLjcOe5ZN+efWbv/Y/oLsx6DBxLmHejv1D2SQ
+znfLiGL1hPMoFVulakyPU75Z1D7YvupHedoP2EMZIe8Cvf+SOd1OAOjeXWG
qz7R/tcwUL7JOjTImeoTyUCV7Vvz5BU5ioF5gvOyPqmnKf8Maj5ecbjZl+ob
w9d7psTlnT85jkHc6gAnoxjyLgZpm+M2ZCWSZQyckg23QBg5kUFnnefg27tp
fDmv9+5whXXAKco/r6/qul91E+0P+fp8rjXt70n1SGcwZGGPY24Kur8y+f5W
vC8O3ZhJ+WfQ/+aYEQdDDlD+GchrJhh+n0T3ZR4DAy/7V6Mv0H2rYuAw8p6n
qa6c8s8A3g5VHtZLpPwz0HEJ1HXooPtbzT0/tXCvfizln+/f5slvRdJqyj93
1ISd/eT0/0XD+9PzH/AYFWc=
      "]]}, 
    {RGBColor[0.19559643478260869`, 0.6666123478260869, 0.5214655652173913], 
     PointSize[
      NCache[
       Rational[1, 180], 0.005555555555555556]], AbsoluteThickness[1.6], 
     LineBox[CompressedData["
1:eJxN1Q00lFkYB/BZlaWQWtthqdTWLqVoqt2+PcrS54kSo8aahiS0zdqSpEyt
9KWMVt57S9ai8rXRh5oyGEKSIqnDrOL0cZItqWgl2r25T+fse47j/M77znOf
e9/3f+8Y+aYV6/REIpHA/j7+778UAoj+f21mVh57lyh0zOt3OPPkm126s2LH
fkcyR6ys1i1fyK1kLvJIdlyHjmYOnzPFqmcE976P9ezPHXv3nteLFUB5eYTl
8gMe/L6K+XfLgOx6N+4E9nztfrFLzOLifhPmy2P8myN8uZPY83Ifl6hSOXcK
c4h/0gYVOp3ZqXS6xXh8PoP9/t+FY6teunHnfJyvnUxuUVLU7zzm2MZR4mMu
fPwLzLuf3THIWs6tZvXyJZlOtdivht03MfN+MknKrWX3y5Ouvuz25y4TAPq8
PdxP/8JdKYCqq9Gs9d4u7moB8rR+jeLIA9y1ArjZlGeNLojjrhdAa7ptxyVf
FXeDACk/TnRShaCbBFCP/2LXpvvx3C0CVNKbfuJRR7kfs3rvEodnzKbcrQJ0
y75q3TfnBPdzATqMcyKr9qRwdwjQFCbNFJWmcncKsNRT5mSgOcndzer5mr5/
Jsnk7hXA4K+A/YYPc7hFBOyWvY+bnJzLPZBAxbJesaIxj9uAQJnQHPP+s3Pc
RgSUa3yjnuSe5zYlsLo87fUAXT63GYG6zPjpR+sucZsTaJ24c2PPMzW3FQHT
PoctMtfL3NYETunOykduR48jIDGyCRzwBm1DwHpakmNI5RVuOwIx0y/4JKUV
cDsQ0Hd1f201WsM9jQAJ3rL28RL0DAIDa3ZPXHIYPYeAeGpTj611ITcQ0N5e
OSvmDtqZjV/5NvVvRRH3QgIuj+VtEXrF3EvZfN8c6XQpQLsROLfErW6Yq5bb
g8AxE/21FifREgLNcz1qfNRoKQHv1mF+R+zQMrb+w0NNDwZiPX+2PlOb2yU3
0IEE1hp3NrnY4/MhBAI6Pa7Ono9WsPmGLjpT7IDeTODV3SGlDZbocAK68YO+
dv3kSPb+SldU3xqDVrL1OSyVXJyEjiZQY9G4Z4szeh+BiCsFG/Xk6FgC3c+0
n+8IQ6sI3Peba1gYjU4g4BVSEiA9jiYEmuKqkpyvo5PY+I15Q6K+LOFOIZC/
YES7bg86nb1vYty6d2wpdwYBjb/Tt2+q0DkE0rZVmOuvvcqdRyC3yP1N4YAy
zD97X31hOr9mtJrALMWBtvjX5Zh/An3FPbXnR17D/BP4Tq6o6POpxPwT2Ama
/WHXr2P+CRx0nPfcZfUNzD8B2zjPeq+uasw/Wx+zO0HzhFuYfwKev50Imju+
FvNPoDJas7urB91E4LnyUHdP7m3MP4GHL949OjO1DvNPoCpqf3btr+hWAib6
lSbL49HP2ffu63j0D2d0B4E1xdrhcclYr5NAu++Gcgs1jtdNYLKiRvp2fg3m
n32vMxZsLSvC/kUU7jZ5D0kVVWH+Kbyq2pbbMBPXx4BCYlC5JGEvrqcRBWvD
i3WqTnxfphQm6H5+snUmfq9mFMZt83xUMwfzaU6hY3bdsONPcT+wokA+dDmt
0sP9wppCkLFR3IAo3F/GUWgIz610V+D+Y0NBFUnKguP+xPxTqBdiLwyrz8L8
s37EvYdkmgzMPwXTHe3B4T6nMf/Meh1xFYdPYf4pOA9erbszGA0UbKqNt9uG
4H7pzPptnuK+LiEd80+ht2XZTXiahvln/bx4LRmainajIJqmXnm4Au3B+vnp
XttBGf5ewsYTzx1t8qm+lIJkVv61BVk4voz1lxyltHyK/fpTGLjyZmKMEe7X
gaxece3bXAOcbwjrN1sanPgKrWD3pfeFHF025p9CpK33WO8s3N/DKSys0/Y8
mIfrF0khMMbvQU4aWkmhc31JqO+gM5h/dn/7yVRzCXofc/hVtd8EdCwFt7Ix
Ly/swfoqCumh+VuLR2K/CRQMmkL01V44X0JB/XJahPU3eD4lsX5nFq5YRJIx
/xRS5OeuH3fF8y6dQsuaGQ5FygTMPwWZZXWDxQ48P3Mo1Gos7X94gOdvHquX
mL94VVsM5p+CNtTH1n1XNOaf1bd49MHOHs9vDav/fYtn2sUwzD97fn2q/z+G
AZh/CsrthVFDvdwx/+z94vUfOXkQzg==
      "]]}, 
    {RGBColor[0.23577530434782606`, 0.6952910434782609, 0.5074046956521739], 
     PointSize[
      NCache[
       Rational[1, 180], 0.005555555555555556]], AbsoluteThickness[1.6], 
     LineBox[CompressedData["
1:eJxN1QtQzVkcB/ArIWS3lV2XjZJKZBSK2MoPoXaSSqUUJSGEEJNHlNqkvbvd
dOv+zsojelyKDb1FpRLpafO2tBR5J5Yi2sP5mdn/zJ3mM+f1O+ff9/xH+K1z
WaYmkUiU/Pf575cnSAmS/z/Bn22Y7Gz47twXh3Cb71xwsG1E8Rdv5x5nY/++
xEY4jDvnlP7ZIHfhSCWEpYavOPFkiXC0EqAjsN+CRb7CMt6etvngql4uwnI+
/p530MgsJ2EFb7fccb41mPojb9fc8FuPqBXCSbx99fSk1IaVwoeUUKKaHvvW
JUA4hfsVjNPq7S+s4uNr7l230/EWzuROfpe396OzcBb3njEpJjfJ2dw2K0Ms
Gr2E8z+P3/WLppufcBGff/WgwTHONH8Jr6dVJY1o9BEu5/2bH+pO2w/Tvvgi
33/87090g4KFq7nfXJkdYxUpXM/Hz9Cbe1knRrhRCVoTL+U3/Uu+wdfrG9d+
LZR8h/dvi8/rdVQm3KQEuWJbie/UOOFmJThlekrv31IItypByk60Th2Fws+U
4LH+xPNuk33CbUqwG2I1seX2AeE3SlAl7btc/TJZuEMJtmuWx27tkSrcpQSd
18k///okXViCkHWqssji0lFhdYTtdzs3etUcE9ZA8HZfPCDcKlNYE8Gqf9Sr
su4TwloIsyXtffSXnxQehPDHmg9Dn3udFpYi7H0oubb1dLawDkLhQqMD1pY5
wnoIaoq9ef1Wkw14/9o3ZenVZGMEfbVV1g57coXHIgydkTC1ZX6esBlCUvlR
27IrZHMEB81TUTba+cKWCP4Lzy0K9yNbIVwsnmcw4hUZENTN6wr67i8QtkUw
uO/9sRMKhe0Qsp8yfZs7ZAeEpp1bepdGnBF2QpCutz9pb1Qk7IpQdH1kpFE9
2QPB7N5Gpw6zs8LeCBr7e2vFJlC7L8I3n3KD4oLJ/vx8pi+tOLOS+gcgTBq0
bo6r9JxwIMLdNivI9SEHIawtLlBzWEsORnhvcF9vVwQ5hI9v0YmOzSBv5+sN
n/yhtJYchmC75XGfB13kSATFhQyfH1yLhaMRAj7FjAttIMsQoMTI3levRFiO
kGhQwNJ/IisQjg3oDypbMiK4awc2T15CTuLvzzTXZWsO+RDvP8wkL8mxVDgF
wWVkV56j7nlhFV9/4DD5+JfkTIQ7d+sUFVgmnIXwIj3S78zscuFshBkHtTVa
zCqE8xEGTHm6+5n7BeEihNEGhiaShErhEoQfExcnZj66KFyOkFq5VHfT8irK
P0LF+IK4KI1qyj9Cwr3hO3odr6H8I1yO/bZu1tw6yj/Cjegbc1q31VP+EdIM
G4tcHBso/whTAgONd/S8QvlHGKUFc+Oiyc0I8oIhz7WukVsRhh3b/HbYbfIz
hE7P5toZEeQ2hLiZmYUjr9L8bxBywvWWL31G63cgDBxinJP4J9XXhdBufXaw
9gSqX8JATWvHu5AttF91BrmlsvtHc+h8NBhs2Jxsot6LzlOTwdK6bwoTgul9
aDF43HOP80ddep+DGKz66JzhPJP+n6UMruh1d7Y0Ud50GEzYpEj1a/mafwYx
bjr12g50Xxgw2Cv9O2SRMd0nxgxS9q2c3lxP981YBmamZaMsmjIo/ww8XheE
yMLp/jJn0NpmOqcpg+43SwbRZsdvSEzTKP8MSvx1Hw39lEL5ZyBfUenY2I9s
y+BQ6ZLRp5YcofwzwIYtbXHGZAcGqsWPw6r0yE4MOtrTDG/pkl35fLK/nhf7
kj14fRUpRv370vzefH1Tx7XGj8m+DOweYPv+W3Q/+zNwVaUndRdQvQEMupTX
sd2J9hPIQKYmtUzLIwcxcPhOfdKnMSrKPwNz6xrbwhxyCIPAfepzNPXpfLbz
ek82WnfPIofxel92XLL+6kgGlmmOGlbzyNG8Ps/Qolo3soyf783Ag1X+NL+c
Qf74qJrUKqpfwfe72+Nqa+1hyj/vr5p8oXD+Ico/A9/EMd8fHppE+WeQlW3h
lt+gpPwzqPcJjR/4IJ7yz+uxfRI+011O+efv33Ltuw45fU+zeP3LsNLLM4ry
zwA6rf8J3krf53zeHnRsks+RXZR/Bk1u+S/qLEIp/wzCkjc4yDbQ972cj3+/
Z8DC+ADKPwMJPf8B/mURKw==
      "]]}, 
    {RGBColor[0.27595417391304344`, 0.7239697391304347, 0.49334382608695654`],
      PointSize[
      NCache[
       Rational[1, 180], 0.005555555555555556]], AbsoluteThickness[1.6], 
     LineBox[CompressedData["
1:eJxN1X9UzWccB/AroaXNPcophKKS/KrEYuTT2FlZ7FJL1jWXupNEsZtuxFJ3
4yTHZdX3eTq39ONSrdskUYjKClHEGrLK3UpLPwilH3Law/P5Y99z7rnndZ7P
9/n1/b6fr/WW0HVyA5FIJLDf+/8PV5gAov9fCmYwTjeNH136wUpm8Uc1m/LH
Lf/gKGZNztya7bbc0cw9XY9mSV14vYo5h35aHuTNfViA6P6QuWT6Wu541h6g
DqcVXvx+NWvv8n2YJPXnTmDtLrEN0SkLuAlzUHBv1wy8X/Pe1wKmxW7iThOg
zNw50+h+ALdWANguKiAvA7mzWf3CDSNb/trCrWP1Lm3uupMy7nw2fqaFQb94
M3chc5bxqHBnrC9m9XOejqgNwvoS1r6pRH8v0p+7jPXfOLykZO067gpm+dQp
tlNW8fnfZPP50/PCF2N2c1cLIHFaYufWGc1dK4DeWqMeM/En7jrW/wmhzeWN
ivsR6893w1DlZnQDq3eLGGtrdIhbL4A4x8opfyCeu0UAo5INi2zrj3O3CdC2
T+tbfj6Bu1OA/r/XzxU8BO5uAWQhI198tT+Zu0cAP+8kzxW9qdz9AiR80rze
bUUG95AALQ4ve6vearlFBGov7+iY3HGa25CAONKsN3pBNrcRAcunAaeW3c3h
NiEw5Gs36dYxHbeYQJ1x3tp3DvncZgTins0ab/rmLLcFgbCsKqe4FwXclgTU
bvO6x8w8x21F4LQu2CpiPtqGgE36yi4nBdqewOiIUweKjAq55xCYusZrpGUy
2pHN18dnZt1DtAuB1gnS8t5OtCuB6mDzmJYV57mXEijUnuqoGUQDgaTkQLm4
6gL3SgKSLJP9n8UUcXsQaPJIJrbrirm9CHg0R0wY2nqRW0JAFpedPkV9iduH
QIy5OnFx4mVuPwIWbqZ2Z21KuKUE7O0rEodrsV3G9mtAHr46Dh1I4Gbwm8Lh
d+ggAm/kBr6KXXh/CBuvK2ta/nF0GIGEyI7cuiNoBYE79UYtulS0kvW3L7l0
ox4dRUBl+iTKbMYVzD+rD36W2vc9WkXA69Izi7e30YcJ7MkZOte99ip3PIEe
af7bilK0mq1vsFPlOKIU80/g8eLC4e8WogkBk4fBv2xUozXs+c1e2Tt/Rhl3
GoGT0HGk5ypay+ZjXaqbklTOnU3A0zJGGr39GreOwIXbSSsszX/nzidQ4CtV
KcvRhQTkhlGmndoK7mICfspa2bjKSu4Stl+J2udPB65zlxG46Ln3X83im9wV
BAIjYx9npFZh/gksb22yGDf7NuafgOiOpOZGRTXmn70frTML3OV3MP9sPrK8
RWuMazH/BG4b764NakQ3sPGtb3nvOXYP80/AaE9I34OP72P+CTwp3di21wfd
RkAhpQ4m69GdBIaPjnJvNkB3E9i1XB6u8cf+egjoDTLkGiWO10/glk+o+ea7
OL8hAhMmtTToN+D8RRQyvj6ot8vD9RpSaFcMDKr6cH+MKJxp9JkcsQ7304RC
t8+sZdU38PmIKfTf9W4Ut+P7YEbht00TU1e9wjxYUPD7x23aXQ3myZLCK5In
u3wO82lFIWFbUp1mLp4PNhS8ukuLFk7G88SeQnXcN/nGN/C8mcPGk+7LPfEA
zyNHCmWzc8d2H87C/FPQniv+tuP1Kcw/BQvXhoHEO3jeLaUQ4lS8xvl6Juaf
gvLCga1eJ/F8XEnh0c861x0H0zH/FBpyvvw1rz4N80/BvjR3dWYGWkIhqD6x
sSYX7UNBcfbocOUg2o9CmKFa5xiH/UkpxNd7xVqb4XgyCq5nnKuex6ADKUgO
aXsjO9BBrP51oDBvMc43hM3PNH2oXo4OY+sfe3995D60ggJxTuz0349WUpDp
HZSwAx3F9jPl8x9StqKj2Xh9D5dMpGgVBY/W0DjfAfRh9jziC94VOeL+xbP9
bO4LLwrCdjXbvyZrtzLA9SVQ0E+zvLL8QArmn4L46ngTtRnF/FMofue+s/0P
/J6lsf4utV/ZfV6N+afgmNB+M3ZCHOafgtX5NdM1Nvj91LH1xvsrBg/9iPmn
kCYB+1C/vZh/5ibhjLNEifln3ja0w1gSjvmnEJ0Y5ntdsRPzz/oTng9bZgZg
/imIvP1XJb3yw/wz4/Uf6QcaWQ==
      "]]}, 
    {RGBColor[0.3161330434782609, 0.7526484347826087, 0.47928295652173913`], 
     PointSize[
      NCache[
       Rational[1, 180], 0.005555555555555556]], AbsoluteThickness[1.6], 
     LineBox[CompressedData["
1:eJxN1QtQVFUYB/BNQamBAkVFpVwVBEnIgnIdGfgSUUwiixXWRMFtGRVQAdHW
REMFeVpo0P0O8VgUEXQRBJQVkYeuhKCCL3CIUXxTIjEGxuSro+drpjuzs/Ob
c+53Hvf+z52sXv9V6DCZTCbx36v/11ekBLL/XzGv/MmppsZ2j9fWcusidm71
tvF87dhX7QPwZdSbwnHcnlVl31rOrXvteG7rl2vcKvyFk7jdGpqXen4hnMYd
09vq0Tdd3J/OXTPC9Uidi3AG9+wK60sKpeiP3PP9RsfFaISzuSuWXTUzhAnr
JIB+73vZHmuFC3j79BPOubII4SIJ4nSWDpN9VwnrufdvqwixVwuXcR99bh3v
Eixcyb19iirFi2zg9RsHdXebQ4RreP1s9yazKJpPPW+fOtt+d0CosJG359ib
ap0XCDfx9j9+KHYoWCvWd14Cy9U7bpbM3S7cJoF81BaTvsRdwlclCKk+dPb9
BeTrvN43mh/Vh+KFu/j9HYFD3SOovZvPt+6B/v74VOG7ElyP9uxorUgX7uH1
7J+9GK/+SbhXAlW505B9aaZwvwRlqSls104UHpBA4Xrtt0WJ2cJDElTa37sa
2qETfiaBSdjGLP2y/cIyhK6uhKI7gwXCJggKh5N7q08dEDZDMKtzvfJhZ6Gw
OUJMXUCUjVexsCVC5OivH63v1AtbI3yWfPqj8DllwjYIBc3TAi3mHBW25ePl
b3qkDSbLeT1lYbTzIrIdwm2Zyecjd5IdEVY47kjonlIuPANhxhtLo8Ivkmci
aBWXWhqcK4TdELadKVs/uIqsQPDIG6sYdZPsjjCv9PG+3OJKYUBQ7npeaRF7
THgegk7dEoIzjgv7IJweXL3o4B2yL8KOvgMJG9qqhBcjLJ4wyz+qxSCsROh3
2aKwOnlCWIUQrdrsfmpxtXAQQsA2q9GlY8khCJgjL9thTdYgpE3KO7+wlbwa
AdaoTKZFnhSOQKjeM+tnuYEciZBRsDfWt50cg9CjWWhrZV4jrEWwXGK1vXYV
ORbB7x2f2rdqyHEI7SstUDPqlHA8gmqC9mnGbnISgvub748Js6sVTkNwelJ6
+KJETkc4siHsxvzL5AyEIDcHg93fZOTP3z9zZf2COuFsvn7TmD7v4fXCOgRn
v/uDL4rJBXy+7h3R76Y2CBchdOY0+NisOS2s5+/X1PZbCyeeES5DyG/otDE2
kSsRzt5Y5D+jxChsQOie7igb0XZWuAYhJdDtbOzbvwrXI4TmFXzfFdwkbEQo
ycq1eNhxTrgJYSgo973D61oo/wiH5v11PcH0AuUfYWCpX10/XqT8I2j+vO14
bWIb5R9hQ2zn7A095C4EV7+Yt65Jlyj/CIUv87/qGnuZ8o/gVpF/xGYFuYe/
zxlT9muXk3sRvNZtUmUPI/fz+bg97tuupHoDCMdHX1nitI7GG0JIcL2wxqmG
5veM5yeyXOn/+XnKPwP8cniVupjWa8Kg+Xir0fi8kfLPYHy93slUQ/tpzkDd
GZvTeo+ejyUD8+WNxgke9HytGfQmndvYG0Dvow2DTzZe0n02jPJhy+B4S3fm
ZjPKm5z3f1j18ZMwyrMdA+tqmdM4Xzo/HBnYetw8mqwoofwzUNp2OmwOP0T5
Z2C5yyxgq10R5Z9Bk+FxdfYyOq8UDLp/b8hqvkHnmzuDgfLmD8dl0fkHDNKD
do5x2bKP8s9gZitOxcR8yj8D7TCzPVv76fz0ZVBwM7mUMfJiBsbCD3ThgWQl
7586csqgF1nF93daYEjiRnIQA5PzSZ+m1ZJDGESccLj189s0nobB9dAFc39Z
SV7NYEgmxTn/RI5gIL8VmhFeQo5k0GWefWZOCzmGr+eo2m7+HbKWATwYU3aw
nRzLwMc7PideT47j8/fRrbDKJMfz/XvY66wuJCfx8eGLzQ2N5DQGIaFXrvV4
k9N5fWnPiX888ij/fP6148uT5b9Q/nn/p+FO4+QS5Z9BW3XLzMg/91L++X4n
2s4KL99N+eft9hbrlQb6PhYx0Mn3me5X0fdWz8ezjO+Y/vI7yj+v73rgpGZo
E+Wf98/P/C34PxsYyE57mrnoyTUM6o152yYdjqb8M4jLCE455h1B+ef9rap8
IgbUlH9uuv4FE8YBzQ==
      "]]}, 
    {RGBColor[0.3716795652173913, 0.7757354782608695, 0.46303182608695653`], 
     PointSize[
      NCache[
       Rational[1, 180], 0.005555555555555556]], AbsoluteThickness[1.6], 
     LineBox[CompressedData["
1:eJxN1Q9QjGkcB/A9JTtEqRCHK4q4ItRZ/3/yZ0JGKglhI+qUxFSWyVkuV+iy
2PM+j/7c2lbtJCxthNLKUiLKhTVphHXnSCJHKnXPeX5mbmd2dj7z/J73/T3P
u9/ndV6zKWBdN5FIJLDvf79fPrECiP7/iWO2faUKrBOXfrGM2T/m21/FvbgT
mRN18TuJK7ec2dcmW1i9gDtJAHmVz/CCwBDuFGbn5fMiTOhUVv+0xwa7CqxX
MF9+6uPsMYtbyerXWPmOm4v1RADDwckZrZnh3BmsfnNgQ/+IKG4V86B8c1Vl
DLeGzbfK8S27Gc2tZeMy66RVgeu58wWApndRyhFSbh2r3zN3RtCBUG4987Zk
Cy/ZSu4iNj/lxD3b+zhezNyae3H0C5xvYP1VXlKbzqzlNrL5RzNvTGoL4K5g
9+u597p3afiML74lgMrhtI0qcAd3tQCKVtPZAa5J3LUCSBMGDYibgDax69kP
tzBa/sz9SIBqB2EveYbjDayfgea8w8P3cZsF0Ep1Pc9ZKbhfsPo5n8UVmw9x
N7L6UfXrUkuU3M0CSPxMNOy+wP1eADd9zOInPTK4WwVwVHr88CFRxd0hQKQ5
Rrz9ippbRECbGlJYMFTDbUmg+sBF32dX0WICtQslktJnx7mtCVhvvDvlzjwt
ty2BqV52nW2/neB2IOA/L/11XMspbkcCp6ZbkzO/6LgHE+hcYOXkWYF2InAk
xmZRthHtwsYn10268xHtRmD2wij1lpQz3O4E5p+clJXldpbbk4BJ/DEocBfa
i8D9Jz3T23VoCVvfW+317EEF3FPZ9Z2y3eqeooFA0qpxF/Zf0XPPJmAeYZmV
Jy/k9iWQtSSmMmbGOW4/AsqgQmk37/Pc/gSejpl0bubcIu4gAorgXZnOYRe4
QwhEf39w1sdBF7lDCRwKrx3a6y8cl7L9dV+6etsDdDiBEQMDCgs2YX0kAWPN
h859XehoAmP+mNV+bdEl7lgCRTVbAt5sRscRcJDNWbkkDy0jsDxsXe99fYu5
Ewn49ZpvqPkZLSdw0cbQ/syihDuJgF4tVPVSoVMIhC6qd9k87TJ3Ktv/PVVr
E9RoBXv+sz8N+1SJVhJYn760PbweTQhI0qYpc21LuTMI9Ff6qMty0SpWf7Mr
uDLawK0hcLamPDs16Aq3lsDB8e72jxeUcecTyCmxaGoZeJVbR2DGmPKHtx6i
9QSaI4zhx4xG7iICjS6r1waYr3EXExA17/5wzrGc20DgZeROi7iVFdxGAr8L
H96+u3mDu4L11++BLGfVTcw/Ae+GbxR2/9zC/BNoqJxg8Np7G/PP1rciN19n
X435J5Bx+EpdZj36EQGnDbW7NybXYP4JpO3YO+R6F9pMQONR8LHE5y7mn8CB
C24zn391I4GR0k9pdk1Y30ygMmxwYvE89HsCbV3aPhCD92slIN7QP1NThf11
EJiS8sTkHYH9iygcKjvy6l4ZrteSwvrTiXdt7HF/xBTip7U8cN2K+2lNwaF8
5Pk9bfh8bCk03X6leLwRn6cDhVDwdenYh/8/Rwq1k119dkkwH4Mp5NfmrEny
wXw5UdDo9elFpzCvLhR6+vebEJ/1Nf8U3MZ1H+n6/iTmn0LifPupYWPxvPGk
IGpUT499jeeRFwXJ2HUF6e65mH8KcaH3zZ45eH5NpeDoEiz5zgPPN6DwaHFn
lOI0noezKcR6Vyx0X3EM88/6d+4WmKLE89OPQrNv08DFc9D+FDxzho2WuaKD
KCitpm3fIEGHUCjyf14UL0eHsv2Tn9m4vxAtpRDZps2rr0KHs3qttdvQd+hI
ChnZaVUie+wnmoLJonFw1zB0LIWk06pQ/yHoOArilt56dTvOl1Fo0FdP/Oky
OpHCi6stOzNT0HLm4ExN9kF0EoWO2pDm7s/RKRQMySP+DFqM10+l0OjRZ9bx
FhxXsPXr3vx4d2sW5p/t3+FlddErj2L+KVSbIxZuNxzB/LP7TagvHP4Z32cq
ClKLReN95qdh/lm/DUbN+ORkzD8FlYYeL1+2G/PP6jtDahIm4vtXR8FJrppp
+bcM809BXtt7l8ModBGbv63fTnXfBMw/q8/vHl/RLRbzz9bnfzbKdGE95p8C
nOxofJkgxfyz/xffqOJ/AZtTFaM=
      "]]}, 
    {RGBColor[0.43490991304347826`, 0.796026695652174, 0.44568556521739133`], 
     PointSize[
      NCache[
       Rational[1, 180], 0.005555555555555556]], AbsoluteThickness[1.6], 
     LineBox[CompressedData["
1:eJxd1Q9UTFkcB/Bhs1Nt/sTIv9hSW46G9e9g0fZTISobWwmtGoVWs5SiabfN
nHak7aRCevcy7BzCZKNWk5L+yajUnFSqjYRIEnvkaBNa9q7727POvnPmzPmc
e999v3vv+95nvXH76k2DRSKRwH7//L+/wgQQfXhFMreUOmWqR5a+t4LZLFRZ
9/FUp/eOYd46PmBRiQe3krlLfOwG9eVWCaD83OeVf74PdwJz29Kr2ctWcycx
p6waLBNv4E4VAM6sGiIOCuROY+PZKBQHKxZzE+bI4qQusQevR83uj7of6f61
P7eG3X8j18tcJePOYP3DurbMig7k1rL+suXPHnb6cGex9vDj1hdDl3DnMMcm
2PWZOnPrmNumjVOPWs5dwOwVoFm5Yyl3EfP49fc2ebtylzHPPRp3+L4bt565
N6m80mUyr7+K1WeQ9nU2h3IbBPBylJonS5XcdQLkFHYrMkfFczey/jYl2j3V
6BYBwtzrR8rT9nDfFqDnxIrPngRh+z0B7qXsqlnokcjdIUDq3dEm0eoU7i42
3lrJhn3rDnA/FcA4X6mxrkrj7hFA4z6s1jdD4O4VIEGmfTk/7Ah3vwASswl/
RE3XcA8IYNsyyJdeOM4tIqARLpW8PpDBbUTAOFRl0dJyktuYwIiJIvtTbqe5
zQjY7v4r9oFvJvcIAvL8qG/MrbO4JQSKolP2ts3O5h5L4MzwIVbNKTnclgTC
kv3GLKlGWxGos+mH6gq0LYECxbWzr3rQUwgoJBY29uG/cUsJXDCSlfeZnuee
QSDO6ou1A9vQcwgUSt01ndno+QQ6uid77J2cy72IgCTvx+arXWhgzzO1Gzhd
oeN2JVAlocbrfs7jdiPg1Sh54uR5gduDgE5b+NWhVfncXgQs/FNfymMKuL0J
JF7JfROXcpHbj8CkGMOaO6/Q/qw+J+emF+noQAJ+h548PqlFB7P1yS4Ylbe6
kDuEwID7u6NDDGg5AX1c6JjzRpe4wwgY2Uy/UmeHjiQwo/th+cEAtILARucz
Z50K0DEExtfD7vUjizD/BNZJdUNddqFVBBqur+6d9g6dQCDtVOt3AxnFmH8C
rq2lz6zsSzD/BHo8lopqI9BpBDxk9i7iQjQhcLutrslTWsqtJqBWbVyQ9wCt
Yfvxa223WFnGnUFAVi+tFHte5tYSMP+2s/u0XTl3FoGgoonbT9xF5xAYWpa1
4Fn6FW4dAVVncWFArJ67gK13vKOf6MhV7iICC0LPbdh5vYK7jK3vHVWc5Zgq
bj1rD7drt99zDfNPYGroc2GYeQ3mn8CLaHmbq9qA+SeQWzTW3tymFvNPQPzD
82ORudcx/2z/Tb90+1Ndh/knUH7cYH/cqR7zT2Cylu7zzEF3EHjUc7nz8VN0
F4ESmbvJsyfop2y/jEI6rNXoHrYeTh+1v3qL4/cSuDEQL3aZgu4n4Oh63Vm5
DOsbIFBT2ayd3Y3zEVEoXRdVGe6N8zWiMDMt8XB1Lq6PMQVRp6lshA2upxmF
wk9fuH5/DvdnBAXJ5re7bR7ifksomBVvuXhrJL5vYynoFuqcaQPmxZJCmo/f
/jU9mDcrColZuvJYOebVlsJmN8c8uezf/FMoei0R9FvOYv4p2Pa5BI2POIP5
p9Af39B78zWeT3MoKG6Oa3gz6xTmnwLkK/WBL/B8W0Shzrp2Q0nDCcw/hSkR
mRUTAvA8dKUs/5F+rTV4Xrqx8RdGKhySf8H8Uxib87Jfn3sM809BW3wyuDIU
7U2h5UKR1BCB9qMQMsQwOz0Z7c+ef1N5bZsSHUihzKl98UYNOpi152gtZpjg
80Io3PvdLCViHlpOIWfxJ+lN5ugwCl71ZYMUnXh/JIWwuudzc9vRClaP3kV/
6BY6hs3Hsvcn71a0kkJq8+JaC28cT0Wh6/7ZrvMOOP8Etp5GjfNW7EEnUeiJ
DX6gisb+qaz+JkF1zhG/N2kUNHNSXs4tTsf8s/UfPCli9Fv8fqkpWGUahsc0
JmP+meN3rNQNTcD8s/od8huXecdh/lm7g8n+gyExmH/2PtbEBYu2RmH+2fgr
3CdYGe/E/LP2JXMeWcyKwPyz9pmXLMvitmL+KSh95Nss+1Zh/ln/Dy/9/1z1
n/8GCQsD/A==
      "]]}, 
    {RGBColor[0.4981402608695652, 0.8163179130434783, 0.4283393043478261], 
     PointSize[
      NCache[
       Rational[1, 180], 0.005555555555555556]], AbsoluteThickness[1.6], 
     LineBox[CompressedData["
1:eJxN1XtUjGkcwPHURCImcsukUq0STcklqfUrYXYVk1JDSS6t2tMqTiUMkpLs
WAm9z0MSYtPNdEEYGsmllIrCOrMrK0fHdjqzTiexYZ/1/P7Y95xO53Oe9/K8
z/t+37FdF7c8ytDAwEBgf//9/7rFC2Dw/y2B+e1Rn90H3Gq+Opl5vMI6b/lU
biWz41WjxPNj5n91CnPCw4qXFlO505j3pZr+YujNvZ95972434YEcKuYI+Ly
Vabh3FnM86Pyy10iuI8yw5Rdm2bP4yYCpFy4oBdfkfPr5zIfS524d8Ya7ny2
/7sFwsKSddwFAkDnuejk2rXchWzcbUdS6a1V3CXMQb6u/saB3GpmzT/fhb6V
cVcxV/aODkxaxF3NnGGbZ6FdyK1hTjZaWFCL89Gy+aj+rNBCMHcdG9fPVH1f
KeXzvy9Ax/Dr9oed47kb2bhMdL+hOYW7RQBtY3NG+JV07jYBxJ+9F4Vb7eN+
JoD8derZ10oc17H7I6KiPZMyuDsEcFWpdTOCfubuFEDx06fERkkWd5cAHtMP
BTgqsrm7Baiuq962+PZRbr0AsmEq5V4J4e4V4P4f/eaW2bnc/QKIjmvLhNp8
7gEBuoLUW2Q1Z7gNCNTteKZddeMst4iAsixx6SBpAbcJAf/ChI16r3Pcwwmk
vdtSGrr7V24xgXCJ5dnOwiJuC7b/3p6Cvvel3OMJ+B1s63/66SK3hICjy6bN
DovU3DYEdGZ3U26uQdsTeJjb3BZyAe1IwKNr2a7P08u5pxGYmT2n61gl2pVA
8pbJea2mFdwzCczOsVifHoL2IBBdPDp80HO0FxuHOw3XTlZyAwFToxc2YTFV
3H4EYl8s0ImnXuKWEejL/JQ3wvgytz+BXjrUdYLVFW45gQHJcaPXsmruYHb+
jx8P6zdf5VYQ6IzeYqlzvsYdTiDCx32w3gEdSaBjw87uaVL0BrZ+brbqnhh0
NFsP9fZxN46jY9n8Wvf0xTWj4wlsGlBttx12nTuBgEZ+o+H0RnQygYKDBw/f
1aGVBC6vrPv71RIN9s/WTz2UmNWj0wg8aTp1c0XiDeyfgDhZOmSD903sn53/
2wCNeTM6i4Cnn3uueGQN9k9AFpP98KIUTQi4NrjPW7sZnUvgVU/AN3sGa7nz
CYi0ShejE+gCAos1I+vPbb/FXUhA4jzF9oeYWu4SAjnrY1bWzLrNrSaw8bFh
6PzP6CoCwfVKL+f3ddzVBNwGAuy67O5yawh8HtPm5B55j1vL7n+RnW7hufvc
dQQSzdJNlpo1YP8EJslSrs4QHmD/BJyTHpyYbN+E/ROY2mU1yqXoIfZPYNAc
r86tli3YP3tfVldev/IcrSPwyGmipFTZiv2z96NfvUTRg+4kMCOISKOdH2H/
bD192hUBjuhu1ltqU1XUY9xfT2CaQlf6RIruJbBr60v9vmC8Xj+BZvM7y3V5
OL8BAuRLhLl0cSP2T2GuSfmZ1Kv12D+FWJFT/DEbXB8TCv5PP7RH5uB6Dqdg
Hqp888Een4eYQuRRarWkEZ+vBYWEqr4azV/4vo2nIPsgKbA+hX1I2Pl9n4T4
XMK+bCj0PI+1yXDAHu0pNDZ9eGNqjH07UjApd/HszizD/imEq04Xt2UWY/8U
9O2jwso/FWL/7PizsytcOs5j/xT6i/xEkab4/fKiIG/RnWqKw+8dsPNZGdlI
R+D30I9Cl2HWyWVGp7F/Cl5DPIct24zfT38KaV/uyges0XIKHsJYj6iGU9g/
BZLqHbZUg1ZQAN+qR11jcf9wNj7QFzZajo6kIB5SIX6zDr2BQrxXscXvS9HR
FIa3nrkcYomOpaDuKXVe3Yrnj2fr31EWODcbncCOHzUsSC5DJ7PxWet3Gtfn
Yf8UoltLMhsi0SkUUr7c8rUm6DQK+Uc824u24fH7KQT3DgpZ4YTXV1EwWDPY
RG2F41nsenK/1HS7E9g/m1+iG2TX5mD/7HxhG9tcxx3B/pkPVKdHBB7C/im0
1Fr+aG2Zif1T0I5eVrzTKQ37Z8+rZkJYWSH+3paw+1lvaNebqMT+2fp69crW
6bZh/+x+Xm0P9YlAV1OwcXAVTTmQhP2z+Yc9nWV5GH/PtcyVMear1dHYP7NH
YNWzyLXYPzNu/wIIOe8I
      "]]}, 
    {RGBColor[0.5613706086956521, 0.8366091304347827, 0.4109930434782609], 
     PointSize[
      NCache[
       Rational[1, 180], 0.005555555555555556]], AbsoluteThickness[1.6], 
     LineBox[CompressedData["
1:eJxN1gtUzFkcB/Bh00ZUbOWxopRktJajlUPqNytTEtJ6dGi3WRVR1JooCYOi
RCal/+8OEkrJY6XY8uohZA2ybOQRq7w7ThE7Kuxd97fn7P+cOXM+53f/938f
/++dsZsX6R/aWSaTSfzz7/fnK0oC2f+vaO7sS1dfvnDy+OxYbv2Tjk75SuF4
7pdrJsXYzRDWSKC5bD/SRz9TOIHX0bYovGm2cBKvx3Rj+T/8LLyZ158c1JQ+
DBfW8rqjl9mSnpHCGRLAvFNZDjXzhJG39y/M++6aQngnd5zrXJsvJ5Z9dja/
3y45d8iP04VzeH3BiphpVUrhfO7N1n42Orm4/xBv39/La1jhdOGjvL62X1OX
0wHCxbweaN97b+Bc4RJutZ3af1eg8Gne3llq8epH8y3nXqRflqmfKFzF7dMD
d/1B/VVL8LDWwfiKpBbWS3A0tJ+sbtk64RoJRjTYj7+ZvlH4pgSqoh0p482T
hG/z/syHR9/dRPV7EkTNPpP3enmy8ENe1ykW1jqmCjdK4NcRYur5Z5rwMwlq
xsUvVftnCDdJkJ8Y7JdXnSnczMe3pUvo0BdMuJU//82Ym85fZwkbJOgYMH1D
V2mPcIcEBhc7k1sP9gnLEPIry1/ul+cKGyFEzPKw9q4imyA0Gy49D67fL9wd
we+L5tDu3x4QtkAov/63Ua3qkLAlgjZjZlac7lfhPgiOiSdHt5UdFe6PALj8
4CAD2RZBU/m8LK1robADwu2IX+Tz55CdENx0ykfyVrIzQkbIwLyClGPCIxBu
HmmwOt9AdkFodFf0qrAvEh7D21c87fpKR3ZD6JNikqibWSwMCIagl9Jgy+PC
ngg5U2tvjKsge/P5FMs11mknhH15+613d5kW/Sbsh5DgnVqQ1lQiPANhZ1mY
0q7HSeEAhGqbY1XRaeRAhCR0eDTNnazi66loj3vvQw5BWL3mkTq0jhyGUNCz
wqav8pRwBML3N3amu24kRyFYr5m0NbKYHI2QuXIA1LeTYxGerHt8KOun05R/
hM7BH60VpWQNgvEmjx17bc5Q/hHWnT0XojtGTkLQWYxY7LH4LOUfYWrbh0jr
drIW4cI3eyZEuZRR/hEqq9RxqCAjgk9wbxNFBHknwpxEudOQzuXC2Qhj69q2
ZOaQc/j7YOQuC8usEM5HCAgqsTq4qZLyj4DqST7bfc9R/hGcVEXhrbIqyj/C
Ha1yY2oDuQThnXzRpZoP5yn/fD12KBY4DL9I+Udw1jU7JUdUU/75+2RUfgOu
XaL8I8itfMaO9L9M+Ufw7BS0PbVWT/lHsNX6akpnXKX8I7Raea6X1V2j/PP5
PH6X51pQQ/lHOOvRdFw5+TrlH2FN8eFP2jPkRoT1k2fX17WTnyEsLY+eua+N
3ITwVS3E7T1AbkYYZRITf9iU3Mrbl7oW7Hah5xkQXBv1E2epaHwdCD1tOpvF
GNH4ZQxOPbD2v6Km+RoxOG9u+BRRf4Hyz4DNiXf2D6L17M4gRacy3v+R9seC
wVhfz5TgXNpfSwaZ22avkj+h968PA/eMaRMKCykf/RmMLp3lUnKb8mXLoFeD
/uLZAMqnAwNwWZVV4P1f/hmojO+aXnCm88SZgfZQYqnZFDpvRjCw7X41ZP57
Oo9cGDRbNLb7OeVT/nl/28IKErfQ+eXGoKZ+StyFNzmUfwbZkd3urp1K56En
A78eY3OVLXReevP7bzx1S/Em+zLwTHy1ZIAV2Y/3dy5caf4um/LPwGC8dtXb
F+QABkkfh+Q8bScHMv7725qt+EBWMYgNXNAU+5YcwsD7cLfwMQZyGAMLk/cb
jj0jRzAo/2C8ZFQFOYrXc0umxSaToxmEOd1Pj/Iix/L1WmHd+4QROZ7B0XW4
Iej33ZR/vl7HR943WFI9gYHbsoFD9iWSkxjoHw/bdvEOeTODGY8GqQ/3IWsZ
5H+Kjr14awfln0GUo86uUClR/vn6+twelnsgnfLP61uat9uO11L++XiGlh5I
aKHfwxwGD1Mt7vXNSKD88/HdsazY9FpD+ef78co8x/HIKso/fz+mVx7ZahZP
+efPW92yvO2vlZR/7vNd8GNyDOWfgeaWmWnduwjKP/dyd4/BLSrKP9+fhTXe
+1Pp/081N13/AN6KBUQ=
      "]]}, 
    {RGBColor[0.6464524782608696, 0.8525305652173913, 0.3956128695652174], 
     PointSize[
      NCache[
       Rational[1, 180], 0.005555555555555556]], AbsoluteThickness[1.6], 
     LineBox[CompressedData["
1:eJxN1Xs0lkkcB3CXat8udp3YJdp6dfOe9nVJCpvyK87qlKLYDpsil0hIshKS
8sZrvbmlnpkokngVJdTmVhZJF63tFLpZSZtyCdlqi87ONr8/9jnHcT7nmfnN
PDPzndfAa8d6XzUVFRWB/f33//MTIoDK/58w5sGGm5+yJFc/O4JZ1PUxPXse
dzRzibZHpEybO5bZOL/ljIEZt4xZ7tOrUJhwy5nF29JeaM7kVjCP9IRsDTey
+exU5pZb9fHP7LkzmPVot3OwGTdhbt/ybZ/1ct4/S4DY7We/77Z34c5hjhrI
3rB8I3cea0/SJz8FV24l8/JW/XPZdtxFzGamV58bW/H6JcxdM4IXS9dwlzMf
0vDYsgV9mflBfkZivR13NXPD6/5c6SJer5aN7xepLjNx425g7+3rO9eJ1nM3
McOGorxib97/tgC18wO86o7HcLcI0BIY3lk0dpD7ngBOxYbHWvUTuNv/6//x
q6qYeO7HAnietPHLmiDn7hQgxGdO+zeWCu5uAQbvFxvfJancPcw3dtgW/pPO
3ScAmVYx4qs8wj0ogHJWgl7QHMo9wupbuvUHOB3nfi9A34BoWGs4h3tUAHFx
gl7V61xuFQJKWXbcyNgp7nEEdEli9MJNedwiAiOy3l39S09zT2F2TLM+ZVPA
rUmgJXlxpbf+GW5t5q5J1oFbi7l1CVg+lT7tKD/PPZ3ACS33yrUrSrjFBCZc
F73yCUXPIZBc9ibD+A5aQkBvT8zqFo8L3FICTmXpEw2eo00JDDZtXLPTqJTb
nMC9W86HfvJFWxLIWd0/qfcJ2pqA1Lki3jy/jBsIuLTVmSyMLOe2I3DHvnxa
9ZKL3CsJtFr98MBW6xK3A4FfDowq/Ix/5XYi8PZJnN2w22VuFwKKa+37M3+u
4HYlIJ4ulo28Qruz+SgF/YdH0J4EJCnuOlVP0D4ErM8Kf9pnVXL7s/pHC1be
06/iDiQQrrtdmuqNDiHQ6Ns2tO4AOoxAt2SccupFdAQbfyjOfLNmNXc0+36j
xUuSotCxBKoNmnOjPqFlBCJWVUm2nqnhlrP98Jf5aQZd4VYQSO8O2mmhfhXz
z+bTZ3f6gwM6g0BtTkNxsD+aEMgK/nJF6mF0FltfOL/32ZRa7hy2v1kKkVoO
Oo+tx4vQR/MTf+NWsvV6rRTDwTruIgLFi4YfNLrWY/4JLGx8mRgzowHzT2B/
4FJpqcY1zD+B0b3KenOTRsw/gUuVRld8vK9z17LzpDpWI+Q1cTew+RrNTFCZ
eJO7iYBDOQ3sSLqF+Sdw3zbTSTy1GfNPwHZywI9B5A7mn4DonOZAuFYL5p/A
FP8Dwua76McEOgdOqs8O/gPzT2Cm+HFzZBu6m61Hr+HDMI27mH92vvfMa1o8
Ad3H9oMu0Ym/gO0HWX4VSRaGWugRAmZ1T9Lu2uB47wksKDcMcovD+Y2y/iWZ
ybVmtzH/FEzrlV5HC25g/im8UjU0fDEV10dEYX7aTknoYVzfKRQuTSv7/Z0Z
7ocmhf55HZ5u43H/tCnEO4YlnliG50mXwqcu7Ts6f2M+plPIqKqyyJ+AeRJT
EHe9bigOxzzOoSDSVu3Rc8V8SyjEqt6Mbp2N94eUgrLNKGmLThHmn4J5cria
R24h5p9C98f7+l9U4v1kScHOWWxRMi4f809B/qxWdHYN3m9AAdxPauan431o
RyHEIka+SXoS80+hfVLPu55kvD8dKAQ2xkTrR6GdWPv25ijdg2gXCuNaT18b
LkC7UigPmhvw8C+0OwXt0MjBAFWs78nWf3epge5LfO9DgQgddifOo/3Z+7ZZ
JTpr0YEUOiMzc49eycb8Uxg85rRHqoIOY98z43lApvcJzD+bv2nq2/H38Pcg
mq1f9LbvfJPRsRSctr6JL/uAlrHxQozuZ6ljPTkFz/er1N4NoBUUci7O1lib
jfVT2f49Ct82EnEM80+hqU5RmrLuKOafjT+5YqepwWHMP6u/oNBA0pGC+Wff
syy6cd++RMw/m791RZiVvgzzT6FkU8rS4bmxmH823liMfEiIxPyz8+E9177Q
bTfmn80vdag3uSYc88/auzWk2uzZhfmnUOuoKakJ2Yb5Z+M5WgV7JXlh/lk9
48IVX3/YhPmnoILPv51FA10=
      "]]}, 
    {RGBColor[0.735904652173913, 0.867578043478261, 0.38062591304347826`], 
     PointSize[
      NCache[
       Rational[1, 180], 0.005555555555555556]], AbsoluteThickness[1.6], 
     LineBox[CompressedData["
1:eJxN1QtUzFkcB/ChnKzyLEeoqI1NUjnebfGTIlKS2PFsULSb9DjJYJYpsVPL
CtXc20avkaEpUx41jEpKM5a8n+mYQrKNsja7Tttm77q/PWf/58yZ8zn3///9
/vf+7/f/t98QHRzeVyAQyNnv3//PR4wcBP8/4pmjp2eNmuVd9dli5mdrb57v
WsQtYVasz2h2CuCWykE6r9utUhHCnczGTcrHW7qt5pYxB4bdVyeEch9gNkwI
iCnEemnM7q4lksigOZ+dzhy/Kdtas5SbMKu6DUUOztzZzLZ+2sNm/vz6XNb/
svGnwUkruRXMw/9WSlOE3Ep2fmZ23L36udwq5qdJE4p+8OX11MwR1180Vi7j
PsfsssuuIgDvp4JZnJe6Ic+DW8s8/sKAXSU+vF416/ehQedyAvvVsvEtZeZN
1V7cOjlUZyX4L26J5NffkIM6brtr8hUp92053HZ+Maxz0n7u+3IQxR5fds8T
/ZjVH7RglNx5H/czObgX2w8P/4TjBnZ+yR7jW+OP3C/Z+RXmVtOupnG3ySGC
yBzj4Ci3UQ5t5+bfnt2awf1ODk6WYqXJOsrdJQdrvaZWpz3G/ZE55eySfQvz
uHvkoNgxzafWu4BbQCDeS/AgYLKC25RAf/PSzfZR6P4EtH5mr/fanOC2IODT
8yRxe3sh9xACkt0tn/q8OcVtRSDozziP3qxibmsCY9sfDj86TM1tQ0B8tcMY
tg89loAowTfJuQ7tyPqfL6YFM0q5nQg4pbnmLGlEuxCoXC71PxNZxu1OwF2/
3mRKNXoqgeCwo3mNZme5ZxJIjyyv6XcQ7UlgfyDV7w4+xw2sv/pG8hTL89w+
BPysqnqflqP9CHTf+T67KfoC92IChtVenS1by7mDCGTN7bTtSKngDiGgEj61
FBzTcAsJ1HQenHrV5iL3Gjb/wQbT2i/QIra+bhah+zejwwgs8i3YpjegIwhY
jzNkezpf4t5CIH/o46onInQMgZj1rwfZpaLjCbgGb0jsuIsWE1CatYervbXc
EgLqnXVC94toKYEhXieHlnle5k4mcKBLe/LhE7SMwMX3JntiEiu5DxDQ1Zw9
FPsBnUbA25BwaaVDFeafQISZtiHSDU3Y/ANG2qhC0NlsP4TnmGsfoHMJdNWG
nkraU82tINAQeDfTJ+YKt5JAR+/OhXfjarhVBJ7n2CkWz7+K+SfQYvtyjNGk
FvNPwGyy3RTxK3QF24/jJJf7dNdh/glY9Bvns9ixnruaQJxvYlbpKh13LYEV
AceLQkv13DoCmuLlZQ5Ov2D+2X6okXmPKLyB+ScQ3ptfZPFlA+afQKZ16+jm
gluYfwLvt053tE29jfknYDtA80ngcAfzz9YzOXVHRQr6JdtPv5ckBlSi29j6
3p90WHcebSQwIPDNrSPr0e8IPG4Wnj5Sh/W7CIzulc39yoj9PxIIK8lRqXpu
Yv4J7PRz+VpfhfMRUOgZmXlN4o/zNaWgGN3ZZHL9GuafwqR6ZXT6N7ieFhRa
N9JVXn3weQyhkNTUZBZ1GZ+nFQXZscbIEQNwf1lTmK2znpj/CPNhQ8Exql2S
1435Gsv6Fc4rSUjAfDpSUAsNsSnh/+WfgrL315L+UWcw/xS0psNExRkqzD+F
x7NKx6vnnMb8U0hermxrECox/+x+Ul+kl2bg+8qTAnle1Juox/cbUBB2qF+R
rnzMP4Vzgg2xGjG+L/0oZG/r3DhDn4v5pwCi8cWyE+ggCiF/F/VdW4AOoSCu
WfGH/iJayK6Pag1Z+AG9ht3vrhWCI/ZYX8Qc6pOgcUaHUdCV/Va+ZjA6grn+
2bzQOrx+C4X7hy3naNahYyiInCw8Dt/Nwfyz/mtM+1k8Oo75p2DoJtK9Rvwe
SNj6Bu4d3LEDLaWQFm2bkfYKnUyhuulnMwdzrCejYNOwaempgdjvAIVcF+Hw
MV1YP43CzOfB+fPfZmH+KcQEVnZsys3E/FNomzz2O40Dfr+yKQQ1H1/wTnII
88/u78LTfj1VMsw/q795llr4IAnzT0HgYRegbJRg/tn4VOXE+oHbMf8UpK0O
s5euiMf8s+fzTKx4MgVdwUz/SjWqYjH/bH47FhX6RHyL+Wfj2zOsJtmHY/6Z
ZxirXnaJMP+sPx7/AMQyEEE=
      "]]}, 
    {RGBColor[0.8253568260869566, 0.8826255217391304, 0.36563895652173917`], 
     PointSize[
      NCache[
       Rational[1, 180], 0.005555555555555556]], AbsoluteThickness[1.6], 
     LineBox[CompressedData["
1:eJxd1QtUzFkcB/CJrE6bVW3stLJ0tCpEVLR6/bTRrA1pIttmC5MeHhXpDOIM
Bi2lkWruX1Exaih6SB69RopSGIvdNItBJ1bJLGGUZa/ub886/ufMmfM5v/ua
e+d7/9ZLYwLCB/B4PDn9fPjuf2LlwPv4iacesE64wX1qbb/F1K7zbhm99mBO
pJY+2drrPYlZQq2vvvR+sRmzlFq8TXH0splXv5M+2CC66cBoVk+mnvqZ1V9r
XVhdJgdJtSb+5qYA5nRaD7b6OS9jJjP5MP4A04gIW9Y/m7aP7XvRaz6fOZfW
Dfu2bA9bzKygdfcb8riyUGYlrSdE+JS1CZmLqFUj1LEBY5lLqFf3SYJXuLH5
yqmVvjNHlcxgPkP9S3C0KNiLuYoa/nYV3tN69ltFnbi7V17izsar/1Bv+WqS
1SzWvpGu58aA2S2dscwtcsh1L2uwGLyFWU0dNz6/RrOd+aYcVLePx2lG7GBu
pf0LA4PC5mP9Tzk4Fu6ZILmLda0c/K8V+K013c3cLgfT8YNnaixlzI/loPXJ
+s2kOI25Sw7qi99tG0gymHVy0NnXaYY7ccw9chCo3ZKWxhxg1tP5ml48G9ub
y/xWDtl7byR6tR1i5hHQ+RUU3+44zGxIwOKY+avCtQpmIwLtoQV9ZuuOMJsQ
CMu/r4PwAmZTAn7t+s/1PseYLQiE1ORoFh46zswnkLviUY20uZjZioBaOttm
6JQS5tEEEjvOeoz0Q9vQ8cTiO1+no+0IHFM8CvIyL2WeQOCbCL2TdwrakcCu
umfOzW1oZwLdZnN/1I4pY3al/SN/X/BtOdqdwNxVb5e8TDnJDAREipMGvsvL
mX0I8J1eK5dYnWIW0PVuqpKs0aL96H5ofKbZ6iqY/QlIDdQT/e3PMAcS6PLM
nHIx+CzzIgLuBzYvT+hGh9D9EQpHdT5EhxE4o31qrfriHLOIQKtLUYLIDR1J
wNQjfkhdFHolAcM9uij9EXQsgfp7G6NqNeh4WvdIWm/oUMksJtAivuC0IR+d
SMA51aR0iGMVs4RAj03ds8WNaCkB132il+niasw/gceqSkmOQw1zMoEJbc4H
epVoGYFY4v100j10OoFsY2nZuXdoQscL3+K8b2otczaBqrt/NK06i86l57nZ
eGDfchWzgkBJ3I5wkeA8s5IAlx50zcS7jrmIQPWN0nGd/AvMJQSEc1LzV2vR
5QR8K92ECZfrMf8E/hkfqfVtb8D8E3DaIxhTYX6JWUXg9aztZw3mNDLXE5jX
LDF/nt+E+SfQFLCnWDSqGfNPwMFotdI8qwXzTyDvyqEh4WZXMf8Ews08GwXJ
1zD/9PxdKu1dNqsx/wReWTu67+Jfx/wTMLL7ssFhK7qdgDmv8QK/Av2Ynmea
1bJlheguAqdTkjKnLEDrCFj2Pgg+eBrH76Hj3Zp8YlgLzq8nsFXTwDe5dQXz
T6AmTdZ6Khl/D4+DpGqR4qEx/l5DDp4UTuoO2HwR88/B8KyeijWDcT9NOJB6
TJfcLMPzMeVAprPdWWqL52nBgeDkT/FDN+L/jc9BIPfi6ekAzIcVB6PzDF79
sA3zNJoDnVK9180I82jDgbPgfdDkN//ln9alRim3M09g/jkg95/7LLhUiPnn
wLXLvyJr/VHMPwdKfUz+yFy8n1w5ELd5Xf9ej/eXO23f3Lr9yCy834ADR7OO
xHdReB/6cMBfUC2EUrwvBRx9f429cCokB/PPweOFRal9ZQcx/3T/LJLaPI+h
Aznwf35177hO9CIOVDmylM4Z2D+E7s8Vk+D9fugwDlrrHhwXDkOLaD1MmNxd
h/0j6foPB4y0mIFeSd08JOOaHO/3WNpeOm1iyc1szD8HkQKeUyAPLabrm25t
HGefhfnnQP/s6aDygv2Yfzp/X3IqvwMt5cAuNW1QcCO2T+LANDq69M4KHC+Z
7kfoXJuH57G9jM7v2nB17LpMzD8H2v0uc3xs8X1FOJCoi2Th+SmYf2qrjIwn
CTsx/3T82vqmlTH4PlVwAJMdRDqZGPNP2yvX/BoaEof5p/v5QDXfIi8K80/b
W3ZE2ylEmH9qO6fImZZLMf+0f13M9DdOgZh/uv6PH9Unrv/Ejf/7X63o/As=

      "]]}, 
    {RGBColor[0.914809, 0.897673, 0.350652], PointSize[
      NCache[
       Rational[1, 180], 0.005555555555555556]], AbsoluteThickness[1.6], 
     LineBox[CompressedData["
1:eJxd1Q9UTFkcB/BQW9GmyCm2Xdltqa1NUiT/fhGF0tTJnzRstSJpj/5tmzUI
yUiYTHn32sH4U6YamUgNSmHKIGQV1kk7sse/jW2XIU7Zvbo/Z/fsO2fOnM+5
77537+/e730jYleFx/U1MTER2O/9f++VJIDJf680ZtcTDZKjAbW9zmBeMdg6
JyGUW8JsnmTmeXsudyazpt3Y/7mIO4s5bODRreloKfOe53tvBARz575/n3/k
q42WU3stYy62ujYudi53PnPrmROL5F9wEwEy+9iu3afF5ymYk0c/CixYwq0U
oK40pKO9Ipb78Pv+lRn5PjHcKnb/qd+r5K/nc6tZ+4zw4tKomdwa5safcyy2
+3FXME8Z+V1l4HhuLbPqnbVR7MtdzWypW9n9N9ajjjkqefwYEHPrmJ8bX9iN
nMWtFwCefNJWnxTP59PIfFtXaNq0nrtJAE8hPKH0wGbuZuYv8ww9Xtncd9j8
9F42a7OxvZV5184lXvFbuA0CGLzNjW6jcrl/EyB6yMA6i8sy7scCaL9PbH40
Qc7dIYDGfIZM1FLA3SmAMi5Pbjubcr9k41d8vvV6xV7uLgHU83ZfsQ48wN0t
gLRkeFmz7yFuEwKGY6UzTX0Oc5sSqI44qo4sQVsQMM1L2TWxspDbioD70H4Z
LYYj3DYEPMtqB4/uKeG2I5D5sUvMcUkZtwMBm+FzqpXzNdyOBN4WJajFBWgn
Av0T4vKdFGhnAnfHNLaZ30W7EOj0NvqnRJVzuxOQxq8Nk7eiPQmEtziGVI46
zu1NYGSMLmJdLNqXwJ4HpKWjDT2JwK42Id1YeoIbCLTuXLOxYlMFdwCB3GkF
jrLpJ7mDWH3WvD1oM6SSO5jAYWP4Zw6eVdwiAirr6daGJC13BAGl62vLsmOn
uBcSCO5pPeO9+DS3mIC4e/dD++XoaAIyneFimAq9lNV31UK3fu3oeAKn06Oe
rLM6w51IIOG0vkkTjE4isOR2yczZm9BpBGa6NVjuvoTOILBuYo2//6hqbgkB
ycCabNs8dCZbn6KLbwsH1nBnEWh6k2o7VY2WEtCLtne1iM5y57L9AFqHW3Vo
GRu/7Izz9g50PgG1XBUy2KwW88/67+haKw5EKwg4bHlb1vYMrSSQM4GcapbX
cR8m4Jvod2NX+jluFYHJlevVad+e51YTqDLbb3bP/QK3hsA579gjtk/RFQTy
DvbcnHVJx60l4DovvsDjdj13NYFB2tCGyJ4G7jpWn9yEpybeem4dAZPFuWYt
0kvcegJPg7LaV726jPknIIqULFMtbcT8Exg2ZX3UhGtXMf8EDg7bmfPNpOuY
fwILZYPcgkKbMP8E8jdtmhz9AG0gcPPNjapFs25g/gmkXrQYIJOgH7P9EjNP
ty8V3UEgy77vWJ8R6E62f1dpnmmk+LyXBKb3GVBRvBrf30XgtXh4Uo0Mx9fN
9u/sLQpF1BXMPwXVo9aP7P7E+ZtSmFafP6h+NdbHgoLs0KvUGhuspxWFSaNH
j31xHtfHhkL0nZKO+SG4nnYULB4mbOunxP3nQMGw48rd8hTMhyOFjvL2woBD
mC8nCo73NVIvb8yjM4VWe7lzjA/m24WCAhR27xyPYf4pLDUXPd8wVY35p1Ad
F2FbdasY809Bounokj/F88mXgrOfEB0QUoT5p9DZFdM5vhnPN6AQ79HXP2UB
nocBFDSqdnunP/C8DKKQdOfTZRdeKDH/FAJSrCbqY9EiClq9e/gia3QEBX1t
p+OSx/sx/8z3fnQI/gjbxRRshLJH+8zQ0ax+Ize43L2K9y+lkHnAONw7Cx1P
IWP/6ZNzPNCJFKR/hcrWnd2H+Wft8QuSO83QaRRIwVXNL0YF5p/CY9dsx3fX
f8L8UxB5PHH4egQ6kwJ4NNoeWIbOouCUQe5HEOwvZev/1dCigA/Pz6WgjH49
q2cDfl9krH+gOrOkG78/+Ww8lmZpoXvx+0QouCwfpy8vy8P8s3qau/k03NqG
+adQdz/2hxhVFuafgkllcpn2Vwnmn3mqMluRlIr5Z/U5OL4gJ3sF5p/1F4/r
btofg/ln918aSoOSF2P+mf1Um1fah2H+mfnEJ/X+1X0wXrr/Wf+v/wHr2P3t

      "]]}}, {{}, {}}},
  AspectRatio->NCache[GoldenRatio^(-1), 0.6180339887498948],
  Axes->{True, True},
  AxesLabel->{None, None},
  AxesOrigin->{1500., 0},
  DisplayFunction->Identity,
  Frame->{{True, True}, {True, True}},
  FrameLabel->{{None, None}, {None, None}},
  FrameTicks->{{Automatic, Automatic}, {Automatic, Automatic}},
  GridLines->{None, None},
  GridLinesStyle->Directive[
    GrayLevel[0.5, 0.4]],
  Method->{
   "OptimizePlotMarkers" -> True, "OptimizePlotMarkers" -> True, 
    "CoordinatesToolOptions" -> {"DisplayFunction" -> ({
        Identity[
         Part[#, 1]], 
        Identity[
         Part[#, 2]]}& ), "CopiedValueFunction" -> ({
        Identity[
         Part[#, 1]], 
        Identity[
         Part[#, 2]]}& )}},
  PlotRange->{{1500, 1650}, {-0.05, 0.7}},
  PlotRangeClipping->True,
  PlotRangePadding->{{0, 0}, {0, 0}},
  Ticks->{Automatic, Automatic}]], "Output",
 CellChangeTimes->{
  3.816004801247401*^9, {3.816405723377234*^9, 3.816405746127965*^9}, 
   3.819436084198053*^9, {3.82057947079885*^9, 3.820579533818849*^9}, 
   3.8205797324166203`*^9, 3.820580811819935*^9, 3.820901439076707*^9, 
   3.821363141356653*^9, {3.8217711010253973`*^9, 3.821771120290813*^9}},
 CellLabel->
  "Out[113]=",ExpressionUUID->"17e657f2-3ae8-4e51-8f33-6a2edd96e1fc"]
}, Open  ]]
}, Open  ]],

Cell[CellGroupData[{

Cell["Singular Value Decomposition (SVD)", "Section",
 CellChangeTimes->{{3.8153108409579487`*^9, 3.8153108498516417`*^9}, {
  3.836470555984673*^9, 
  3.836470576880714*^9}},ExpressionUUID->"965ec659-3fd9-4235-93db-\
76aa01489ed8"],

Cell["\<\
Running routine SVD analysis to gain insight into the general structure of \
the data\
\>", "Text",
 CellChangeTimes->{{3.83647057933976*^9, 
  3.8364705951369047`*^9}},ExpressionUUID->"a46d9b00-23f4-430e-b1dc-\
877f61f5e9bb"],

Cell[BoxData[
 RowBox[{
  RowBox[{"Clear", "[", 
   RowBox[{"u", ",", "w", ",", "v"}], "]"}], ";"}]], "Input",
 CellChangeTimes->{{3.8153109092725163`*^9, 3.815310914348899*^9}},
 CellLabel->
  "In[157]:=",ExpressionUUID->"6fc07351-770d-427c-8741-93abcd081679"],

Cell[BoxData[
 RowBox[{
  RowBox[{
   RowBox[{"{", 
    RowBox[{"u", ",", "w", ",", "v"}], "}"}], "=", 
   RowBox[{"SingularValueDecomposition", "[", 
    RowBox[{
     RowBox[{
      RowBox[{"#", "&"}], "/@", 
      RowBox[{"fitdat", "\[LeftDoubleBracket]", 
       RowBox[{
        RowBox[{"3", ";;"}], ",", ";;", ",", "2"}], 
       "\[RightDoubleBracket]"}]}], ",", 
     RowBox[{"UpTo", "[", "7", "]"}]}], "]"}]}], ";"}]], "Input",
 CellChangeTimes->{
  3.7783140371676807`*^9, {3.779179345909047*^9, 3.779179346569522*^9}, 
   3.779179693217165*^9, 3.779184062509119*^9, {3.815310920710946*^9, 
   3.815310950277115*^9}, {3.815311010431978*^9, 3.815311028542965*^9}, {
   3.815311061992285*^9, 3.815311066511079*^9}, {3.8153111448814993`*^9, 
   3.8153111469202223`*^9}, {3.815998169469165*^9, 3.8159981910606337`*^9}, {
   3.816405831745632*^9, 3.81640583181608*^9}, {3.816405878393066*^9, 
   3.81640588762453*^9}, {3.816409646332163*^9, 3.816409646402516*^9}, {
   3.819436127886198*^9, 3.819436128902813*^9}, 3.820579551205868*^9, {
   3.820580821118513*^9, 3.82058082199088*^9}},
 CellLabel->
  "In[993]:=",ExpressionUUID->"8f25a04a-b5e6-4b48-9738-447a4cbb84ab"],

Cell[CellGroupData[{

Cell[BoxData[
 RowBox[{"Grid", "[", 
  RowBox[{"{", 
   RowBox[{"Map", "[", 
    RowBox[{
     RowBox[{
      RowBox[{"ListLinePlot", "[", 
       RowBox[{"#", ",", 
        RowBox[{"ImageSize", "\[Rule]", "250"}], ",", 
        RowBox[{"PlotRange", "\[Rule]", "All"}]}], "]"}], "&"}], ",", 
     RowBox[{"Table", "[", 
      RowBox[{
       RowBox[{
        RowBox[{"{", 
         RowBox[{
          RowBox[{"Range", "[", 
           RowBox[{"1500", ",", "1650"}], "]"}], ",", 
          RowBox[{
           RowBox[{"v", "\[Transpose]"}], "\[LeftDoubleBracket]", "n", 
           "\[RightDoubleBracket]"}]}], "}"}], "\[Transpose]"}], ",", 
       RowBox[{"{", 
        RowBox[{"n", ",", "1", ",", 
         RowBox[{"Length", "[", 
          RowBox[{"v", "\[LeftDoubleBracket]", "1", "\[RightDoubleBracket]"}],
           "]"}]}], "}"}]}], "]"}]}], "]"}], "}"}], "]"}]], "Input",
 CellChangeTimes->{{3.778314063009789*^9, 3.778314064121324*^9}, {
  3.778314097909337*^9, 3.778314101869578*^9}, {3.778314790352953*^9, 
  3.778314827226447*^9}, {3.778316713715838*^9, 3.778316750524066*^9}, {
  3.778317284345016*^9, 3.778317285998681*^9}, {3.8153109760709877`*^9, 
  3.815310981102215*^9}},
 CellLabel->
  "In[994]:=",ExpressionUUID->"e4231fba-c0cf-4e40-ae62-45586cd0ef1c"],

Cell[BoxData[
 TagBox[GridBox[{
    {
     GraphicsBox[{{}, {{}, {}, 
        {RGBColor[0.368417, 0.506779, 0.709798], PointSize[
          NCache[
           Rational[1, 72], 0.013888888888888888`]], AbsoluteThickness[1.6], 
         LineBox[CompressedData["
1:eJw11glYlEUcx/FNgaTWI7I8IsRHSwwV0HxAJfgFlZgHhpJIpiSHISibAmIp
gYEQ4ME5M2QJC8GKIIggRpSYgCCIIqdaAh7IYUAqSonS5vzb5+FZPg+7+74z
s98Zpm70c/IcoVAomPbnv+dnDxWD/CXF+tmTv9YmFZ7bE+effuYghkuWS7bm
2y6V3sWQ3L7J792jq6VDGIqL1+b4T3OWDmNwuOlbZZjpJB3JcMXa44U873XS
MQzjF8VlpVptlj7IsD/hfd1wu23SCQwvtl79+cTWHdKcoSvI8bFNb7D0IQa1
zpJho73fSKcwRHXv+D5UL0I6ncFsp98ixcC30hqG5ftsS063x0hnM0x1v/at
yZiD0nkMG7Z56T/QiZMuYPBLzPZ8PSJB+hTDnMgl/SXuTLqEwbZbHV3jnyxd
ytCtenVFSNoP0mUMv3bdWHykXS1dyVDuNMN8e1umdA3DT27j9G7o5khfYljd
ZVppOJgn3cBgEe1fkV58QrqFQTPGbln8C0XSvzPkfDfQVcuLpdu04/vsS68j
zb9I32Loi9tlfN2mVLqTIdJidHjS4jPSd7Xr4R8T4jfjN+l+hi0LpxnqmJyV
fsCQ//UqAxt1mfQgw+3wwYKsyArpIYaFneZnY50qpRUcg4UdLS+erJLW4Wgs
K7PzaD4vPYoj12GNrk9ntbSSw7Cqa2fMgxrpcRzuUTGW8UcuSI/n6NHsdb/K
yRM5Vi198sfwH/R6Q47j8efMnrtIn2fM4fLJ8e2PD9D1pnPsxJ9X9i6g+zHh
WDd0xvlmzznpWRwp5R1RXxfSeMw5iofTqpTB5dJvc+SH21Wpp9D4rTgmWYW4
Luc0X9Yc8XFuR0Mm0HyCY+bwxuVNAael3+OIjk/RuVtfIu3Asdb7fPqNV2m9
lnH8FWpQ7RNK67mSw3J0Q2ysqlB6Nce98rM9vvW0/i4ch9/YmnjKOF96nfZ6
pQ6a9vpcaTeOp5+25cx7dFTaQ+u6ZLOXTLKkP+fYUOjU6+hzRNqXY7eF353Z
LRppFcdb3OXKpdlkf+36XTYyf9eFvq9BHP/4fpBlvzuD+udgX7nejrr4I/XP
YfuwOu6iFzmMw6Co44ceI3IkR436tPVARTr1z9H38E6r/ibyQY7qkln6acbk
BI77m2cn2PamUf8cpcs+WutdRj7EYVN3rLr5GDmFo/D6hNlncsjpHE2XY1uT
1GSN9v3JLoeLDpCzOYyUT4P748h5HGZ2mrq0bHKB9u/HRln8WkU+xeE69vKW
8W3kEu33JfVWUvkguZRjlsJ86duGdP9lHIET+5702pMrOTZHnFpv7U2u4Wib
Y3MnI458iUPjnetW9v/8NHAkOld2LtSl+WvR9rVpbuTDD8m/c1hEPNoxcIDc
xlH3RbRBxW/kWxw/ZXQ2zagld3Ksn7dm3r108l2OlivnvlK/T+7nME9TvlJf
RNd/wLFy1JRlPvrkQQ7HKRtVFh/SeIe082uliBwXRvubQmD1FrcL24pSqX+B
m4mH1y9sT6H+BRZPDpg8eiRZKTD/5QHTjA9ovxwnwPebVu/ef4j6F9g4/cTD
qFu0v04UOD+zuuDvlYL6Fzh7eY4fu0b7sbGAcnrKJ4HBSdS/wJLGvogZJonU
v0C1v6nKtCme+hdImfNFRnAs7ffmAu77vCwnrYul/gVeu2Z/f+oCOh+sBD5t
mptxPmA/9S/g0mrg9VYtnScQWCP2FozUjab+BXyPNnd7hkVS/wK3A7cMZzaH
U/8CrZ89vtA3Moz6F7DM7vFNGNpD/QtcrQ/N1JtJdtGOJ/Ab3fxFodS/gOOj
rWtum4ZQ/9rP1yvY9ubLdD56aOc7aN5J71d2Uf8Cnnuu6/t2fEn9C8xa9XrJ
fT+ySkATe7K26sZO6l9gwfFi57EsiPoXMB7ZX2eqpPN4l8CTCW/khz8JoP4F
ogLNkspBDhOIe37pnsYV/tS/gEfAvYFc2+3Uv0BIHfeYuILO+4MC4Y1/Pw1K
UFH/AptG1KeuuulD/QsUNihqbZ//nPoXMPpzWvk7mV7Uv8DksdOudn7nSf0L
THXVmZJs7079CwQkvLl+fuMG6l+gw7Q7ryF+LfUvcG7BpFylK/0/UyCwkuW+
prR2pP4F9qhGqBuSHah/gY/P5FfYOttT/wI5Q6lZ+8ZYUf8CvWMzEh3nTqf+
BfR6Vdk9VXWL/gUZ4mPK
          "]]}}, {{}, {}}},
      AspectRatio->NCache[GoldenRatio^(-1), 0.6180339887498948],
      Axes->{True, True},
      AxesLabel->{None, None},
      AxesOrigin->{1496.875, 0},
      DisplayFunction->Identity,
      Frame->{{False, False}, {False, False}},
      FrameLabel->{{None, None}, {None, None}},
      FrameTicks->{{Automatic, Automatic}, {Automatic, Automatic}},
      GridLines->{None, None},
      GridLinesStyle->Directive[
        GrayLevel[0.5, 0.4]],
      ImageSize->250,
      Method->{
       "OptimizePlotMarkers" -> True, "OptimizePlotMarkers" -> True, 
        "CoordinatesToolOptions" -> {"DisplayFunction" -> ({
            Identity[
             Part[#, 1]], 
            Identity[
             Part[#, 2]]}& ), "CopiedValueFunction" -> ({
            Identity[
             Part[#, 1]], 
            Identity[
             Part[#, 2]]}& )}},
      PlotRange->{{1496.875, 1650.}, {-0.23173752033570158`, 
       1.1102230246251565`*^-16}},
      PlotRangeClipping->True,
      PlotRangePadding->{{
         Scaled[0.02], 
         Scaled[0.02]}, {
         Scaled[0.05], 
         Scaled[0.05]}},
      Ticks->{Automatic, Automatic}], 
     GraphicsBox[{{}, {{}, {}, 
        {RGBColor[0.368417, 0.506779, 0.709798], PointSize[
          NCache[
           Rational[1, 72], 0.013888888888888888`]], AbsoluteThickness[1.6], 
         LineBox[CompressedData["
1:eJw11A9UVFUeB/DBP7uT5R4Jc8XAQ6ELCq2YyGJqfFUQ1DAiJUNsEJMgU8id
ADkY0gK6CYL8e/eK8q9xREEdYMRRBvkjoNBQbqChgAsLGimLRrryT9mX99ec
M+e9zzn3vfu7v3e/97WgMN/tExQKhST/f7s+/4VLEDd5xucXteyh1I7kSIeq
546SnbfqZvOws3CM7L1R2Z25S4T3Sci6OJSuT3cXjpfwcNux+eW2HsIHJGhm
WurHz7wpnCTBuD0o1eVLJ+FUCfMWWTbcj/xQOENC/7KImrCV4cJMQlmfSmX7
RrTwUQnR9zvPzA+NE86T8OLZt/97LyNeWCOhwcJ3RPVLgnChhAmjvTqHy+Ri
CVBujolQk3USyq25Ma4wUVgvIarYzdRU/E9hg4QTyuiGR27JwkYJRQUmI75J
Fa6WsL99kc0nLunCdRLmTuwuG9+aJXxVgurgn6J7wriwSYJrVOxofVu28DUJ
I2nxPje25Qq3Shibaj/98PUC4Ta5X80Lb7/VoxXukNC+DjuTq04Jd0nYtSTc
SVtwWrhXwlbnPXud088K98n9Oe1v4RqpE+6XUNq+3mrx1BLhhxISluZbT+og
P5LgVPFR1ga/MuEhCZ8vcLfYE3hOeEyCf9in+aFe54UVDLe1o18GtBuEJzHk
97lnJr59UVjJYGfnZ+7rWiH8EsPPutaoB9vI0xj8NNb1AUto/HSGRYu/Xpoe
Tu+fycC+D3zZ9hnVY8XweYllaqCW1mPDkBlzvSr6U+rHHIaT/XWPkwapf/YM
b1ZEqAtL6Hs4Muw0D042LfhK2IlhPCg0/ObJILfndpbHT6mdnDP1a2FXhqUT
bcc93JjwMoY/19gOOxfkC4NhwHw4Xx2gFXZn2H0oIiku7JSwF4P9VLXJLPKM
8DsMT0d1zWu9SoR9GC65fTaY80qZ8AaG6OX15V6H9MKbGJwdbWY8jT0nHMDg
cHlgKPUAOZBB/6y7vpSRP2YYznx89IPZ5cIhDDOckk18L/kzeb4vgi3GD5PD
GTaeGDDu/jtZzcAX/nuwdis5imHB68qayghyDMPBJztql2eQ9zE4vqWtGDlJ
jmdYuHqxIeMC+QDDnOiUczmN5CSGuhjVqoTr5FSGbO36oqwfyBkM+yP33/Cu
IzOGykP+fT6/P39UXt/T4toAs/PCeXI/4rjmWSxZw/DNPzzPqDcahAsZ1tp+
MWC15oJwMcOFvO/eyJ9+UVjHoApQBtrcIusZSuZ+3zV6p0LYwDBypfXiHc9K
YaPcvxuGrhltl4SrGXTK/91ZubpauI7hD/3t0XNRI3yVIbgxqDzCr1bYxDB/
ywzz+ojLwtfk9dV1T2ZH64RbGeJrPTqbTPXCbQyWsTZ3i4cahDsY3vvbpWaL
sSvCXQynq98/X2y8KtzL8MMa343ZTo3CfQze5xvynqwi9zO8k3Z3fGUnjX/I
MGvvsyMuCvIjeT+3j6ZVN9J8QwwvvDZ3nec6qmeMobfzVIPqINWv4MhyuZVU
m0vrncSRXeoRwjZUCSs5WuL8XD3jqJ8vcUT09lb9eJu+1zSO8f984uPCab9P
53DYsiL4ry2Uj5kc91R673efUn6sOKw02+5m/Er5suE4Mjtg4ljCCeE5HC73
e28VNmuE7Tleb1HOmlNWIOzI0a+Y2aF/lfLrxGGy00ZNmJJH+edQWXpuHjbl
UP45Boe3Z3uakZdxfGcXGbbp5DHKP0diy+Ba/yayO4ditrfCbDeN9+KYcD3E
ydiYS/nnaJ03OTHHSPP5yO8bffVl21yqZwPHDv/VDlkGqncTR49dZOh6V1pP
AEf3wh5XrTmdN4Fy/7YbatMsCyn/HCt+bV2+X0n9CeHYtOxOSk5xEeWf49pP
Lf3V9qcp/xyPvR1Tuo9Tf9Ucv2hTNPZ/1FH+5f4V/WiYnEWO4Wj6y5Rvi0bI
+zhKyh2uhP1+nsVzvHh85xW/WPIBjluBx0Ktw8hJHLvsgrsaEuj5VI7e1ZlT
HlhTPRkcP79fs/FwG62HcfgdqfT4yeM45Z9jfaV6wdkn1K88jsM1D6bFpFH/
NRwPO7ec2tEjUf45/vXuRJ8TK9Ip/xzuHQN77vmmUP45lt8sVevn0Xmvl+tt
OvfR5dJEyr+8P8zidFG+X1H+5fmsvDNWZEZS/jmq9+Wu+vBmKOWfY82sXQk2
IZsp/xzTrLzTeg6tNP4fSPI8Dg==
          "]]}}, {{}, {}}},
      AspectRatio->NCache[GoldenRatio^(-1), 0.6180339887498948],
      Axes->{True, True},
      AxesLabel->{None, None},
      AxesOrigin->{1496.875, 0},
      DisplayFunction->Identity,
      Frame->{{False, False}, {False, False}},
      FrameLabel->{{None, None}, {None, None}},
      FrameTicks->{{Automatic, Automatic}, {Automatic, Automatic}},
      GridLines->{None, None},
      GridLinesStyle->Directive[
        GrayLevel[0.5, 0.4]],
      ImageSize->250,
      Method->{
       "OptimizePlotMarkers" -> True, "OptimizePlotMarkers" -> True, 
        "CoordinatesToolOptions" -> {"DisplayFunction" -> ({
            Identity[
             Part[#, 1]], 
            Identity[
             Part[#, 2]]}& ), "CopiedValueFunction" -> ({
            Identity[
             Part[#, 1]], 
            Identity[
             Part[#, 2]]}& )}},
      PlotRange->{{1496.875, 1650.}, {-0.10699364376040744`, 
       0.19738669729616234`}},
      PlotRangeClipping->True,
      PlotRangePadding->{{
         Scaled[0.02], 
         Scaled[0.02]}, {
         Scaled[0.05], 
         Scaled[0.05]}},
      Ticks->{Automatic, Automatic}], 
     GraphicsBox[{{}, {{}, {}, 
        {RGBColor[0.368417, 0.506779, 0.709798], PointSize[
          NCache[
           Rational[1, 72], 0.013888888888888888`]], AbsoluteThickness[1.6], 
         LineBox[CompressedData["
1:eJw11AlQVEcaB3AYKALhWCO4QtRkoNDAipFwKERd/4moiFGIKFGUEC7HAwUE
wVVERAi4oCAir1s5JCiDBAbkVkYGFTl2Y2J5sLJEIStxvVCyGzZYQdkX+stU
Tb351fR7/br7+3+2oVFrIhR6enqS/P3tOvGJliB+nNZOXOJ+c0RCwuGfWie8
RzYattbc/o9wouwu35fqPMfFE06WkDyQUJpn+ZFwqgRFiaPK/ZxSOEPCtudL
ruaWfKqbcJaEUaMYK02Rl3COhGr1zK0dgevF+DwJJg2WEa+/UwkzCR2Bg0dK
F0YJF0hYvW2O8mpbrPBpCX/ymGca+FOC8BkJPXYRtzf2/UW4XILm6AMfNrRH
uFLCtfpWt50JNL5GQl30Uyfrm/R/vYTcRZ7e087vF26WELekUz/K9qCwVsIB
OydVcVqKcJsE6Yf1B/rrUoXb5f3Z53MyesFfhbskdHZ6L/zq82PC30j499Kh
6K82nRC+IcG7NHzD1DEmfFtCf7eyN82/UPiuBOujBQqFX4nw9xI2j5cf/tbm
jPCAhOFcdX9PWJnwoLw/hhk3C7Vq4UcSPlH4hUz3KBd+JmFBzHtO8+LIwxIm
V1iunrrqnPDPEvp29R77b9rXwqPyefj2/vKyTyM8JiH/sy1JJxTnhfUYfLPa
dRWetcKGDJma8disGXXCxgyLlofuCdtINmN4vKzGZNE8Gj+J4biRn82UX6uE
rRiUgwYXbtSUClsz/Bz8ZXjK/44KT2d47bLXp3HdQVE/SoZ7ZuF/1NtwWtie
YfOyF30dMyqFHeT5j1yx9/yiTtiJoWJHqC6gqUnYmcGl2uINb2WLsBuD66Hd
sRceXhL2YKh95IIg8zbhhQwP7jzLPt9FBoPiea79JNvLwl4MmqLo4ZcuZG8G
qGsLDSaTP2HQXaxW7e+g+/0Y5s/et0rxOXktQ7eiW213TSe8nuHY81mmyvdb
hTcxDOX4695suSj8BUNhxKx3L3vResIZvj0TkdrY3iC8hWFXtv40o+f1wpHy
eg45lPbfpP2IZqgaMX2x06tWOI5haXvA3o7YGuE9DIf6XQruJ1QJJ8rjT9rc
D0usEE5m+D5yaEXYAbVwKoPl1TLVeGWpcAbDjvERfYcFRZR/hlPzujOqfPMp
/wzvBJ5dN5fnCOcxhNSNZHVZpQszhhPugwbL3koQLmAwTKleHlIcSPlnuOG7
L/6JfjrlX96vpGc1pavyKf8M3m9E6hyDiin/8vslG4c+8KH6qmFowo6VVh2U
n3qGGe6+GptzFZR/+X2XTLOJekz1r2V4OzI958NMqv82hsvzB/bdSKH6bpfr
p37tztdxDZR/hotbvSpZWBPlnyHb8rF5kt0Fyj+D2TuG22+VXKT8M7xp2GPT
/2sL5V8+z/XOavfZlyj/DG13TdboXpEHGMrG/7GyPbSV8s/wJNMsak4i+RGD
0Yh+w1M/8jOGlVtONdZr6f5hhoAZd84lX9JS/uX5Go7rbUul+UcZnm5fbJHk
QO83xpB/z/SDh1Iz5Z/j9cbG72r/2Uj55/hxPNvcR0nrN+bwWPfn4OzE3/PP
sU1v6ZzcHtq/SRzxlR+MDzjWUP455saHxKqcqB9YcxhX6FuMfkznMZ2jyDzA
v2c19Tclx4apuZqtbtQP7TkifjGaO8mF+qUDR/HIv46YFxcIO3FYuaWdOp5K
9eHMETxcyuOtcoTdOFrfdXBbYU393IPDYveP1zMOxwgv5NC/4pwwbhZG+eew
PrjpekMS1asXR7M6+ptXhhLln6Mh/tapKaYllH+OFAOz1kyTMso/x6rR/S0/
XKI8reVYbHG/rKy5mvLP8ZbJH2bp36d8buIo6LPcbFPUSPmX9+PTzMlcR/0g
nOPaFPZlZzH1iy3y80ZOOpn+3n8iOYIcZr+6c+sK5Z/jb7M90xzL2yn/HGaD
/sYGwR2Uf44ox7OTr7d0Uv45tgeEF++u6KL8c2hth3sqXLsp/xzLM++dMFlD
zuA4me7/9967ND6L48KHKjvndfS8HA6N2ZpH5Wdp/jyOsWn57q5N9L6MY1fh
FVtVCq2nQD6vkP6sIGda72mO0Z5bllUWtB9n5PrKdVjp9D7tVznHw5kxvS+O
Uv+qlOvj7tv2ZU+oX9VwxObEKG2DqF/VcxycmV415los3MyRE9kx1F5E56nl
eLWspfLj80eE2zgqlwdbuHnuF27ncM2Yr3n5nkq4i2NvvWT8cPsK7f8BFBch
3g==
          "]]}}, {{}, {}}},
      AspectRatio->NCache[GoldenRatio^(-1), 0.6180339887498948],
      Axes->{True, True},
      AxesLabel->{None, None},
      AxesOrigin->{1496.875, 0},
      DisplayFunction->Identity,
      Frame->{{False, False}, {False, False}},
      FrameLabel->{{None, None}, {None, None}},
      FrameTicks->{{Automatic, Automatic}, {Automatic, Automatic}},
      GridLines->{None, None},
      GridLinesStyle->Directive[
        GrayLevel[0.5, 0.4]],
      ImageSize->250,
      Method->{
       "OptimizePlotMarkers" -> True, "OptimizePlotMarkers" -> True, 
        "CoordinatesToolOptions" -> {"DisplayFunction" -> ({
            Identity[
             Part[#, 1]], 
            Identity[
             Part[#, 2]]}& ), "CopiedValueFunction" -> ({
            Identity[
             Part[#, 1]], 
            Identity[
             Part[#, 2]]}& )}},
      PlotRange->{{1496.875, 1650.}, {-0.19781608407637405`, 
       0.11908229790837735`}},
      PlotRangeClipping->True,
      PlotRangePadding->{{
         Scaled[0.02], 
         Scaled[0.02]}, {
         Scaled[0.05], 
         Scaled[0.05]}},
      Ticks->{Automatic, Automatic}], 
     GraphicsBox[{{}, {{}, {}, 
        {RGBColor[0.368417, 0.506779, 0.709798], PointSize[
          NCache[
           Rational[1, 72], 0.013888888888888888`]], AbsoluteThickness[1.6], 
         LineBox[CompressedData["
1:eJw11QlQVEcaB3DCIkcyEZZFjg0sokCQwkCQKjxY+Xsk4EUAQVAmZIKQcCkQ
UEZEMcASRJRDzOvGUSDgBlySsBxClOCwEEVEQUWCK6RQiAeaDYYzq+hO/Hqn
amrmV92vX/fX79/PJizOP0JbS0tL0nx//335iZdAf841v/xJkqDe6zltlRDo
+dJKCQdsq697X9lCTtX0f3eJdm/V1vMvfUBjW5e2e3IlOVNCf9iZlVbYRc7W
+NG/TSdXRNL1uRIuKncbuO1LI+dLKP/VKca0dz+5SEJtVU7S9JJ0MpOwfUvW
ui6rDLJKwrz04tbCplRyqQS7tSlPe9+OI1dIeH50ncPkqgRypeb+cv9Vx2M/
JVdLsA/yaBoazyXXSPjSvX3EK/8ouV5CxBpdt/edJXKTZjyXmW0tw5zcLOHE
ex9gXriKrJZQkxQ2Vu1XSm6XcHJon2PA6gpyhwT/pU2uow9Pk7skfOTxps5b
prXkHs14at30zTWN5F4JC4bzLJ6WtZD7JZit/NExbmUbeUCCkXznjv/uu0Ae
klD4lxrjO4s7yCMSnLItXjMNEX4g4fb6V8KX+lwkP5YwoWj+eWt3O3lMQu+q
J56mMjV5QkKJ7nt+WmtqyDMSouPv/Vb8Wi7t5zMJBjNmKZbODWQthu+SoyL+
tbCVrMOgN5mrHehzgazPcO5CqmzFQCdZxjD/66H4zTbdZCOGykaXotef9JBN
GPZ/Nbz79ohoN2fgFXUNi5ZfIlsyKC8n1Ol0qMnzGa6EWK6un/qGbMvwlX6/
obVeIs3fgcHj0MIFBmliPU4MNXqngu9fbia7MFgU9K37yVjU142hYa5psfsO
Ud+lDE//tN1fYS/q6cGQEdTmuvOxqCcYXLZ5VaRbiv5rGdaMHdtdt1OM582w
R/v9pNFIUd+NDJPGkScW150l+2rW27ohd5N7AzmAIb3rVelCuphvMEO9f+fd
AGUlWc5g/M9MC9+eMrKCoWCPvcUu45PkcM380gZkc+zF8xvJUKzWH03fWkCO
ZWgZN8+uLD9MjmdQr7HO+zImm5ykmY91373pApEXJYOiPMEF+fEi/wwvxk/K
TZq2kQ8wxHg6qcw2KciZDAM65avOZoi8ZzMsLdE/+UlbjMg/Q9QLv0KzN5JF
/hni28u0L+qJ+xUxdF6ualH8P69MU4/4O7XnQsX5oGIoveHbpooQ7aUMHefL
D443iflXMIzNGjt/8v0hkX+G/BXyT90Sc0T+Ga4WH7512Vu012jWF3J6mU2o
OA/qGTLvLvqj9WoxXhND3tqSQ4VvHRD518x312G7rYZJIv+a9bv0hVsZRYj8
MyTa2382ERRMz2MHg+7XWoOT43vJXQy18oMsuDuL3PP7+uV5XW555F6GlKzG
QdfqY+R+BvORmTlP3lGRBxiy7OSPazeWkoc09RmeWvdGbhl5hEG7/ebhecNf
kB8w/G1q9Afj6+XkxwzProZedf2r8BhD+CEXv7gccf0EQ59MNnN3bwl5hiEu
18Qr8WGxyD+Dt6rbs+L7oyL/HFFbLqXdXi/Wo8Px7JpPgo71TpF/jlttx0Je
dIvnQ8YxL/adsTN1op5GHLPhqumUaVF/Ew79E0dcD6KQbM7hpbXE58YNcT5b
atrhPPe00zHyfI7jVrKhikvCthwx10IHP28U/R04xhZdtFv/a77IP8eKgf7r
tZuEXTjqx7RtzDfkifxzLOh5/dEWo89E/jmSYwzvRzmI/fbg+EZm5m74By9a
Hziqnpcv981MJq/liCtJbHikOkj25uh6N/rb2TBRr40c5/9jcGr7Monsy/H5
wz3WGbLj5ACOQVXIkW2tYn+DOVx/87tZd/wUWc6Rfd3Qccb0H2QFx3B6Z9Kt
WXH+hXOoJsL6fPRqyZEcIzcbo2/9vY4cy5H/wY9BU67i/I7neP6D+auzto3k
JI4/q1rvBwZ+S1ZypFXXOf0yfJacyrGs80PrmIJz4v3PUftRcoZiYbN4/3P8
HGTy/JHWd+L9z7HQxqvFzV84lyPAvTRI6SH653MMqAcVi18R4xdx5Jxf7j4w
fobMOGZ++bjhY6WYv4rjSGV1oe41sd5SjqI7CzKj91eRKzhCswrnVuVUkCs5
HuguDzC+IupZrdl/H8dk52iRpxoOdaQicHMqJ9dzLI5ybDawE/vTpLn/TxZP
uqYKyc0csjk7IvY55JDVHBv8rbzKHFPI7Rz2p3tCowc+FPnnUOg9qBuNfdvj
f+6cIc8=
          "]]}}, {{}, {}}},
      AspectRatio->NCache[GoldenRatio^(-1), 0.6180339887498948],
      Axes->{True, True},
      AxesLabel->{None, None},
      AxesOrigin->{1496.875, 0},
      DisplayFunction->Identity,
      Frame->{{False, False}, {False, False}},
      FrameLabel->{{None, None}, {None, None}},
      FrameTicks->{{Automatic, Automatic}, {Automatic, Automatic}},
      GridLines->{None, None},
      GridLinesStyle->Directive[
        GrayLevel[0.5, 0.4]],
      ImageSize->250,
      Method->{
       "OptimizePlotMarkers" -> True, "OptimizePlotMarkers" -> True, 
        "CoordinatesToolOptions" -> {"DisplayFunction" -> ({
            Identity[
             Part[#, 1]], 
            Identity[
             Part[#, 2]]}& ), "CopiedValueFunction" -> ({
            Identity[
             Part[#, 1]], 
            Identity[
             Part[#, 2]]}& )}},
      PlotRange->{{1496.875, 1650.}, {-0.26471271011075226`, 
       0.19027972738246157`}},
      PlotRangeClipping->True,
      PlotRangePadding->{{
         Scaled[0.02], 
         Scaled[0.02]}, {
         Scaled[0.05], 
         Scaled[0.05]}},
      Ticks->{Automatic, Automatic}], 
     GraphicsBox[{{}, {{}, {}, 
        {RGBColor[0.368417, 0.506779, 0.709798], PointSize[
          NCache[
           Rational[1, 72], 0.013888888888888888`]], AbsoluteThickness[1.6], 
         LineBox[CompressedData["
1:eJwt1QtQFEcaB3DO24ASEahQSAyiRIiYgGL0hESO/ScigolCfIAoZSwlCXIE
Vw919VZY3Q0qrIIuOt26KihPITwXRCDKQ4MG5RCleBmDVogPiIcGDaXi3Rz9
bdXW1K965pvuru/f47p+07KvxlhYWEjy///X0Z9Kwug19LLf6DVeglPjP5VG
fczFUaslaMMy9yXnJghrJPQ+XmCuSDIIa+XxR7/Vn4kyCuvleqt9uLNnsvA+
CXUNdTqXEZWwQcLrJvsQ7bUDwmkSOl01PTc9jwqnS9g/paBSFXdQmEmQjNPs
1quShE0SjPZFuuHrVD9DwiGz76DtrEPCWRIcvu37cLFbmnCehCk7Ex7N2k/P
F0q4s3PzQItSI1wiwf/Gy8DMwR3CZvn+vNCODzxpvErC6j9y/GeX0PxrJSg3
7ZjpmWIjXCdhyFpqK1JGK0d9ScLaHR2LNtttF74iIap5juJYd6rwNQnVSS0v
am3PCLdKWMMDy4ypxcK3ZPe0avuvVgh3SjDNifnOM6lG+LYEXbP10cwlF4V7
5fV8llvzx1/qhH+VkG05vm3L6gvCD+T91TfMWbWbnh+QsOXNnILp684JD0ro
i0m36gkrER6SkNpU3p4Yc0R4WJ5PStmnbz0/Itb7SoL7JyPxSuQKWzBkNh0I
yX1WKKxgyDv80WSlvkR4LMPEuNvZfz4ij2d4dc3Y/mQp2Y6h8ecUqWcq2YHh
inFezeOL2cJODC/8quwKry8XdmboMtvEtT7MFPObynDPY8S2Z2GRsBvD5xMj
wxYnlgt7MNRG5Ku7jlYKezIkmlru1jfT+r0ZRvp8baJNND6XYbx978zlPWXC
vgxxa9vfTArLF/ZjaJvxPNZ6RrowGOzv3HKsW7hfzC+AobTbNXyvKkc4iOGv
GWbrd9LLhD+X6303b/ouVZVwqDzfLY7PYjbUCq9gUJhdr1ZtvSC8SvYabbDP
2jrhSIZlC1rCC9+vF17HEJG19XTboh+Eoxi6o+MXW3WcF45mCBg4euq4plo4
lmHGLxFJ7y2sEVYxePlZzu/rI8czLP1iQ+mqCTQfNcPrH2uPxIWQNQyx76X4
Fg/Q/VqGtd7rtR3lVF/P8Pbi+CtLs+n9+xh8f9/p8MNksoEhdNvpE8dunKP8
MxQsmpbyn+xKyj/Dk3MfF6fNoHHGUJbttC5MR/tlYkgPPG41bCRnMFh4XE1w
TKDnsxjGrTw4/5GunPLPgLTYrtY91F+FDDbfbN2eMa+A8s+wm3u86zBE/WZm
mGQZvEz9j0zKv/z+iB3JhsuM8s+w7WH5wMfhOso/wxtzBxUfOekp/wz9hcHd
XZUnKf8MwUPty5/2Uf9cY2DB/QWmp9RfrXI/Nfp4zYs4T/lnGFYWD0Z6Ub47
5Xy0prp7zmqg/DMsSMmfUHjsEuWfYUXiNoPPhh8p/wyuvXa7SuvJDxiiFt5q
Tk68TPmX+9P93i9NA1RvkEG96IOJ3+yk82KI4VZg5dnaMXT+DMv1bCz36E5k
Cb9i0FdobupMKyj/HPUBLuFhu7Io/xxvrPza+0gO7f9YjutuLe5fO1H/jOf4
dazBocie+teO49KaQGtDeQPln2OV5foTfzc0Uv454v6rSHIaITtzbDzxfO+d
JvJUjs3KjPOnf6Pn3ThCFiR/ad9J9T04xsb0T3uaSvnx5Ki8e3t7r5Ly4s0R
cObGjbM21J9zOap75l/4mVM/+XKwc5b++b9XCPtxdOq8tuZ2mYXB8aSh6aez
90sp/xyfvuvWW3WT+iuII9z/dqw65gzlnyMrzd3WYopE+ed4/9LQuKDLeyn/
HMHZLuMe/20z5Z9jmeP02u81G8X+R3K8UIc0fqs/KLyOI3T17LtJSzKEozgw
0Ww9My1POJpjZlALP/mQzsdYjj+Pvzzs4Ur9p+LIidmg8NeaheM5Tp2qyDiw
kc5DNYeH84fdNz2qhDUcRbNDDijuUb9qZUtFgV9Y0PdFz/FyMGBP/hTyPtnP
BhRxLdXCBo7DrxPmdvZRvTSOoMiUUKsV9P502YovXXwP0feIcbifntRsWf29
sIljt/ROQLFXgXAGx4P256apClpvFsfA/RxbzUrq1zwOK5/ujc7FtD+FHOp/
T9gyyemYcAmHyXr+7ppyo7CZ4/zsk7b9zmnCVRw/9fJS1YX9wrUcbinZk+3G
JArXcXyivhjmUvEvyj+Ht+9nIR2O5CscbXuW3N+0Lczvf7DNOJU=
          
          "]]}}, {{}, {}}},
      AspectRatio->NCache[GoldenRatio^(-1), 0.6180339887498948],
      Axes->{True, True},
      AxesLabel->{None, None},
      AxesOrigin->{1496.875, 0},
      DisplayFunction->Identity,
      Frame->{{False, False}, {False, False}},
      FrameLabel->{{None, None}, {None, None}},
      FrameTicks->{{Automatic, Automatic}, {Automatic, Automatic}},
      GridLines->{None, None},
      GridLinesStyle->Directive[
        GrayLevel[0.5, 0.4]],
      ImageSize->250,
      Method->{
       "OptimizePlotMarkers" -> True, "OptimizePlotMarkers" -> True, 
        "CoordinatesToolOptions" -> {"DisplayFunction" -> ({
            Identity[
             Part[#, 1]], 
            Identity[
             Part[#, 2]]}& ), "CopiedValueFunction" -> ({
            Identity[
             Part[#, 1]], 
            Identity[
             Part[#, 2]]}& )}},
      PlotRange->{{1496.875, 1650.}, {-0.1561613706962776, 
       0.17778605086073276`}},
      PlotRangeClipping->True,
      PlotRangePadding->{{
         Scaled[0.02], 
         Scaled[0.02]}, {
         Scaled[0.05], 
         Scaled[0.05]}},
      Ticks->{Automatic, Automatic}], 
     GraphicsBox[{{}, {{}, {}, 
        {RGBColor[0.368417, 0.506779, 0.709798], PointSize[
          NCache[
           Rational[1, 72], 0.013888888888888888`]], AbsoluteThickness[1.6], 
         LineBox[CompressedData["
1:eJwt1Q841lcbB3B5VUqTd6kkNkttKSuVpI36tmnZOxQ10Z/1lJTUovVsLIzy
RBpS4Zzj9a+R/il/CyFPJjTq0lB5lzdhZV1mGnnVqPeZcz/X9Vy/63Od3+93
7nPf5z6/d7b5uXlra2lpMc3/7+vIz59h5IrSspGrkuF/L4p+ic+MWT7iQIag
AyqH+eYZ0sEMPxfEe2wIypUOYyish98qg0JpFcNF9QN/vQ4aP8Iw2HryseOK
q9LRDOqmcKtNC+ql4xiGn/V4DJxokI5nyJ6oszpjep00Z0hV3Gq0+/KGdDJD
R5uxcX2xWjpdM1/UfZ8zh0ukMxk8F1qcmP9WgfRZhkP/UjT/Z5DiyWZ4+3Rr
imIjjecyLLgR5Wozt1i6UBPP3aW9OU4UbzFDjJ5n+QFjGi9jML4z6yO/4SvS
aoa5el55j+fQ/FUM02zSnZpMy6RrGcb0v3C2U9Dz9Qxepq0ftirPSzcwBJZX
DffqnpBuYohoMK9p/e/BihHf1+Tjq7AYldFp6QcMZovuHVSE5Uu3afL779Az
o32KpTsZdNTnLmXEl0l3MdT591klL6+Q7mbYUrk/q2gSuZchMbl7wslqer6f
YbPy5YJ/HD0rPcjg7fnc1+ZchPQQQ+b1yD3PbitkvFocFu6DwYu+p/h1OH7I
PK79kypdWpdDV9uxIdY0UXoCx6x+hWv+bi5twPGt5c3L8RX50oYc9gE3HMb4
5EkbcTxg7lfe+iRY2oRj/06TxR+8L2Q8Zhx3J79bYf7pD9IzOVK0dWrsn1+U
ns0xOm3eEsPtl6UtOT58He8W/i7ZimPU9AtllbkXpK05VPkhf3b2HZG25XDv
S3nu/zBVzm/HkVOyZfO9sRQfNOs5Piu86CjV34Gj2E/XzXg27U9HjpaEjwf8
TX6UduIYv6NtaalptfQaDvOt+vO3RddKr+MYY5gaPL6jRtqDIzYnMlo3kLyJ
w2vxrx56AxXSCg69iazROZz2x3YO15CuucMxRdI+HP4Dri+L4lKk92jW/8rA
9wvrY/J5fw79kIdVy6KTpZUcM8/3nn5WlED9zxFj21jdvJTqF8xxvWVI9V4V
jYdp8hFQsixrz0Hqf470X3aFHl0bI+c7wrFhoIH1V2ZJR3N4V2e2mBkVSMdx
rLzVtaung/ZzPIfDX6cde65mSnOOagvd+FRflXQyxxJbnXHX/iCnc9SNbkv8
cQPdn8lRdMM76fg9et9ZjuX6Nk+6LlE+sjnW796xvNSuRDpXk+8KA5v1j8mF
HC63Whvd7cnFHHPSPs97PXBFuowjVGvTylXWtH/UHMGLO9prVhdKV3Hwr9p6
/9mXJ13L4XN/hvpMLO2vek39m6e414+leBs4ptgvsXnqzKSbOL6b7nS1v3Of
zOd9TT7t7/w+0HFK+oGmH95OY+Hns6XbOB6dCt53biH1T6emHlud1Ht9iqS7
OEw+c1iRFEXnUTdHyVrTyZ8klUv3cmyunBm5ci2dd/0cD99QBjgduyw9yJGf
ltTVYkbn5xBHUsSa+daG9D3QErDfVuOW0R5F/S/w2WjtwMteW+R6dAXGzzn8
7PutdH5MENDe3/nbjC9oPxoI/Lbhy6+bd1F+DAXCcowOTW2n/BkJpFunhKRe
oHqaCHj5GWrvbSebCQQOe5oceE77aaZA6edT88JDqR6zBWyiVI82bqH6WQok
KXf2fNRSSv0v0D0p6kmAgZr6X8Bj1qj104zLqf8FDrUbMqcdVG87gWv1J/d1
J1B8ELjuHDrFpYLmcxDQn/H4ldHFq9KOAlstIwvmnLom7STgm2Z918WL3r9G
YNGaxX9MyaD9uU6gOcF3qD6L3u8hYHK4M8SyiPKzScB8o53vskdkhcBxNxG1
YC/dv11gcKye61M9yoePwKtJxyKmedH4Hs38Xy8sUOvmSPsL/FxneS27J1ta
KdDf5Dn9Zep56UABC+f6URa/n5EOFggt9h4yvkL7N0wg6/bH8+rc06RVmngi
QseVNydS/wssdH8aj5pk6n+BXxOn3nxjO9U/TkC1V1Fh1xdO/S9QWzIu9gOf
XdT/AlaRYba1l4Ko/wXKv/trntvYo9T/AjcT+nq8XDj1v0BXozqs8kg69b/A
izsu424eI2cLnLDSL3jzBd2fKzAhL2XF+5lx1P8CTwqSg4KtKZ5izfrfWfKN
z+4g+v4LvHlh4rfrdsbS91/g8Ov2gNW7ldT/ArZmXY4OSjr/agUKbleummyu
svs/zQI/rA==
          "]]}}, {{}, {}}},
      AspectRatio->NCache[GoldenRatio^(-1), 0.6180339887498948],
      Axes->{True, True},
      AxesLabel->{None, None},
      AxesOrigin->{1496.875, 0},
      DisplayFunction->Identity,
      Frame->{{False, False}, {False, False}},
      FrameLabel->{{None, None}, {None, None}},
      FrameTicks->{{Automatic, Automatic}, {Automatic, Automatic}},
      GridLines->{None, None},
      GridLinesStyle->Directive[
        GrayLevel[0.5, 0.4]],
      ImageSize->250,
      Method->{
       "OptimizePlotMarkers" -> True, "OptimizePlotMarkers" -> True, 
        "CoordinatesToolOptions" -> {"DisplayFunction" -> ({
            Identity[
             Part[#, 1]], 
            Identity[
             Part[#, 2]]}& ), "CopiedValueFunction" -> ({
            Identity[
             Part[#, 1]], 
            Identity[
             Part[#, 2]]}& )}},
      PlotRange->{{1496.875, 1650.}, {-0.125502574972557, 
       0.25896986660862337`}},
      PlotRangeClipping->True,
      PlotRangePadding->{{
         Scaled[0.02], 
         Scaled[0.02]}, {
         Scaled[0.05], 
         Scaled[0.05]}},
      Ticks->{Automatic, Automatic}], 
     GraphicsBox[{{}, {{}, {}, 
        {RGBColor[0.368417, 0.506779, 0.709798], PointSize[
          NCache[
           Rational[1, 72], 0.013888888888888888`]], AbsoluteThickness[1.6], 
         LineBox[CompressedData["
1:eJw11QtUlGUaB/CRgGW9JAEhNwVRCBYSWMFoI3pw0cPmZGBoooCwAtEoicIq
3kphrAFESGZ839dAZwEVkJs6iuAYoKNcjBO4snghvMTSiBckCYmFbSeeR87h
fOd33u+9P/9v5v5904p4I4lEwgz/vz8n/5IZTD71/9JOPlMZBCfY3i9cm9Ew
6TQGl855mWbKybsM76fM9l24bvt7k97DwLyyP+KD8kK0nIHN3p07SmfmoxUM
AqWXp/icOY399zPoMDefGfzHNnQegwcsyONB13W0ksEvdwOD81Q30JzBUX3Z
b9PqqL2AwQ6jHT4v+tvRagYL729xuRF4FV3CIOh8Qt7iu03oUgbZZ9//QXGL
XMFgVXdJ2aosHbqGwZt3Gpf4LKL+GgYrlVLjQqD28wwGFhufCLKk/loGRjIL
xQWHRnQjAxPX/ylUlWQdg4/dTq9Zl3kR3cIgd2h9hkk/7f87BrELvjd1dDuO
7jC0vzqSdK7mGPoGA4st1350Ga9C32RwpyHR4r8OGnQPgwmV7vGal+d5j8H+
mEddxVXF6D4GI4oPelwrN+H56xnEbLAd031P9/OYgecvHQlj7mr0MwZVTAS9
fYehhxksK1fa96oOo0cZxDfPXBWxuwQ9ziAsehurmihGSzh4Ts2BxDyBNuZw
zdt491UrJdqMg8XNnq6t5QXo6RyOHjzhF7biBNqcg6/S0zO15xTaisP9Ir3b
8tFqtA2HN9YOLl2w8S3cnwMHnV1vpGnRGbQTh18bHNPGtn6Lns/htRfFoW98
UY9241A2FPT82OZStCcHj3TxeVnVFhzfm0NPeKyrLIz278thb5/LgoS/7UP7
c3BPM9GkOPujAzgMr2qbvvkw7Q84vPPT9k4vaRU62LC+vbbf7SqoRYdwcB76
h3pCokVLOaSnxauqsxrQoRwyQ2InRh5fQodzyOp7d0rnoyvo1Yb1pMWty/bQ
oSM5FFUFOP7V+AI6xrDfwx/ObIw8ho7j8FF7ptlBIcf9JnJQzJY9HVMXojdy
kGx1kQYO5KOTOeSWRZ3eqUtCp3JYE3HgwWJNCo6XxiHnUEKT3WYZepdhvvaM
gTi/ZHx/D4eHly5bpyfvQ8s5WOc75fvs+RKt4LCvxrUlcx6tZz+H6+4tnR/P
Y5R/DrKvKj5snUf3o+Rgaz3U8by6hvLPoT/at1Bfforyb6i3g4kzBuuoXc3h
wM//ed1nLrmEw4yC+f/cf5veLzXYfkTrYHmO8s9B3m3UcehQHeWfQ63ep8xu
KtWLhkNMa2uIx0gt5Z9Dnp/ZiEx7lvLPYYrHVQtFEeWx0bDeeEmGfzbVo47D
LO3D67/OpvlbOGwI0C5xdamg/HOY5vKRU2/my/xzuLXQKlpZoqb8G+q5aWnL
7e48yj+HqT0N6TFHk/H8eziYDKZMs7GkvN3jULzsTxtMnY+j+zi8OvBuzScW
lB+9oV5/+sLb7pUzlH8Od+vfj64o0FD+OSxqU9aH1pOHDeeZqmvsCySPcvg5
5+0/zNGfpvxz+PTUeG6zmsaXCIhi/SPNYTS/sYA5rbvDd56k9ZkJ4Mv63fRL
5JR/AaHKhKb1RxJxf+YCkvpXOzVdzUFbCVj75HLma1KOthHw503W9iuj6Hwc
BMDe6aqAWfS9dBIw9iKy1rec6me+APnFkFe6tpdR/gX4nRnY+GnSy/wLmPAr
36rpP4H2FvDmkXe2HHCmdl8B7VEr13p2U7u/gKDetuhGGc0XIGD5gvTKucNH
0CCgK6zT6IllFjpYwIXn+lbrz6ToEAGmXhcDTw5lo6UCvENa7W4V0P2HCtB0
vjVq9ozqN1zAtzmSs4XbqH5WC5gR6Jq//t8n0ZEC4t0vprXPpu99jIDRz2UB
o3PofOIEND/oCbh7u4TyLyAuQrbZJpj6bxTgGH97MLajkvIv4NEOk2Y7P6rP
VAGH5dUN87eX0++/gCeJTmPSOuq/S0D5oHuWcxL132M4z+Fnix9eofflAj6Z
a/Wo1KeI8i9ABJdaLS/OpfwLcPc8umji9b9gPeQZzv/erZP19hlopYDs1UOJ
evswNBfg9XX7V8dnqSj/AqJHoiwLImi/agFmS2LDl2Z+Q/kXEPNZ97h36AHK
vwCrfb+teKpPofwbxo8er3XvTcDxawS88GlTOTxVoDUC6my9ihy/+Rp9XkDu
zdBtFdV5aK2AoSvqNdvG6PvfaLhPVVxa0DWyzjC+1t98eRvVe4uASzUyX+8n
GQH/B8abPLg=
          "]]}}, {{}, {}}},
      AspectRatio->NCache[GoldenRatio^(-1), 0.6180339887498948],
      Axes->{True, True},
      AxesLabel->{None, None},
      AxesOrigin->{1496.875, 0},
      DisplayFunction->Identity,
      Frame->{{False, False}, {False, False}},
      FrameLabel->{{None, None}, {None, None}},
      FrameTicks->{{Automatic, Automatic}, {Automatic, Automatic}},
      GridLines->{None, None},
      GridLinesStyle->Directive[
        GrayLevel[0.5, 0.4]],
      ImageSize->250,
      Method->{
       "OptimizePlotMarkers" -> True, "OptimizePlotMarkers" -> True, 
        "CoordinatesToolOptions" -> {"DisplayFunction" -> ({
            Identity[
             Part[#, 1]], 
            Identity[
             Part[#, 2]]}& ), "CopiedValueFunction" -> ({
            Identity[
             Part[#, 1]], 
            Identity[
             Part[#, 2]]}& )}},
      PlotRange->{{1496.875, 1650.}, {-0.321628634115313, 
       0.17125904617913462`}},
      PlotRangeClipping->True,
      PlotRangePadding->{{
         Scaled[0.02], 
         Scaled[0.02]}, {
         Scaled[0.05], 
         Scaled[0.05]}},
      Ticks->{Automatic, Automatic}]}
   },
   AutoDelete->False,
   GridBoxItemSize->{"Columns" -> {{Automatic}}, "Rows" -> {{Automatic}}}],
  "Grid"]], "Output",
 CellChangeTimes->{
  3.778314111189746*^9, 3.778314674256751*^9, 3.778314768251403*^9, 
   3.778314828267726*^9, 3.778316704851248*^9, {3.778316735325923*^9, 
   3.778316751779104*^9}, {3.778317289306644*^9, 3.7783172917575912`*^9}, 
   3.7783933267975903`*^9, {3.7791790561705227`*^9, 3.77917908123145*^9}, 
   3.779179349829584*^9, 3.779179694643075*^9, {3.779184046527526*^9, 
   3.7791840644925623`*^9}, 3.7794375202651052`*^9, 3.779441953072309*^9, 
   3.78005185902304*^9, 3.7800557526051273`*^9, 3.780121589336611*^9, 
   3.780300529832838*^9, 3.780300920427319*^9, 3.7814139789048367`*^9, 
   3.7818766995967417`*^9, 3.7818767559308367`*^9, 3.783425217518119*^9, 
   3.78342527734909*^9, 3.783425824639052*^9, 3.783750937810299*^9, {
   3.784546563854224*^9, 3.784546585680723*^9}, 3.791699661749949*^9, 
   3.7918938782605057`*^9, 3.7918959053883963`*^9, 3.815310982976453*^9, 
   3.815311030852343*^9, 3.815311067842688*^9, 3.815311148627315*^9, 
   3.815998198770801*^9, 3.81640589192365*^9, 3.816409650582176*^9, 
   3.819436131858042*^9, 3.8205795543313417`*^9, 3.820579745316098*^9, 
   3.820580824237974*^9, 3.820901604257105*^9, 3.821356867640139*^9, 
   3.8323872766939096`*^9},
 CellLabel->
  "Out[994]=",ExpressionUUID->"10f73068-3c47-44c9-ade5-f99cff9eee17"]
}, Open  ]],

Cell[CellGroupData[{

Cell[BoxData[
 RowBox[{"ListLogPlot", "[", 
  RowBox[{
   RowBox[{
    RowBox[{"Diagonal", "[", "w", "]"}], "/", 
    RowBox[{"Total", "[", 
     RowBox[{"Diagonal", "[", "w", "]"}], "]"}]}], ",", 
   RowBox[{"PlotRange", "\[Rule]", "All"}], ",", 
   RowBox[{"Frame", "\[Rule]", "True"}], ",", 
   RowBox[{"FrameLabel", "\[Rule]", 
    RowBox[{"{", 
     RowBox[{"\"\<component #\>\"", ",", "\"\<relative variance\>\""}], 
     "}"}]}], ",", 
   RowBox[{"PlotStyle", "\[Rule]", 
    RowBox[{"PointSize", "[", "Large", "]"}]}]}], "]"}]], "Input",
 CellChangeTimes->{{3.779437513707273*^9, 3.779437514017241*^9}},
 CellLabel->
  "In[995]:=",ExpressionUUID->"5dcd7e4e-a007-437b-afef-8d8a0ce0364f"],

Cell[BoxData[
 GraphicsBox[{{}, 
   {RGBColor[0.368417, 0.506779, 0.709798], PointSize[Large], 
    AbsoluteThickness[1.6], 
    PointBox[{{1., -0.18058794853327903`}, {2., -2.361114319716976}, {
     3., -3.2815849002054867`}, {4., -3.6930682227763185`}, {
     5., -5.408458611844619}, {6., -6.136813549856482}, {
     7., -6.319320674920471}}]}, {{}, {}}},
  AspectRatio->NCache[GoldenRatio^(-1), 0.6180339887498948],
  Axes->{True, True},
  AxesLabel->{None, None},
  AxesOrigin->{0.8750000000000002, -6.799711348251848},
  DisplayFunction->Identity,
  Frame->{{True, True}, {True, True}},
  FrameLabel->{{
     FormBox["\"relative variance\"", TraditionalForm], None}, {
     FormBox["\"component #\"", TraditionalForm], None}},
  FrameTicks->FrontEndValueCache[{{
      Charting`ScaledTicks[{Log, Exp}], 
      Charting`ScaledFrameTicks[{Identity, Identity}]}, {
     Automatic, Automatic}}, {{{{-6.907755278982137, 
        FormBox["0.001`", TraditionalForm], {0.01, 0.}}, {-5.298317366548036, 
        
        FormBox[
         TagBox[
          InterpretationBox[
           StyleBox["\"0.005\"", ShowStringCharacters -> False], 0.005, 
           AutoDelete -> True], NumberForm[#, {
            DirectedInfinity[1], 3}]& ], TraditionalForm], {0.01, 
        0.}}, {-4.605170185988091, 
        FormBox[
         TagBox[
          InterpretationBox[
           StyleBox["\"0.010\"", ShowStringCharacters -> False], 0.01, 
           AutoDelete -> True], NumberForm[#, {
            DirectedInfinity[1], 3}]& ], TraditionalForm], {0.01, 
        0.}}, {-2.995732273553991, 
        FormBox[
         TagBox[
          InterpretationBox[
           StyleBox["\"0.050\"", ShowStringCharacters -> False], 0.05, 
           AutoDelete -> True], NumberForm[#, {
            DirectedInfinity[1], 3}]& ], TraditionalForm], {0.01, 
        0.}}, {-2.3025850929940455`, 
        FormBox[
         TagBox[
          InterpretationBox[
           StyleBox["\"0.100\"", ShowStringCharacters -> False], 0.1, 
           AutoDelete -> True], NumberForm[#, {
            DirectedInfinity[1], 3}]& ], TraditionalForm], {0.01, 
        0.}}, {-0.6931471805599453, 
        FormBox[
         TagBox[
          InterpretationBox[
           StyleBox["\"0.500\"", ShowStringCharacters -> False], 0.5, 
           AutoDelete -> True], NumberForm[#, {
            DirectedInfinity[1], 3}]& ], TraditionalForm], {0.01, 0.}}, {0., 
        FormBox["1", TraditionalForm], {0.01, 0.}}, {-7.600902459542082, 
        FormBox[
         TemplateBox[{0., 0.}, "Spacer2"], TraditionalForm], {0.005, 
        0.}}, {-7.418580902748128, 
        FormBox[
         TemplateBox[{0., 0.}, "Spacer2"], TraditionalForm], {0.005, 
        0.}}, {-7.264430222920869, 
        FormBox[
         TemplateBox[{0., 0.}, "Spacer2"], TraditionalForm], {0.005, 
        0.}}, {-7.1308988302963465`, 
        FormBox[
         TemplateBox[{0., 0.}, "Spacer2"], TraditionalForm], {0.005, 
        0.}}, {-7.013115794639964, 
        FormBox[
         TemplateBox[{0., 0.}, "Spacer2"], TraditionalForm], {0.005, 
        0.}}, {-6.214608098422191, 
        FormBox[
         TemplateBox[{0., 0.}, "Spacer2"], TraditionalForm], {0.005, 
        0.}}, {-5.809142990314028, 
        FormBox[
         TemplateBox[{0., 0.}, "Spacer2"], TraditionalForm], {0.005, 
        0.}}, {-5.521460917862246, 
        FormBox[
         TemplateBox[{0., 0.}, "Spacer2"], TraditionalForm], {0.005, 
        0.}}, {-5.115995809754082, 
        FormBox[
         TemplateBox[{0., 0.}, "Spacer2"], TraditionalForm], {0.005, 
        0.}}, {-4.961845129926823, 
        FormBox[
         TemplateBox[{0., 0.}, "Spacer2"], TraditionalForm], {0.005, 
        0.}}, {-4.8283137373023015`, 
        FormBox[
         TemplateBox[{0., 0.}, "Spacer2"], TraditionalForm], {0.005, 
        0.}}, {-4.710530701645918, 
        FormBox[
         TemplateBox[{0., 0.}, "Spacer2"], TraditionalForm], {0.005, 
        0.}}, {-3.912023005428146, 
        FormBox[
         TemplateBox[{0., 0.}, "Spacer2"], TraditionalForm], {0.005, 
        0.}}, {-3.506557897319982, 
        FormBox[
         TemplateBox[{0., 0.}, "Spacer2"], TraditionalForm], {0.005, 
        0.}}, {-3.2188758248682006`, 
        FormBox[
         TemplateBox[{0., 0.}, "Spacer2"], TraditionalForm], {0.005, 
        0.}}, {-2.8134107167600364`, 
        FormBox[
         TemplateBox[{0., 0.}, "Spacer2"], TraditionalForm], {0.005, 
        0.}}, {-2.659260036932778, 
        FormBox[
         TemplateBox[{0., 0.}, "Spacer2"], TraditionalForm], {0.005, 
        0.}}, {-2.5257286443082556`, 
        FormBox[
         TemplateBox[{0., 0.}, "Spacer2"], TraditionalForm], {0.005, 
        0.}}, {-2.4079456086518722`, 
        FormBox[
         TemplateBox[{0., 0.}, "Spacer2"], TraditionalForm], {0.005, 
        0.}}, {-1.6094379124341003`, 
        FormBox[
         TemplateBox[{0., 0.}, "Spacer2"], TraditionalForm], {0.005, 
        0.}}, {-1.2039728043259361`, 
        FormBox[
         TemplateBox[{0., 0.}, "Spacer2"], TraditionalForm], {0.005, 
        0.}}, {-0.916290731874155, 
        FormBox[
         TemplateBox[{0., 0.}, "Spacer2"], TraditionalForm], {0.005, 
        0.}}, {-0.5108256237659907, 
        FormBox[
         TemplateBox[{0., 0.}, "Spacer2"], TraditionalForm], {0.005, 
        0.}}, {-0.35667494393873245`, 
        FormBox[
         TemplateBox[{0., 0.}, "Spacer2"], TraditionalForm], {0.005, 
        0.}}, {-0.2231435513142097, 
        FormBox[
         TemplateBox[{0., 0.}, "Spacer2"], TraditionalForm], {0.005, 
        0.}}, {-0.10536051565782628`, 
        FormBox[
         TemplateBox[{0., 0.}, "Spacer2"], TraditionalForm], {0.005, 0.}}, {
       0.6931471805599453, 
        FormBox[
         TemplateBox[{0., 0.}, "Spacer2"], TraditionalForm], {0.005, 0.}}, {
       1.0986122886681098`, 
        FormBox[
         TemplateBox[{0., 0.}, "Spacer2"], TraditionalForm], {0.005, 0.}}, {
       1.3862943611198906`, 
        FormBox[
         TemplateBox[{0., 0.}, "Spacer2"], TraditionalForm], {0.005, 0.}}, {
       1.6094379124341003`, 
        FormBox[
         TemplateBox[{0., 0.}, "Spacer2"], TraditionalForm], {0.005, 0.}}, {
       1.791759469228055, 
        FormBox[
         TemplateBox[{0., 0.}, "Spacer2"], TraditionalForm], {0.005, 0.}}, {
       1.9459101490553132`, 
        FormBox[
         TemplateBox[{0., 0.}, "Spacer2"], TraditionalForm], {0.005, 
        0.}}}, {{-6., 
        FormBox[
         TemplateBox[{0., 0.}, "Spacer2"], TraditionalForm], {0.01, 
        0.}}, {-4., 
        FormBox[
         TemplateBox[{0., 0.}, "Spacer2"], TraditionalForm], {0.01, 
        0.}}, {-2., 
        FormBox[
         TemplateBox[{0., 0.}, "Spacer2"], TraditionalForm], {0.01, 0.}}, {0., 
        FormBox[
         TemplateBox[{0., 0.}, "Spacer2"], TraditionalForm], {0.01, 
        0.}}, {-8., 
        FormBox[
         TemplateBox[{0., 0.}, "Spacer2"], TraditionalForm], {0.005, 
        0.}}, {-7.5, 
        FormBox[
         TemplateBox[{0., 0.}, "Spacer2"], TraditionalForm], {0.005, 
        0.}}, {-7., 
        FormBox[
         TemplateBox[{0., 0.}, "Spacer2"], TraditionalForm], {0.005, 
        0.}}, {-6.5, 
        FormBox[
         TemplateBox[{0., 0.}, "Spacer2"], TraditionalForm], {0.005, 
        0.}}, {-5.5, 
        FormBox[
         TemplateBox[{0., 0.}, "Spacer2"], TraditionalForm], {0.005, 
        0.}}, {-5., 
        FormBox[
         TemplateBox[{0., 0.}, "Spacer2"], TraditionalForm], {0.005, 
        0.}}, {-4.5, 
        FormBox[
         TemplateBox[{0., 0.}, "Spacer2"], TraditionalForm], {0.005, 
        0.}}, {-3.5, 
        FormBox[
         TemplateBox[{0., 0.}, "Spacer2"], TraditionalForm], {0.005, 
        0.}}, {-3., 
        FormBox[
         TemplateBox[{0., 0.}, "Spacer2"], TraditionalForm], {0.005, 
        0.}}, {-2.5, 
        FormBox[
         TemplateBox[{0., 0.}, "Spacer2"], TraditionalForm], {0.005, 
        0.}}, {-1.5, 
        FormBox[
         TemplateBox[{0., 0.}, "Spacer2"], TraditionalForm], {0.005, 
        0.}}, {-1., 
        FormBox[
         TemplateBox[{0., 0.}, "Spacer2"], TraditionalForm], {0.005, 
        0.}}, {-0.5, 
        FormBox[
         TemplateBox[{0., 0.}, "Spacer2"], TraditionalForm], {0.005, 0.}}, {
       0.5, 
        FormBox[
         TemplateBox[{0., 0.}, "Spacer2"], TraditionalForm], {0.005, 0.}}, {
       1., 
        FormBox[
         TemplateBox[{0., 0.}, "Spacer2"], TraditionalForm], {0.005, 0.}}, {
       1.5, 
        FormBox[
         TemplateBox[{0., 0.}, "Spacer2"], TraditionalForm], {0.005, 0.}}, {
       2., 
        FormBox[
         TemplateBox[{0., 0.}, "Spacer2"], TraditionalForm], {0.005, 0.}}}}, {
     Automatic, Automatic}}],
  GridLines->{None, None},
  GridLinesStyle->Directive[
    GrayLevel[0.5, 0.4]],
  Method->{
   "OptimizePlotMarkers" -> True, "OptimizePlotMarkers" -> True, 
    "CoordinatesToolOptions" -> {"DisplayFunction" -> ({
        Identity[
         Part[#, 1]], 
        Exp[
         Part[#, 2]]}& ), "CopiedValueFunction" -> ({
        Identity[
         Part[#, 1]], 
        Exp[
         Part[#, 2]]}& )}},
  PlotRange->{{
    0.8750000000000002, 7}, {-6.799711348251848, -0.18058794853327903`}},
  PlotRangeClipping->True,
  PlotRangePadding->{{
     Scaled[0.02], 
     Scaled[0.02]}, {
     Scaled[0.02], 
     Scaled[0.05]}},
  Ticks->{Automatic, 
    Charting`ScaledTicks[{Log, Exp}]}]], "Output",
 CellChangeTimes->{
  3.778314149468964*^9, 3.7783148473988934`*^9, 3.778316783362306*^9, 
   3.778317293837845*^9, 3.778393328239011*^9, 3.7791790913516283`*^9, 
   3.7791793514791327`*^9, 3.7791796977911863`*^9, {3.779184057826954*^9, 
   3.779184081187373*^9}, {3.779437514754796*^9, 3.7794375215314493`*^9}, 
   3.779441961831745*^9, 3.7800518628358183`*^9, 3.780121591118898*^9, 
   3.78030053405659*^9, 3.780300921359808*^9, 3.781876704690981*^9, 
   3.783425220908513*^9, 3.783425279706208*^9, 3.783425826961944*^9, 
   3.791699664068701*^9, 3.791893881158502*^9, 3.815310986131386*^9, 
   3.815311033951599*^9, 3.8153110696319323`*^9, 3.815311150245738*^9, 
   3.81599820643769*^9, 3.816405894729938*^9, 3.816409651655677*^9, 
   3.819436133741485*^9, 3.820579555629861*^9, 3.8205797464200172`*^9, 
   3.820580825790173*^9, 3.820901606700349*^9, 3.82135686888997*^9, 
   3.83238727822208*^9},
 CellLabel->
  "Out[995]=",ExpressionUUID->"1fc75f22-ddf7-4862-8d36-de57c20583a5"]
}, Open  ]],

Cell[CellGroupData[{

Cell[BoxData[
 RowBox[{"Grid", "[", 
  RowBox[{"{", 
   RowBox[{"Map", "[", 
    RowBox[{
     RowBox[{
      RowBox[{"ListPlot", "[", 
       RowBox[{"#", ",", 
        RowBox[{"ImageSize", "\[Rule]", "300"}], ",", 
        RowBox[{"PlotRange", "\[Rule]", "All"}], ",", 
        RowBox[{"Frame", "\[Rule]", "True"}], ",", 
        RowBox[{"FrameLabel", "\[Rule]", 
         RowBox[{"{", 
          RowBox[{"\"\<#\>\"", ",", "\"\<factor\>\""}], "}"}]}]}], "]"}], 
      "&"}], ",", 
     RowBox[{"u", "\[Transpose]"}]}], "]"}], "}"}], "]"}]], "Input",
 CellChangeTimes->{{3.815310992567512*^9, 3.815310992790052*^9}, 
   3.816406244006804*^9},
 CellLabel->
  "In[996]:=",ExpressionUUID->"8f7323e2-40e4-4c89-8acd-ed1f2d256712"],

Cell[BoxData[
 TagBox[GridBox[{
    {
     GraphicsBox[{{}, 
       {RGBColor[0.368417, 0.506779, 0.709798], PointSize[
        0.0055000000000000005`], AbsoluteThickness[1.6], 
        PointBox[CompressedData["
1:eJxEeXlczPv/fQhFCCEUcUMIIQrhpCSyhBBCEUr7vqpp32uqmWZqBtlDyB5C
1qKQPXvIHrLexOU7v8dnzvzuP/fxvK/X8/V8nnOe5/V6T7ffSp95q1uqqanN
01BT+3///t8/jZOPbrMRagannVH+B3i+8FlSNYmxBtR2NsusejLWhubOjZ39
5zLWQeqGbb4HpjPWxYJv4WfaqfL18PLPVqHtQMYGMG07pzFnJOP+mPS7l9wT
jA3xJjJ+p8toxgOhs2Luhy+mjI2AY+OFvQwYD0GJnXHd0I6MjXFn0gXvXaMY
D0dOxedp5zszNoH2IrPltvWpyngkBmiYjon6yngUrob8idb6l/Fo/JLbuY73
YWyKIXNMgoa5Mh4DaeYJmxZ9GI/FqIsz7i++maKMzXDkUsWzS88Zm8PlpfHU
C4cZj8PZ97ZvpzsxHo8nwz4ZHPqTrIwnYL954PnQ54wtUNVxt+OQIMYT0fb0
QwuHdownYWzt/tria0nKeDKu3rga4LucMXBzbunKOXrKWACc+HW0ZnlZonLd
EoEbkmJK3ZSxwBKPX47u1msF16fgVPj5g6facn0KvuiOyNQRJyjXrRB68Wbi
HltlLLAC5o5/dfJ7vHLdGt0PPByRkaeMBdbI8XsqffMP16diyyfbeT/uxinX
p8JRc3K4Q6QyVrNBp7KCstX6XLdB5TPB0VENscr1aXAXDi0yLFfGgmlYUXDM
4nw0121h8uDZjlZTuW6Lz+pfIjO/xSjXp+P3tvcZT0qUsWA6QrxyjL7acX0G
nNpOaLr6RKBcnwGLtX7a60XKWM0O5wYcWDjfmet22DRlhJm3DtdnImmAbeeb
PtHK9Zl4tzc7YdSJKOX6LLzfXafdnKKMBbOQde/vMMOd65XrszH9RlDi0NHK
WDAbkTM/PZpUH6lcn4OdhmkHTQ2VsWAOXm+vW/poe4Ry3R5Wk4vD896E/y+G
PQYP/XjwvrsyFthDsGpM/6pHYf+Ly+1xckpkrxUeylhtLrqnt1g7Y7oyxlyY
O11xGqSpjAVzEfVwg9YcHebPRZ+hz6xaVoUq8+chbMu/r3yuKmPMw6PpYkGk
uzIWzINgku6RXj9DlPnzIGoT8tiAsdp8nBqNjotOK2PMx8vicS1nv1TGgvkK
/XtUfktk/ny86O6yOyWD+Q7Ye8gtJFjIfAfcWJyVeMuD+Q7I7+eq7/2a+Q6w
cZ66RFbA/AUoqBnRZmgI8xfA7M5AX9sw5i+AICg8JMmZ+QvQ6kphj3luzF+I
wmH6Jg2xzF+IJ2bPZAVcFyyEZVnyrUo75i/EmjlfdtvImb8I51MnL4+KYf4i
WDbFPvOOYv4idHndv2HWB+YvwvbnB5YfIR9qjrCquxQjCGS+I3bNWvdrngPz
HXEzaNT2Seyn3BHFU185mgcxfzESPg+5/Wcm8xdDPjZcc28W8xdjmf+Lfe6q
/MXQc9e8H2bJ/CUYM8z47K945i/B3n2DvMeJmb8Elyb8je5exPwl8HtyQ39m
CvOXok1oQWP2IuYvRWLi5/ZfjZm/FN9f+Lv+IT/lS1F5yXRrWwHznXBV6l81
jv3CCeL0rM8bvZjvhK1as5zf8fxyJ5w3P7A3neepLUNg29GdHpNvLMNCmy45
WfuZvwzmqc/3LpzE/GXYa/t5Sq8E5i9Hsd3AoxN9mb8crwRzFky0Zf5ynLo0
2Cnuq7syfzkinsr/wQ7ePyvgp3m4aleC8n7FCiyy7h9s0DFdmb8CYe1u2Ud4
ZSnzV+A/s4WVk4OEynxn2OY+uXlBI/t/sYEzRlUX655YrYzhjJPi/UsLzilj
Z2ecLnLzWNMmR3m+MzRHP/NcZKeMC50Rtrf86bhQZVzuDMOHuDX4iDKuc0bN
SLfLU54oYzUXyN6F7XjeO1dZ3wWHKi6P1R6vjOGC3Ek1w+sXKWNnFyQdd3os
81PGAheErreJ7rxVGRe6YJC9b3PUEWVc7gLjj2dWfT2ljOtcMDBqxYgDj5Wx
2kos8Nw/OKKR9VfioNcw9aNqImX9lUgfnHTWrLsydl6JyLd/Y2+PUMaClTD1
DRzoOUwZF67E1KPbF2+1VsblK/Er3zn3zWxlXLcSgxpdfO3clbHaKiw71q7Q
y18ZG6zC9KzaXvFxrL8Kw8ft6bYmk/VXofb805WuWay/Cq27D3G9WMD6q3Cs
+6Hm+3LWX4X/2q/ZZHaC9Vdh2tSgX5+Psr4rvobOMD1yivVdoXX02mDJVdZ3
RUNB20nL7rC+Kzr3bTbq+ZD1XbG+yHmAw0fWd0WnPt/DCt+zviuG3A/J7dbA
+q4Ia79REviF9Vdj/sC3d2zUxMr6q5FkGtTjupYyxmqcPfVl6z49Zey8Ggsr
4r/t1lfGgtUYvOr2YXVjZVy4GjM3lfT81lcZl6+Gz+vP59V7KOO61aivfe1x
cJAyVluDg+4B874MYP01ONXofHHsENZfg8zHB8NujWL9NTCzmrts/RjWXwPZ
V8HkfdasvwZ/t+dfX23B+mtwtu/+54/Gs/4aqAfmJ/x2YP21mHZT9qXlbNZf
i1ffl6b5zmP9tVgQ7HG1YhHrr4XN01qvEcwXrMXY9rfVxy9k/bUo/dVm2YjF
rL8WHT6cendgGeuvxa6kAcM0PVnfDaE77Y5fXsf6btB6c8Og3I313RDU+Vq3
uijWd4P6g9LZ03xY3w3voupfZXuxvhv+eG7Y8imF9d2QunyEbacw1ndDwMQu
b3QTWd8dq46+sy7PZH131LucbOEVx/ruSJ53w+kF853dsXjSyzYdNrK+O8x7
aE5olcD67vh48fbpQULWd8eDSemyUtarc8cFd1vPecmsvw7H7iyocpCz/jos
ObJogqiA9dfh/Mjhc/dls/46FA+aFJ1VyPrr0Lmk/opXPuuvw/HgOd2StrH+
OvTq9fqx2XbWX4drkt2/mg6yvgc2XXnyRXs363uge8rmstFbWN8Dvl3P931W
xPoe8Hw3L7R5B+t7oPLacIMju1jfA+MH+Lu/2sP6HkjLyJq/u4z1PTA8fIyP
7XHW98SZsIqtKXtZ3xPTzs3pOmU/63uiJg7n3Q6xvids1MxG55ayvifa6sWI
u55kfU88SBt6cRD7LfdEk/o4T5ejrO+J7q/aOo44zPpeKNd3HX7uBOt74Ypb
/eWg86zvhYkBT3/8vM76Xhi4JONM1wus74UDbU7Mm/6c9b0wdb1/aeJd1veC
Yav6l7Uq/F543PXQ3a08T80bL55N0266xPreqKmePjmG+fBGfN72AxNusb43
7n063eh+hfW98XT3mV3a11jfG1f6N+2efIP1vZHYPKhL00XW90aLp5vjuj1h
fR/c39PJ6FQV6/tgSpl1i5/3WN8HczoHD974lPV9cPW28HToA9b3gUHNhI3m
jAt90L1DUIfDz1jfB5H3tu6ur2d9Hxza+PznDsZqvgjzals5jedr++Ls8tHR
Y3megSK+/fH7ceI38cWFeTOjzBrZny+O3utcWMLz7H0h7XHz4tYX7NcXJzyD
TL7eV8a+vkg6fPTo8zvs3xfW1aGjD71WxkJftIs5+O7SW+LxxXgsafr4WRmX
+KJ6yPjxJqxXrjgPZ9f0bFbGNb7YNrFZv+Zf4vVFK7OAc9nflHGjL1Y4a7sn
cF3ND080Sz6d/0n8fnCKUe92mrGBHw59XG6u/YP4/VDQ8cxiK8bwg6/lgbAR
jO39cCZteWEH1nP2w7o12demfiB+P9Tkj4xY2CJPid8PFyMOjEj9RPx+uNU/
p3nOf8Tvh98Xx2/OUFPuL/HDkfCPTa2ZX+6HYcKFpRZcr/FDWv64dImhMq7z
w0PM2jy+lTJu9MOLlksfpLdRxmr+KN9TkSBWV8ba/pjUwjL4p54yNvBH9acd
xS5cN/HH/RXebbYzhj+618l/uKvw++PD25tVmh2V687+SAiu6jqQ+3394f9s
w9YaFX5/XLT0+WCloYyF/rDeadg0rYsyLvTHjVV7tLbrEr8/Ood0nbWF6+X+
6NT3dOE58lWj6GfvxsF9uF7nD92GR7ts2U+jP9rPchv8YhDxB6BhcoegJX2I
PwCfyz7vmd6O+ANwMWnvq8LOxB+AEa1tJM4diD8AZhFXPqZ0Vcb2ATB1uD3F
g/w7B+Dg1dwLfXoRfwCuzD7dcLQb8Qeg2OTq8CtcFwZgb03acZ2exB+Aj7ud
7vZnvyUBOJnw+Pi13sQfgE+BrT829aD+ATAZsrF+4HDiD0DvuNziy6zXGIAB
+QsDlgwm/kDssetvZs917UC03vsoZxPPMwjERu3FeRv0iT8QoyysByWzPgLR
t3RIyBKu2wfCMPXT9okDiD8QxnmlLSaZEX8gXkdYDu00jPgD8X5G5jDRP8Qf
iG094gq/M78wEKGN0V0/TSD+QMyPH+XQhvyUB6Kn0Y6BUQOJPxAn553LW2FE
/IEwKmnZuoH1GgNx7Mei/pp9iT8Iz6TixytNiD8IescvZd5ivwZBcD2/48eg
kcQfBK+izRtcxxB/ECIXFQusGdsH4a/mi7KJ7Mc5CLfVRmZHjSD+INxdlo/g
scQfhLJPafYp1EMYhP1bf/7tyH4Kg5B5R6a+TIU/CN2KZtRkMb88CJaR+d0e
jCf+ILiMblNuNoT4g2D/qeN2sSnxB2G++EiXicSjFowfh5ZX7BlH/MHoPP2w
9VjOj0EwtntttrWcSvzBaN7pY2g/iviDkTim3bnu7M8+GIIpa/23sL5zMCp6
FL/WnE38wVj/36x5Y7kuCEa9lrpBBwviD4bZtO5209hPYTAsN6Zv6GFF/MEY
aryyk6058Qfj9rJhBybNIP5gfP/31p/WU4g/GAO7t/kQN4n4gxF4Z/ZRc0vi
D8HSd+eyoqcRfwgWS6cs87Em/hD0Ere0PDGR+EOgrTsv1Jp6IgSXentk37Ql
/hCsWCjOekh+nUNw986s9r483zcEfUTtAz8TjyAE6ywfzV3HfKGi/tsdSyYz
LgyBc+3V1Ks2xB8CP4M0j1HUszwEja8T3NVV+EMwYmFmhSH7rwvBVm/Rm26M
G0NQa+e8xZH11UKR3qK/69UlxB+KVjfNFlWSf4NQ/Jo9esMU5puEIrTbuGGR
c4k/FAeqjDwDVhN/KG4fGrd0mx3xh+JS/rnkxcuIPxQT+37b5eJE/KE4L3Te
OXg58Yfiy97hG6pZrzAU23wenLfh/JWEwqqDj9l+N+IPVXxfHFu8fAHxh8L4
6dR2fVi/LhTfM28Wq9kTfyhSP5XMTV1J/GF4aew97tlM4g9D6091T66xP4Mw
zM65+WPvfOIPQ1HgC/fHS4k/DC0r9pUeXEj8YQhIeiUewvOcw7Cudsq723OI
PwyXddY86TCP+MMg83Nvkqvwh2FbK3n+GupRGIY/IcWXnzIuCYPWrEGLehFP
eRi6u1xoPYV61Cj29ynov9eR+MNwy+fwyXGcp8YwPB4b9363C/GHY03Vrz/2
1Ec7HBODIya15LpBOAZ3+jVp2FriD0fI/OCVHck/wjF+xo+u79mffTh2OdX1
v8LYORwae/tpvWY/vuFo09hrfTzrCcIhm1x6e4o38YfjrWjv0s+sVxgOv1if
Yz1diT8c1xybX29bQfyK+muz0y5wvSYcD/8Ez2u/mPjD0bbueVAF9WgMx8m4
jhcs1hB/BGzKxPHajLUj0ObTkuu1nGeDCDxO+ad8J/GYRGBrv7qI39OJPwLZ
dpeL/3Be7CMQvi3ybgX1cY6AYYvD87d5EX8EflcfO/aOfAgisGmVpZrOOuKP
wBN1q3bdnIk/Am5nFo5fzf0lEbDq9mVlKuelPALRNt0sMgOIPwJzL7xsg2Di
j0Cr8hipJvVqjAA+tUxvz3pqkTgZWt8xi3xpR+JH7e0pfX2IPxJzr49oXuBJ
/JG4eNosScj5RSQcD4TcvOxP/JHYGLzqVznxOkei/cq9713Ip28kmv+9GWyi
0j8SPbyipvYOJf5ItCiuuJrG+SuMhM/4mAXFq4g/EkvsNPp2cCf+SIz2/nMi
hv3WROJd9PSDsb7EHwl521bPe7D/xkicWOgUKKCeautR3DfIIYt8aK+H1X8p
/lHMN1iP5wclv1O5brIeab2SpvxdT/zrMS9kPN7GEP96+NpqDX4dRvzrsbib
09TCQOJfD+nae4f6sF/BesQc0i4uDiL+9TiXdfBUYQjxr8fDKW1fq5GfkvVY
NrbmZT75Ll8Pm+AerVw9iH899o0vKZvBfuvWY3TEB43pkcS/HhF6cl/4EX8U
/qk/8mQA17WjEJdzP82U6wZRmJWgNuJJHPFHYWHpbPVY1kcU1vbWObiOfNhH
welSnG8w+3eOwpD9/nOOsX/fKAzuKC9Lpd8FUXAYFRaRT76EUdjgc+3wE85z
YRTOdzO26RdB/FFYXv9AZzTPK4/C25nXggewfk0U3BaMxblY4o/C/CJjKzvy
3RiF4KXH8l/yfLVodC+a7rcjgfijcSTJ0HEJ+TCIhq9HzskN1MckGlsnxFsd
Yb+IxtHoo1HyLOKPRr2pvvXOZOKPxiSDzJAi5vtGI9S6Z4U66wui8djkhWl+
OPFHo0WGxtyX5LswGvveFQ5Yyv5LotG1j/BvC/ZXHo1xqx0aphFvTTSmvjLb
0Yr5ddEo3lS9oEw1/9GILXtwKSyH+AXoaxGfEEC9NAR4+Xmay1kB+RDgvL5N
VCzr6QrQMPzdnP6sZyBAQuwBnYvs30iAY321W82gHiYCOInKDzpx3VwAN40v
D+MzyJ8Amg9G2O2nvrYCpB6o+jFb5ScB8qf36bIrShk7CiA76jY6N4X8ChA0
7pJ1oVAZuwkw4NeqW66s5ytA2YtIs6VcDxVgwtUJNmLWEwjwu+lOYC/2kyzA
g97OjkH0q1CAZ886bzjCfKkAB2o2jq0gH4UCPCr6Y3uffBQp8E3aWz6T55UI
sFnzfKsKzmupAKtv6PfpkEj9BBAlbh0wk3GlAJLp0aUJxFsjwKzC3Y9ablDG
tQKM9dXYdz2T+grw1NK/T5ZYGb8R4MbvmG/HOI+NAtTX6i/7QD6bBBjVJXaG
Kl8tBqY3V9jHc541YhDfa1BuvwLqHwNvU8GYXuxPNwbrd60eviqf+sdAVN3p
7zbiNYrBr3f7Eg+lUv8YjItYZN6D82Aegy7HdLq+ZX+Ige7wU72q9lD/GKSm
nu6wS079YzBzw7FHzZxHxxhMydy0oBv5do6Ba1Fb431J1D8G3dwcDgYUUv8Y
jPg7WHc1+wmNQYCk16lq1hfE4PnAFMstIuofg0/i+288eZ4wBvtcDmct5X5p
DCyOfTo1l3FhDMym/xocyfujKAaRZps/haZR/xgkdjri0jmd+sfg24IEYxcJ
9VfgbZFjMIR+rIxB5/RzA+ziqX8MbK6PcBhHPLWK+ktigqS7qX8M3G7X9Mjc
Rv1jIHOMLLpIvRpj0Ek02XEw57cpBle/bTlkQH7VYlE4IWDRdM6PRixcb9+Z
M4DzoR2L6aOnWx8iXt1YnPMqnujL+TCIxavDWyUpW6h/LObN2WM5Lo/6x+Jo
21nmvzZS/1i82+TZaaTK/7F43nHLPm/2ZxuLgI6I1M+m/rH4um7GM5td1D8W
FWvVq8YcpP6xmNRvTFYs8bjFQpQ3ps823r++sbDwTbp2k/VCY/F4gl20Gs8X
xOLfcOdfJjLqH4uo/ddhSfzCWJzZOahdL+ojjYXVpmlOWqxXGIuR8jWvq3he
USxGW2SlRJKvklgsGnkR7VT6x0KSOSwTm6h/LD6PfDByEeelMhbXWtZUjCC/
NbGompR6p5H91MZC/8bjK7tyqX8sytosrXpOvd/EQuf3fzV96c/GWLSOD1ne
h/01xeJI7/EZpTxfLQ5XG9+lrGB/GnH4u7Vcu/8+6h8HTMibvGE/9Y/DlWEG
gm3kyyAOr9K6dyjhPBvFYbeJ1Q6dzdRfcd7KXoLv5Ms8Ds9ftP+zlvURh9Km
fiNbcl5s4zC1adWUePJtH4dLSTvfa7A/xzh8GWXZ9wjxOMchbIJru5Cd1D8O
wdsedClgf75xuNYlrbkz78/QOKR9cq1+Qr8IFPmLQ+Z020H94zB8akZjBPsT
xuHlurgjdfSfNA53d417NJvzVBiHXWPEafu4XhSHnx2rpCOItyQOYpslPkGH
qX8cVl3/beRGP5THoc7x2T1L6lkZhx+/H3RI53k1cagVrBxnz3mqjYOPQfsV
j9hvXRwODZ5xwZrnvYmDfPZDbTHvs0bF+a7d80YRT1McXv8pUt/D+0MtHmt/
ihb+w/M04lFv8ebY9wPUPx6314nSP9PfuvEw8+l1+bhK/3j8uJK2vBfnwyge
febveTC/mPrHQ3/16m9e5Ns8Hg0Ce489W6l/PJa+HPzRgvNmG4/FY+387Nmv
vaKezHjz+CLqH4+EoNfa9tTTOR5j3uv33E48bvGIjfq28gz3+8aj+JDdXTP2
HxqPCQY6zYU8XxAP6Y3BsyOoT3I8/AUBIj/2I4zHwV8FQaEnqH88tFZ8XBjL
eSuMh7VX90h97i+KR9LPKQmL2V9JPG46PQ8IZFwaj3F6lUFDLlH/eJwW1uxo
Qf4r47H7xLJjvclfTTyEo/zePSO+WgWfnfXjRvA+rIuH19YLU31Z/0089lqZ
Jp7eS/3jMcNmwYJ7pdQ/HqvbeK2bS7xqCbB/5rxK+zT1T0DlpKzVjceofwKm
L3xfoVtG/RNw+3VaVg3nzSABTuVea6/Q70YJaIpxCDTj/WySgIv9Wp7cfpb6
J+BJL11J2XHqn4CyhsqJPbnfNgEmX9+0DmF/9glo+7e0tR35cUyAeWv7+LOH
qH8CdldayqWcV7cEZM2rzCtl7JsAg1ldHE8zPzQBVU17nn3n/AkSsKR/8c3u
Z6h/AgLep17sQH6FCbif4Ld1MfuRJqDN51st9Dj/hQkY8tY2difxFyXg7aN9
lz4RT4li/4bh+v+Qv9IEqMUlbYk/Sf0V509/PWYg9a5MwJbF0oRz5L8mATmt
K4d5UL9aRf+RixwGsp+6BAQtXFZvQD7eJODuk6goO85DYwK2b7m1awTntykB
eno3rk8+Qv0TERKyMX8Z9dBIRLNFG/NuxK+diJOLE8LPEZ9uInoEfXj1nPUN
EuHQfPVtL9YzSkQvubxgj8r/ivOz+5XvIh/miRDXFCUerKD+iVgwoNunbN4f
tolI25c3o5mxfSK0cyd9Gs96jolI0b0hfkF+nBNxfECWl5fq/k/EjmEHflqQ
X99ETLm55YzfFeqfiEmr1GfP4XkCRb/zDr8K5/wnJ8I8WidHTL6FiZhRbysM
qKT+idjp/2reGvq3MBHhU68HX6DfihLxo8+IB4PJd0kihkaF6XW+Rf0TcfDV
gXFarF+eiNFNLoODL1P/RAzb8EriST1qElH6w3uKOfHUJkJgtP6ZkP3VJWL1
2lILTc7vm0Rs1vixupn8NyYCCd5ery9Q/0T0jV6cHMLz1JJg/SlS35h+0EjC
HYdl9zpxnrSTYPq7efj6U9Q/CfKXwf1nUU+DJEh3e08cTj6MkjBG2+uqCfGb
JKF5tPH2gcw3T8LBKytXTWSMJFzTjdqwknraJmH412l9/Llun4Rujxy6xrMf
xyTkHXFdd596OCfhTfDfx71U/k/CT7Mj80qpp28SQnZPr1tMvkKToDVJb+Lp
i9Q/Ca1/uw++yvzkJCSMb/HvWL4fwiR0lA/4fJR8SpOgVz8iQ5t8Fybh+J4C
/8NHqX8S3CZHJfdivZIk9Ltx/e2Qc9Q/Ca1GfVmawv7Kk3AhVpD1kvsrk3B/
wPOiZ/RfTRJubP+eq0X9ahX87Npb4E++6pLg3H303yW8X98kwWSW3ds2rNeY
hLDT3dStVfd/EvTnX5gewfPVklF/6UD4K65rJMNomPxSPf2inQydbtNmnK2m
/snwN88YZkT/GiTDZaDYddx56p+MVq0f4zz5MUnG+q51nmpV1D8Zj1z+XLzP
eUEyvs++OH4p58U2GbO2pbbM5n77ZDw8KB8SQH4dFfUq5Bqrr1H/ZLSZOmPT
fuJ3S0bPi9j8g37yVeQ/z9vynfMTmoymnjNKm4hHkAzpscVB33lecjK2Xu7T
6QD1ESYjrcirqRXvS2kypnoJxZPJf2EyciNz/EfeoP7JqLJ8ED6K55UkY+/p
sjXXVf5X8Dfk5xBX1fufjMXtSysM2E9lMsSFryy33qb+yehy/Pf4QvJbq8gX
l6rNJV91inzj3vPbUo83yXgaNfTTPb43jcnQcm4bp/JXUzLSvW4GDiNfaim4
MX5q92aep5GC2el/K6dy3rRT8Hjhrb1bVO9/CvwsT6RG0n8GKbgruHu4D/Uy
SsHvVadz7GuofwqWnrn+K5DzZZ6Ce1adr2hyHSmYUC5qP57zYpuChOH66cNZ
3z4Fw57f0vxFfI4piDN4OsOK/TqnIOjVgD1/yZ9bCuZ2cM/yukr9U+DZZo3D
CuIPTYGNbnoPJ/IvSMHt/9TbtCqn/op+ikbZfuT9KEzBYM0vGp5cl6bA9WOn
fjL6ozAFVfXLExcTf1EKAh+OOhzEfkpSsCfsjsfFR9Rfwd/5+9t9iKc8BVd1
3fSOkc/KFGh8WTNdjfNbk4K0tLgpmjyvNgVfJ55aGkt/16Wg+fyj996M36TA
ZXxD7nXy15gCL7fpXfZxPptSYNm83Xo851MtFU8uza3vwvM1UrFueHAvS56n
nYpdtmEaH3lf6qai6VfiWl/qZ5CKI223/ux6k/or8rs17dchPyapuPNR43wM
881TEV3RKb8b5xupmD6joeVuxrap+O+y/ZK17Mc+Fc2PzeZ73af+qdj+oFWC
8XXqn4ofJ2P/NpJPt1RU6m6d3UGlfyrCu64cKyfe0FQE5+/40ob5glSMKZ0d
Y8J5SE7Fw9i8sTb0qzAVxXee3XrJ86Sp+Kf5T85+9leYik1Rtwd15/lFqVAL
8A2JZX5JKrLc32qfJb7SVNhsaLRazfrlqbi1aHZZe9X7n4qJjd3b3uV6TSo8
zp14OZj81qbi+qLrO6prqX8qtH6av7S/R/1T4f1RZ5eA5zWmwtr27M54lf6p
uPTbdvAT5qul4Uyi4SFrzq9GGpxrnkiGP6D+aTDqMzquFWPdNITPPbBxGO8D
gzTIjV36vaFfjNKQeUujpaCO+qfhwuxerjmq+z8N5291CtUgn0jDQJPwLSq+
bdPwald0iCvx2qfB5+yE4QcfUv80SM4EVp0nXuc0NE8Ker/7MfVPw7lV33/c
5Pz5puHoX1nqV54fmoaYwaGLY+hHQRr+PP7+sM8T6p+G8RfCBWeolzANJ8WP
fx1V/f5Lw4r/Wk45qNI/Dccb61off0v905AT653Zg/VL0rAxb8KvvHrqnwab
fy8sHcf65WmwK45760A8lWnQWzT4+GXOY00amgrdyuruUv80hKqvl3RsoP5p
6Dto9p3uXH+TBmlr/8/fyEdjGhYvHvJB9T41peHE1Itnpqr8n47mlRU/N7G+
Rjr+7dd/VN0d6p+O3lYGpT1fUP90nLq0Y/tknm+QjobXhvkrid8oHcfU5/Xb
SHwm6XA2PzxGyvvIPB0pghLxUfKDdGzdNH/YFpX+6ZB82tTfhfNvn46ml9nV
NjzPMR2fR2ofSeF94JyO7dszLsx4Tv3TMQj1R/aSb990TG3VrVqbeoamY+nq
gJRenC9BOiZYPqgt5/2RnI6vR59sXs95F6YjaOosDxX/0nTkF+Q3PCCfhekQ
TL4f9VB1/6dj7n+rBjeTz5J0TLyf1q6M/ZYq9p+4ke7OeS5Px9AVd9p7EW+l
Qg+n9JAEnl+TDqNUq+9/GdemI9vsjYc5+apLh0vLR4tu0k9v0lE0wvO+Nftv
TMc114mbHHj/NqXjwLoB63IZq2Wg7L8pvodV938GHAoc/3tHfbUzIIn9mfyG
/Opm4ErdzNN6jA0yMFFvV/WkT9Q/A4Y5wxZ2IF6TDLhtd3Oy4/nmGdh0YL6T
DflEBrrrLW54r7r/M3B5xEHpBb4v9hnQ0Cz/tZL3lWMG/JI3XvDlfucM+HRt
H+PFeXXLQM4LDdfHT6l/BqxfvFjbhuuhGWi7bJ/rEuotyMAP7zYrNxNvcgYu
zrH6KGS+MAOae0KLJrN/aQZufA9a7P2M+ivwpJxuV6u6/zPw82fZ4F3UtyQD
n2c5ufzgemkG9BPX3/vI/sszEFOb3s+c65UZOHi2KExC/moyML/95VKxSv8M
HNd6tnA79a3LwAmN3b6GKv9n4OjKUp8Kxo0ZmLH+uokN/daUgd+nw4yeq+7/
TLxesB0Wr6h/JuTTbp6zYaydiXTvUZZQ6Z+Jc4+OZF3l+QaZcN7+n/UkzrtR
Jvo/tNy5je+PSSbU81OO/iQf5pmwce947gX5RSbeXHH7E0W/2mZiRo+jX2s5
3/aZmL79rcl8nu+YCVnGris6vA+cM1EpaXUtWnX/Z2LzkRY3fXhf+WbC7vZy
7dXMD81ET38bb2e+T4JMdOoa3H7OG+qfiS4nurWbzfdAmAlXmfhQAGNpJqwe
aTu/JR+Fmejnv/LBMfZblAk9xwkT+xBPSSZG1gWPfq76/suEml67f63If3km
Hpe8sQPnszITng+fLbvM82sykXDSbk2V6v7PxKFE2z0XiacuE/7+fj02cx7e
ZOLqQN+syVxvzMS+d31MLjNuysQtQYuB9uxHLQsb50y6cPol9c/Cupc3HsXw
ftTOwmK9sxXNnFfdLCw5KgoN53waZOH7lMJ5NZwvoyw8vuw000X1/mfhRk+n
W7+J1zwLo36VHnvNeshC5c+LEeNeU/8sXKoI0PvBfPssjB2zdtJc1nfMwsee
bc924Dw5Z2HRJU3zI4zdsjAwbaKhPfnzzcK3v49yb7LfUAW+oMHOE1T6Z8Er
dOfE19QvOQtPnU/sPc35EWah3bexHfrT79IsfDq9r/N+8lmYhUMnzgpFnOci
xfoj7+QWKv2zcPJH1ayu1K80C9ujxt6+Tn7Ls7Bi3fWJE6hHZRamzbt/uSX3
12Qhsq/F+SUfqH8W1AaOHJpIf9ZlQbJ70NbzxPcmC0fOtF9oSL4aFfjmbtZz
5/6mLPxyeXGxJ/lXE6J3cp+uO/g9oS5EaK+Or4Kpl4YQSQ7dG+z5PmkJMcLJ
yO4892sL0dDHcWjQe2WsI0SB1i2fGH4P6Aqxa19exAbqoSeE47Tqu73Ir4EQ
6jNdhj8gXkMhfoiku3+zXyMh8q6ePj+S+IyFqNzx8k6p6n0R4trOLbdbkX9T
IaZHNnYdx/rmiv66VT1uTX4thGhcGLqlin6BEGs6nDXz53tjLcQeS/WqpVy3
FWLAPz6LFjGeKUSaadc/K8ifvRC2Ln9bdOX97CCEYOfl+gv0g6MQdf+m7nQk
XicFf61ddvV9x/lVrL86e+o6Y1chOm8Ztnga3wM3IR4fX7OyFefJU4irxp8W
2PC+8hXCQ7/P2F3sJ1CIUdknn+tTv1AhfGdezd/M9UghtD573MvkvAuEeGG4
vsmEfMYr+HNY86mL6j5U8LHTyH405z9doce6tYNMqI9QiGnWE21mch5EQmTN
X9PwkfWkQpgen/qwH+dXrtC/i0PrO/RfoRCbB3wTF3J+tgnxKa77mXG8b4uE
CIg5cbKR/i4WYtHhoEM92U+JEBPGVa5pzfiwENsrR65fynkoFcLuzr6+V+nX
MiG+HT93rInnlyvmL3Nh13rWvyDE9f/OnYtmfqUQ9XHLP2iS/2ohhmSLjt4l
vzVCGPyqeqn6vXNbiMjvoaHF5LNWiB6HtnQdw/l5JMTf2pPLNFmvTrF/2ZCi
MPJZL0RwX69RXvyeeqPoX+flzVPks0GIyWuHTFpMfRqFmCQOD3/L/G9C6Oqv
/zKd/TUJcXRx2y9nOf+/hegz5Oa+avKhlo2/M+0jn7B/9WwUr3/52oL3sUY2
emR4yGLYr1Y2nr/8cy2ZfGhnw3qtV256I/2fDY2Xtwy9Vd8L2bgbvOiq62f6
Pxs7Dlm878b+DbLxVrsx9TnPM8xG5D3174/pB6Ns3Jv+qYcb+zPOxgsjuWwl
802yMfb649d3Vf7Phk/nmatUvwfMs2F5YYfGXN4vFgp8eaGRazlPyIaxp5+p
D8+3zsbZH+8lHVTfI9n4sfS8nxn7n5mNDYfGT53M8+0VfJSn928g3w7ZcFw+
IXsg8x2zcbi8TWgD+XHKhtzoq8Ej6uWcDbOrt89N47prNn4VeB5S/d5xy8b7
skcertTLMxsNO679TaB/fbNhUpxVM5n+CszGmjbWTVs4L6HZcGm3rsXGL/R/
NvwMe131IR5BNrZcMLPRJn/x2cj20WjOo5+Ts+E8/GPnbPolPRtF1sLwiV/p
/2zMOHrj3ij2K8rG1K+TlyeRX2k2Loxo5xHC8+TZWCIeeteX/RVmo0tLEy99
6rktG3ZRec/68nuuKBuX3g8e04l8FWdDbe6kwauJtyQbWUc29JjL/YezsWDE
lAW63F+ajW2LaubocJ7KsrG9yTzoGPGWK/C5PSueQL9dyEarzDXrVb8HKrOh
fTpdXTW/1dmwsG8+Np73eU02PvcZYbqa8e1stMiJCg8jvtpsdDw/PfMb9X2U
Dbe3VjOOk6+6bFycIk2X/6T/s+Hfb2bz+4/0fzamxPjLVfd7g8Kv/QQTvKhn
o4J/rd/5FuzvWzb0ct0z9pHvJoWftk9auoz5v7Nx7sDrKzs5n2o5ePlRw781
66nnYOz0XdbPqYdGDtaOfe7TQeX/HFwSma54R7zaOXArbhnaTDw6OVj4vr2k
tcr/Oai7eWme1Q/6PwcPohqjdpFvgxyM6dUxfTT1MczBQMMxW1L4PWyUg0MB
Fi8aqIdxDnLtz5+dzPvJJAfJVdM9tnIeTXMgHfz14mf62TwHORLTjWXEZ5GD
Y58N9KYyhmJ/4aOrm4jXOgcbv/+c0Mx+bHPwd/ZJn1jimZkD4y9WgyeTb/sc
FGsFmxmSb4cc7IgYnxSu+ntVDoJ9Izr15bpTDjyClh+YQj6dc3DesbymB/lx
zcHeixr9fLjuloOpCw+qd2um/3OQoGZx1oH6++bg4/Tux3VV738OYnMWVn3i
/IfmYFJ/f5fhPC8yB4ej9Dy8GQsU9RdGb+jA+YvPwZGDlyw68b1KzsGug5Yn
+/K89Bz01Bx6Zxz3C3Og/lYwUvX9JcrB78P2FgGq9z8HhScG3Khj//Ic7E9Y
MG8U/VCYg+XdB4RpMN6WA98pW310/qP/c6D5sIfjFZ5fnAOfOQ+mZPP7riQH
vbtW+j+hHodz8M+kMcHJnJfSHOQ52doYcl7LcjBtfPqh6ar3X6FfW31zCf1w
QTHvQwYM/fyH/lfot1i28QHnqzoHj0b3XhpLPWty4D1t//D/2M9tBb8LRrUe
zfXaHMRH/InfTT4e5eDWmqrxcfxeqctBVP9twXPYX30OalKT87z/pf9zMPTH
OtkonteQg18lVqtmk6/GHBzcF+8Tx3n4pjj/S53VK5X/c3AnyreNH/H8zsHO
V8MXWXDe1XJxqtuzx4u/0f+5mPb8SstU+kMjF5+nn1s18jv9n4uf0XrXolhf
Oxev7nwelU7+dXJh9XDyp/9+0f+5uGrtu6od8enlYmDvmtK3qr8f5iLs2Ukb
K/rVMBf1Q0dkPee6US4ehsapqeoZK/r5+XRxM+fXJBfHP44Oq9eUKP2fi6k+
65/Jqad5LsadeZfwbwvlukUuWkfVtUiinsjF3Xc/vpT8pf9z0baLmqs5121z
8aNb6J0O5HNmLi6vc1qQw9g+F/rtO9mdpx8ccnF0UVrHO/SLYy7StlY/a0M+
nXKx0XzU36/k0zkX7eeeXQHOt2subm6uq15HfdxysffLrrfXqI9nLtaI8ytG
k19fhR5PRWdbst9ABd6PohldVe9/Lp5fGL1NxvmMzEXXFtKyJN5vglwMi+yg
E8b7Jz4XmQP7XR7O/pMVeAqz53ejvum5eOG3+2ERzxPm4kRfg+i11EeUiyE+
R1tcJz6pov9j7Ztreb48F/OOLfJZx3ktzIXa07T+ptRrm0Lvyrj74ZyXolzY
XD+08ir9UJyLsweN3HczvyQX1W9t9ucR/+FcnNy5r6iG901pLq79/TzZvIn+
V8xnuOmyydxfrtBHX/dYGu/3C7nYXX595EY15bxU5iK4W4uoW9S3Ohdvep0Y
YUG9anIV39PdDhxhP7dz8cB9gNdSdWV+bS523dly8T75eJQLw16X6s//pv9z
cWvLdt8t1LM+F+din/wXT/7f5GLOnf4fg8lvQy7ui05+mU+/NOZigf/CcZdb
Ket9y0VvreMWZ3l/Nin8NXbqunns/3cuUvaU3H/PftVEqPI7NH0cv6fURYgZ
9N/rq+xPQ4TPhsVP8/keaInQ6p/DLb7Tf9oixAYFbfDhfOqI8O/s9OKubZX9
6Iqwp1wwXUL99EQwejRZMIOxgQj1O4Iy23G+DEVIVjt3r5z9GIkwYXd762nk
x1iEHs63DyexPxMRpvic2TCK+aYivM00vedLvs1FwO5lpimsZyHCSyuv7L6c
R4iw2HH7xT3U31qE3P75A5a0UfZvK4KNfz/1R62V8UwRzl00KelD/uxFWDCn
+qV6S+W6gwL/wtedfrI/RxHa1r0/8o73j5MIJ0Nm1K/hfewsQsXbTvenMHYV
YXmTZsZY8ucmQkHezCR16ucpgvGtXR/OqN5/Ecp/5UxuVvlfhIbbp6tKOL+h
Ijy43X2PROV/ET7UZPzYT70ECn5rTr8zZH/xiv4Gltv1bqeMk0X4tOOPOI/8
pYuQ3nNZRBm/34Qi9Jx+62UU+xeJ8OdLeogB7y+pCJP7LTl0kfXkIuxLG7/L
lHgKFfiGnY/01FLW2ybCwBZ1bY5SnyIRXjn1CDhGPMUizCw4vGikhjIuEeG6
fcdfRby/Dyv6+9X7ay79XiqCd2BqtR39USbCkOf5s6upd7kINZbt9/5g/Qsi
LNPX8pjL+akUoXGd57G39FO1CM+u9t5+kPdLjSL/7oTGRu6/LcKqlZMaZrP/
WkV/Ga36vOV98EiE0HSx9HR7ZVwngt3WXU6/ub9ehNLOpotsyecbEXqX/zlo
x/UGEXbOXWLemfUaRXhxy+u/KcT7TYQ7YZE5vTh/TSIMKtsa35r++S3CiPXj
9z7jupoYs85t3rqU86EuRkXAieLt3K8hRkBssvUX1tcS49TUrMCF5EtbDMvE
lbNW0h86YtwLOJHfn3zpijE/8fvz5Sr/i9Gi/nN3J64biJF3Kq/zVOprKMb4
SW4yd/rPSJFf0Vf7JefHWAyzvL3Vx5hvoug38prdTfrBVIyYCx9Om/A8czGu
1Ka+kJAfCzGO7fjnlQn1gxj29i5J7zop91uLcTFi1Ihe9LOtGCmTHnl143kz
xfhu713zgP60F2OGm9/SWZw/BzGex4bMXER+HMUoveszZXcP+l+MVNdfhRNV
/hej0fJ9/068T13F6Feu77Kc+NzEGJB6xPs+63uKMTbR6HgJ+/NV8PFxfpMt
/RQoxscHZ0Y3Uo9QMTpd/jo8t6syjhTDY7jVYUPiF4jhO3LkiB70R7wY7a8Y
/3uQ85oshneKVHaL85Gu6P/+u6h7nA+hGFOSN3dfSz+KxBA9bxORo6uMpWIs
9/K42MDz5GLYDpl/dSb3F4qx1MqhR2vV978YQW07xvnw/CKx4vdywqUm3m/F
YiRuaTdgNfUsESMtemnlu+7K8w6L8cN7Qa4rzy8VY3u+besKzm+ZGH7NHQ2C
ed+VK+bhsPSIHc+7IEZHqe6ANOpbqZjvD7Vh/5L/ajE0nc1qLchvjRitzZzE
qnm5rfBHdJe0t7wfa8Xo4flXYKPyvxifK5wD/Pm9WifG5p8n5/Zi//UKP0Z1
qehrqIzfiOG58GHIQ+5vEGPtO2PTOvbXKFb8Pqz+15fxNzFqvzYMG8l5bFLM
8/6j0onU+7cYTaGP2pdwvtTysL96lsFj8qGehzcefZ5WM9bIQ/TAeb39Oitj
rTwkxj2uMO9N/+dB8uXZlP7sXycPHQa6tr/L/bp5uOZsZhfAfvQU5x8aOlqL
fBnkwefp43R1Pfo/D7dTlphpsr5RHl5FHOt1jnoa5+HZ5e5Jf4jXJA9j3q1e
sYP+Nc3D1SNHZlv2ov/zUHPp6RcLvmcWeZj5TtbpJ+9fKPAtzrVuS32s83DG
95bh5Q70v6KfyNeO5h3p/zysnBP7nz3vX/s8tDLq/d2P8+CQh8Fjf9T3Y75j
Hiy6T3r/gvo55aE4UFgTTH6c8/Ch74Cu3tTDNQ+nDePnnqJf3fLQxts74g/9
5JkH12W3fgTyfvTNw6p94t03eV5gHsI1uyy/xvzQPMw4XlYWqUP/5+G7r2Dj
YfIjyAO+3pe0IP/xeWj7fYuvmPdVch48dWcYbv5HGafnwduyeXwQ9wvz0OdJ
focK6iHKQ+zLH5cSuS7NQ4qrfbkX50Oeh73n3h0dw/kuzEN285eOx8jPtjw8
3t2298wuyrgoD6P2n3adRn2K89B+xsq6tdp8//Mw+nTgPh32ezgPc68P0W+i
vqUKPZ8svd2eeMsU+w/FtmqgnuV5KJsbdKoV9bqQh8Z5Pf75y3qVeahKTpi6
h+vVinn4eejKK/JZk4fl77eFfWb/t/Og52aXr855r1XM96APs95y/6M8mL+6
qH+e72Gdor7psrL7xFufh6/HO9/+0If+V/TreerBr270fx78RroLpgyk//Pw
oE3jh3Ti+6bwS6jR8hr6oSkPHa+PfCylf37n4aDOy/J39K+aBD+jQqU3yJ+6
BLt77Nz9nesaErit7P5lO/vTkmCuWfSnaM6btgTtFzx1G6BP/0tgMD7nfR/q
rSvB1VfDMZjrehJEngp3nEd9DCR42eO8l1ZP+l+CXLWE08HEaySBPHJNXBj5
M5Zg6pcdd4zJj4kE+tZP9u+jnqYSrPgV8PRkP/pfgvubW1UP7Ev/S+Cf6bdr
EecTEuyxmBFUxXrWEtyJ3DymK2NbCcyskwYupZ9mSvBQJt6vZ8D3X4IPV8ZO
a0e+HCSoG34+uw3xO0rwbI++voPq/Zeg9esq47v0i7MEx9Of9ailfq6KftRD
/w0iX24SuIhs7t0kX54STPlbdXY38fkq9i/aW6jB+oESPHVd2M+MfIRKsPWF
zykh8UdKIHDWTZo5hP6XoI8kNMGJ90u8BJ3Padmq/JQswd3noV98uZ4uwcZu
iTGe5EcowWIfx10XyY9Igr8uwV28qadUgqCyp4uu0+9yCXQ6la90H0D/S6D3
c5b7Wfa/TQLX+Mv7Slm/SALj1PIae85vsQSLtnT+3ZP1SiSIGv59tiv5Oqzg
a1KbvzXEXyrBiGe/J21lvTIJUqU/s+ZR/3IJtt/X1Lyj8r8ErwVrf/wg35US
zL7iXTeL9aoleDxsoKAT/VUjQXHXx1vmEu9tCbR8yxJTOK+1EnSpjfb0IF+P
JBjn4bBqNvupk0C0qCC2JfWvl8CkfdpPDea/keCz35pROey3QYLT6mfCTpLP
Rgn66f/boUN/+l+CKr06mTvvryYJUj79jl7D/n5L8GX4kJPbGKtJYbyhLq2A
/laXokD97/d9nBcNKZ71D31STn20pNCbOPjr8MH0vxRqncozc+hHHSkUH4P/
fmM/ulIU5/xz8xzr6Ukx5kX3VZrUy0CKvV1nX07mfBlKMfdut+spjI2kMKwv
awweSv9Lkd251k+X55tIUX3Z6Ybq/jKVYuezRsuD9J+5FJvKlmuJuG4hxYWv
lbciyTekSPlQOu4u58VaitavJozuTH/bSuE703vxIeoxU4o1M2uWqX7v2kux
Z3WQtyf5cpBC8+omURzxOkrxw3KkwYVB9L8UG9atGNGdejpLsUzH8NZA8ucq
he4fa/NBnEc3KYzcl88fxnVPKRpfHy55S/y+Uty1qjjixfMDpdi+7NjRPqwf
KkW31HlTq4kvUgpXgwzDldRTIMWtsJNXFpCfeCly9iW3NyaeZCn+WbD5rj3n
LV2KNgeMEo6o3n8pKo+vNh1NvURSbIlb+DKQ50ulcLKqNf/F/XIpQj7eq9tO
fguliDjRMiSE87BNilbai+/2ol+KpJiy9fHECMbFUnhnhVh/oT9LFHiOpfzb
nnwcliJulpHpHJX/FXqUFjpeYn6ZFAM31A0J53yUS9HvV7rsF+/TC1K8iNjw
RDVvlVJYqutueUx/VEvx1bnB3YTvb40UVokzNl1hP7elGG6RfborvzdrpRi9
YZLD0WH0vxRT7U1f9uF5dVK0fazvb0c/1UtRUVLWaSf5eyNFcseepycTX4MU
E7SO/T7J/hul0NeUJARRr29S9LllemUz+WySou8OLfs3XP8txZG2rrHgPKvl
o3j96rRdKv/nw+tok3Mjf79q5EMS3Oa+P/XTykfZ9DE/9Hl/aedj1N17I45z
/nTyse/PIucmlf/zMbBiQPNj7tfLR7ue7l5tON8G+fAw+zFGjeuG+WjU6dm1
her9z8fD5+qPftGvxvn4c6lMP4bffyaK/uxmj3Xh94hpPpJe3Q6oU73/+fjH
Yt3BkYwt8qEx58ipr+QD+fDus9Pch/is87GoydWjjvNum49YL/0x++iPmYr9
N6vfzaI+9vl4NdTBUfV96KA4/253/Tl8rxzzkdh8ZvdP+tEpHxNEpzU3kX/n
fMQt+zNGdf+65uPN7IDdxsTvlg/bVmu9avneeOaj9LKTaBLfI998ZCz1e3iK
/gvMx0Fxzro1qu//fEweELYlkXxF5qOl7WmvcOIXKPDU7Ki4Qzzx+fj2827V
EPKRnI8RVwKrDThP6fnwt3Aa5UZ+hPlQnzb/kxX1EeXD0Krs6Wb2L83HOPmr
kGreX/J8HK56NN+Vv+8K8xH8YdrWYvKxLR/4veTaY/JVlA9pwBibjeynOB8D
Cl1PfaX/SvIxJvLz2Cbyd1gxb0+kD86xn1LFeemaU/N4flk+/j5z77SM+Mvz
0W3VyS2W7OdCPlaPsXzaj/xV5uPyuJVP3clvdT5ya4pWN/D+qsnHzRO+s1Tv
5e183Nr59cND7q9VnF81J6E740eKfjwbBjxhXJePmjV1U18SX30+slwq/+wk
f28U+r6d4pFIPA352Lnl94u2nMfGfAiXVNg+J75vivlpnRXxjf035cPmYwj8
Gf9WzOutd5Xred+oFaBWL9/4LPPVCxDTNzW2FX/vaRRg9N7Vg37Sn1oF+Hzx
5/Lh1FO7AG2zr2ls5Hk6BdhauP+6E/XTLcDF3WNP+fF8vQLcEf2dr8V5MyjA
xM4unXyJz7AAgwY7Rjiq/F+A1TqVvzpzv3EBMntKLUXcb6I4r7zNVVP2Z1qA
zq26hiUa0f8FsLIdlhfK8ywKoJV6uMSb9xUKUGK1K96R94N1AdLmuK97yPvV
tgAja0efnM3v5ZkFSHrQdfRQlf8LkBKOVAHxOhSg+eKXR9FcdyzAiDb3fvqx
H6cCnD41WFLK/p0LINEZmvuS57sWoNr/YJ9equ//AvTfX/IhirFnAWI7dpxg
RLy+BegXUnmnm+r3fwFKO7ZrnMj7N7QA2UcXiPqp3v8CGB9a9iOJ+goU/X/s
0TWe+OML8GPgnJePVN//ivzRT/uq3uv0AriFrO7whucLC7BWancsW/X9XwC/
mDdbvvK+khagcZZ9iVz1+78AhQ51yR7G9H8BjhjcmrqT8TbF/ktt8zTZT1EB
Oo2ILF7DeSsuQNQEjZF6Kv8X4HvD7RFq1PNwAdSbcw+qvi9LFfztntiqkvNZ
ppj3nXPHmXEeywvQ66Fa9828Hy8o5t1b8+sS4q1UzNM7tdWTyV91Aa593vdd
9X1YU4AN/WYXpDO+rcBfL3v/lPdBbQHae62aNUb1+78ALRP7vn1MPHUFqHql
8+0r+61X4N07uLM/+X1TAP0gg04l7L9Bwd+NmG2FzG8sQPLZjKKDqu//Ajz4
qTGtnvPRVIC+u6TpFeTzt2K+N9mtP8v7Rk2GJ/UTzIvZv7oM/0448XsH9dCQ
YeH3BxUSzq+WDE3//vHsTHzaMpxamHPgIM/XkeH5buvfmjxfV4aJqwNFFdRH
Twa97NbiFrz/DGQ4enDWkP2q3/8yDH2QUbue/RvJ8Gv9kb6W1NtYhg7S2LnJ
7MdEhk3qoy8fop9MZaiyeffFWPX3PxlCnN/7VXDeLWRYG67eOpp8QYZBLlfb
zGd/1jLU/ZqbZsv5t5Vhw/hE/TXEN1MGtQHOI9LZv70MXSSm3VNV3/8ylLrL
/+lAPzrKkLjczX88+3eSIfX2yePnya+zDB2tRv1upfK/DIV1pz8nsT83GTwW
LT2STDyeMshhJTpHPL4y3GwYMteffAXKkJy9en8v4gmVwbb56rt+/J6NlGG8
e+Gc/+9/Gcb2sWmv+vtLvAyRr997OXHekmVwXZpzOIvr6TJorOj87Knq+1+G
9suTP3nzvhPJINhnKBvHeZfKUPZJI2yc6v2XAd3X3Ws3kv6XQRcngxyJf5sM
U1pHfI+n34pkGL3kl+8P6lEsQ993Ux4t5ryWyOAWuHfnDH6PHJZhXuKuA2Ws
VyrDxn8Ce0aR/zIZItRz/daQr3IZBlzzTprL+hdkeGxkM7Ir1ytlGGla+uUJ
8Vcr/JGS196Efq2Rod/Lgt1dTOh/GZo7rq4M4rzUyvBzxG/jQTzvkQyLcwW2
40fT/zIEjbH6fmwE/S/DovSQz7Op3xsZNp8Rv1xKfhtkkBgGeTzheY2K+vte
H3tGPb7JsExr2PgXPK9Jhu4r1VxiiP+3DMFl1t7TGKvJIft1tKqI+NXlCE0Y
uLGN6ve/HF8uC/rkch615MjuNETTnvu15XC0vbz6P9bTkaNo958u86mHrhzq
T4YdGqb6+58cGoKmE0s5fwaK+vHy5rmj6H85fpRMXtuB/RnJ0dFj6/Yy7jeW
o0Y+oEhAfkzkmFn5QmcV7wNTOV5e/2RaSf3N5bj/okag0tdCDvH3jId1Y+h/
OWKuXwl4a07/y9Fkt+efdTzfVo5j6Z8z8un3mXKYZE0ui2V/9nJY18f3slS9
/3Lk7+w37Aj7dZQj98fR0f6cVyc5Flwo8TCjv5zl2JbsGnSZ/LrKMWxFoNyU
/LnJ8c8Xn6nj2L+nHGe2zKmOoN6+cpQYDJ16XvX7Xw5998zQ/XxvQxVxwcrv
zewnUo6pr22Dh5AvgRwdwnv+eMb7KF6OPNO8V525P1kOj09t9zwl3nQ5Du1s
W6H6e55QjgZZ8LfBnH+Rgm+rT5khqr//K/Z/iOlczN+/cjm6n9Ky7mtK/8sx
Z9OYP6up/zY5BgwPNBRyf5EcWVo1647xPi2W4+eoqJ/feX+UyLHTv6A0l/wc
lsPlyp35Qzm/pXLc2yKPP8C4TI69zTfmqP5/W7kcXiMf33dnvQtyzDD/tb4j
+6lU1LsXP/MF86vl6H9vfCt99l8jh84K+8QA1fsvh+aBW9fXq95/OS6o9etW
xf4eKeZZJ/dmf8Z1cmzas7BtAPmvV/ijedyQ++TvjRz/14O1x/V8vXHXNNp8
55aZy+aSVFJJN6W35JYyl4SNYrIlTY1mEWaplkk1ItQ5n+O6FOWaQqO5hcgq
FprI3TJRxg/NPr/Xa+/vn8/rc85znud9ec75fi+UmwS3Jr61GdjZzN/6Gf1U
l4EDGTs7VpL/hgyEdV1WeYb5XmbgzT+pbe450f96fe8VJL/rTP8L7Cs6GF9J
PFsIOGUcu2Scl6YCK6/NsNrN/GYC6RsnOrUk/waBsqzSjW7USweB3oXrdj5m
fZ0FEiJqf0ng+q4CKSNPoJ8t/S+wo7Rd6R3i1Vtfv7H3qqeu9L/A4HqZ0J7+
sBEY4ty3jYnR/wItQpy7G1i/o8CKSasfnec8chHwd5zz7nPj//8ChujuKy6R
Lwg4Vh9snGy8/wVibhz9eQ35GaXnt81vOp/z2legZ1jp0m9ZzziB7Uf39Z1M
fvwFvnH68jMPrp8i0MUyb5ar8f8/gXd8HDMdqa8ZAoNMfvebw/XBAg1274w2
53wKEbB8PKx3CdeHCQzMWnAlhHqNEFj9bc3rHM6TSIHvgiIGh7C/KIGzxxfc
e0S+l+h4Pi/+pIDvgeUCW72/b9WGcazATPu993aSnwSBoma2/v7MnyhwNXdU
+R+cHykCj27eMQ9ifakC9ou2W2dTfxsEPs5ufnu40f8Cz7uVG8azHiWQbbnm
YRnjbQLd6sdMKOa8zdTrc12r1jH/LoG2i/Mvd+e83iNQPqrLhq8ZHxBY6tav
GxjnC7x6GmibRX6OCvTPyZ3emf0dF/rvsx+Kug2m/wVuTW094CbrLxboED0m
KJH8lQgMNT/Sfiz5uiTwMufwNQ/yVSGwrnZOxxSurxQY/2NqUBz9VyUQ4Loy
97Ib/S/w5+AZBf096X9dL+3CLtxifQ8E3razKuxEvGt1fb5otzGffNUJhHVR
hU14foPAyLSkZAfufymQtT26Osed/hd4MvIFyji/mkh8OjWtLp14tZDwTh9v
1wX0v8TpD+IXnOM8MJPYYvC7V0g8DRJWXbcXtyMeHSR+eToz6jnP7yzhPmJ/
/44e9L/E2Dibk7nM95FE/F+nr67le6m3hMmJkp3jyLelxE+765pPYmwj0WT/
rFX27NdOIqJu1Ykq1uMo8fq6fXAY8XeRqN9xJ86V+nWXGL+oSJQTP0jU1aft
rzLe/xLLHv9vjB3nySiJvC2zOh4k/r4SN05tPjmL/Y2TCG3rGpxIfv0lQlIi
90wYTv9L2Oxr3m4z9TRNouXheIvCIfS/RNr9OwMe0h/BEg7Ft2MMPC9E4ouk
A3Wjjfe/RJTa43CF+onQ8SptUdCJ+omUMKsyBL1lP1ESgZ2vWpnzvCUStevf
5LkSv+US5uVf2f3FfmIlLGbvCgs13v8S8+fmXivi+kSJNrU3lx4jnim6Hkzm
xkcTz1SJQU+zvP2orw26fmrWdTblezVDwsvzXLIH+VISD5M8nyYY3/8ST2b+
7S3YT6ZE+ZJuqUZ8d0nMrgp734163iNxImJ1cqIX/S8R4Dahw17qLV9i4OUj
8Ua/HpWoKW6wGMb9x3U9xXWyNs7PkxJfXn+YYsvzi3X+YtFqE/srkciYXpe0
mPfTJYmu3s+eFTF/hUTfJ/4Ba8lPpUTyAqtN7oyrJNSjrl8f4vk39e+/dbT7
kPPvjsTMXinfJ1N/DyQubgyc3I9+qdXX5wccHcR+6yTGFL/jJIz+1/1SsLbf
P9TPS12fp1u/24r530gcKnF7kUi9NdHwgelj77vEq4WG78MaV1hwvakG28EL
zqylPsw0/Bq45b4n56VBw/GBvx3JMv7/p+HBp0OH3yU+nfX8T28lm3N9Vw0+
Zz1X7qA/P9JwcP2FVnbG97+Gax+ezreiPiw1vDl3omcv6slGQ9vVWyef57yw
02DR3jQgyOh/Dc6brea8z9hFw2qtwGEK97truJofuW0+/QgNISEtYh4z9tYw
cMt+Cx/yM0pDemAH/2zm89X3r8yaeob9jNPQZfP+W3PJv78GS8OpsuPke4oG
z/RBQ0sYT9NwZdjTbdf5Ppmh99vDkNac/QdrGNffq30+8QvR8JnN7J7NjPe/
hst5NTMdyE+Ehs/TracmUB+Rer9hFWVtR9D/GjrWNty3Md7/GiZdbJ2ziecv
/39/jRFXqPdYDfLuxdCfyU+ChurCTX2c2V+ihujANfWnmC9Fw+I++eOz6M9U
DSsWTvM87Uv/a9htav17f/afoSHm8HOzZtST0vO1HHK+gvNqm4ap671ONuf9
k6mhbnfUmFDisUvH1y28dBbr3aPjm73q/jyj/zWYzz1bb2b0v4ZL7rZmP3D+
HdUwd1J4rMtQ+l+DtsVhj/Uw+l9DbpXovcDofw0fRk33Okg8SzR8d8K5nxP1
cknDMLkr5DH9WqHh7Ai/xg+ol0pdT3/33DZmDP2vwb55cNMS5r+pQTkkHbbl
/jsapqQddXlOfh5ouD7T9+F04l+rIcD0B5vZxKtOQ/+H1dUV9HODhhN5maVv
R9H/GgbEZXof4Hx4o2Hp/CNlxvdmE4U0myfLWhLfZgoWXjUvzhjngULr2tsW
z8i3icLEcyJ8NvebKvT1OlVfTH5bKxzb6ez3F/szUzg0uKfpt7wP31NYPHFJ
RAn1YlA4tWWxbx7jdgrnewSZhJCfDgq334tc8ojndVJAZFX/m96cL3r9eYfW
uBC/LgoXPju3/bzxvaEw7MZFH1/qo7vCP5d/21FDf3+kMDoqvWwE454KuZH5
hdOIb28F+3kRhZaMLRTCc3z6WTC/pX5+QOSlBn63UnA95rt5GfG00b8vC9wc
zO+2CsMNg3bkcB7ZKfi9enToLvlxUBj3VafIpszvqDAy9Fy57cj/YieFxs1f
mYQTDxedD9u5DdOpXzcd/9o5A0PJl7tCXEnbmkyeP0ThzjfN8pLIB3T8e9Qv
/5v3r5fC1YMX+5Qzn7dCr6Gmu74hnyMUfN7++nUT9jdKYcWPw7NiyJ+PrpeQ
yhV19IuvgtOGRdFrRv8Xj1XY67f7kM9Yzk+FeZMzy5KonwkKF70GNMbyPvFX
SN14rHoJ+Q5QMPH9adU08jlFYU5mQUQM9f6pjt/o4RNv8PxpCrWNpc5FrC9Q
YXWuVcwA4jFDoaDHH6PTOW8+1/W31DrbnvoLVlhf0hD72ue/+AuFSaGDrIZw
voUovH7Va1kq84cquBlyWi7k+jCFTz52KTRhf/MUUhZt9Ujh/RGhkG3754IY
4jtfYcbuPjXNje85BceVBrPr1OdCXc+NJ4fPJR5ROn+DFm7fw3oWK+TFzU41
I75LFPa1To6dwvOXKSy3fFW9if0tVyj6qdX0aPITo5AZ5+tRyXkZq/Bkeu3P
TamXeIXAszHH2xDfBAWv2EmTnLj+R10/004eyGf9iXrs8bn5aPabpNA0bEWP
gcQnRcFj7A77eup9jYLYa1/9wo/3icKRc1+2TWO963W/1BSFhBvvF11vFfen
PKE/NilYZ+fPCCKfGQrXi6+OuMz1UiE56G1FKOtVCh3sQpd3Zz1bFJ6NH3el
lnrapp+3Nbx+qY73v/8TDoc=
         "]]}, {{}, {}}},
      AspectRatio->NCache[GoldenRatio^(-1), 0.6180339887498948],
      Axes->{True, True},
      AxesLabel->{None, None},
      AxesOrigin->{0, 0},
      DisplayFunction->Identity,
      Frame->{{True, True}, {True, True}},
      FrameLabel->{{
         FormBox["\"factor\"", TraditionalForm], None}, {
         FormBox["\"#\"", TraditionalForm], None}},
      FrameTicks->{{Automatic, Automatic}, {Automatic, Automatic}},
      GridLines->{None, None},
      GridLinesStyle->Directive[
        GrayLevel[0.5, 0.4]],
      ImageSize->300,
      Method->{
       "OptimizePlotMarkers" -> True, "OptimizePlotMarkers" -> True, 
        "CoordinatesToolOptions" -> {"DisplayFunction" -> ({
            Identity[
             Part[#, 1]], 
            Identity[
             Part[#, 2]]}& ), "CopiedValueFunction" -> ({
            Identity[
             Part[#, 1]], 
            Identity[
             Part[#, 2]]}& )}},
      PlotRange->{{0, 2130.}, {-0.02275959726405369, 0}},
      PlotRangeClipping->True,
      PlotRangePadding->{{
         Scaled[0.02], 
         Scaled[0.02]}, {
         Scaled[0.05], 
         Scaled[0.02]}},
      Ticks->{Automatic, Automatic}], 
     GraphicsBox[{{}, 
       {RGBColor[0.368417, 0.506779, 0.709798], PointSize[
        0.0055000000000000005`], AbsoluteThickness[1.6], 
        PointBox[CompressedData["
1:eJw8WHlYje3XDSFzEkJIiiSEVIgWQhqoNEvSQLPmeTjNc53OfDJl7iUkpJQK
ISIhJEVkCCEJkfjO77Kfzz+uZe1h7b3vfd/PMcN5l4XbQCkpKQsZKan//f3v
T5e+67GzddWRB/XpHyDX01DeVcxgGUzI1oRcA4NlcfKF7MmnwkOE5dGfO5w9
d9JhwgpIHmzZdvE6gxVRabEkuu/iEcJK2GD+Z6tO3VHCytjVMjjv89djhFXQ
u+2SoGLAf4RnwTztmmHG5OOE1VDomVYz7C2D1fGjuVA7+/gJwhpYmnnrYsqG
k4TnQzP499fYzacIayI1vfjllw4GL4TIdc7cXPkiwoswJ1TEu17M4MVIuC+e
smPlGcJauKEx9GJlG4OX4JRHg6z1xmLC2nDP6VZ/48tgHfgt+BXt/ovBuph2
wpKdc+8s4aV4a2Ad8fQ7g5fhWKxvb/VeBi+HdtaOff9tO0dYD5s3FdsmnmDw
CpQkcWe8esHglbg8efauwfvPE9aHvE+4VvTYEsIAQkLvOmgQZgFH65/0/HFn
+FXQMbzldpPD8KuQardtgMzgC8SvxuSmArW5cwmzVuPqaGz31GL4NZjZP5Nl
ZMLwayA12P53tRPDG0D1+YUMx0qGN8DiUXYPWgaWEr8WuUcifoWuIcxaiyvv
G/1eRzL8OnRNf9Ua7Mvw6+Auli5WTWD49eDLSu8RlTD8epTP2z9JeIXhDWFS
pm5hWs7whtD3PD2g7C7Db0DVl9ZXf0sZfgPY0UXitdcY3ghjjkzZ9LqB4Y3w
5JfcG/9PDG+Mwmn7WYljy4g3RmCJsPXzSMJSJrCR9dYr/8v4m2BvbEfKLUaP
lClqDXb62TJ6WaYInpxzdRGX4Tdiaf3WqWtjGH4jFu3zmJ+zl+E3QWbljBbH
owy/CSmGBy+2nmB4M8g0mhSzbxKGGQ6mLwnQCGPszRA1d4FCGdP/ajNsURui
ENHOzM8ct7WXBi2QZ/zNEXr4ZvCDF8w8zeF1fsdMwXXC1eYwvKSkd+8x42+B
N9lbMiYOZvwt4Fm8Z9i0KsbfAtNUbnffaGb8LYDeD3t73jL+mzGsbWVoXjlh
bMbNdxknIr4y/pvRsvv3F9U6xn8zXp7x5zg3MP6W4H4aeqXsMONviQTH1UtK
nRl/S9hfqW8JPMH4W0I/dtKTAWWMvxXMNYZNe+zC+FuBW+F3quQW42+F6rhh
A9zPM/5WeLOvQ2WhgPG3xpn48m+Zjxh/a7xs8L7VdJPxt8bQKvH6OUz8amuc
e8g+K+Qz/jbQkbJ8Nvga42+D9O2bFilnMP42SORdeDD/KONvI+lvmYlbHuNv
iwMPR98x3cP42+L62xuX2k4z/rZY5szW/nCH8bdF0NqYWRdqGH877F23deLe
Y4y/HdYFTRJMPsv42+HSYG/1YWzG3w4/3pk3zZ3N+NvDZ5nT3scJjL89VAas
L+Q5Mv72WNzHOW94kPG3R8Ccy3X6Doz/Fhiv+nhlTD7jvwWx9kvqEgwY/y0I
1PwW+pOpr3oL7BfVvP17iPF3wAM7zcsq/z8/ByxelsnXUmP8HTBLbZvzUm3G
3wEF3yanPolm/LdCRiFTbsMaxn8r1jleKo1XYfy34tuA6gqXaYz/Vjy2+Xn0
WCbj7whH/6zVsusYf0eYeh84foDhWY5Q4M9QV5tM70W1IxINXhqdXcncH9tw
zOZr00NLxn8bCruurOAdo/eItQ35X/TDF9wtJP9tOPD7U8WYHuY9dcLT3Plb
RjfQe6vkhBVXLp3xTaD3GE7o2b1SaQGP3m8nJ1T0yalYJtB7z3LCVA3P+c+N
6Xsg3wnxC5xG1lgcoHxOGJ0oLejPz/+H25xgO/j06fIr+yj/dny/5/peYL2X
8m/HX7diLaWTuyn/djRo35Izjc2j/Nux4UXvuFlcwqzt0P2Ts7jUQkz5t+PQ
Te7YIYYiyr8dN9+ce3eOK6T829ERM2D+3dECyu+McfUDTS9b8Cm/MyL3GevL
G/IovzNudP0qth1H2MkZOWcUZdOauZTfGfk3JjtU3+FQfmdYZLSdO8glXO2M
AyujO+qacym/Mzp1vi487UlYygUnRoQuqJpEWMkF+i2H9YffYFN+F1zc7MMd
wWAnF5xrs8zLNM+h/C546zam6fKObMrvgqFRCoKZ+VmU3wWR5WufnvqP+DYX
TN1xeTDWES/lCuvbVRNmPc2g/K7Y0NgV+TQknfK7Qqmz6cDhjcQ7uWLUqzUh
7g/TKL8rols3PW2fSHy+Kz4bVr3e4EB8tStqvK/ouQUSbnOFQUph1/5YwlJu
mKPu6WezlLCSGw70Otu41adSfjfoCku+238m7OSG/rCefeyJTH43rF/0OWHo
w2TK74YStTO9dqaEq93Qva2z8Hcx4TY3xH2+vGDUE4ontQOXQkTWuxakUP4d
0B7ZUFMQTBg7cGfPiG8yceTvtAO9gQPHIZowaweGuvy5XjU3ifLvwK3yj9se
P0mg/Dtw6JlZyQk2xWvbgR8zjzy6eT+R8u/EiZFtg4KuEVbaiZSXRd17K5j8
O9GdeO2K+lOK57QTvnGtOvx3ZM/aiXfOLdYBvUz+nRiVefDb5DWEq3di4tH5
7No+sm/biT2rNbl1thRPyh0r1Fds9N9EWMkdWne+T26LI3u4Q7h0+a5tFUx+
dwQa7bt342485XeHeGKCU6cj8fnuuPdreMLNMUz9Ev+fj7hj5Qi3uaPnXa6+
phz5S3ng4MxI175fhJU8MNxC2eZwItnDA5sWKjgWfY6j/B44G5Y7i/OGMMsD
1Y82d16KJJzvgdmL31g5346l/B5w9rhdYfeK+DYPOKz5cGDEFia/J8Y35rf/
imBRfk84Nt598mgv2cMT689w9YPziHfyRIRZV/ynBCa/J6rKPrnEPiM+3xMi
65zKZFviqz1hf+FCyyV50tPmiT7fzzKOKwlLeWH42MFVibJkr+SF2fdSz7ev
pHjwQrjrJoOT0TGU3wsfnDXVHJOJZ3nBwL5dWp/D5PdCRvDq1eqM3movVBk7
NTfsYvJ7wevBppGGLymelDecbguzbhgTr+QNNdkUVeXdTH5vpAzcG1V+P5ry
e4P1tNHijgL5s7wxeZb24Fmnoii/N/i9POd9bMLV3ohJWXGvQ5n827yxxLlK
uWEVk98HWYkpHwftIl7JB6d/vODpJ0RSfh+4piYvXCcg7OQDl+3GJYc8mfw+
+Dng6r2nz4jP90FIi/zNM9JMfh/kaG78yT9LuM0HBkXzt7j/JSzlCxn+urWP
NkdQfl/MXKP21a2FePjCq/6h/YgG4p18kWSUZbjdmDDLF/6y8r8DtZn6ffEr
qMLu2hXiq31xveN/n2Skr80XZ7uT58y8QLzULogu/9ixksPk3wVb2c1V5zwJ
YxeU413VVs8Ip/y78H3ah74ADcKsXbB0lw7/rsXk3wWOuufClTXEV+9C47jj
T61PhlH+Xbju9EZOIZCwlB+KLqQcbPQmLOuHIX5vPBRbyF/JD6zHW1cZnSde
0w/6aWdkxg4kHn4YnXzC03ZUyD9s5getXUWlG9jBpNcP137sRnw1YT8/jBPM
msUfH0r6/fBFtUqvqpHisf3g3/Cku/gW8fl+UL7/QmB3jOIX+cHIISp11XnC
1X6oeCJyd+4j+wY/WH2tH2LznanXD7xuh4ez5Ijv8oPfwJlBwy8y9fujLLxh
z47HxMv6YzFL6MO9TLySP+R/BNxcuJ54TX/wBp32uP+d8sMfsjeKVp/fSbyZ
P6aGRp/uPUvYyR+7yteONFtP9n7+SFop93GoAmGWP2YFlQ3ZPDWI6vfHi3T7
3Np7xOf749Jsq5NHoqh/Rf7YFtPsl/KScLU/qn69Stb/QPYN/rDY+uCX07BA
qt8fISULYr7eofhdEr33QlReexCWCsCE+3G6RclM/QFYPPR0/+LLhJUC8Kwt
wevkPoqnGYBZKtvk1rhTfgTAeP7glgNfKZ5ZAI7W/hVv2R1A9QeAc251Xeho
pv4AND7ASn8LsmcFYN/Nu5YLBlA8dgCsLS4N7VhGOD8AlUp6PzqDyL4oABcC
BlfYRpGe6gCU/Nk34Xco2TcEQHGUgsONJ2TfFgCu0kinogay7wpA+a/Ez622
flR/IE4JrNqDlpO/bCBGTys++OsX6VcKhL1C7J+MCZ5UfyAODLi7PcyT4iMQ
fXVxsmG3dlH9gZj+OTZu8R/inQIR3e7yQHUX5fcLxHojqbp7Fyk+KxAfDro5
rfhMetiBUDsSIZ/KIT4/ECtfLbaPiPOn+gMxTclO7YYu4epA3FiXbbppCFN/
IPabPxymlM/UL9E7fMp/Z9MoXlcgyqa/ayisIX+pIMxxCR6m7EO8bBAO3TsW
0RHK1B+Ex+Y7hh8aw8w/CIp/Dv7Jn0Q8guDb1FL8fiDFMwvC2jDOGeFAZv5B
eNr7u/DFUuL9grDjt0PbwTLqFysIs2JCV4X2+VL9QYi0sND8s5FwvkTfGLzX
saJ4RUGoeJhROETHh+oPwsQvd7cbnaP4DUH4Ub5h7f4w6mdbEJatUv4yarg3
1R8Ecb1Hc8cIZv7BWBx/9t0UXcKywQi4vXhc1ETCSsFIHbBHn+tE+TWDEZ7K
unNtBelHMK5cXdby1I3imwXj3eXaSWPE5O8UjCTliX+vnyF7v2CE1Ow3FAQQ
zwqGnMcwH8FoZv7B2JVphX4Dpv5gaEtdWZGVSfGLgnHd7fAS32UUrzoYdqsV
2gdsJr4hGOqf4q7sNmLqD8aCoIpEhS4vqj8YHns26fILKL5UCDQfbb3hLcfU
H4LMmaeX3x/pQfWHIGeU6Ix1xA6qPwQ/TjblDwmgfAjBlZhge9lcsjcLwfPv
n4o31RLvFIJiy7FjyitoXn4heGy1RvTtG+0TKwR3+zdeOcwnnh2Ccf2HVzeP
JP/8ENQ+b95b4ER6i0Kgc3dNi+dkZv4hmGlS7eUk5Ub1h0Dupo6urxfxbSGo
XP70t9Jlwl0h4DhYhAj+UD+kQlHjE/A3z4zyyYbiq2K4aPQuwkqhaA2//GTn
FapPMxShX4yjc4eQP0Ix/BSXa3OD6jGTxLveesk/wp3ql/AvbOyPSFM8v1D4
9hc9S+Yx9YcidyZv/tMcwuxQrBr1YOy2UZQvPxSlw7/Gr1OjfEWhGJGyYuUd
4U6qPxTcWYsf1mgz8w/FSHln8YgHFK8tFFXn8jV3jqd4XaHQ32Mg7+nB1B+G
0aaH1LuNqL+yYdhfPkPOPIn0K4XBKe/Om8xYF6o/DC94rdE/L1N8hOG/aK0N
B9Udqf4w1Ezdf+7yEDovTmHghkQJeycR9gsDZ9wc1Z2vt1H9YRgZWt/xoZPq
YYfhBFuuoS6R7PPDED1xzFnvENJfFIZbnPc37B7SvKvD4Kl9Ye+U0cQ3hCHG
8O5JW21Xqj8MgZ8zfg0ZT/G7wvAy+VfL8xNUj1Q4ht5qdPxjQf6y4VAy3GKq
c578lcKRVWf8+GIL9UMzHC9nfDd5YUn+CEeF1qXuo1JUj1k4dvv9dBR4EO8U
DpdIt8HNKoT9wjGyNZbfb0OYFY6JBlFjtQ45U/3h2D/3xekRv4nPD8exJ1yl
KmXSXxSOs8LHXY1SpKc6HA3+4oX7XzLnPxzJGy58sA5m6g/HUh35/QelqZ9d
4Vi7d/M4nwiyl4rAfAfjMV6vKb9sBI5duN9euo14pQgMV1ylkWXF7H8Eck4c
t8xfu4Xqj4Bj0rP5jafI3ywCYw9MjTONJuwUgZLzfRW16aTHLwKWFSu8nkUQ
z4qA0qbayJzJ26n+CKzZ9FDl63TC+RF4E2et/EPBgeqPgN6wnOY0KepPdQTw
7ZLOsU4nql+Szyvi5NgGW6o/Aga688THP9hQ/RGo/zzg4GxzqkcqEk/fZgvl
lKke2UhsC+gMVNWl/EqR0LtjuUxxF8XTjETgCvaQz4fNqf5I1M0/KnwoRfrM
IjFNO2aGt5wd1S+xf3r62rdpFM8vEsFGi3ZkmBFmReK3uuuQN+fInx2Jb3tl
rsveoHryI9H92n3dQm3KXxSJXp23JYGd9lR/JGr/THD/fpb8GyKx1uTpwWEj
aR/bIvFYc+ky42GkpysS1wY9m/ZCl/ylorBdKcB0kKoF1R8FO/cKc8tw4pWi
YNhaPKnwrxXVH4WpBxOXbhQSRhQKLvUeH3WR4ptFYcLRDxf3vCJ/pyjMyXo2
L7OO7P2i4OF5Q2FyENXHioJ8foFXaS35syXx/aQDynmWVH8UBm66PeTYGZpP
URQipSZ9/fyF+lEdhbbrky2Tzm+i+qPQOi+y+kYixWuLgpfcoMwVjhuo/ihc
afvfNUL+UtFInfg4xXwb5ZONRs6Mb3NPPzak+qNh6bHuROpByq8ZjZS5zqdW
JpA9oqF3XWfupWyqxywaB5Z8fpQQS7xTNOoe9967uYry+UVL9tdwkmcPYVY0
PMZetpa/QPrZ0di965XfvDbm/EfDUTa5NVaJ4hdFY+TjayMvjWbqj4abZdi6
KXvpPDZEQ7W2prxkJeG2aAh3JJ7p0rCm+qOxb2Jx0kJviicVA0v/M+nK46lf
sjHYLn2jcMUkM6o/BspnB+h4iKkezRjMez1Rbmo/U38MpsXaTXcLJr1mMYg6
kF3Q0UD5nGKwVq5k67P9zPxjIHNgz0/VAlOqPwZbK2dozrei88eOgYkC1zzG
aivVH4Nk332X0xYTXxSDv/3mq3WPkL7qGOg9qfCXjiX7hhi8nrJl1P7FpK8t
Bm0tues/6ZN9VwyOXviu4j/CgOqPxaR3zn9GJVI/ZWOx+tbKMUcqSK9SLEJ/
KsVlBdN51oxFyetlRwyvGVH9sTjgNtvggRbVaxYL59nmWn1qdF6cYuGzMOvk
qzGrqP5YtGt/PzdjlQnVHwue/YztsS/nUP2xeD/W/u6MaoqXHwvbWXXiwnV0
fotiMbG0+cAGeTqf1bFYUBvb4/VJieqPRbaOxn2nXdSvtljYH/IyWGBN9l2x
iM84HlDGYCkWpJ5F2B3sXfsPy7Bw83bRr7eF1C9ZFm4NHBCkPHH9P6zAwrML
ju1O24ypPyxc8r2yhOtG9mosLEjuNJnwcTP1i4WzP681L+kl/bosNKw/defA
NzpvYCF8+KJVidyF/7AhC93r/371NSL9ZizEyxhG5dWTXlsWjHZOMU2UZu4X
Fg46CV/V59H83FlY4nclzn7CSuq3RN+onhyNT6QnjIXNz6anHtjDnD8WvIY3
v/voSflSWVD7/su97htoHiw87lJVW5tBekUszB4hf0Hxix7NR6L/+0eNmSar
/+ECFr5PfnP37HvmvLJQcWTWmrVfKF4pC00Tf3ILvKdW/ZsfC8XXPZ/eiqX+
1LKA26tjO+2n0zwl81mmdP9hA52fJhZ+PpCeXFFM/W5joT3pT1F1k/Y/3MHC
8jGBX5I/0/nvYuERz6hfqEB6elk4bBQcqdw0419+qTh8ySzYcseK+isTh/Dk
Y9GuZ2b942XjMCPmgsbaEwto/nGw9Io8XPuV2Y84sIrlpjz8qEPzj8OUAxfG
xV7Up/nHwSr3wrlzVbRvunFo9vIafnwM6UccXv+nMP38/bE0/zjUC+usVmpR
fLM4rCtun1OIef/02MZhpgarQ1xB/k5xOFz1Qqd2Nu2TexxexIW+tasf8M/e
Lw6DFs9eYL5DleYfh5Rb3Ke9+5fS/ONw7drvs/Vdbyr/zT8O/qc2PPhYycw/
Djssn76UuUX9EsVhtKGl3pBk4vPjJO9lQ0XMH+p/QRziSj/1H1Gh/hXFoUMX
Gzh21N/SOAwLzTfMiRtB84+D98j56RcqF//DtXEoW2peub2J6muIw8GgYNUU
wfR/fFMc9kSO7VLYNPcfbotD4YiQkQsyZ9L842C+U82nXJ70dUn6r39r27GC
lyv/zT8On8dMr7w4cQPNPx5f5pseGraE7jOZePxV3dJxIlyW9j8ep9Y7dA0I
ZfY/Hm9/oSr8vDrNPx7x085ULv5G9mrxmGg1erDRKZq3ZjzKcifIjFu4/F8+
3XjgXrlf63fNfxjxUDHunT0Xq/9hw3gcP8hxfHWP7iOzeJR8j/odajeJ9j8e
bpet+GPn0/44xaN855UX0hj1D7vHY1/4Dl9LD1WafzzerPSxs3qqTPOPR9az
cZWuC0bQ/OPBmqBmFW+mRvsfj8gro0+ef0b3KTsemZPDleojyV8UD/NOnRGP
lyym+cdjSarz4K8BVG9BPJa2ts6+YU37WhSPqpC4ifG5FK80HpNuDStP49N+
VsfDYmGW0Z4qTdr/eHzWVUn7UzDwn/6GeDTVKl+YP5fux6Z43Db8VW30XJvm
H4/WvVLTfW6s+oc74vF08l8PqaaV/3BXPBTCJ1p1yiv8w73x0JnxR/BNluYp
lYAhp9rPDrpGemUS8Exvjd2kWbNp/xNgfN95l7aq8j+skIDxLw1tFtj3/NsX
pQSsSfs95MFOyq+WgGEjvWQXD6B8mglweFC2yK95Fu1/ArLGqrvs3E/zhiS/
+MvRt/PW0/wT8LhPmFg+gO5DswRc8s+/nPSz418+2wQ8HB4jtXTebNr/BAgd
fK6lGFF+9wSoTH3pW/Cn+5+9XwK6hS/eVsZQ/8MSkJPlLc0S6f2zZyXgcq3u
2IPnN/3DqQnQvqGa8iyc+sFOQNL3yDrNZXTfixJgtP9U4sIk43/2+Qm4HvpS
f+J1g3+4IAF2Pp7iu8VLaf8TsGiMdkigYM0/XCrhVeravbIMaf8T4LUppFVO
QP2oTcDe75pR/x2geA0JiGqverlyOt0nTQmYrfFDOqVSneafAJ91WiN2GkrT
/BMwKdTXrfo3xe+S9Dt554u1Myh+bwKsem4/718zmuafCK4y796YgiX/eJlE
sBLFj584L6L5JyKmoXhRZQXpV0iEY8cmn8/G6/5hpUSUXk9NcB5hQfNPRFnv
+Y8zK2iemol43j3EfGor3Z+6iRjqaLP0qwrdZ0jEuHmudcfPMPNPRGLc3v1N
6+m8mUnyn9IMeeVB58k2EStWey9KcDGh/U/EsvQ5F5+5raD5J2KTjrSJTui7
f/edXyIUlq2y/BCl8Y8PSwQ77e+BB1eY+SfCp67P74w/5U9NxEDRlVVKX+h+
ZEv81a49H9i/ke7/RCypFBrv5qrQ/BPxp2z3wvfLad4FiTC5tu3JWV06j0US
vEJx+r5Wil+aiPjUsxsHcKlf1YnQzq4zm7aN8tUm4qjeE/PrUuY0/0To9V5Z
rwc6n00Sfccba7/lkp62RFytfVau2qlP80/EX1nb3VIHKF9XIkQjfx/TmkX+
vYno8YjJuqSylu7/JFQ/+baIW2hE809CYcMpl/PF1H/ZJPjWOJ0cxCe9CkmS
3xvFNz/a0f2jlIQ7X1OrfXUovloSPpbtaTN9QvE0kzDIKEjtRjHVo5uE3omZ
rZ9SbGn+SUiyqGxOGW1G809Cw+EZjd/zSJ9ZEqr+u+WUb0vvuW0S0v4OvVll
QXqcklB7/vX3kM+0j+5JKNCt2b8uhOL5JWGZKSeIN5b2KSwJO9tXVQ9fTP1h
JeHrf8M+/1lC+lKTEMUyVay4SvHZSZA7duLVy9k2NP8kzF3rsvhdBvH5En36
W5/Z/KD3tyAJTVuLQ+726ND8k3Cz8r58oQvtV2kSLg13KljymOqvToLj0Vs+
r9h039ZK+NErDZxamP1PQtjly1lV70HzT8JLz+qPNSWE25Lgvafe6fQFeu86
kpA7cO51h246T11J2Fy35ca7QXY0/yS8an2WPgmbaf7JUBh7vd/rA+2zTDLK
r3/07MsgLJuMicqZRevmUn8VknFm9SF+oBrNWykZMgYvJ7veofdcLRleP5x+
X+2Tp/knYx+/pHGuPOnRTcYo+5Mqy8xNaf7JEMwOnvf4GZ1nw2SMLT11a84I
KZp/Ms5O72vPraf7zDYZe5ocIvJm07ycknF4ha7m5BDqh3syDH2fJBbEUX1+
yeDf1TSOHkr6w5IR1zKkbmYG5Wcl4/qPjz/2bWDmnwyrUY23FU/T+WEnQ10Q
lim3WYnmn4yZiupbbA9b0vyT0TjW6duYaWNo/5Nx0fl17eRBzP4n4/LjQ+u/
3KX+lyZL3ssCvfG5NN9qib5TCSfWFNL+1iZDfvfZuoHF1I+GZIir5H+4piyk
+Sfj+Sj9Sy+Wk962ZMitfN13UY3OU0cyTGJWPP34k/R3JUP1+qjs4HArmn8y
WpqWrTfaTvenVAq+3Y/tPjuB4smkgNVT+cAilvopm4KZE5QQNYDsFVLwx03n
64fRtD9KKei+oeW0YjP1Wy0Ffa/3za9Spf5qpsBktt7k0VsI66bgzPz+8KNy
9D2IFNz8+myx0Szqh2EKCuP8rTFhG81fEt/WWPd8De2TbQoaLm9p2WxK9Tql
oOOa7O45iXTfuKdg1VGx2Z/vzPxTcFmQaBmZRP0MS8Ft8fplQ8ypn6wUTPyP
bSbHovctNQVbm/n9Xo9ofuwUFJS2e7pvIn2iFCz/fkjHvJTqyU+Bw5sJvtOn
Un8KUlChaTh/jRfZF6VAPbii4+ov6m9pCvZv5j270mpP80+BneHgiuM1tG+1
En03Zqp71JCehhRwcrVT/ddsp/mnQEFzQ9C3o8z9n4LZVwffy2+n970jBYNX
B2WHRFB/ulKgN+BoeogC5e+V6KmOuai/kLn/UxHUt2KLtjXdbzKpMIaORdgv
qkc2Fe86l6/+VEL+Cqk4vNOQ53uG8iml4o/eOL26Acz9n4oMd+WFIQY0X81U
WP34dPdDG81HNxW/iliDNUY70PxT8bvmVnGgP83LMBUPtK3GrNhC9map4Kzx
6FGzpvNrm4p7Wst32jluofmnokj448DOOtpH91SczDndWvKH7P1SISVw8e/r
p/rCUvFmi3rxO1PqHysVC357yt69Sv6pqaiX/S8yxorOHzsVLbL8JXfmM+9/
KgZ/MJ5YXMjMPxXc/cMqf7aSnoJURAf5dd7Mp/0rSkWjguldJ7dlNP9UON97
HrZKh/RUp2Ll1oyB/XvpfqhNxdxLAT7t/5H+hlTolsdtDPIlfU2p+NAjP7Lm
JOVrS4U1Sxh2ZrMTzT8VcYe2fmvfRv5dqag+1LkmLcyR5p+KhWde8s/oUDyp
NPyca+A7t4LOo0waTpye92enI81bNg3sCoM+jWmkTyENw7iV0r09ND+lNKjz
Nk8L6KXzoJaG4QnexyqZ86GZhs52dlxoMunTTUPi2uspX1Vo3kiD7xWP/HIX
qscwDe77rI7frSb9ZpL84HScXUz2tmkYUedx6omGNc0/DbNn9iu+T2f2Pw3K
pbkl1c9oX/zSkHnz+M6AWGb+En2dfzeH2BJmpWFIT0PR8avM/Z8muT+bf0Zd
oPrYafhr/p09JInee1Earvha13yeRPnz06D798m1x9bU34I0NAyKaf9vKPkX
peHB7Mq9E7dspfmn4fjZQRXBjs40/zT8Svy0yXsp+demQa269Dzbk+bRkIaD
KZqGYYuoP01psNJys/pYRv5taWg6ks+dksbc/2l4rGCyk5VI711XGoI1flZV
WdD57U1DUMyAb6pXSL9UOo6GdO/k/WDe/3REq6f98tlB+yybDrW5sQb3DSi+
QjoC+ktC9/9H9Silw8W8Yam8JbP/6ZA6r5xmOYjmpZmOeoPFfz79pH7rpuO+
oOFH0CnSj3SodFl+NuymeRumY4bjsY1N3+m8maVjy3VPr74zpNc2Hbl/box/
1si8/+kYLvto4Ne/1C/3dIy/8T7tWSD13y8dBSd147430z6HpaMsZXHB96N0
HlnpiMwutVHWofmmpqNhvP0cKzvSz05Hx+dszt61lF+Ujk1qgivjG6j+/HR8
/GNgc2sAs//psLxiMW1rD9kXpWPSpzGNC/qo/lJJv6pr+8f9//2fjhylY8ZK
msTXpuOMlerlH29oPxsk9U/5pDLNg+yb0jEyod/T8RjZt0nmsTrL7For6elI
h+szWVvDWupvVzpOtjZVz/9O9fam47j6sTEnz1G9UhlQ3zLVM3EO6ZfJwGa3
6e+Eiym/bAaiJz7rWL+J2f8MOB7us+Da0X4pZeD2zPE9S09Qf9Uy8Fo7SK26
leajmYH9k9MnhJiQft0M3P97mbN1owvNPwM/wicMt7Bh5p+BntEV3G3raB/M
MuAwq9m5fC7pt82AdtGM6DXqhJ0ywNV8MO5iEul3z8C0qkFlLYZ0Xv0ycNA6
LLTiAekPy4Daw27XCZmUj5UBp1dGoY8mUbzUDKw71tbosJD0sTPw5L/PGbLb
Kb4oA8fAEQUx+vIz8GV03t1fbKq/IAPBIRFtxTI0n6IMJP0N01vrSfFKM7D3
XtJ7rQWkpzoDPgc3CLz/0HtRm4HnttvqywsoXkMGpCaFKLcOJb1NGVD6/Py6
x3Tm/pf0z77SZFwlnfeODJiKzlsoiWg+XRkYF/DwfKcXncfeDDyVH7fjZDbN
QyoT4TF2dl2e5C+Tia0mhe/Le+g+lc1E6W+fRanH6XwpZKLm2L7ur2+pX0qZ
EM/embpHheKpZeLpIB5av5E+zUzomo/1N7Oi+LqZeL6YPelBCfHIxHC1kiVT
NcjfMBMXl4xvdtBkvv8ykW7f3vL8CNVjmwnvtmBn1hvm/c/EivnaSfoHiHfP
xPq++/ayY1xp/pn4utVlyH4p0h+WidOhr++cDafzwcpEcFbvghnr3Wj+mVhc
LW3VxiF/tqS+ykb5z8z9K8qEZdHb65O+U778THgsi7txpIj6UZAJtfGnn3Tu
I1yUCb/AkL+X1ei8lGZCcXLjuDpTZv8z8Xvah4BhZ5n9z0SoetmnIfm0vw2Z
2BDCUj3HvBdNmRgUqXLj+jCK35YJmzf3ijdrMPPPxN3lNxxtvQh3ZUL/p62h
Uzedv95MJNZ3V/hfIP1SWbj8eX+jHhNPJguOMQ49FSWUTzYLZcl9StFBZK+Q
hasDNi0+u5P6p5SFCoG7x3Vz6p9aFi41ZOl/EJO/ZhYMJlcsGTCTeN0sPJ83
ZMh/UVQ/smBysHqbt7o7zT8Lhq5j9r6LYPY/C8tc6mr8u6ge2ywoiUtOjM+n
epyysH7G8podt6h/7lnw8XTW0t1PvF8W8sTnDwnymPlnIea49TS5FKqHlYUQ
PHkmbcDsfxa+uJr2n+Iy+5+FCV8vHnvcTPWIsjCp39ZBvpTqz8/ChaHPA74L
mP3PQvvmHSuTmHhFkvjvNWcgiPjSLCx3GJc1+xSz/5L+K4bzlz2m+LVZ8E1o
MR97ifI3ZGHIEduBbUuY7/8syGkvm9UzlfrTlgXVt0931Fsx339ZSP7lfr7a
ktn/LOjd/vh7VxRz/2chcLBGj58P5ZPKRurZVnOTErKXyYa3/hbX/NV038hm
Y448e4jxoR00/2zsOjhCauke5v7PhvKPuMjudtoXtWz8jdpZMucFzUszG/nL
Nt138feg+WdjS8+ZcYumkh5kQ3NMyFZTG5qfYTZCT8TeeGRK8c2yUbzQO+fZ
O+b+z0Zrabr14VnEO2UjIf3zkOF1lN9dgjd0jthnwOx/Nso7Z387z9znYdmo
L9/pNcSR+sfKRltV7t+ztrTfqdkYtm7SxS9zqD/sbNyZV5nocpeZfzbSnG1v
j13JzD8bbmj/anqU6i3IRsC30V8SFjPzz0aY6Jq32jjyL82GzX7TqRF91M/q
bAjbvPcZ5DHzz8Zpx1vFa9toXxqycUvKddmxWMJNkn6Ez2qLKaF62rLx1rrl
w/oC5v3PhmBM0cjr7cz8s7FnqOGbKzoUvzcbigUaH1uOM/ufg3ODv8x12US8
TA72Hhs+sbaF9MvmYFPHdXX7D8Qr5OC/ZVmC9rvM938OMuRSJu6Zzsw/B5ff
eRqlHKX4mjk4Y6c5aUMJ8bo5GKL6cdnER8QjBy7hA9Ky5Kkewxz0K++Z+N92
wmY5eJRicCW2k7n/c9Bp+/SG0gPm/c/B9LjvG2uZ9849B6UPrl/7spr0+uXg
18CXu33BfP/lYMFnMU9qDrP/Odjp13rBfPlOmr+kH5jQ9jCX2f8cbOk43axi
wsw/B2aN+gdLvMg+PwfbZLOqdzRQvIIcLDafmq5/nPyLcvB30uUXK6SZ+efg
2iO1rPwIsq/Ogfxt9XM50tSf2hwM1htclvSBmX8OjLWLyx/G0nltysE8UZD0
gtF0X7blIMVmwoG3mhS/Q+K/32Jwej4z/xwcad81TXk1xevNAVuzT7+ljOYn
xUY5a3XWlDsUT5qNbDXh/rMmZC/Dxq+fx7RUThEeyUb9+KYnSe6edD7YcGx3
qdoyiPzl2VDmOSb/ecV8L7Dx8sMqk3uN1A9FNla8v7FBuorqUWLj8La10/WO
0nugwsYqr8xMhxLaDzU2Mu6NP1NTT/4abJyve9y+4w7p0WRjRvlMH61g4rXY
aD/yn9OrPua8sXGibfKpOh2qV4+N5KOX582oY84fG/LXd41XNSFswMbM+v6u
j8qkz5ANr/d1d4bvp/6asKGkZu90TYbuMzM2Lo2Tmez4kPwt2YgYYrZ61xuy
t2VDNe7Kjq4K0uvARrzdUk3/HKrPiY2Job3BqyyId2XDbe5UtWlLqR53Noqm
NM83m0jnzZuNCxE6Z90fMeebjUkZeevu3KR4QZL8tueuflMgPowNrdOLNmYt
oX5EsWF1Wed48wuyZ7Hhc7d/48oayp/IRlJo1RNt5vynstFoW/ryWhXFy2Rj
01T+Co8pzH6wcavkSdmOA8Tz2LAdJpX6Yh31Q8TGkTJuXJ0z4T1s2Lv333m3
kezzJfkGb7N60El6DrNxoKxkj7E6xS9g45y+cvl+d6q/kI2g6AUT/TOY/ZLM
b0uQwpVS8j/Hxt3axwMuxJJ9qeR8zZ3qovqG+Ao2VocYv61pZu5fNta8PYkE
F8I1bCx2SX9gn0f9qGXD+M0ts90vCd9mo3COxYrfPdTPBjZyz9p4HrKm+6VR
cv72XLDQfkP6mti4qC39anMO4RY2pnUtdqxmvk/aJOd511GNm42k95VEX/Tz
+nQtit/BxvMF8kP/uhLuZCN2/2a9kXletN9syIVOsD7dSP3tYYPTZ2Zk/4W5
79noP2LY5WlI8X+zMfaEuW7EfapXKhcN7dabVKZSfOlcSM20PL79GNnL5GLN
426fSFtm/3PxZ2MnZ/Zc8pfNhf1pbr7/GbKXl/AiVvaZfqpPIRfB6T1S3G6y
V8zF6UV++213kr1SLmzmZQaEZRJWkfhP0Bx1XJruE7VcuPV1a7/tJn0auej7
qPX00lKKp5kL/aGc3PT3ZK+Vi1v2pePn6zL7nwsnP8cZPa6kXy8Xvgbz1j1d
Qf7Ixb1r+1bJ/iF7g1zMP7o7P5NH9oa5CNk9wEr/Dr03JrkY/mLEmpc2ZG8m
8fd0KY5bR/Esc9F4ylJpuJiwbS7yDzVGK2fSPBxyEXj057fiSNLrJOkfR33p
zsl0n7jmwr9laNu0k8z3TC7eaq760DGH2f9cTLN5332mh+L75SJ+c+SdFXuY
/c/FARm/l992EA6T9Pe7ol/zYcoXlYvmQw/rj2+geKxctBxbX3d/C+HEXFQU
7C/nPCS9qbkodB5cPsyQ+pGZC+4029FP1xJm5+Ki1oXDme9JL0/Sr32tH0qZ
fRbl4o3aijtfTam+PZL+Sk/fdOgl2efnQlzk4PswlPQdlsxLTeZI7BSKX5CL
m65Wjz64kp7CXHxTcn5UzOgpyoXS+ylSlcz36blc/Dafo3mj2of2Pxd3r2rJ
fhZSfRW50MyyTd5QTeezOhe7o9Qj/P+SnppcPJlY4ndHid632lxsrNxx1aea
9u12LpKmBnx6zZy3Bsl5ZIvzTVZ70/5L5mEtrd54k/ybcjHp3kjbvN10flpy
UeKdkMUrI/1tuYjKsLO+NZv8X+XCsTlfx16F+I5cWPPqTgxaRPvdmYvIYZsf
B7hRP7tysTbq9LgPWRS/Jxeia4r+Ua6krzcXH260G898Sfp/56JDK2d512zy
l+LgNl/oAx5haQ4+pGmHFT5nvgc5GH/hgXlGPMUbycGS4fXPVl1i9p+DjkFL
+9ubmP3noNFq5duJvlSPAgca+heKD9z0pf3nYPWsJ6NHNVM+JQ58Lvc1v0+m
/qtwINqmvs24neanxsGp9LCM1HaKp8FB6sHkv/P2kx5NDo7zVCOu6FK/tSTx
kbR3QzCz/xxsvriizbqXsB4Hl14dLTpZSvnBwaT3DvpVaaTfgAP/F4L5Bsz3
hCEHff61piMLSY8JB9t8YzmnK8jejAPPhLGBhedIjyUH2eM/bx48ieZny4Hv
xpyJVVWkz4GDxIGzLbKcKb8TB9JBi1/siKJ4rhwMvL015/MEiufOganWqxml
ZTQ/bw5WJXTL7WK+H/w4EHb1JMx3J/sgDm4cfsq5v5ZwGAdX11dcLGqj+FEc
vHk7aKVVFPP+c9BU0PAj7RPz/nMg192Sl7CB9KZyEDty6qMfiqQ3U+L/Zcax
Zua9ZHPgYtRX+0iZ5sPj4MGJGZ6dPoRFHLyyWnEsz4z07OGgtvCm/GxHwvkc
GLaXPTAJo/yHORhVOCDEYgzxBRzMq1/ncDmPcCEH+x59Uro8juIXSc6r6R3l
vL/En+Ng97xhpwYuIlzKweu3E3r9pEh/BQf9E7Xr9/+lflRz8KvYS6NPjvga
Dna+26t4g0O4loMBaz+cb/pB87/NgeLJiXKcKGb/Ofhm3mH8YD31q5GDgk2R
re9X03lr4iAlp+SeBfN+tXDQ/uj7z13ZZN/GQc+rYfz/mO/JVxL7VdFmjWuY
/ZfMb/F+mwhvqreTg7AVx7rf5pP+Lkn/Ei7OmNRCeno4CFTOvDDrBcXr5UBG
1V2kxSP/35Lzf1vX8A6z71JcXD+Q8gIjSI80F86ndpreUaLzJsOFeOFcQXc0
4ZFcGOkM3ixXx3z/c/HzzP31AxWJl+fCuEfH7PMP0qPARcxWx3WVjcz+c2G7
un8er594JS5KY5quL1tGelS4WL333MFlCVSfGhffBj1JW/+M7DUkej/IfTuV
SLwmF74XWreMSWf2n4vT7N3GU6dRvbpccGKVzf2XEq/HhV75G+M9zPcKuIj9
PKhsihOz/1z0xaSKHvRSPYZcjPizQmvHUspvwkXOF+k4k6vEm3HRfchaz5vJ
b8nFxhMNh9qzKL8tF2fkKn/9tCd7By5ObVRLeR7AfP9zYfPz7Oa6BXS+XLm4
suXVi4l/yN+di4gLKrMDypn3n4vxS6r2XG2kfH5czCso8455ybz/XBQUsrpX
rSA+jAtZd/+Yx0eY/edicUVdsN0K0sPiYsAvvzUbnhNO5GLH4w12G6cSTuXC
8YT8Af1SipcpsX9lFOH4hubF5uLD2+IVUyp30f5zcf7E+qjTC6hfIi4ij55L
WnqNef+5UKkOvcNVZ34/c/H6sKeTIJTiH+ZCcHfJSf5YwgVcHPNZ6rolmfn+
5yLRQf2QojvpK+Ji3V+LW69A5+scF+ZX7b1OdzL7z8Xtk1leiTXM/nMx6dLC
7XkF1O9qLgLG5JtyVvvR/nPR2H2IffUQ8/5zEdiuwglLpfy3uTDrNVHr+0Xx
Grh4krmoljWV2X8ufs/MvpmeSPNrkuTjDcms7iO9LVwsV/lgXW3K/H7nYvLS
Ai32a2b/JfPf3tnq3UnxOiTzM3uWuHkm+XdK9PJi+PGVzPc/Fw9CnypPOUX1
9HDxysUirl9M+Xu5OHciMGOIG8X7zYVWkbhGtY/yS/FwX2dMQc875vc/D4bT
z7a66dE8ZXjYZ+HZpDqA+juSh/KycxeWT6P7SZaHom0FBiYJFF+eh+p19W4f
X5K9Ag9BqwOMVG+SHkUexmfum373G/P9z8PK4pygCQOoHhVJ/uLH2062Ujw1
Hrbcr6qyFFJ/NHgYs9Il8ntEAO0/D5/fTt48bBPF1+JB1Kb8MfyTP+0/D+9S
D/820CJej4foG9lvjZjfA+DhyKsw58k2lN+Ah11Bx1PGMd8rhjwUBi8aZhHI
7D8Puof2Kc5Jp/hmPPS6vF0+TYvOjyUP9bZDVAYOJH9bHt4um8Q+tJZ5/3no
mSf6NGsjYScJdtt9M3EJ5XflwSfTtVSVOX/uEn2eP+RmMvvpzcNDKbXFqKd6
/CT9OVO48Uwg5QviId1fJuHUZNITxoNF2Pkv875TvCgegme1bZj3nPrJ4iFD
jSW++5D8E3nI/vhC7u8L8k/l4UXpgbEp9XS+Mnl4EDazbxTz/0VsHubPzu58
wOjh8eBvFjD1RyXz/vMw7Xm539P5dJ728HDHYsPCac+onnwehqTL6zo+Ij2H
edCf4co+bEz2BRL9DlePj8gk/YU8DPQL2K4HZv95mJNqc0TxEuk7x8Nkz7yN
ty4RX8rD6mRDl78apKdC0t/EyTtNbxBfzUNgZkD/NlXyr5H080v48NhZzP7z
YHYlyGvOF+b95wGr40bnTqD+NPDwxmjlcS1z6l8jD2UrR8+Yk0r2TTxMWR3r
db+N8rdI9sHCcu7IavJvk/Q75GfrgIV0nl7xMEnVuD3Jh3AHD2t2hIz+kk/x
O3koLXK0MPNlvv95mNH5iX9iMtn38PAkcdHrgBTm/efh1zYLmxttlO83D0nN
78qS/xCW4kPvqjd/8jXqtzQfZ9Ivpm8dRLwMH8bK5huyzpD+kXw0W86p+DqL
eFk+XKV22XpsIizPh+LtdcV/Zal+BT68WCXql+YTr8iHwuPO3cpcyqfER5zu
zd+DlCi+Ch+fNi51fyPPfP/zodR4cvTkiWSvwceFVY17o29RPE0+pky3aX41
m7AWH6Yeb8PjzQjr8nHA0F9x5Try1+Pj2db19/tMmd//fISYLQx9tYjyGUj6
MdB0eOoo8jfk4/3IgWOft5I+Ez7OZuXxhwvJ3oyPVx3vRh0dQNiSj8ryTo7d
XzpftnxofwvTnyek+TjwIVJSaHqZQfGc+OBmKaW/UaT5uvJhdkbl3jsHyu/O
h9950b6VkYS9JfEPX0kulybsx8cY42ZXuTCqL4iPmWmrt984RvnCJP7RIYt9
WyhfFB+RlXvfGpmQPYuP7+1fZU8w80nkw+bi/f7LY5j956N2+cHESfeY/eej
f76B4Wrm+4rNh5Wgrv7YXMrH4+Pa2oeXLaaQv4iP9Hvcmr9xxO+R9OPtNL9A
Y+Lz+Zj25kxk+AbCh/locnxsM/804QI+5GzyujXZlL+Qj9Dm4NPrKokv4oOv
Okq10IbZfz5yM1aHPpWmfpbyscg+kldkR/YVfLhPVj8dMJn4aj6qG/pPjhpI
70mN5Pxo5316rkN8reS8DAi7OHYp6b/NhzIr1njWk0Dafz4K3gQEBn2nfjby
MVfVM+qZC9k38WH/Nza2qZJwCx+/lTibP5sTbpPUO2JWoGs25X/FR5dWeoxo
ErP/fEydktk6/DDp75T0wyI/YAGP8ndJ9Jspmuyfybz/kv6/XLDbrC2I9p+P
oK5hYZa7KP5vPurPHBGqaxAvJcD+zhL1guXESwtgK/jy/VUKYRkBKsy1roWX
kZ6RAvi0SxkfnUO8rACr3CtMB/MJywswMP+Om1s32SsIUDDGfEqOL/GKAuz8
Id29/hbpVxIgPOm92RodslcRwKEoKKdJjvSpCRDYfCrptAbZawiwO35jUXwB
8/4LYLav4QN/F/FaEr198QONfMlfV4BDX17Yuo+n+HoC1BxX3LtVn/whwJHp
P3iK08jeQADTNwes02qINxTgUtdT81OWFN9EgBcPCma8uE68mQCVlYUvfRaR
v6UAZ+2tpq35QLytAB5V2uy7q8jfQQAtl5cvtJ8R7yRAjne39kPmfLgKsMzp
ZInrXeLdBfiiL+Nz4TLx3gLMP3d/lKEqxfMTIPGBb//9j8QHCVDvwZW/mEV6
wgTYdWWi1/J5hKME8Ju9cmDzavJnCST34wjzbA9m/yXz4u7tCP5K9qmSfhuM
ClIdRHoyBXDOs1wRU07+bAFqAyJqaleRPU+AO9uV7nPMCIsk5+vEudHsWYT3
SPrzxmHK+2zyzxdgm7jj0JM6wocF2BS2uCvuAeUrkORbPXi+2ooQ2n8B1H6a
+l7Kp3qLBDC4t0A6b04w7b8AyXWrvAtOULxSAYRDigOf9xKuECBgwPZPVblk
Xy1AVNnCY1dDia8RoOp2vtElZh9rBbBf/lNnVzzpvy3AH6Og8lIbyt8gwAlB
1PIRdRSvUdJ/jZc/3O9TvCYB5Kbf/pgiQ/4tEnvDUY2cC6G0/wKMv7/z2dKZ
xL+SnDfMWOb8nebRIYDv7Mc7/PQpXqcAUjrfH6ntYfZfgJKxvxdqHST/HgG2
27a/W15E+nsFsPv1LUtHjfjfkvn0y6/gc0mvlBAids/Uv2GEpYVIcmn6NfYU
2csIIVbbKyv8TnikEGbTcnZ+7KP8skKsyb5vLJ1J/vJC+CxrcNxiR/YKQkgZ
ft6T2kG8ohB3Q+TKpN8TrySEQozZ4BEjiFcRQmnmp9f7VWjeakJ8G5m5e7IV
2WsIYVvyd9Rv5rxoChHY2/FSL5rZfyF6Lu+VvX6J2X8hjvaWVhU2UHw9IWTG
8AbNfEo8hOi6MCbl1GVm/4UIWKRwfSOzP4ZCuE3efVHlJ7P/Qty/9LHhjg1h
MyEMfsznbXYibCnE7/fezfMyyN9WiOC0BbPsQ6geByFKbumO/pBC2EmIQwv2
VjV8Jn2uQijHJPh22RJ2F6LF51HhEhZhbyG8FPOm8nUpvp8QjWs17Z8+Jj5I
iGP7eYJPpwiHCdF20DDYUED5ooSYd3b4oJ8xzP4LsW26y7zZZ8g+UYi1gamj
9gjDaP+F+G+e1aeHzZQvU4hz2rW/dReSPVtSz/R6mycPKD5PCD/25EEXVeh8
i4SY66q/f3Ec2e8RQiNV6rKyBcXLF8JlSE7VQea+OSyE79NPkyr1yL5AiEkd
Y05dsyZcKARG9mXPYM5HkaS+OA+XODVm/4Wo2rrPyEqf+FIhyn5MGsk6RvEr
hFCZ9zphQTbhaiGC9k71cDWiemuEUFWsYLubUrxaITQf73leK0X4tlCS/k/v
kiVk3yDR19w+MO8Ts/9CRA2P2d7bTfGbJPUYu1guP0F8i0Tv2BKDs9NIX5sQ
P0JGPZnFIfxKsg+LpgbodlP/OiTzKD5wJb6N/DuF2CAn/uz+jnCXpP+zDl4+
vpzZf8n5PG9kOPsJ6esVItnUZnf5U7L/LUT/9vS24uOUT0qE8yajnxh+onzS
IlxWHN7seIDsZUSYpVLB3eBM9iNF2JzWdvDBasonK8JohchdSSaUT14E2RP2
LhrDCCuI0L2IlXNnEMVXFCGId4v9gDlvSiK83Bv9I12G4quIkDZ8ypXBA4hX
E2Hv/Kj1e8oIa4jAG8VTX8AjrCkC6+AU69s9FF9Losf6m8oeC+J1RdhXE2HX
uo54PREUuYEP21aTPogwxaggLmsF8QYipKbMV/hoQNhQBPlPOXKmSVSviQjJ
v5t1eenM/ouw0Up1p4cp2VuKUKeX8/DoK8K2IngvkR+z/C7pcRDh87jY2RpC
Zv9FaFpX1nI/mbCrCNrXjWqcywm7i2Aae9VPVyGC9l+Etm8lY6UHkn4/EezO
vlK6uI7sg0SoOjij7ByIDxPB+L7mNNkE0hMlgteUVSGDmP6zRFgxLWuEjiLx
iSLIfdJdGvWXcKoIu4I37dJTo/iZEn1rDed+SiaeLcII5wcHjCKY918EK7fZ
TeIrFF8kwq3xfyxMFMh+jwjzfOesiusiffkSPug8W3Mg2R8WYfugX/HlYZSv
QASlyYuc3mkx+y9CjZ9V4qPfhItEcBx9tWLPU4p/ToTIKepJgmXM/kvm26sS
tD2b7CtEiBH5aNUsJr5ahNeVfTfbmPu6RgS/0XOMlu5j9l8EPdl7c089YvZf
hKs3HGNLVjD7L4KBZvWbeHd6bxtFeJKm/WP2DLJvEmH/rawi1RuUr0UERJlc
u/2O8rWJsMfTXlD/gHn/JfpNxPVp+YQ7RHC4NLNbT578O0WQqd9f32pDuEsy
z72294OZefWIoDa7WuPnITqfvZL5Tj+9UTqD7H+L4PFx0Fn7ROb9FyPzToW0
PfN9JS3GnWlR65pXMO+/GAd6Z87tH8i8/2KcXD9GIc+d7GXFEB6YrOHGfF/K
iyFl7Dtt+kGKryCG8cdvn8cy501RjB1Fh69ZM/edkhjds3YM2M/EVxFj0eE9
dh+XUT1qYryfcfdAE8heQwwfO4NPi14x+y+GfVLVvkduhLXEmJ4+V3VDCvnr
irHniNWQz3fJX08MnurIbz6yZA8xtmmxC2p7mfdfDLvshYUXipn3X4wBre/i
LJn3x0SMP1XXpDYUUzwzMYpLiseMKmO+/8U4PrJX52Yu8bZieF2cd+088z46
iDFZySTMfSOz/5J4rDF5K5jvJ1cxfl7ynTZwF7P/YrB9jvCOL6R6vMWY9Hjp
sqe2zPsvxvAVbvdmfmH2X4wAF99h298TDhNDZ+yshc3NFD9KjCly/AlZ3sz+
i9Fz4diqRfXM+y/G58rdlyaZEE6VzPPCvJ+hBYQzxdCtO5llvZ3is8VY/+f1
w4/qpI8nxuhA92oTC+b9F+PQnP7Ziulkv0eMqSaL//j8oXj5Ymx8p5vEuUj2
h8WomrmEfceDef8l/Qq/mXx+NLP/kvk9t7dgy5F9kRjRZb/iOpl9PyfGfr3t
x1payL5UjNy/XcKWYWRfIcZ/zhNPqgUTrhZDvGpT6XgfZv/F0H514tM75vus
Voz079fPvgskfFuM5ze09ecz91GDGP383Q+6vek+aBQjfujpbAMDsm8SQ03u
np44kHn/xXjZ+OF9qQvz/kv6r64xN7SC+FdiRBS2L5mrzbz/YrzK2D2sUY/i
d0r6NfZSVuQZ4rvEcPNo3cKxYvZfjKUGSVLXJzHvvxhZBUV27sXM+y+GyQHf
pz3MeZPKg8L2fqlVB5j9z4PqsMq7a2uY9z8P9WnfOgOCCI/MQ/adQ+cnyVI+
2Tw0vlbuHN/JfP/nYcH3Gi1hCbP/edgumnDwPvM9rpiH2m7jEb9ZpE8pD48M
b6Zvns28/3kIDtm7uTqdeLU8nB7Im9+RSfk08qAeUi/7rZ7sNSX29TFbW5nz
qZWHsw/NjDZPZPY/D4G1AxZGjWG+//OQcjRgS+Zo4pEHt5aVZ/uZ+8UgDwFz
clXDNpO9YR4W54YN2X2MeJM8xOiYNEeEkr+ZpD+77hhLfWPe/zz0vi/72lhF
/rZ5GLBld3fkbuId8jD4vKrpAeb70SkPGx4GRBUPJd41D67Vb45dY95vd0n/
ZoyV+a3K7H8e2NFTNrOOEPbLA65/sBi7j9n/PJzi2xTGxjL7nwdjq1LtJY7M
+5+HXxOOns6zJszKw95HhXkWm8g+MQ/rb7psHfOOef8l9bBXOvxfT9Yal2P2
tanE0JFSSCWHQggh/smFDkRNmehMkSkKNUJUxIQkybE893HGmU5MCEkIRRQy
ilJMCDlHIXnvD2u/H6/ftfZaa6+9r73Wcz/boln/V0Ez+5teyxTW/5V4S9Qm
Ha2hfHerYB4/J32FiulfBT+/5dYFFqz/qxC+U/N+GctfVup/yKXgkjXTv3K/
lute9XzD+r8KGwsKhy3aSHymCt6LghKXsN8Xucr+rmlWT2xm+lehgO8/cMg6
4vNVSPS8/fqBH9O/CpZe7sUPD1O+RSqoPVPrO9h2NelfhXG2fvdPnmP9X4U/
Dzo5lV2j9WUq6LQb8rm5hCtU+HLp2ofJ2yl+pQqDp2dljd5F/qtUqL7i2Dij
N/mvUSEo55jB5EL2+1+FGwuDRyfWsflfhUHv+hUcrmP6V6Hl7dbs7epM/yqc
PNDVotmD6V+FUZaNp1LaiG9WwWDG8UcrHchfq7J/p7FySUfi21RYrBHccsGX
cAcOJWdE9f3sPdbgsLA2sHmfFfFdOBzJNotu8iKsxSH88NWldY9Z/+dQqzVp
YwTrPwYcPLsfrb7OzseYg/RnreUuNn+bcMjWuxSrP5rpn8OsjqMr8gyJH8BB
0Mm/MILp24qD7peoH1ucqH7WHM6Nz/aLcaP1Nhy2ZZkU7XrK5n8O8ztd2BT2
ieztOJx+O1J15B3Z2yv+pMa+624w/XNwOdnBdVAW8Y4cHM72PjRYl9ZP42Bk
WfqXVQDN3zM5vC/utmgB06cHh8jdaQt0ZpG9F4edmVd0Y/WI9+FQ1sV0rOYS
wgEc9MevvZG6gOIHcZhtb2z6cT3xIRxUtyeMbJ5MfBiHdc1GJ98epHpEcPCo
ym/Ju8jmfw4TahoOLOtJ9tFKfX6Y30xuIxzD4VjHDb8sL2X65zCmJNflnwzK
N0E53+T5hjHe5C+RQ9eXO7hhSez3Pwe7gN49Cx4RTuHweeKtuVWFhNM4hF2/
W/OrPfnbzeFK8R/xGxYz/XNI+zLV/WYV2fMchpg6tQR8ZfrnsH3Y38Z92X08
wCGlXLDp/Ir4Ixw4k4OjzrF+kMmh6Z7WmrO/UbxcDguStv+V8JrN/xzcgptP
N7xg+ucQc+zoaY/9TP8cDjzvUf1zHdM/h68f1fc5eNP5FnN4VK57augC4ks4
3D88ZbNGAeEyDoscoppL6il+BYcRnyb6uw0lXMnh6W2v3otKmf45zFTpDfe5
z/TP4UXE6QULQomv5zDpX++zjtaEGzjMWO7ql8kRblTqv/t/+Y53Kf8mDuWm
Y99dYHp6z4H3b9thF0X+mzlUGTf1+BrN+j+HduuXRx9kMv1zMPtp2N8/hOmf
x/sWm1Mvywlr8KhocEn/mUD16MLjSa1V0Jn15F+LR/pg4ZlBE9nr8fAMnXfw
KfteYcDj2+it+z6akr0xj7Un1lyfVEH2JjyGqgo3ZLP8zHnERLbs+Jf19wE8
rlbPWvezP6234uG0yTHhBfs+Yc1D42K51uV5xNvwWP7TK3/pD/Jny6Nf4AO3
vf+LJf3zyLbTrz4USvb2POYNPrO2nOUPHovXvdhVEkK8I4/Lfqsm+BoRP42H
v+GyUXvY+zGTx9P0vFije0z/PL6LBQ6blhP2UuqxMr5mYiH58+Gxzcp9eukN
pn8eNV7tKPlBfJBSj53/zXJm/kN4GLz+LXdMIPFhPCo9uNIsdv8ieOxR6Xa8
No74SB75Q5s3/PeTcDQPjw5TvnOv6fxieKyWCl+M70fr43hcCjUM/HaQ6Z+H
g+mc4Ks3qF6JPJy1suYfZu9/Eo+598Y4dZhE/lJ4FLp2C328mtanKfur7+ce
5c/0r+Tbvf1b1zdkn8FDpeFwrXc56/88LI0ehfZh319khXdI3i+w78MHePRc
e+KnSSDxRxT/tb7rs9h5Z/Lo9WFC6b1+TP88Bm6zP7/jEMXL41G/JbC9nPXb
fB5VV9ZE+toRX8Cjt7PZ5iUuxBfxSPM3iPdh96WYh+FlcX/YMKZ/HvOvH7+q
xt73MuX+FT54mXqK/FXw0LxzLyzzG+FKHseCDDvMYP29StHD+sC0ITZM/zxc
9Qs+V5uQfb1y/74kP7I9T3wDj18H6HzOe8L0r9Qz8CvXdQfxTTwufKn0C3Oi
9e8VPc4YdtKX3f9mHqJxemLdYOJbeeiXlS4OSiXcpsRzexOj35n8dRAQ4J4Y
MW0J8RoCSoN+W3c1jOlfgGR+Pm1LCmEthT92w8riLq3XE7D16e5jtxYQNhDw
qC7UfzzTg7GAHN+j8yO8qL4mAj5MtYvftIqwuYBtnQOrc2zI/wABo+tD/LO3
sflfQEvunBdvZrP+L+DHRq3Aaf+SvY0A58/D53Rk75+tgMpjo50dVrL5X0Cg
eU5S436ytxcQsmjbyORlZA8B/tMnnUsNo3wcBXQNWbHdbyvZTxOQq3Jz9MiI
I/0L6P6mJi55EPEeAjam3ClMNSLeS8Cr0/Z+OtZM/wKGvqgKLX9G/gMEqN+N
X9JwlulfQN0x1bv14eQvRLEfdch6mjPhMAHjNOaqerYy/QuY52nuWpfO9C/g
SFaWfJGdX7SAn6NWXVRn5xMjoORG1jkz9r7ECZjDlxoEWZB9goDY+gg55i3Z
JwrYc7Z0bLVAfJJSz4A/ii9vofxTBPSOttGpmkd8moArk8v0Ah+z+V/h962a
m3+N6V/AsDj3yBGbCPMCtAMjL+zSJX+yYl8UZPzXQNb/BVie0XnfSYvsjwi4
VPtWd1UQ07+AvKddbgZuJz5Xub89x3/91ZD85SnnM36XvD+T+HwBXy4UXnp4
l+lfwNfbvczLfAgXCbAYPsRHJ5ruS7GA349mW9TvJb5EgNofPwuMC5j+BRiO
73XnMHsPKgQYjfL+8+E9pn/lfmfm2H38k3CVgMemjVon2bxYo8Qfesvy2mOm
f2U/O3LuPCol3KDkv/9gy/cfhBsVPOzyB+dk2l+TgEbP2LRP7P6/FzBh/1nN
RlvimwWUT3mpd4y9v63K/Y2NfDsllvJtE9Bf+5eOTb8w/YtQ/e/hicHMv4aI
mbUWuj7rmP5F9DlUf3e6CfFaIk5pRL68/43pX8TQV1bihgFkbyDicKL/Oz1n
1v9F2ESVlm5uJt5ExPAD8VF32X0wF3Hr2Up1MzYfDBDxm83rHw/Z/bcSERNv
UdK+kfRlLaLa7fuTMX2Z/kUEHzy/a14Y8bYi1E53eX1lGGE7EZ20d8Tu+Zfy
txexsdPnIeu1CUPEji8blt2/xPQvouKn9cLNLvGkfxHZnSaZ1lURP1Opx8Mu
y2d1JP8eIrpOtHXU/EL5eInQrjljN5TNbz4iOqT0nX5Nn/gAEcfkw28/vyUc
JKI2bY69PILqFSLCeHJt8FIt8h8momHo0qMu/QhHiEiePrDgOdtvpIh5Pp5l
C09RvtEiDs1OGX6W9ccYESmfpYvn4ihenIjXwuk+sx+z/q/UK/zxzigP4hOV
86/ePmRXCO03ScTEuK1FUbuZ/kVYHR1U9J7tL03EadPSxP45xO9WznPIsu6x
zymfDBEWbtqrHYYTz4tYvvO/GUVVFF9W9jv7e2JXf4p/QNlP4abxE9h+j4j4
Xvx9QJUvrc9U6v1KfVH5Q4qfK6JomJ6hBnuv80Sl32ranF5A6/NFLF7zduoI
Y8qnQMSe0b2ix7sTXyTC6KBpcB8XwsUizplc6/rFlOKViOjhk5OtvYH4MhF6
vYzuZeoRXyEi9mjJ9PAZhCuV89XWcDTwJlyl3Ffjzk91XAnXKPfBK0tS02T6
F/HpwaxlfRuY/kV0P/X8rDdH8RoVPaTWNpaz+E0i8rJCLL1zmf5FvOn/eXvw
NaZ/EWluhRkJlmTfKiKjx0CbTuXEt4lYfcLV4tlAWt9BgkP3MfXPdMheQ0Lm
9uSo18FUry4S2ns8HHh8LfFaEu7/at+kdZbW60m4HlXZ+9xvZG8goW5rW+JG
HYpnLCGh4t3l8ctY/5fwPaLqY7od+TOXcNpq5OOCSMIDJExW/6fgATt/Kwm1
K9vNlrB+YS1Ba2TZlVp3imcjYYyLs+vl6cTbKvF6jmlJG8P0L+Gh9PugT6ye
9hIKbnQzqP1//UvQsJ3KhxqRP0cJJ45vK8vOJ/tpEnrbvQotvkX8TAnFWRt3
zZhJ2EPZr9Ev+48vJH9eEp5O11+ayeYDHwlb1Dy7LbxD/gIkGJ5P9XbxpfVB
EnbatNx5M5H4EAlnbrW+7R5O/sIkRJ3o23i6lelfwr2uJ7roPyf/kRJQurPz
7ENkHy0hf33KlSnJTP8SnFL5J61lhOMkWK/e83CxOdknSPAw6Z8Yq0n5JEpo
WTLdMk+dcJIEvQM3Ruh5MP1LGFvb6KGvTXyawt/ecrZtAuWzW8IflpuOhyey
/q/E351jrvEP2fMS/vJsXcTbEpYliP1vmaZXrCX9S7ig7zdimBnFOyJhytiR
3/ax/pQpIbRVe2fjVqpHroTCxhwtffY+50kwTz1i/bgv07+EuDlWbp6rCBdI
CKucusN2KcUrkrDpQOcUzbds/pfgfjFrnjXrzyUSpIviluLjxJcpOGVufMxe
pn8Jg9zcy0fWMP1LcK6MrxJ8KV6VhHHWRu3arH/VSBjZS7U2di/hegmzVt5Y
e+QErW9Q1vt122vE9NQoIT77mvqHiYSblHokr0jO5wi/V/J/UPhevYhws3Ke
/h+PP3Ujf60SOm7cV7nah/g2CZeaNCPrRrH+L8OlZOVM78+Uj5qMgH0hm51s
2Hsgw++f2wmB78mfpgzbP1fe/zaS+C4ypr05yIey97urjKbGOg1vNYqnJcNx
REmP8+z/HR0ZV/uNe9zSmXg9GV33vMgI8SbcXUZvfvy+AD/ybyBjZbeBV9y1
CfeUEXfz+UHX9XR+xjLCvuqEORjS+t4y5qQEpD5bxN4bGYkDS0KntFN+pjLE
61kNV26z+UNGwbbn4WathC1kvGsueymx+zVAhoFaR/X3GeRvkIyvfeK6n4ll
84mMvbcqzxgHUz2HyPAPydhwy5L9XpEx4OaSmX1mUH7DlXq2hK9YF07+bWRY
ZJ6frLGZ+FEyZm3qVOfRSPuzlTH6dZRHyleyHyvjy+T1JmasH9vJeDLV+Pew
JOInyHi5bmxkO5tf7JXzeJKbqWVC/hxkXNJVC6nVZ++f4m/+XWvvN7R+iox5
1d0jvm8h7Chj0cK1i75uI3/OMtZZzqnfeZW9j8r5fip4Z3+TeFcZ6aueOG/d
yL6XykhJTB08l33vcZchu75yufOS4nvIaFhl7hsRTvwsGc/b5rblLSJ/XjJ2
FRnOz7AkPEfG5V8NW1Qj2Psq4z/NbmNzxlI+fjKyzSYOXTCN/d6SYXr9ZUKH
5bR+rozFC3VyxrH9BMlw8lUN3BFE9vMVPDE42e0c+z0mI2qt/uLcblS/32V8
cvmnLmofe59lbDC1uSmy/rJYuU8Jv6+Zoc/eaxkJXnJ6bSLFW6rcxzO9Dn1y
YvObjBsrlnKCBfF/yMgp1Wt/aEh8tIx/33wId2DzzUrlvA/HbIl1oPgxyvku
vZDRMZ34NTImd3zmFreC+DgZagc3h1VVkL+1Mlbt0pxx9ALhBBkvdDdbFbD5
ZYOM+UnF026K7HuQch/K688f/kR4kwzrEM/69FRanyQj5tFu/xfNxCfLiLBU
82xrpf2kyLi+d0nK8xbKL1VGp4Zvb7RXkn2ajBWD1XyxgOx3ytBTXU558xf5
3y2DL01IqggmvFdG2X3/qzXsPcuQMcbP7G+dDoRVSv0S3/3iwfo3L8NsVXnS
KzbfijJcP3Ze+Jm9X7KM+zWB7beYnv6WoTvYvXCfPeEDMlLzzp95Uhl/8f8A
HIQChg==
         "]]}, {{}, {}}},
      AspectRatio->NCache[GoldenRatio^(-1), 0.6180339887498948],
      Axes->{True, True},
      AxesLabel->{None, None},
      AxesOrigin->{0, 0},
      DisplayFunction->Identity,
      Frame->{{True, True}, {True, True}},
      FrameLabel->{{
         FormBox["\"factor\"", TraditionalForm], None}, {
         FormBox["\"#\"", TraditionalForm], None}},
      FrameTicks->{{Automatic, Automatic}, {Automatic, Automatic}},
      GridLines->{None, None},
      GridLinesStyle->Directive[
        GrayLevel[0.5, 0.4]],
      ImageSize->300,
      Method->{
       "OptimizePlotMarkers" -> True, "OptimizePlotMarkers" -> True, 
        "CoordinatesToolOptions" -> {"DisplayFunction" -> ({
            Identity[
             Part[#, 1]], 
            Identity[
             Part[#, 2]]}& ), "CopiedValueFunction" -> ({
            Identity[
             Part[#, 1]], 
            Identity[
             Part[#, 2]]}& )}},
      PlotRange->{{0, 2130.}, {-0.007545772460021265, 0.09861298158854664}},
      PlotRangeClipping->True,
      PlotRangePadding->{{
         Scaled[0.02], 
         Scaled[0.02]}, {
         Scaled[0.05], 
         Scaled[0.05]}},
      Ticks->{Automatic, Automatic}], 
     GraphicsBox[{{}, 
       {RGBColor[0.368417, 0.506779, 0.709798], PointSize[
        0.0055000000000000005`], AbsoluteThickness[1.6], 
        PointBox[CompressedData["
1:eJw8XHdczm37LjOEEEKoxygqQiiFI00JaRDSnor2Xnd7173vuyQhREXKyEqo
ZCVESchKVkLI/t3vp/P7e/95P8dznPu4zuv6Zik7+1q6DZCSkrKUkZL63//3
/69nZcXCPZxdKjcu0n/A98c2c9JPXycsgyZpTvO3nQyWw8H9ATvmb2SwPIKV
nct0hjNYAW6Wi46U7b9GWBFnls3hVgxmsBJa2gZm/tveQPg/XDas/px95yrh
mRinH27ib8ng2Ui/GPtq7Nl6wqoojjuv563K4Lk4kTcTY3bXEVbHq84HCoJp
DJ4Hpawyo3SbWsKaWJHQlLbsxBXCC7B8tyrHbwKDF2L5SO0n3+wuE16E1vG1
+SWelwhr4aPbFaPnJTWEF2NxUotP8LmLhJegNvfdvHiFasJLsfPA8wVtX88T
1sa1kHb+q7ZzhHXwx9y98IDJWcLLIB2RJL1T+gxhXbSk7dydUHmasB50HIZI
H488RXg5vrq/OVn0/AThFXAt2jx/WncF4ZWwdN1wz3bTccKA7nIHpyV9x/ox
C5A5nFSxSr+MeH38GzeBu7n0CPH6UJxQqzLwdTHxq7DRYLmvTulB4lehy/rV
w73hRcQb4LPc39fHru4j3gDxZbvnsLiFxBtCP65Uw7R0F/GGOLRWU2/RIQHx
Roitde14mswm3giCyqqrJvfTiDfG474Flgf/xRJvjMVDz4sP1QcTb4IenmjX
GgsX4k1gGvdROchqEvGmGBwRdW+cq9vKft4Ul6/MmjNOP7QfS63G0zATrySt
GOJXo8LKO3tKaArxZjAYu6LqemIO8WZIcBAMFQXyiF+Dw+xtwVM8RcSvQdHf
04m+cnnEm0Oe7aC/xHUX8eZw7VBL83tdQPxa3P30x9ZzUSHxa2Hs1pR7be1e
4tfhrW1cqM6ifcSvQ/fPhrrqJ4Sl1qMiI7+ia2UR8evRvkQ36nTXAeItcOaX
3teBMof6MSywTFp68PxDhFkWGLZ978C1Sw734xoLyHnU/LXyJCy1ASsG3gsV
5xPGBiRzay/ptxNmbcA6+RZ/1nfGfwMSAt7fsd9+hPwt4RMbdvn4AcKwxPt3
3R7uPYRZlpCRKjqVNraU/C1h722lvPI2YSkrtA13/WrfSRhWmOs9f3XvyDLy
t8K0eN1Bd7UJ11hh8PJee68TjL817G5ndr4sZPytcV9vzprjVYRZ1vi8invM
oKmE/K2RGBPVFiDL+Nug7Khm2Jtmxt8GYerHmup+MP426Iuzr+DkMPltMOPV
+ur2F4SlNiLLyfXAuTzC2IjtsR/ix5Qx9W/ED+WXT7Gb8d8I04bEnL8TGP9N
8NLQPZTezuTfBMPU0N/fy5j8m2DzNyoqyZeZ3yb4vfy7yziWqd8WyyzkCm6k
MPltMU5n9oZtbCa/LT5tnK2SO/oo+dviLWuovUIGk38zFl2x1ylm6sVmhEVV
q18Yw/hvxpat71cd7WHyb8bApCXN1cMZ/y3Yl5JussKQqX8L+BMmm8rIMPVv
wdjTRZzKdYz/FgyKqHw1tJWpfyukNUet2DmUyb8VNSUzHB8fZvJvRd8B85aM
Ocz8tuL2pWupocOY/Haw76iJDrjP5LeDXjHnatENJr8dxCqbMtxZTH476GxO
Gp1US+dBahtKHpkOqfcnjG04NtY7ZPUhwqxtUDQ6VhCyjPHfhnM9x+u1RjH1
2+PLR9+2XC6T3x4btNsXfo1g8ttD+PbltuDw4+Rvj/Fhi8d5ZnDI3wHzuv6u
fn1ao/8+gwMG7FTZGfo4mvwdoN+1LrnWNpD8HXDj6uxd1iHbyd8Rc0ctNNfh
WvZjJUeUyZ7d8+zbAqrHEdtsrlesD1zXH9/REUO7ZfU8K53pPnVE0apjR9yv
+fTjQkco3zdeMSEqsB/XOGKSyow1Hmph/bjDEY7315yucQyh+9cJPF7whEUz
IvuxkhMe8R+v6GiOpn6csHnAx98OU2IovxP2ny5K+8FlUX4nuPwYLoqVjqP8
TtBcFuE7VSmR8jvh2NvdJ/JDEyi/E5YGBrFKRxCWcsaRf/yzC7+SvZIzQhcp
LnedSBjOKLYbE5/fQNjRGYZn9Lc4ayVTfmdEPQ/kbUlIovzOOLelVDTuPuEa
Z5RXbMhOOUm4wxnOblsXZ/wgLOUCfuX6YZZqhJVcUJX9bVORLsWHCzYc2H1w
1yLCji5Qv6a9VM2Gye+CRW3Htq5JZvK7AHJhCxYxuMYFv04sLEpelUL5XTBd
WeAX85jJ74qKHJfUensmvyteVlX9rNUiDFf8VayrHL+MsKMrNJcsvWjbSvNg
uaK4MFx5QhzhQlccTv29PtSVmb8rWH/3O3QvYPp3xR25W4eTi4iXcoO+R9As
Fxsmvxua86M1LoYy+d2wss3Oo86Xye+GjqDpn+dPIcxygwavM/6zHZPfDdP+
+2as7Mvkd8Pbg6PWfnlFuMMNytN3ta/7yfTvjubNg99Y9tF5UHJHYND3ncKL
jP7u6PqV/E/M6OPoDpemM707weR3R5//y/mRpkx+d8n35eBO/jKKV+MOSyeV
dZwC0qvDHb3dXkMtbJj+PTBjc8vzYcw8lDzgNCdZPuUW078HeDs0Zq5RZc6f
Bx4c3TXBew6T3wOX8nZe+8hn9PdA54l1t7TPMP17QO20Wsm8i8z8PSBdtsst
vovJ74llo8ddejmWye8Jv+Vry14cYvr3BGf8OYtkLpPfE2299/1fF1B/LE8E
vdNP6tjM9O+Jd3olOZytTH5PrI07q7iW2acOT3ivSkvg/oun/F6S73fbIwky
TH4vVLoOLhXxmP69YNJwy+RCB+Vz9MIHE3f3fwnkz/KCad87d68Q4gu9UGZo
nfr3GN0HNV4YnDXj571OZv+9cOn9r/o575n9345Mk2b1KcMZ/bfD6fm71b1F
hLEdS9c0uC52ZvJvx9tJs+4F72H6347Efd+UVjL2hdsxK+Ba4/EgRv/tqJn7
pHHhN6qnYzuy7m4f4x1OWMob6+4eELEtmPzeWJ5nnjCvjsnvjYdVhTcHe5C9
ozdkPo1xbO1l+vfG8A+KgXO5TH5vhIryI+YsZvJ7w1lZ43f+cya/N6b66Azr
WMnM3wd/7fl3TGYy+X2w3eyH95444uEDbwsp55RUwo4+ADdt7s5ZFI/lg0Nf
ruW+kSK+0AdFWr629p3M/H2gdmGm79iTTH4fbLnWHVvC8FI7sFc+c4rBcvJX
2gGF8LNWf0KZ/DvwuVnz1uzRTP870NpoIHU6h+l/B9wPfKoz9KP3oHAHrs6Z
f1JFl3DNDmRKD0vIMmfy7wBL+m7x3wim/52YvtUz+MRk4pV24uXipzZPasgf
O5FW1zv8wRgm/05kFk1ZnnWReX92wka+fWLbVeb92Qm1xiqpWUOZ/DuR9/2X
Y9NCytexEyl6+uPOdhAv5YsZcp8mb8wjrOQLuz1NhovkmPy+CFmWtj6Jee8c
fTFxy8mPX5j+WL6QPvrsmsIjpn+J/eeCKerH6eehGl8IA45z1zjT+9nhi2lh
sg9d1AhL+eHbVweVq26E5fxQywtteZvL1OOHr/kXPGNFhDX9oB8wVuDgQPbw
g25vRtGE1qh+bOGHVt1h4aY99H47+qFRurFlthHZ+/nhSsDhmLwC5uc1PyR3
7Z3pHEfx2X6QW3jpYHs8+Rf6If3cjNaas+Rf7gfH5mumo78TrvHDbY6DYBqX
cJMfHukmuSwUUfwOP1wweDhCcyrhHj9s0pIubfxLWMof13R+LSpMIyznj/f1
gw335lM8JX8IT9TNrZpBvKY/VqqujkyeyfTvj7rk2mnz/xG2kPBVu9NdhjLf
K/7w01z65sUOpn9/mMw5utDDhebF8se4nO++cTX0/cP2x9/7dXdyTjD9++OI
8LqRcwjhcn/IcMvXdteSf40/uu4fa9vG6Nfkj22aKz2HjmK+t/xxd86ksDJT
su/xx8tvpeMWakZQ/wHY/vpZ4/XxjP4BkC+U37goiuyVAtA4xNcnfyRhzQDE
TU1fYWXI9B+Ac+3ffD0VKJ6FxD84MtF4HvXjGICNb35VNdeTv18AtOcc0XZT
YvoPwBCVVuWnlYTZAUCm56ApQYQLA9A+/VyqPJvilQfAZBdra/oWwjUB4B7Y
9wiTCDcFoL5qgqbrG/LvCMCojD9jHziGU/8B+D7UoVIUQPORCoRcsLv51Eby
lwvEdX7An6yBzPdoIL63f87ddIp+PUEzEF1PvyTLtFG/CMQzDavTywspvkUg
mn7kf3cfz/QfiPnaI1wMJ5C9XyDWTfhz+ZY+YVYg/nB8voVfoe9hdiD+Xpkj
+6SH+MJAeD0/NmXwK4pfHoiVk3YMer6E6q8JRJXm36/xo6nfpkBsb2psl1am
/B2BWFufttAlh+L1BCLYRmqmhTGjfxA0bwR51S8mLBeEzKiFg6f0UD6lIIjC
lOdcDyOsGYSuhF6NhRsJIwhB21f++uzA6B+EzavKy2Y0EHYMwgtPhWrXtVSv
XxCesAue3mmhfllBaBcNrxTGEc8OQrlu4Xl/Rp/CINzcZx32wozilQfhsa3X
DWFtKPUfhOvz7fLLK8m+KQj1QzXDbvwkviMIWSrJK/cOIb4nCJyTdetGODL6
ByNc+YlayFbCcsH4e+HVsaNTCSsFw5/lu3CJiPJrBqMmONzDezLxCMbVinV/
3xylfBbBGPd3SoD/SOIdg5F008HH6T7xfsHIu3CyuUSRzhMrGOlSjS4Gc5j+
gzF88vFL2RFkXxiMW7dSHse3Ei6X2C8R7a9dxOgfjIJtBZs90yleUzAG1DRM
2CxN+nRI8g+pc12nSvPuCcbTRWbFL2ZTPKkQrGh9lBDZRlguBBbnBx2un0hY
KQSuM7ku/Ho/6j8E9ZsMZxmcIR4hGDVALN1jQ/ktQqBjdWP6/RnEO4bAf1Gn
my6L8vuFIEP3+tBWHUb/EMg/NL2024/s2SHoVF1gnGdE8QpD8CqtXjPkGtmX
hyB5qUK+qITRPwRqn/cGfVxOP282hcCaE2Hg5xVE/Yfg7N7jOZe1yL4nBMoL
sm5bpDE/f4ZCJWZurXBfAPUfiqAtWYE5HeSvFIrSE0uz5PYy+x8K3tcNVonV
hBGK1WozXLYvZvoPxaOVjzmu/oQdQxH1JXndcS7TfygEU3uttu+i+KxQTHl0
pvmAA9mzQ9E9PkD7gTPTfyhu6PireyiRfbkk357os2f+/+frUNQ1Gs5W9Gb0
D8XYx/mjPDQId4RCfdO2yg/NZN8TijtDu3z05jL9h2FKFUs5s5Xs5cLw/UhL
e8UrslcKw0f350bSKoQ1w+A+vLq7fjLVgzDMOfh5245Sf+o/DDYpHx/ffEj2
jmF49+zfYU4DYb8w+JzQ8oY12bPCIJU3PXVqPfHsMPhHX6puPU16FIbhnsL4
1J9TmP7DEH486GX3DvKvCUPcpc92184x+ofhi8zAjQemEe4Iw+AyZf2nPyhe
Txj8hpz7fTWMsFQ4LtWmftg3l+LLhcN13dDxhwyZ/sPh/87FxfAM8ZrheDR2
1DOHBcQjHB8fLTQaV0n7YREOl4hD7UojKb5jOJ7xzL8U8Klev3BMSbPI+7SZ
/FnhaL854Jx6CfHscIz1NHt9/yvhwnBsd2sJq79F8crDMSdjVe2y8YRrwpH0
QnH9s02Em8LReumOdF044Y5w5C4sbusazugfjgKZ29q3rjP9RyBdxWj1pkWU
Ty4CvTKPDnkbUT9KEch+W2OS0U72mhFINdlaqL6UeERgqYKDLXYx/UcgM+hL
wkI5iucYAZ271sPtvJn+I3BfzqnpUizZsyKw2OrIJdcbO6n/CDyecNF/42um
/wiY50X2/hpJ9uURmN136fw/c6b/CETn+f/cP4/smyKwQWmXSeBlX+pfUs+g
PTZmceTfEwGbefd+TKgiLBUJ9Yjza34lEJaLhEyC8viHskz/keD/+tLUFEG/
vqUZiaPrTrqayxFGJM4XbLFa6Uv1W0Tii86owVPXE3aMxJ1unW8OqyieXyQW
V2/NGvaV6mNFQrptj9YKZ0b/SDhvqvm7sm4H9R+JOcNbjvnsIFweibL99oNl
JlG8mki8HB4+Qjme8jVFIk7//n4bb8IdkdASz4tqN2D6j8SEggdq892Il4pC
pey1glR/b+o/Cm8WZl48M4XyKUXB0cY/4XoR038Uqg6F+2b/ZvqPwnWTFat3
fWD6j8IHO6VjaYXEO0bBuPhqe/E7wn5RMFWZfWi5gNE/CvZLQ0qeHHKn/qPQ
WZX9rrTQk/qPQmNH45ezeoz+Ety1tFt3M+WricLkJ9LFBUKyb4pCRKHcTK6F
B/UfBbXboy4cO0d8TxTW7zZdKlND85eKxn6txcu+RXlR/9Hg31l7r7ORsFI0
Hnq5o7R6O/UfjbErCoWJo5n+o+EmM5o3aiDNyyIaLxR//rfOiLBjNAoOpg0N
rSXsF41y37SkUS8oHisa3PWrTzkkUzx2NBzmz1BVmMOc/2g02fhx39UQXx6N
uP0fR28XUH010Yjec//o1gdM/9EY+satd8dxit8RjcOTLs5ftYfpPxq3BHMm
mS+heFIxuBLIGpvzgni5GNwrVNnkvZH0UIqBw6iBD2aZ0Tw1Y2Bn/qAN+ZQf
Mch/+iTdZhVhixgsGOpVl7WCOf8xSH5jrvhRi+rxi0GQqt9cXhHZs2LQuU5e
3fIBYXYMVl1rGBL/iHBhDD7W1iw9VEL1lceAdWmx/4rvrtR/DNZr+/p2pdD5
bYpB0sg7aA6k/jpiUPB8aajvdaZ/ST8TlcYqvyd/qViodzX8GSui+uRiYWiv
/DVflrBSLOZ7eNi9DmD0j4V08fhs6dXkj1g4BB6dvFyf5mMRC9XBNpkhWpTP
MRbaY3151vJO1H8sVJzrGrWsyJ4Vi3vy6cp3HYhnx+Jmz4Cgz7MpX2Esyjz/
ezP4mRv1Hwt5g6MtNnxH6j8W0dLPB2wcTf5NsajUObDygwJz/mPBi9G+OEuO
6T8WJc4z7r2/TP5SLEwusfTxcSG9ZVjodjVweZDEnAcWPpaPrzaJJV6BhSe1
xWPU9lH/SizYunrdnGlD9qosrH16LLV6NZ13TRZGLFdRGXqKeG0WuC9WNY20
pnhgYcawOQsm7aP+TFnYsmRS4/F1ZG/BQnyd3gLPT9SfLQtx3CkTv7Ux9wsL
OpoBC1yOkb0nC0aj9N6Vfqb+/FjYMbzvePgPyhfGwqU7VnsiJxJmsTCy+ayZ
4nzKnyrpV6Nn2KQo+v1iNguz/+4smelM8xSzoFBxt/TqT+ILWbCIS12uo0Xz
KGYheM+T4Vf2MHpJ8nt2Zq06T79fUsVC8rbVGrwye9KPhcatCta/TpF9Awst
+cdmuY5h9GShq9483TSAcCsLDs4NVjX2zH6zcCeb+3Dtyq39uIuF93+QPNmF
0ZuFvMSM9Y75FL+PBYHGFM2QYVSPVByUao5+OnSY4snEYerRnw6rntqS/nG4
b3NENeYb2SvE4fzeqhhXW8JKcRh2/93XakvqXzUOfnK65XteU72acRBZ10X8
ZBHWjsOmwYFKLDGjfxzezzvW0iK3jfSPQ8UV4+W2TcRbxOHbmFo+JlI+2zgc
2elTEr+f2a84BB0/9Om3K/XnGYdpO2N+J6xwIP3jcKZQI5s7k85DWBxuXP7u
UHmOMCsOO8OzJ4e62pH+cXBSS87cN4XiseNwe3f7j+A1VJ84Dqek/q4syWf0
j0N81jBz6XTKVxwHqyNDLaM1KH55HCJOL3vKGkv3WVUcXlX5/6jM3Ez6x8H8
Dc/V+QDNuyEOMb0/8it+Uv6mONTo+kzs66T6WuPwZ9MBIwNdsu+Ig9cXn3d5
CylfVxzyVo8yfN5DevTEQSMqU0X/LeXri8OEY/ta7U9tIP3jIWu4kbPGmfSR
icdIN9P/vH7S+ZSLx8cs8aeHJ6g/hXhw7XR07E0pn1I8WCbzAz54WpH+8dCe
b3eMa0W8Zjxs+WGnu25bkv7xKH5m8d5iJfGIx4TkaWUDflF9pvG4M21wY2kZ
zdciHlJ7n95zsyd/23j4eAwJXSuwIf3jcTwmSn8ln+rzjMeDw5dajFJpH/zi
4TzuY3Y1l/iweGiMevZ1qxXxrHhUfy1qTVZk9I+H9RONTyftaL5syXyOTDd+
NZv8xfE4ONEo4GQHnYfCeEyzcM7bVUvns1hS31oj6azHhMvjcWmjgBuRzex/
PEJ9wo26zzHvVzyMChXCY6wofoNkPi2q6u8nUz1N8VB8urLsezvla43Hrn1D
pk07QPPuiMfncHXprpE0n654lHdL/zd+DM2nJx6Ra4w6bu/ZQvrH4x43+YDC
XOb9S4C506vuqOlUn0wCjFyWqnvkbST9E3Aw5t5ubWYeCgk4a1x2s0Ka0T8B
TiaZt4LvU3zVBFT89fgVNoL01ExAWmHSJ+M7ZK+dgIKtJ9+9DzQn/ROwe++E
gytPbCL9EzD/srJH7Tg6/xYJ8BndNGjAMIpvmwBjFX9jzwiK55gAjS1/v166
R/17JqBwZJh4xwbK75eA8Lll+vb5zP4nYPHyRT6KS4hnJcDt12+Fgkpt0j8B
Xk9vDMxzJT3YCZCeknlM04z2QZyA0aUXtHZz6ffDCxNgOoRd9Keb9qk4ARl/
9y3TXk7zKk/AyRsFuTKnqL+qBMg9TgzVjyP/mgREfcpPXJ5P57EhAW9j5p0Z
84v6aUqA8pP0tZ8VKX+rJJ7G8YbrF/VI/wRMnm3vn/qZ9OpKwJlL04e/S1pN
+idAc1t3q7EM1deXAA+di87X3akeqUT8+XFTRus+YZlE/IybEb7zvQXpnwiD
gNXfFteQXgqJ0NbUf9u8h+IpJSL1xrIbI5uXkv6JODv3jtz4icakfyL2Lm9l
yerQPLQT4eEyytWgci3pn4jiO+Vvr9jQPEwTceeCb0PGLYpvkYijgnTlYy+o
f9tEvDPa/0VRX5f0T4RarEbpj/+ofs9EaBQt1577luz9JPFWRawevIT2JSwR
C16vunbFlPKzEnF565rqMOs1pH8ifHglr2LnmJL+iTCbdlFndOBy0j8R2d4d
wYM1mf1PxLyq81f+vaH6ixPxanZiRNk82r/yRMjuumWuNobyVyWiwlhjWlgn
5atJhNu/uGWXva1J/0QUjkvtPKpE82tKhPr8pBsHjQ1J/0QsbvH8s1oTpH8i
EvVGtDyxo/hdiXCP3voi4TGdh55EtJhnFO46rkX6J+LSj8Dms3HESyXh6/LM
cpaI/GWS8C2hbkrRFjp/ckkIaWuZeXTIXNI/CRVfnY2/f6T+lJLQaib1wPAg
9a+ahKLXc890T6Tzo5mExW2de8x8qF7tJJyMzXUe/YriIQmXvZbvGTxRn/RP
wvPTs9/ylM1I/ySkf1XfrfSV9tU2CbH1cYNKko1I/yRsV4zQvR5N58EzCS6X
VpVzTq0n/ZPg8aBsyKqRjP5JuHT2yW/uUkb/JLyd8azJZBvVn5qEQYvm6SQt
JH92EtzebtoYHEP3gzgJUmrWWOVqQPonYc6OmRscv9L5Lk7Ckuz68qAUmm95
EsT56hzfMzSPKgnWH+2mNW0y6Z8E38x5/FUKVF9DEswHjzs2Zgvtb1MSwndo
+K5vJj1aJfOUHu+Sf5POQ0cSAq6ekemaSHp0JWFkIafk8VTqrycJ+963eMkO
pvuiLwk96GD/evF0Rb/+yeBP80x2C6F5yiRj8uAJi2+toPMul4x9SdU2Jc1U
v0IyTg7xe1zgTfeBUjIuNx6vFoyi86uajJeXTS51/qZ6NZMxc6WLYY006amd
DMviI91mPKoHyYgabtFUnUbxTZPx5d7kvp6LND+LZOhXfn6fEjCf9E/Gp92x
bYv+0n44SurzGn3zwGvaJ89kBDzumZo47r+V/fon45t8+/M1n1aQ/smYXTXr
RtVpmi8rGZ0jnsXHfad6UpNhvv/39vP7aX7sZIiWHfzQ3kb3kTgZz16Pu9h0
hPopTIbd03FnL9yg+RUnw1th3L9n/qRneTJ2VNxdvyNtCumfDK0JBxP+ZpB+
NckYOK911J4e6qchGZy1CivVFpiQ/snwlJLN9b5B/bUmw0xjwpA3B5j9l/Q7
pNv/3p37/Xp2JcN5Q2bjCFvSrycZmTf0hQrq40j/ZITtyxoxYCvVK5WCbTKD
5iec1SH9UyC30KnX4hPz/qcgZq++/Ig7tJ8KKfg1ftKq9FqqR0nCL0izvzdL
vn/eqikYMchtnphH8TVTMGfrp8Ba51Wkfwoag07U2UuTP1LAP5HMnpRP9qYp
6M0uu+Mu+x/pn4ILv/X0rY/TPG1T8DH+m8n071SvYwoySiYV170kfTxTUFcz
v0emm/L5paBr82Qzp8IhpH8KzPTGVS8q0iT9UxD8pqRRbwrNO1US/67fr+3T
6DyzUyB6duDdnsN0nsUpuPkjppjzjO6DwhR8iH+q9MWOzm9xCjRUIgp8wul+
KE/ByskOyqX3qd6qFBQ7fa+sCVXpn1dNCvQNLwyvsyA9G1JQMGfbM1d16rcp
BTIPDcLWjzTtt29NwaC96LYT0XvbkYJFT8wjOkF6d6VA0aB3/+XsBaR/CnSG
fH3aLqbz35cCo3LrLQq/Gf1TsWeE4wadPxr98WVSMffp+B1zhLQfcqnQPWIx
8PdJug8VUjHi6eBHDg30PiqlogGvFIT3FtL+p2LZ6O6GBWPofGtK/Pdt+Nhb
yeifCivdmrVf7TX78yEVV6Ykp8bNp/fJNBVrHIK0PJdT/RapaJNJNvzaSvtm
mwrRmy8ZypdoHo6peHd50oNYjhrp/z98ZqP6KBnSPxW7FTwyLlwivcNScbPa
9rfcYvrz36xUnKpcNtvh5lTSPxV+t19MuZhv2B+fnYqsK6NP3OYsI/0l9m7D
hii30P1QmIrx8/5m10itJP1TMfZ0TPaRe3SflKfiatZ1s6M7aX+qUlEwYFjl
V3via1IR/Li+a361SX++hlRc0P02qmI49dOUit4lHuef2dD5bE0Ff/r0k8tD
6X7rSIUGa2hyy3CDftyVigW5Wqo/ntJ56knFcv8U50O+tE99qUg1zvP6/lOV
9E/DpyueiYbfFWn/0zA/ZtyIqGnzSP80lMm6pk/0IX0V0vDWtuaFuxf68yml
4d3kxf92vKT5qqYhe4Zx9PerNC/NNNzLGP7Bs72zul//NIzKd9rhOuJj/32F
NLDkLqjJRi3qj2eahhGstYdcWwhbpMFAU2jZozWR9E+Dqezfuau30vl3TEPN
lV8s3uLFpH8ayu+cua+TsJ7u/zTMGuF84cxa3X4cloa9cXO0D12nPy/LSoPW
6OfF4adoHqmSelTMjjaf1yL903Bl0eaNtxtG9mNxGlo0Vui86NDpx4VpCA71
0bINpHqL01Bof6yt8o12Py5Pg4tL/amCYLN+XCXhzZruenPNaf/ToKazmf3P
ZjHpL5n/FGOPnKIV/bgpDa5vOSPSrClfaxpGC/0t5o6k/jrSYF68KMH6K9Xb
lYYd1jOyLFXV+nFPGrCmRHAys69/3n2Seq6XlwoPzO7npdJhtn/X1OH+U2n/
0xFfHnDlqSHdX3LpUFt9qkTjGcVTSIdtRGOE3DTaX6V0CK94Ci//VKf7Px1H
HF16Nwlpvprp8ClfUbcwU7+f105HwYXdnDALOq9Ih4r/upv3U1eR/ul4qzOr
J6KdsEU6sti6PzlfqH/bdMgrPL7y9YIe7X86OJ/KBtXNXtOPPdPxw2+AwN2O
6vVLh2Of4pxQ3ZmkfzrWXwuduLLMuB+z0nFlwJQXJ9mkR2o65qck+Do7jqD7
Px3Njz4nG8pQv+J0XEh2LBjgR/dDYTpK7i0WPnhC/RSnI/bv603CNXf6z3t5
Om6fbR+x5wvFr0pHRaR4V1c+1VOTDic/F524WYvo/k/HurquqRkfJpP+knnY
vHH6O5zm25oOu19qQcELqJ6OdOy/mjfg2ju6P7rSUT1u5LUWY/rz2z3pmDCB
cyD2tFE/7kvH6/sZp7kf6PtbKgMX98U2H6ugecpk4Owuzlnp9qX9WC4Dd/Q/
PXHqpPgKGeg5lhJYNI30UMrAwSkzvv/LmkX7n4EOKZPd1ksm9vOaGXAZfXDV
3HXLSf8M2Aef/sm1sSD9M8BJi4uPsV1C+mfge7ihVPRdmq+FBPO9DW7Uk762
GfhvVuCh/HbqzzED17ZMeZN4hc6LZwY0I9qG6g0if78MZO7++PtDjSrpnwHp
qKG/uE+USP8M7KvXquN+o/OZmoG9P16f+2JOmC2pd5n5Cz1tyifOQPqTktIT
B2jfCjOwMGasxkzpDaR/Bn5q7Hv6WIbmV54B1wfbavhOtqR/BiqWznuQPYfi
1Uj6kf4zduEPyteQgUSziatfyNN8mjKQ9u+99SQF4lszoFNd/i9pFunVkQFD
pViLjKnWpH8Ghj/NPDPhH53vngyoPPV6NGUFzacvA6Ei72uTFg+m/c/EcMue
16ynFF8mE3dx6Oo5XwXSPxPuHr8Ojmqj+14hEzey/cvWmW0i/TMxf0PeZe5g
G9r/THwwOTL/xNTVpH8mUn3Vx/R8Wkf6Z2JoVkFMSAbpgUw8Sjtz9NAbRv9M
BJ3QHHH/NdVvkQmF1FVZBnk0X9tMNKRvf1vfSfNxzERa36O+z+WU3zMTU2s0
nkaM2Uj6Z0J2mNyif350/4ZlwupVb73uTdoHViaMC+cv+LuH5peaiZrK84p9
v7eQ/ploUlnQkrGQ9leciQxrozNnnenvSxRmwihHLW6/LtVTnAnz4LwvZqFr
Sf9MXH555KqXMvFVknlHDEjLZPaxJhNL/lUGmjxZSfpL5um4xErRkvptysSE
q25LOy0pX2sm9ue8+Hd/Is2zIxNPF0+b/H0+o38mxsxwMah+Q3r2ZMLR+2ul
cgq9R32ZWDn6o1NUH9lLZWHwgg1OIxIJy2ShZv3QUsscyi+XhX82B3bP30b9
K2Qh8UTXnSxb+v5SykK23O/Nj1bS+VbNwuVTKXfN5clfMwtjoz88cmmkeWpn
4ZAg62CBLe0zsjC3zG2oisU20j8LUbvfDJnRzux/FtS9fh05MozmY5uFcaN6
EzPuMN9/WYgcVWxXrkjvr2cWruYIZ94/akX6Z2GEjPOX2UrUf1gWnn+659Y8
js4vKwu61u67dDZT/alZOHzu3oiU81tJ/yyE2t85njd0M+mfhdNBvzU3rGfu
/yxU15x3l0qj816chbC8ZNmf16j/8iyYr0y7+qqH3uuqLExNtf5qNX0Z6Z+F
MQc6CxtYVG9DFvhPh65p9iLclAWXJ/Vh32LpfLdm4fph/nQZIe1HRxa2Hnq8
ZnEc5evKwm0lDdgV0nx7spCwe5zKXWs6P31ZGLDD/O206Yz+2Wi7NzazdyHF
l8nGRaOvia1mtO9y2bhs36I7TpvmoZCNyNepTQeNqD6lbKwybhifJaZ5qmbD
bU7Fdvl99F5oZsO/c+LNvqWOpH82XlrnH/sXTP7IRnGpbsmLezQ/02xU/ehc
PHgi9WORDc8Pgluz6+j82Gbj9qQe2fCDVL9jNppizVrWnSfsmY0nGz1+H9pF
evll48DHIabD3lB/Ydkw22j+rmEHzYOVjdzgzsrJjcz+Z0OzLSe+x5/5/s9G
8z5twYo1lF+cjZxwVZstBnS/FGZjW5mV7/4U+vmpOBsd2th8nUPxyrNROMF/
tV0+2Vdlw1qras79gU6kv2ReFztK1ocQ35ANQYEu58k8B9I/G3FrhTnODTSv
1mykXOl9JjOb+umQ4PmtQYsSqJ+ubLy//7E22cSO9M9GmqvCjr97KX5fNlKj
B6/+MY2wVA7+8+g0e7qfsEwOoo5OdO/yof7lcuD8ym1O3XaKp5AD/SGyfKsr
zN8Xy8Fr35+pISto3qo56Fg1cFnAGToPmjnQnXpFO9jGnvTPwZz33TnyKjQf
5MCx7cjI03tIb9Mc9DZPbb5Tw+ifg6dD2IXrWhj9JfVd+e5yzIfiO+bgQuou
nwOPiffMwQEVl/9UxjP652DjrO29zr8pf1gOQlwGsDYdJHtWDqq/ngn3HEj3
T2oODgf8Nb1hRfNl52D28QNHfn2kesU5OH7t2I8ADVfSPwd5NzsX3cqgfMU5
mDao6Zb0GZpPeQ7UViZyCgLIvyoH3mnRw6NjiK/JgcHHJdzIQtqvhhxYOO2t
eZpB9TXlYNURXfcVY2gerTnwKKl6/+Q97VNHDmxe7P/um0nz6MqBVGrgpdfq
ZN+TgyGBvQ8bY51Jf0m+YqehC5aSvlJsPGjTsw8aRv0PYmNj5e0HB2bSeZNh
Q6FA3HKZma8sG2OzC6TmPaHzKceGyt07Q/tW0t+flmfD+Lloc4AO1aPAhklV
R3hYBPWnyIb/8Du2cXeY7wc29i3dNcBel+YxU4KjFm+aySV7VTZiZtx/9mIn
8epsTPgz3njbcqpXk43FM35slJYmey02dB3236pqIazNhlnmt/itbDrfemzU
ab4IOddD8cBG9YU0gysNVI8hG5s6e2sqXYg3ZeOPmq3R34F0fszZOD5ii+Kk
StLfgo0liQ7zv8WQvtZsDJ9hWPW2ls6DLRsPp968NMae5mfHxiOt7zKPbUg/
Rza62Q+7E3VIH1c2oqfOOPpxMdXvycabuHF6L/hk78PG2109I35Y0vz9JPn9
XCZanSU+iI2mwwZPOicz9x0bwbH8HztNiY+S9GejPGNNAe0zi40eM8P6MXMp
XyIbMq8H25lFMu8hG12anFMfomjemWys5Yg/NqdRfjYbla/VP2w+Q/Pls7G6
Qr/gvhPd/2I2si8kvTrgQP75bOxVvqgc8pr8C9k49l1JP0WH7sMiNpqXHAv0
kqV5F7PB1RPWpT9y6celbATqbrUyuETzLWfDaUbB26zjFO8EG5dKckuCrtM8
q9j4+P1UyPdvlP88G6av1+bnP6N51LBhvS7v84UzxNeysW1a38VfShSvgY07
/+QqVMdTvJtsvJxSeedbPtXXxIaWcaf/XSPqv5kN0ZrnWlHM/rSysUOrM1LZ
k85XOxtqt45/PvGR5tsh0bcwOGDwC8r3ko27mxa9lZ9L9XWxIXuzN9K8lM7P
ezZaFu4+dt6R6ulho/F9/eVBqylfr8Tfv+/sTmU6j31s2KQdWs13p3i/2VDN
ZSWETKH8Uhy8Cm7rGneO5jmIg/fuV9vaEslehoPa2wWzNq2mfLIcjPrRWNI5
l+zlOBi0+kltaAvtgzwHKvOdvFfr03wUOCjbPb2AxWBFDiwXmqj7CAkrcTBv
8GGjKw9J35kcfDG0tTfXpfyqHFxaZBOSdZTmp85BnHshx9qI5qXJwVnN2UWe
I+n+0eLgnfh3XOsa5nuDA2u+xrItxoT1OFC837E6/RSdf3BQtXnp7R8s0t+Q
g5TvxlFqjyi+KQc59+S8rs2l82nOwYz9eHHwO9lbcGCwd2fbmoWErTmInVus
yxeQvy0HdvWtzW3dlM9OMt/uMsHjBornyEHRh5CMeyrUvysHe+ykTIYkE+/J
QbXg1PJnRwj7cPBvwOP7Vw5RPj8ORia36GbPovkHccD6XNEqpUf2YRy4iaNz
Or8w+8/B58hpls0nSU8WB0M+q/gmOxNO5ODhoRqr8+o071QOapw2XDu1jPwz
Ocgev2pfoCLFZ3NQcWyLQWE5YT4HPac6Xz24QvZiDnh/xQlnRlJ9+RykvjdJ
Xfed+EIOtg2TU1k7i/QrksQ/0ZvTfoH6K+agZJj8yfh0ml+pJP7Nh1OvapN/
uUSPaybxPcG0Hyc4GFa8ef49Ww/af8k8DIdMevaG+jvPgdphs3Svx8z3FwcB
szw1pqcx+y85zwryB/3HkR4NHCw4xbcfOcCd9p+D1TlBdd/cqJ8mDoTDVjmt
9Se+WXKeD6k9OJ5F+Vsl+3N0UtibQNrHdg7CBrxfO+gw1dPBwZajTnEzh3vS
/nPgPD/Jp1FA9XVJ9unVmNpGL9q39xy0fHJ132JO+Xo42F06NX5ONu1zr+T8
9k00G/iH6uvjYARfq0L6NtXzmwOu3et7xvHkL8WFb8KxEy/9qd9BXERteps9
/hjll+Ei/obdXNMkmrcsF0sCqwc5hZNeclxUaaSdak+hfuS5CGk9muyoQ7wC
FzZnfDnz71F+RS78jCZpxBZQfUpcBOddUKveyew/F8IVwyb0RJO9KhfLn6Rf
HzuA/r0CdS7Kg/MVRmmRvSYXb8MH7lEqoH60uGhUlMtP41A92lxMGbNwv/UZ
um/0uFhqmX3XZRLZg4tOF1H6u7nM/nMxrKSl5N1ZOm+mXOgN3eU07ATVa84F
++LnRPNW5v3nwnrO0AK3VdSvNRc+eet9fssy+8+FcuWDZ9U91I8dFw4h2Yqt
g5j9l/S7dExppDvFc+Xi+N26rLvPqX5PLpzsOl7Jf6D4PlzUPXtSuXUJYT8u
Xn1OVC/bTfGDJPZL+WN+/yD/MC74dyrbfN9TviguCm4NER46zPx7N1ysO/rS
/MEfmkciF7pLxTcEjVRPKhdBDx3bazwofiYXFQ/12Zq2FJ/NRbRJ8oKSKLLn
c7HQ9nDELDM6z2IuOo7urX1VSnrlcxHnuryyay7lL5To/19JXv4u4ou4kA+o
LjRTpXjFXMz1mf79bD3z/nOx6Ms8a1sF4su5mPDO1dftL9V3QqKHlKGXcDPx
VVwcW6nkpjWb8p2XnN+wicNmrmX2n4ttnoXtFsZkX8vFxtu6IW12zP5zYfZi
oz/7jhftv+T8mRZvDspj9p+LrWn/guPPUvxmLmTXnb19to/2pZULz8aVoe9r
KF47F6sWxh9PSCb7jv+dn7/jW1OJf8nFdr3u+J4zNN8uLi4e0699NNaH9l8S
X0HD6pAGs/9c3P14NlHwm/x7uVCIClzbHkJ8n2Tf3mse32hPevzmguPcnTHV
jfJL8aAz21J9RhbZD+Lh+M+5b774k70MD8sLl/4Xpk/9yvJw+4huQ2UwYTke
xk6as6ZMh/ZTnocLMSnrv/8hrMDDi5gN22tv+dL+87D72rYJkaGklxIPGot3
+fDeUf6ZEnv7PwMOvqR+VHlQ2dbQa8rcR+o8zA57pJ9rSViTB96LqyeavEkf
LR5qpIwM+gZR/do8CCa6DQ8+Rf3q8aDdtbnrZBrNFzx4V55gW4RRPYY8THrO
1331lrApD4v1rq1fsZj8zXn4dVW1Y5cJ5bPgYajMLetFzD5Z82AwQbGef46w
LQ+ntE+Yjs+medjxMEdKq2JDJ/XnyIOc3ZTBN78w+89Dad22iqplFN+Th6PN
/zksHc68/zzYxvJlFgUT9uPhCmfslWRmv4J4YHsvUxuzmeYZxoOuLmw1nAlH
8RA1ou7J5SRv2n8ejgiCek8Z0LwSeVA6WnO/nsGpPMS1XV86+wLFz+TBbsi1
rxzm/WDzoKDp4lQctYP2n4fEUpcMy6PEi3lwXrqXLVpK88znoUr2fuL1SczP
zzzM795763A65SviIWT8vjX2o8i+mIckvQdTZjPntZSHf4rBE7yZ+ZbzsCde
ekyZMvVzgoeDJ1w+u7gz7z8PU0fO7nY2Yvafh8cNCXmr71G+Gh5SD3aNU3tE
9dfycMd7hMPzBeTfwMPVxz8t94WQ/00eqo88KzNYRXwTDz5s9b05T5n95yH5
0mNtrTbSu5WHitu7kzmTCLdLzsuyUF+BDOXv4OHZudOiiDc0r5c8nJu4ZPXM
PcR3SeYVKdgszZzv9zysuKTrUb2E8vdIzuODs+9fvifcy0NO8O3EryU0jz4e
0tUeipoMmfefh/fXn+Yn/iU9pfjoMuquKbpP9Q/i46r6FNNxI2keMnxIr5sV
pyygeLJ8VI86uHZ6HvnL8cFfHOy7YxzFl+cj/7i4bPZtslfg47N8zusvMtS/
Ih+RA7UPDCmg/pT40PiiuDBrJfEz+RAbLeIP6qPzocrHc6tAry0GNB91PjLT
nytofaD6NPkQPpd2v/iK2X8+Lh9VaO6K86P95+OL8QfZt0uI1+Pj+1uv11cc
qH7wMf+qJ29vL/GGfLyfkfA7uojqM+UjXE1jzSIPZv/5MLTa8v3JNIpvIek3
b0nkFjbVYy2ZT+j6Ek9f8rflw2T90oLCMOLt+GDvmOIXOIHiOUryW5cf/5lP
9q58qHfsl55Zxuw/HwPXxyuHWxLvw8fRUc6mI9ppHn58pMm2dl61IPsgPhZ/
S7xTe3gn7T8fHv4pOytzmf3nQ2Uq+5B4DfXP4kM//dPs4ltUTyIfO3hpT56c
onipfMTM6Inc/Z7en0w+tgz8eKKnmfRi81GxL/G/5zzCfD5OPd4ur/idzoOY
j76FLu/Vv5B/Ph8+GfuKfa8QX8iHpl988SXmvijiw9Le9OG9O/ReFPPRffSg
Q/ph5v2X9DPRcNv1UZSvXKL/gVFRaxyY/efj/tUhs5cbUv1VfBgp6kafDyP7
85LzNenPwvE3iK/h49uoqhlZ14mv5eNs7Gq2gEP1NPDh9kA9pOof8/7zUfd8
ztPqZJpvk2R/hjebnxxO/s18/P3CaTQ4Qf228sEZdz781RzSr50PufLCS9ol
xHdI9HrZ9J84jM7TSz4MgrW2fo+lfrok52VL26X0OGb/JfPUCny1lfne6ZHM
c689a9dXitcrwfH/6tQOkZ59fCyqLEpJY/jffOwX3poZW0H1SwlgOnCGa6w3
5R8kwIQXWmFjKomXEYD10mjfoXLKJyvA2JAL4R1epI+cAAuWh/rVGJO9vACX
Y57a/DvCvP8CfJ+nUMVdQ/UrCvB7UOuOTZ+JVxLg3DDr7yffU78zBRg6fcDt
0BSqX1WA5FrPsPnuFF9dgDyrpO8X/KheTQF442Yn/GPuDy0B+BF6uvPNqV5t
Ae4+PdHoUs/svwA60humJMxj3n8B5teeKGvfS/kNBdi+7PgUJz3CpgKUurpW
v2f0Nxdg9ZtZM5YsoXlaCLDm8c7FW62Z/RdgrvSV4KGXyd5WAN3A8I9pBcz+
C3A4OPsO/zHFdxTg0JP8fwa2VL+rAFNDbx5MGEv1ewog13A2/1Ah2fsIcL7d
x+yZJmE/Aa7cicrKOEj+QQLM8/e3Oz6V2X8B6kvmnnTxJfsoAWSa/IIVFlE9
LAGO/dmzd0kj8YkC3Lqqoz9+HeFUAVx4gwyDPpN9pgAvzl+Xvm3B7L8AfTqR
NcKVlI8vgJXH7ldb3clfLEBtTEvSSifSK18A+frw3LXJtA+FkvOXekynbgbx
RQJsaXwk1A6h+RZL5jNiQlHpZspXKtF/+Ntkk5sUv1yAmypWWSJXmvcJAVpn
n4rQ1GTef4le9qtlXjYx+y+p/8bQEpEP1VsjwHC9ABlPFcpXK4nn8yLq6086
3w0C+FbZTW8fQvimAKlquwbOvkjxmgT4PK4kMeo68c0CNE+y2Kg3gHCrANJp
n43r3Cl+uwCiMetVF4iY/Rcg+0icfMZsf9p/AUIFH1IizhHfJcDLQX/YLtpU
73sBzH+aHx06nubVI8DBmnDTKcWkT68A6xdsmVXGpfx9kn0OX2T3U57sfwvQ
MFIrVqYpgPZfiOc/Y6f8ExAeJMQZmeSC8QyWEeJuMff3Aw75ywqhaSk3SpBH
+eSESD/hsSUhnuqXF2JUZseWeaZUv4IQB1yiZ082I39FIQqOP8y+dJ+wkhAO
Ph8/XnpGeKYQh++5+pqpUTxVITYaJwQ/jyReXQj9TVVb5QXUn6YQ3A3mul4a
VK+WEJ9XvFMM+EO8thA3c1+ckzKleHpCQH76KWtFmieEeJA9xvKBJfGGQsTF
Tx+5SZbymQrxsDrn8W9v6tdciCm+q3Z5SlM+CyEUxmtN+7SI/K2FEJ95ucT0
GWFbIeQ/HhxsyiN7O0k/srsyZrhTfEchZvx+fmH7S7J3FULJ55OJqJt4TyHu
S8/IuixLvI8QVZ9T13qcJd5PiI/FK0xWyRMfJMTY+iND2+zo33sME0LvHOuJ
TRnxUUIke7y9/zCSMEsIbROVqgVxVF+iZH67VhSrjCD/VCEmW2LZuBzKlylE
0fix275PJ3+2EKVfJy5TnUn+fCF2x985/86GeLEQ4w8vqLZk3rd8ST+8EcVG
LmRfKMTrbaMzZhqTXkVCpCm58HLKiC8W4m3U/o+NTlRPqRBt4QNxNJP4ciH+
Ez4s9K4lfEKId79iXL6qUbwqIXR8dW6aGlP+85L62eUmR1OpvhrJeXDPG5/W
Rfa1QuTMdHU+k0XxGoTY9OzJnZkXCd8UQmPaix2pd8m/SeJf+8ry5Xjim4Vo
HjZbZVQr8a1CLMjdNlT2MuVvF2Kiyr+MFfuCaP+FGGh3wr7qG7P/QrRWt78a
qkbxuoTIfTTRrbKA8HshVpp+Xjn4Jtn3CGHeqGr1cQXhXiGyTj428eoh3CfE
3k6V3ZjK7L8Q4SY2TnkfiJcS4Xqbrtb7fMKDRDhy5GrH7ivM/osgWj//Y6cm
zV9WhC+XLq7ddp14ORGWT9/3+sFlwvIi+GuHqrY8oHgKIkyNHFQof4B4RRFq
9s2ojWS+z5VEmK36eNXSNrKfKYJd1i8MlSd7VRGmt/VOtU5j9l+Eb/bbX7l5
kb2mCBPcZJL/NBHWEkFB/bOBYjH5a0vyO2aunzeBsJ4Ieyb85h9ZQxgiXFic
N37yN4pvKELRDdeNbu+Z/RdBL1Dot1VM2FwEXUXV45PO03mxEOE//27ry7uZ
/RdhzG/b3DodZv9FGFYWrZA1g7CdCBF7krd08GiejiJ0rfywtuw5s/8iBO7U
bnfUJOwpwnk1haPLnlN+HxF2zRg7Nuki8X4i3GyW+b19KJ2nIBF6KnkdGSnU
X5gIJW+yptox9UVJ8l+dbHVBxOy/CKpPd5VcW8XsvwgnDF+fcTageKkinLtT
PmZDPfGZIlRcz9PLL2H2X4RlF+oVNu4lzBfhxrJtYckR5C8WwcbgtYNuFfnn
i7Bx82y7GhbZF4oQxT6sYKtE9kUixHX7Gs1NZfZfhKdHi+MGMfd/qQgOXT+7
qhYz+y/px1rJ7JUMs/8idAZ3b/h9hOJXiVD7u3CP7EPiz4sQMii3bvhGZv9F
mLLKYRt7NOWvFWG0WKFhxmtm/0VIPRUp19LI7L8IQ7fmmRf4EG6S6HHG/7Rw
M7P/Ej3Xr03cnkT1torwbmBA2NIblK9dBK7CqIx1jH2HCIY7H1mP8yL8UgTO
OUj77mP2X4S1Rf5/Rr5g9l+EHxkf10XsItwjwopdqY1jJjH7L4J74y2jQcOC
af9FKDi4VDZhB/X3W4S0T1VDPvxl3n8xTDwOBJ91J36QGJpezcO4m5j9FyO3
Q+Pv/U6KLyvGsrc4tsuD+pMT47veNQcdI2b/xfjy66Oly1bCCmLkhRrIvBjC
7L8YcsuU9EpNCCuJUfHXNEjVhNl/MQr5dbFn05j3XwzFuOMjtjHzURej8mjF
ab94wppiyJrH7aq7RfVriWG8yCTLgkf+2pL6rg7S+DGEef/FUPG3PZn6gOwh
htq2zV4nSymeoRiPdF/k9iUQbypGcsexZs/75G8uRmJaZueyUYQtJPP5WbN+
hAOz/2IcHDoT02/TftuK0eO6iLXQhnn/xRBGqA3bI8fsvxghCrN19igQdhVj
RO/lfd47CXuKcdu6/l+xDdXjI4b54Mbr+yaRvn5ifFDzPnX6B8UPEiNaboTU
/+9DmBj55hnKR/wJR4nxccDqwBLme4klBvvZmaMj9Zn9F2OCSvrHsZbM+y9G
ksg4w7aKcKZkHmN8TAfvJHu2GDGTfftqbZn3X4zSlCQZ5U3M+y/GmMs7Xq5h
9iVfjN21rAQlK+qnUIywyuYnTi3EF4kx/NCfEfVTiS+WnKfRQxzq7SheqRh3
56+9EvGN2X8xDCaeNlteSfWdECPlc3b2zxjiq8Tou9pdq/yb2X8xJg3B2Bjm
vq0RY/SByVvVcgjXSvrV4gw/aMzsvxg+PhUubi103m9Kzo+Ox7UlJcz+i3H0
+rWbxsz3VbMYz2OipOUOMu+/GMdf2kG9muprF2N6g8eHq8HEd4ixOST8b/Fm
4l+K4WIoN3niIcrXJYbj6kr/6+OY/f9fPWEjLzPfiz1iLOdz9Ucw3/O9knhm
o+uESwj3iVHlGrzrRQDF/y1G66OpD+3aKb5ULg6F5ww3ZL6fBuVCaq/5sQn2
FF8mF8ftr+YXmjPf/7lYOu/c9Cw28/7nIrrOvWnbcNJLPhdPumfKlaygfAq5
EEdxeNuVmf3PxaNPct3W5RRfKRc7elQuVbCZ/c/FmWWf2hbLMu9/Lk4q2nUO
283sfy7K5c6/+tPFvP+5KHntfVzWhfJp5eKS24YlYcz8tXNROSJ6+xFn4vVy
MS/UNXB7A/HIRejo7fvOrWO+/3NRM7dp2U/mvjHNxadpWgaDmO8l81yU3Zsn
MvVnfv0vF+b4d3GvkNn/XOwbfDrlbDP52+bicETZ0jXM+bbLhXJH9JNI5n1x
zEV4TJL/3c3M+5+LqIMGGvmnmf3Pxba2E/aFzPeLTy4+tr0sXjOZeL9cVBTU
LK0/SDgoFxMqZlVNZe7HMMk8PhspeG0kPioX715ZSh3MY97/XGi6Jdx5qE98
Yi6yLeULG78Sn5qLNVL/bkkrE87MRZ9+6VN/M2b/c7Gy7dLMQVnkz5fU/9F8
iP814sW5OJuu8KJ2LfH5ufCMWfJm7heaX2Euru/UMXTnUvyiXFg6+Xev2kL2
xbmwSJSvm17I7L+kXuNHS1aOZfZfUq9bru60JGb/c5FuUhzmxXx/VuVCUWcW
a+kk4s/nwn2CypTwJubfw8+Fyz6WTAtzH9dKzptjN29BHrP/uRh/oMhz33/E
38xFi6ymr6Mms/+5iBnZ8XrhdOKbc/EqbkKv+nziWyXne80VFel9zPufixnb
E1Ps+WTfkYturbwPJsuZ7/9c/DLKreg9SXyXRL+JLpNVdhD/PhfSg6wyh5xk
3v9cqF6tjl7eyLz/uTh30ULY+IX2sS8Xi+UFsRdmk/1vyf5ueeW+s4N4qTz4
7Rpu9y+b8g3KQ2ls+LtbhYRl8nC9ce8rh6HM938eghY4z3ytQ1guD7+OWa9J
YOqVz0O9apnyvyDm/c9D278r47OFzP7nYfK26doj9pG9Uh602QK/q4ZUz8w8
2H2uxCjme0c1D/u/vihXEpG9eh62DOG8MWe+3zXzcM3+iF9BOvPzv4R/PnXN
dTeKp50H/pPS3aJ7dN708hC39vPosgsUD3l4p1S8WRjLvP95WGI/K5WvS/M0
zUPM2oymPKYf8zzEXlcNvKxP8S0kuCDgYNAc4q3zMGCPV9FR5uc/2zyMdKg/
k/WH8tnl4VFUT37FCvJ3zMPq10ePb2G+f13zcOHcnkMDmZ+XPPMwovbazBu/
mP3PQ8spM6sDCwn75WHuwuOrSpKY9z8Ph/+vp2sPyyn7woiGhCZJpVySLoSi
lBQv0qiMSyrpQiUJqRgll4iS6ygV1XeuhDE0FWFCEYVcJ/cQqRg1hVBELr/z
x16/P9ezzj57nb33u953rf09z+esY9nvT8K/ChNCbvrumkz8r8Jmr1Wr84aw
eOJVaC4vuVvnRPhX1uum1YdWddL/KlQ8sbgSHEr8r8IDl+zoLytI/6uwriHJ
z4vq2XTFXzOurDGTPZ+pgs8nm5ZhOszPqyCfzarZQudFVuJ74G34YATxvwoL
96fFhFK8h1UoMI086xTD7BxlfVbdtLJ9yebPVyFRPXlzxihmn1DBM+hdbu8i
wr8KXfL6RBzaSvhX4WRH04lLSF+VqHD8ifuibOpflKnQ+bxm3dIc5i9XYSks
jt2h+uCGClfWtSWHGhD+VWhYd+fBZQ/S/yqo9w/wDjrNnq9UIfXzkmcdRzN/
lbLehn2dqgqp/lch60HmHP4C8b8KcaXmfcPMCf8q9I/zHz2f8meTCtPdQjss
XcTsZiX+SM2hAtVXLSqYfM87uWMq8b+Ct8k/HT9H+uirCjefl4ZEVFP9zyHc
gJtyfTXxP4e3CY025z1J/3PobBcSZLOU2Zoc4qvaf8ysJf7n8GzR0b46dtT/
45CdXLDDneoFPQ7jolZd7qHD5jfkUG2078nXG6T/OejKCxPeTSH8c5i9aVjF
qR+k/5XxvbVmu0QT/yvvn5u4MIqet+JQ+tl9bB7pWxsOK4L8oipr2Xz2HPbt
mrP6QRTxvzKfe+OkiKfE/xycPb0y1KmecubgVOK58pcg0v8ceqWt7rmvM9Pb
0zhoVI3SjYyn/p8S3wf9aF2q1zw5/Gqsd+imNul/Dj9fT1nS2JPwz8El/cJh
d2c2fyCHw4ZOj7mHpP85yNVDzwywI/7ncK5VK+8y4SOcw/PCo205MSy+KA47
NwdNDaki/HN483WOZfQr5o/lMNPi7R6sJ/7n0M1Y50XgLvY98Rwu2lW+z1lK
+Ofg/rZs/Qfij63K+ejt9WJJFrN3cvjw2/gbJdS/SOHwfueBZyspf6dzKEpe
n/tlJOl/Dh/LEkpanYn/OfxypvHZ3WdU/3NIfLmsoHEL1f8cLCvmpPedQ/zP
YWT9Ip+upCdyOBxdFxEes4b58zks+dJ9nFUD1f8cYgM7Olekkv5X9mvxnh8x
VM8WcRA68ktubmDzlXBoVf225UoA1f8cPGa/d/oJhH8OCVqxvl2Ij25w+OE5
vJY/xvwVHDZYTLIc9Ijxyz0Ou+sGx6/8RPpfOa8PKztMGczWu4pDTKNb5IQM
wj+H37dcq8/Jovpfid9569HiR2x8vbI/fs5+Jyi/NXHo4D3RT3sP4Z9DXdH9
au844n9OwbvawSbKN20czI0nJOXFEv45JH/7mvB2EdX/PDLqCxcN7k38z6M5
KKXf4KGk/3k0Fh/V/0z1liaP2ENTwv5tJv7noZmk633/ONX/PFo+u3y+f4zw
z6Oj8xqnn68R/nmsd7cu/5P2Y6Dy/PtxYoA1s014fEnwNrzQg/ifx6ehmnNC
qf6z5BFmlqkeR3rTikd7/57vT+VS/4/HmhNBthLlM3seF6cs5DXVqP+nzB+V
Zv5fOvX/eIyvbnp5sJrwz+P97aiAPdS/mMojrW9z1l7ii2k83ribvb5M/DyT
h15a6cbrxGeePMJPV5caWRD+ecyuTXyST/08fx4fLGZPNz1D+p/H2slDuF7L
CP88ds3rMVjwJf5X9mPtqUtru1D/n8ell3sbnalfEcXj7K9D7mv1ZudrJY8L
wxvMOuUS/pX17SHkefQg/PO4O2H6/oY1pP95+C/x8X/qysYn8phRO8Wivon0
v7Ieu6y9s6gfvFP53uOlLnYHiP953NlfvvsL9ZvSeZjo7vh2Sib9z2PruoFN
PWk/eB4a64fb/ljGbFmx30e4VVI/9wCPiizHLYfNqP7nEZcyJogzJPzzeJL/
PbvmMel/Hrs/G64ucSD9z6OPY6jBDAc2vpDHXPWXsyvMCP+8UvzP0mw2Iv7n
YTT+YL8DlD/LeCz+sPd6YAvpfx61fYLPaW5k8d3g8U3vXVmWRPzPQ7/hdNPt
UtL/PAYnfLnpSvVrJY9OC458C2gi/lf8rq8uvrUi/PN4WHR3ZVEk8T+P8oZP
3fLvEP/zWG6b/LfdduJ/HiN+37ne4TjV/8p666kH/DGW5Z8WJX6vgffWzCP8
85gzYNdrL8pnX3kYlvY1X079+w4C7i78/DmdzltnAfl7hkV2n0T6X0By6Cgf
ifoxmgL4/V7q+ykfaQmIccmbsHsG6X8By5Ln6n+kfKMnwCZR63xrHOFfwG/D
7FT8YtL/AoZc/Xm76U3Cv4Ci5alqZ4wJ/wLut86KO0j7ZSmgy8oLGgL1j60E
DHZertt8hfhfQOhHdc/vbwj/Ah49+jtp9G3ifwGLF7Z7D1pI+BeQVml89o+u
zO8swLamT8TUf5k9VcDm4p92xdD9zjQBA03yrJteUf9PQPcH6o1n3An/Ai46
xsclUL/DR8C33MRRpheJ/wU8dav4aEHrHSigV7dFru/iSf8LMKrwKX9O9WOY
gLPZ2TW+VG+HC9D3vJr7ZBDxv4CwNoOytm5U/wso/KffiaBY0v8C4izsW1dP
IPwL6Ntx/pQbpYR/AaceNHasn8POT6KARbsjmvOpv7JVwM8d8lbvpny/U4Bp
ismrT6R/UwQYDLaJ7Ed6NF1A7KSx762ILzMF+N9vyO5xlb2PF/C1W+tVB8qP
sgDtI3+ldhzF8scBJT5h5L2upIcOC7DQdja9S/27HAHebyr6rSN85guQDdq3
px8m/Au4N/WOPKAr+55CAbNsc/WaKb8WKef1tsaYpXR/WCJg8s+xl3XovrRM
wJkvz4o9qN9fLqB9ZdcVl7Kp/hewPfiYdvcu7P9BKwTo+nppxbuS/hfwLm1G
D0/Sx5UCrF86aszZR/gXcGjZTadZb1l8zwUENh1Z2PqUfv8jgOs1ePY52v96
ASeTP3R0+Eb9PwHbXsdX/EfzNQtQrVzoNWMQi69F2Y994y2sKd42AfHDVrX6
k97+quzvhwcl9gep/heRb7MhLJnq6c4iyvVSA1Z3JvyL6F6sP+wh9Zs0RbgN
ySwxNiT+F3G+OnOjA/G1jojXbho73jxm36Mnonf4PF+v//f/RbgHLTV++p76
fyJ66Iy7dXsW6X8RxS1H28/FMdtcxPRv4U0+lI8sRUzQtjv0LobwL2LTuUav
DAPq/4ton+qtEdiBnSd7ESPfFcjas4j/RTz9MHZzYC/Cv4gRonuQ0QjCv4jC
xQtCD1C9MFXE9prUjqsOk/4X0aH9oOOPbcT/Il7qBdwzGEv6X8TkHNM9fQ4R
/kWU6W171/yS8C/i4cjC04GEh0ARLgN0Vs43Ys+HKPHcKNvyvYb0v4jMoqoH
Vw4wO1yETlqju0j9+SgRL25Y7WtbTvgXkSG9FvKOEP5FrC0sSAumfLtOxDzt
fpe732X+eBH/XLJvMaxi65coov/6MYF1lI+3ihh9JH9Nng3xvwi7n94H6F4l
/S9i77EMx7ediP9FaOzKbbxM9U6miAPf/NZcI73JK+cpaZDH0hh2fyqLmFlb
3xQdQPW/iNjtVQGm1E87LKIgFCsm0v7niFD/5PrR1pX0v4hx+/o2qzUQ/kVo
ahuf/tKN+F/EHi3HqprphH8R2lnbllqOJP0vYpXUeiWf7uPKRBy+OcjssBrp
fxH/6rh4p/5K9b+IY5t+n+QazewKEbV1t14bU//tnoiq+1WWtyjfVop4fMl4
bArtX5WClwNd5vpMJ/5X8DKmn0/kDGa/ELGsv4kzR3qiXsTHfN8F/1Yzf5OI
1E6GQ/zrSP+LqOlfc/WlSPgXkfZXU5DaLuJ/EZcCPgc3hLH9+SrCKuZh89Xx
xP8SxnQdzb29Tff/EiKOjXk8hfRaVwl7t7Wn9Mkl/EuYb1/pcJ3qcS0J2aJl
qs4Lwr+Ef6KjO7nQedCT4DTq67ykIMK/hOUxF2uuU39hoISr9SmHZyYR/0t4
Gv5TeCDxubkE28gf7t16su+3lNDmm55YcpHqfwmhVX4r9IjvbSQMeztRrT/x
ub2Eic8uDI+gfrCjhAQHnYjIdur/SfjWZh8ygPSRswTf4JzS1y1U/0tI+7jj
ud4fzJ4mIUNteXwS6emZEta4zr5ziu7fPRV7XM8u38aR/pfQqfHO5O8xbD38
JfzIWjQ5pJbZgRJeZbbELaDvD5Gw8dm15a227H1hEqyPLAx+Sfe34RJc1s39
WLU5huFfQk2HH60pu0n/S3iyyW+eRHoiVoKFWu3oovfMv06Cmaff7od6zB8v
YXy3NRtKexP+JRw0NOtdvo3qfwl6rx5eVN2n+l8CNz1u3uKBbP4UCXdjj8zS
2kH4V9br+fMRg8sJ/xKs5lf+YvmJ6n8JAdU+x9L96f5Pwp7qX3Siqb9wQMKo
7fs9/Ryp/ychMXrt6nQ/5s9R5l96uuHjKjZ/vvL+Q2Vnq/cy/wkl3jt92rYR
nxRKqOLrc2d2YnaRhHLN9dajThH/SzDasNjKhPqXZRKqQyf7qVN/o1zCdY+R
Zk5Dif8ltHx/8yXvDuFfQkhO3fnVS5h9T8JX0+5PT74h/EsY6Z671vYW81dJ
WHsjuNBNjcX/XMJ/GhPHR+wg/S/h8cCE5AQbtp71yv65t3eudmd2k4TfY9zq
9K+w8c0KnqL+GxJ/n/lbJAz/w3/inyeI/yWUnnGzvZ5H+Jfw0Sjfo6Sd+F+G
j1nHBRtpfzrJuHIgIO/6E/o9gIzCO+eK9Ql/6jKehWUVvJDZ+7rKODZ05uYR
41g8GjIGhNf5Bu9jfk0Zoys8BMdaNr6nDN2ImN+s5jO/lgy7bktuO1kzW1vG
bf2caw50/nVkTEzLPc0vZraujNcax6W/tzNbT4aRS+CP1KFMjxnICFjshH66
zG8o46J2/1UWSczuL+NTmFqkB53ngTLyHguX7Tn2/cYyhs7Z27hjEIvHREZJ
0WPbMdeYbSrjzSSjDsb0ezBzGZHlxz4/cmH+oTLOWpg8njyXrYeljBq3gy3F
BcweIUPfvHjbadIbVjI2Hb2/8e8MNn6UjGmaZhf1HZlto8TXqU/ZTic2foyM
dBddOSCP7jdkDM+eWakfyN7nIOPveSavnzaz8Y4yysdvfV0Ptj7jlf3LFM+1
ER9Bxg0Dj2J74sNJMqp3+6d2nczGO8vISPQOQRHzu8ho3bHVXyL8T5Vx66Z/
VOMbZrvJ6L9xtutY0jvTZJjc6BR35Rl733QZXzNOnmkxZ/ZMGdGXrQNK2tj7
PWTMzX1qnZ1M+VQ5D0JGlQ3lN28ZaibmS1wD2Xw+MgqcRt1yp36Hr4xlBkMu
rO1C+VbGquHFBZwZs+fJ2Hg08R+fNWx8oIy93z55NNB9RbCyfk+udSiYxvwh
MmKD5mQ6tDE7VPmej/FFp+k8hcnwMNC73q2A2UtkZC2yNvAaQvWajIOvRw8x
onwfoezv8cd79hyh+k2GVqPp3qzjzF4h4/q7oJ2qU6TnZDxv32+HCcwfo+Ap
wrfn0AXsfbEyZrhvu1NO98VrZOQnhfeqK2HPr5MRr6n2KE6P7f96GT01hpf+
OZTyvwzLz9eu/Ub9yE0yUu6rKvaXsecTZUy3e/roWBT7/iQFv/tqN5TQ72O2
KvsVhnFLv7N4tsvoHPLHHmN74gsZbqG5wfeon7xLhvxvr7jitVQ/ynCovfi7
vjcbnyoj2FF/s+9MNl+6DO5udl2Pq8y/V0ZQj3kJkTyzM2U0+p3fNd6f2SoZ
qmodl+Mn6b5J+b6/HpxbRvdtoowukeubntPvf2Tl/GY9Mf9B+W6/guc3eZfn
1RAfydju7XrLfm70hP8BI1oeMg==
         "]]}, {{}, {}}},
      AspectRatio->NCache[GoldenRatio^(-1), 0.6180339887498948],
      Axes->{True, True},
      AxesLabel->{None, None},
      AxesOrigin->{0, 0},
      DisplayFunction->Identity,
      Frame->{{True, True}, {True, True}},
      FrameLabel->{{
         FormBox["\"factor\"", TraditionalForm], None}, {
         FormBox["\"#\"", TraditionalForm], None}},
      FrameTicks->{{Automatic, Automatic}, {Automatic, Automatic}},
      GridLines->{None, None},
      GridLinesStyle->Directive[
        GrayLevel[0.5, 0.4]],
      ImageSize->300,
      Method->{
       "OptimizePlotMarkers" -> True, "OptimizePlotMarkers" -> True, 
        "CoordinatesToolOptions" -> {"DisplayFunction" -> ({
            Identity[
             Part[#, 1]], 
            Identity[
             Part[#, 2]]}& ), "CopiedValueFunction" -> ({
            Identity[
             Part[#, 1]], 
            Identity[
             Part[#, 2]]}& )}},
      PlotRange->{{0, 2130.}, {-0.21214623079722156`, 0.06825955908144929}},
      PlotRangeClipping->True,
      PlotRangePadding->{{
         Scaled[0.02], 
         Scaled[0.02]}, {
         Scaled[0.05], 
         Scaled[0.05]}},
      Ticks->{Automatic, Automatic}], 
     GraphicsBox[{{}, 
       {RGBColor[0.368417, 0.506779, 0.709798], PointSize[
        0.004583333333333334], AbsoluteThickness[1.6], 
        PointBox[CompressedData["
1:eJw8nXlYje3axqNQhDQQQhRCCKVEnMYSaZAUoVRUGlbzXKt5rjW21kqISpkj
Q4gyRKYkeYUQGUohVELY6ztcz7f/2cdvn9d4n/dd3uM99mPidl8bt/4yMjI2
8jIy//ff//7TucTfUE347VBJJf0PWBFdOmj9Gobl8a0gyHzE7EPESjglq7DE
5zmjq8JjwUbFGVeKidVxSf70y2m+jK6BeOGMsHIPhjVx8quD/YWXTPwkGM5v
yZ21m2Ft7Jn6/enVpUz8FIx2PpJ4+dlBYh3sD+WO/zKOiZ+OWztXLX2xg2Fd
bP4s27thOMOzoD1XbcOESUy+HobOFB5XTGV4DoabOQy0PMbwXOx3NXy4Y0YR
8TwYJ8nqqz1nWB8xGwvrZOMZNkDtq8khdXcYng/H0tEKEx8WEhuipZJzrHM7
w0aYN//FF4XcAuIFCM9eVWyyhGFj3Ny81ec5h+GFeLe7e9DOpAPEi7DjtEe/
GGNGN4Fai+PqPA1GX4zW+/nFvNf7iZfgh1hn2uY2hoFpA7+cfa1N8WzAcd9F
dmwloy/F5kxJ1k71fNKXYvIxbRedOGKZZdDaOHPm9uGMvgz+okMvCtQYfTm+
vpSxyxi+j/TleB43c0Dxtb2kr8C1z9z4meXE7BXgyGUUTB63h/SVOPVrhPPb
u3mkr8SUo7OVzy0nllkFlZRT8x/OyCV9Fdb6es/mmuwm3RRt7ksemJoyuiky
J+ya4nJETLoZrk0p8+zfKyHdDK/8lgxWWMnoqxF/cfC5p5Ic0ldjq7l5g2Cg
iHRz+GrNWqN+htHNwfrror1mvZD0NXh99/qHI/kC0tdAdV6d98Q1jL4WWxQu
j5P5yCd9LfijcW6wK490C9xXj1sZ/oKYbYGLYdo9JUe4pK/D1tmhVb8+ErPX
4T7/g/qTL4xuCc8Qw/XDHBndEjKFwsyS2mzSraA89/Yt8TbSYYXkk8HiP9eY
eCl7WL+eGcz5x1VWuDZ144cjl9Mp3xpH6lUXnnqTSfnWOHZQNGJ3JtVnW0PZ
1qCpam4a5Vvj94ur09uHM/1tMFD96/Pl8VmUbwP5uC3nG2ZRPbYNilVL9/Sr
zaB8G5SNn6ZxYBexzHoYfzPL77hD82A9vn+Vj/tTQDp7PfgGfW9b40ivWo95
q8s9bmYw+bbQjrzLt9nB5NtCYX/nfIvOFMq3Re2J3THTYlIp3xY7n7davlhN
88lsQMXkQ2H7nEnHBvQl77BTe0T7sjfgu5NVdu5GJn8DejQOBpVvS6Z8O/yd
o1gwvYL6wQ5PmsxTnk1j+tvhHH/XheZsiq+yg2PUkREnPiRR/ka4H1vwcZox
038jplheu955lZi9ER9uGzho8Jn8jVBO99iWGsPk2yOl5PDFDcOIYQ/N4mr+
Nn2KZ9tjgpxBlDia9Cp73BYFbem0YvIdUPF+rLrB6UTKd8DQMj+54daksx2w
aeEM3ZSFpFc54M2T3GXy3DjK34SMO5P1otPiKX8TNJSf2BQ5JVD+JtSMHm4u
Psbkb0L4xOHBK5opXmYzPlouKL39hMnfjKMz76zNe0X12ZtxIb5EsfYx6VWb
4TPlrbX5A6ov44hRSj97r9kRwxGi0rKh1XvYlO+I2o6Lz1tuMPmOyGjdVNdm
zPTfgtZ7r4tGzaB+2IIJc6dPX3E3lvK3oFS2RFFUGUP5W9B0r1hnYwqz/1Yo
f/Cd9f4i9cNWZFR4hT9VZebfCk/V515Xwmi+qq0Yp7vh9qOra5f8y9+G6Kmj
Z09KSv/H2AbTtp7ClasL/jF7GxKCg5bvf3noH1dtQ5P1oIK4JUcp3wlNN8NX
h7KP/2NNJ3A+Hoy/0e8E1XPCLOGU4XM3lf5jJyek+H9vKg4lZjthLLfgx4Nm
4nwnmOZUH4wddJL6OcE2SM9glhNxsxPyPGfFT/cllnHGjaGBO0TZxJrO+M91
3MwUhuGM+ANO9uGJxE7OeP7Y8HZ/ATHbGULj/kPvZRHnO0NycR/rIpvp74zp
bhtDcoOY/s4o9EqZVWzD9N+OYS8rvmxZzfTfDsugz/t3T2b6b8ck4Zbs53pM
/+1Y9lhpzdipTP/tEPm2V7f+Zvbfjgcl1zJlrhBXbUe1vZnmD4abt0t/Xx3Y
+KWIWMYF3i/aXA1OEWu6IMNfp59VADFcULQkRvng/5+/C/YUnksVOjLn74Lz
elmTpu5j+rugKtfrtttKpr8LNMHzndBLfja7YPNk332DlZj+rthyO+rdc3mm
vysuzRr1860q098V1X8LssOuUb6TKziWG1b+TCBmu+JsZx2//z7ifFes39y4
0KiEuMoVrS7ZYfw3dL+aXXG+g19x8QqxjBt2zbi+Mj6VuX9uOB/Q+Kunlxhu
GH3WdE7AcmInN8wLnbp4/0piths259e8muhLnO+GZz3p9aKaY9TfDfKe2Q6l
EuJmN3xtqNxnaUgsswN187cnVoiJNXfAanJI8xMQYwfu19hkaPTQe3HagV8z
Dz3drUA6W6qXXl6y9Tfp+TugMf9SScx0pv8OeHxzmj/l7xHqvwP9Pp1vjCpj
3t9OeA05e/d5I+maO+H9+8HesenE2InLSWffx4QRO+3EuMpXhSkexOydqLzf
9CVOkzh/J1T/LJKJNCaukurB/Zcv/3SY+u9EfJ3uStfFpMu4YxFr99qVS5j+
7vhtqcr7s4fi4Y4nbuM/14Dp746RgTPGZb4hne0OA18bRbutxPnuCP0QLqmq
Jq5yx/1CtTeWekx/dxweeuSizl5iGQ9UJHD4Py8Ra3og8tabNyOj6ecVPPBu
uco5DYadPJDej9W0+ysx2wPzHzs/jE0gzvfA603nO/JHM/09UHNk+O64zaQ3
e2BUy7ARy2pLqL8nJndsmrR1Hemanng8TzBU5wXp8MTgAFPtjvFMf08Ybe1Y
MEWb6e8J69Vv+h+tp/h8TyjzHwfoNBNXeeICns1zsGH6e0JvjcLW1cOJZXYh
O/bS3GfnKF5zF85H1K2bxGL674L6lB3DQmcSO+3Cwqwrg4auJmbvgvKGjp5K
Dab/LiyrPO3N4xZT/13w7ZgffzONuHkXuMc89W9+I5bxws8VD1cWFhFresF+
t8PUhRHE8MLqLpaAs53YyQvrbhedP+1KzPbChymVWcmRxPleKOheqr6Rc5D6
e2HVlQkptVnEzV4oV+j12bKHWMYbh4e12yYPJtb0xqztcgk/+jH9vbFz9WTz
yWOY/t5Yc+SWyG8pxbO94fNa5J2jyfT3xknV5d4925j9vaEkNyZiURLT3xtL
Rh1zqu0qov4+sM51GnL9MrGmD4pbpw/4a0rx8MEgwyRWlTuxkw80BrTEK5RS
PNsH28xXKfeqEuf7QCXXZ2JdK3GVVC+w36o+irjZByY/FxVVb2f6+8LmybWt
8hFMf1+cE/cq2YQRwxe7QkfsHXOI2MkX8V3HlE0+FFJ/X4Tyd55ufEac7wvX
NE/hmmlMf1+wF7zvFZaQ3uyLWYfsOGdaiWVY0DrH0XRMIFZiIan+0TWTMmJN
Fu5B5df5S8R6LDzirNx/mckHC3IuX0Jmfia2YsH2wdeYUFNiJxb+Tm+z2RdF
zGJh9Lrw8hFJzPws/Dlfd/hvMjGHhcFZN/8s3Mbsw8Lw4v5Zmn3055lSaT2z
9/kni4irWLgcf9JPfJO4joWBr7Z5D1Fm9mXBYox+/4udpHey4DFrZdaSu8Qy
fvg4dHSvVyGxkh/U3eqrNOKJNf2gNeHTJ7U3xHp+sA7PZs3fQQw/DLGSn533
6gDt74fL/TxSRdNJd/LDdp9Xr/cMJWb5oWbXDYMFDsyfz/yw4861ppiVxBw/
HMwuyL1/g+rl++GEdrzV/VnM/n6w+mwm6npEepUfFpjM2GRSR1znhycmYw4q
1VB8sx+q19+3e8UjvdMP7q9v5G8MJZbxxx/O4rr2a8RK/lCvlr0jt4RY0x8L
977NTnMg1vPHTL63xP8JMfyR/LZL4hLN7O8Pi2V3xg59QOzkj8IUq2PVi4lZ
/ni//eK52frEbH/ILdS8nHJpP+3vjzTTiZ0Te4jz/fHkXc8G5xSKL/WHU3GA
67lq0qv8YS7unHLChbjOH1V9rIWZZ4ib/ZHZ67Rv+l7iTn8cevGyXjGE2T8A
PbWp2y8mkq4UgDnjzaIMM4k1AzB0kvK87HRm/wCcb+AcUllAOgIw3eBr3bg2
YqsABFqO7DmoS+wUgG8ha7bvmU7MCsC+ie9t884Rs6X53PdFce7M/gHwMB5W
KenNp/0DkON8fJvbbNJLA3Bq9inXy6bM/gGICDp/uO4OxdcF4PqvofyPx4mb
A5C9t+5R5EvizgDMCpEf8f4zsUwgPtRbnmrYTawUiJbLa0uGs4k1A1Ge9+51
yG1ivUD43t/u12RMjEDU7nH8vk1IbBUIFYuFVXE/iJ0CMahDY+OeLmJWIGQ+
Zopn5xCzAzEwtHbuZAtiTiCeL6pqnWnO7B+IV5fm3jk8gbg0EGUKU0ZuukZc
FYgnviMWK5gy+wcifYLs/Jk/9tH+gXBLaVgyeAWzfyBsApQ7BIbM/kH4Lj8w
XYXZRykIkwy/OxQbUr5mEHTG3b8sGsjsHySdx22wsz+zfxCK5KzHtm6keKsg
lFTZjOouJnYKwtEXR6bwuohZQThlEHoh6RMxOwhNd1ITZ8/cS/sH4VFw2W6n
LNLzg/Dy+iCH2MfEpUHIcPvYu0uGuCoIkW1D+HJjiOuCoOo4NjAjnOo1B+HG
DtkRcftI7wyCg8X9WbI2pMsEY+zwbSvVZhMrBePzAJeoOjdizWAoZz6T7Yii
fL1g7Di0A4NjSUcwroZdVZ08cQ/tHwz/ZW/9plYQOwWjkHVn8s10imcFo//k
7Rq7G0hnB0PJcHnEGBNiTjDmWv4JiQonzg/Gp8AYudvM+ZQGQ2NufZibGelV
Uv3oLq3v+aTXBeNnmczUsH6kNwfjwchJn7Sf5tH+wZi6UTDyZBuxTAjGT3+p
VaBP8UohKN+VtefpftI1Q3ClZPEmu2xivRC48p9EchgdIeAmv2oarsjsH4LQ
E8WnnvqR7iTlEUc0WTm7af8QHGhZemN0KzE7BE82Be4v/kDMkdafrz74zmPK
zw9B/plrDmv6iEtDsCFzpF5CP+KqECj/VlocoUJcFwIP7XhhkhrVaw7BgrPD
Ulq4xJ0hsDlRaXEhhFgmFK6D1lqpVhIrhWIXz3zWscnM/qFgfzO8qzab2T8U
aiYbLexHUTxCcSHoS5RJI7FVKBa3W5zctTqX9g/F0OCgWQaxzP6hsDob7TdU
g/E/FMfltulGeTL7h+JjmeGzwHzi/FCEX2iR9VpI9UpD8VTni5vZUtKrQnHN
S2akgjVxXSi6+4/mzlej+OZQXM2bGeN4nbgzFJuP2RU+smP2D8NAhZEfTi4h
XSkMmYcPfFjxjlgzDFsaV50LTCDWC4NJy6t9/qeIEQahT6PLiyvM/mE4PC4n
pHa1hPYPwzirzUatMyieFYYDiW7tH4cTs6X5apbZW3spnhOGa3kFqqNXEeeH
Iczy1djjCsSlYYhLVa/PXUJcFYYKxcR925+Kaf8wVG4/FP/nMOnNYRB/G5tQ
PoC4MwxDXwz6FFBHLBOOg0caBryUZfYPx3ZzbU3WBmb/cOh1ndaZf4bq64Uj
esdf5bwkykc41nfNm3aIRWwVDsUXn+ovpVC8UziUOXu1am2JWeEYMCFwsdEP
YnY42jN2aanpEXPC8XcEL6B0H3F+ON5W9rEntRGXhqNq5SAP7mviqnBkxfRt
v7+L2T8cnRFKzx0Umf3DIeu44WXWFGb/cAy1LL+6bAvFy0Tg+/7mmslLiJUi
cH6O1zyvnyLaPwI162TH/nrF7B+B2EO+W5ekkI4IXNp79YPxeNKtIqCV/6Xf
117SnSLwe/7ML29bc2h/ab3C/ed/xJDOjsDLEafa+lKJORHQ9V5dWzuW2T8C
wyTxI361kF4agby5HssKhhFXReCYsxarrZm4LgILvc4V2HVRv+YIjA+Yc2NC
N+mdEfjZu33t53vEMpFIrRzuuduBWCkS4sERwtd3KV8zEkdebFr61IN0vUic
6D/n24tNzP6R+CHbeLggiuKtIjGi79fHlipm/0gYlBx38ZvD7B+J2C/7WbxA
Ie0fCfXnd80eDiOdE4kNs/v59XwmzpfOJ/NZZuEpii+NRKWh/pS6W8RVkXDo
fnpnDlO/LhIr0ZehcpL05kgc27fp6FsP0jsjsen8W5P3HQLaPwrFJV/Uo2tI
V4pC9oecgvunKV8zCkk7kjOv6BPrRWGz+YovHwIoHlF4HsHX+KjA7B8Fjcv7
kkrTiJ2iUJSeP/VRN/VjRcHF+JP75BfE7CikPZIxKNCj+pwoGB0MKR2+iDhf
Gp+4/ZbHTmb/KEyqPMdpfEX5VVGoKDzDqb1FXBeFS0ayawaeIG6OwqOIS19O
MvmdUfilfKvlz1pm/2gcOBjnkv2VWCkapx2zV6QNZPaPxnbL9L7XImb/aAhe
e35s30DxiMaoRjeHRS3EVtHgO038Ya5I8U7ReFPTXyXRmNk/GlWzX84rSGP2
j4ZnUuGcVVXEHGn8s31PZTL5tH803Pq9tHn6m7g0GlO7j2PJZMb/aIx8t0qr
W4HZPxo7Ts9aMvoXxTdHI/GFrr7qO+LOaKSc/bY1WZfyZWJw6OLx9EUrSVeK
wTbDviPicmLNGJwoHV3d18Cj/WPwrLb4W0Ai6YiBloKpydsCZv8YPD79rV1p
HbFTDBxX+zx2N2T2j4Enl7sgyZ3y2TGodZY8f7ydmBOD6K3JN+clMPvHoLSU
O3HhXepfGgOV0Y3P7CeTXhWDiOrP93xSmf1jcMmz4tCnKcz+MbDeNFptaQOz
fwwGJC01OabF+M/G64r9UUrJVF+eDYfCeNupt4mV2JAYjT8lM4jy1dm4mXkg
e8NY5nzYsN/ZOclmIsXrsLFM5dwb4zlcOi82CoZvvd5XTroRG6XCiW3v95IO
NhQCus4tjybdjI3/1qY+bp1AbMVG5Jwx01y+E9uz8XvviAd7vDl0vmzIa3ip
qU2meu7S+PXlVVvmUjyLjWJYLIx4QPGhbPQf9X5Uqy7pbDZ2Ln6z9Yo85aew
keEVs+pKNzGHja1rI5zPaxKL2TjT5vHa8g5xPhu3Doc76/cSl7Bx++k184qR
xKVsDNuSdGPpA+JyNi4ks5riX1L/Kjb8noZYPH9M89VI48NbmvLfU3wdGxV3
1zT3Cim+kQ3LM+NG5KwjvZkNo0O88LAnpLeyMWKeefdB5jw62ZhhMTwoPIXq
97IRHRtaLe9PukwsmixGT/87iXT5WDzPj35/JpzxPxaR7xL+m9BNunosJvX7
UqT0jVgzFnUPFhW1hhDrxOLw34/t3oyuF4tzuxSaJ0iIjWLx99Tts46N2eR/
LEIa180al8r4H4ufi122XJpB8Vax8NTJ2qCyiea1j0VAavUKiQrjfyx8ytZO
DZxL9dxjofKksndyB8WzYvGhutLmdDvjv3SfHw9u66QSs6Xz/mjLqIpk/I9F
/ItLG2dvIp0Ti9ButfCSH8TiWKSZNas91aV++bFINy39sT6P9JJYnBr0vcJg
EHFpLE4mco5KjLLI/1i8ejd+0c251K8qVvr7fUW5ShRxjfQ8BrB9G9ZSfF0s
uIpj4+0DqF5jLAaahR2pm8T4Hwslnov/KzPi1li87MGnvP2Z5H8sjp1quXI9
mfE/FlOrdUI/jWX8j8OFp7PyAjm0j3wcqsxzfdSnUbxSHNhyEROPv8sg/+Mw
Lf9I2nQ9mk8zDsrLR1wI6mH8j8OYzIIMq4Gk68Xhg/LfqNM7GP/jcLu8zca0
lOZDHIagyZk7hXSzOOTL+JjVOpFuFQfrBxq8DhfG/ziUT/rVUHiK8T8ODyrC
FRUMKN49Ds+9KlbeH0XzsuIwojQya2MOcWgcxpmmuuZrELPjMEpLLuxvP8pP
iYOelrcD24KYEwerlLaoGatoH3Ecfss6TFAJo/z8OOwQjso7JEtcIp135033
OY7072NL4+Dt8qufiStxeRw617etKTYgropD8tN2Xfs04po4HB7ldNh4EPWv
i8N3zzClqxtJb4zD15VVKuVlxM1x2LW84+2AGRTfGgfPm2v3W/+geTvjENZ1
lD2QOc/eOBxt9Rv7exvly8Rjw19jxQr9NPI/HkE6J2ZavaB8pXg8VFS0zFhM
rB6PXxmDOAvyKV4zHuN3jLw5gamnE49T5gb2O31I14tHaMNLhQpDYqN4sJYX
bb56mPn31fGYsHxhvv0Oms9MWu+mMq+pkuKt4qFvEvwu7XIK+R+P7foXbf8D
6U7xSPP0f5MWy/gfj6J3l2JXLUgl/+MRfeKn57mBxKHxWHVlyLGIkZTPjsfM
zL12CraM//HIiLFRHHyf+nGk+bjbPuEvxYvjoddqNy52IdXLj8ewQQ6NAyxp
n5J4NJh49o68Tfml8fDw6Vm95QLjfzyW2j0wab9I+VXS86rV+bt+P3FNPC4F
vc/L1aR+dfFIPdjgrnGY9MZ4bBvUr9XnLnFzPNzuj8i+spm4NR433DIOhedQ
fmc8ejf8OPngO83TGw/e7x2mHxZTvEwCnKr3mE6fQrp8Ah4p19rLc0lXSkDT
kjiRejadj3oC5p568y7SnHTNBIziJlrujaT7r5OABYEHvp90o331EjDs/fWA
5aOovlEC5jjXjrEvI0YClthySz/3p3izBOR6Glfcskwm/xPQn695z/ZXEvmf
gEk5RwbIZlF/pwTcaHry0H8R1XNPgKPamZpv5RTPSkB2ydCuczyqF5oAt7yU
I2W1pLMTcPh05+XwOKqXkoBTiYmuT5j9OQmwzh6rcuclsTgB+6v+lAXeTCT/
E/DR/6LqvmjqX5IAq3rJsjtpVL80Ae/cvPTnbSQuT0AY13Bd/2mM/wk48OhR
esprqleTAHGMJ9/Gl+rVJeCkYen0GhfixgSwh626OiyT8T8BnIL2U5e8Kb81
Ad2flXw/dBN3JuD+uLIl85opvjcB/fJZG1e6Uj2ZRDiIDr8JrKLzkU9E5a/5
/V9qkq6UCGXLipCGM8TqiXBa2PZmyDyqr5mIumNWGesnUr5OovTPDwKrU/1p
X71EHHXMk+XrUX+jRDzRy7zRP5zxPxHTBFW7WpQp3iwRS4yvvJGRiyP/E5Hq
Et71YQL1s5f2O3xnZ6MM9XNKxNtbJ8/ujqd890SczlBZlNxO8axEqC+8urDi
WwL5n4g1t3sWaG1m/E9Ei+CG3A0N4pRELNsTedW2ivI5iQi57DbDqZX6iROh
yd5hPMMsnvxPRIVWrE+kJJb8T0TQ5cZDBc40f2kiTE5pf0xuZPxPxNiZx0Y0
2hFXJcKvXfa8IJbq1SRi363owruDiesS4fl01MCijVS/MRETu54a9T9A3JyI
OIfMfhXviFsTEWUXV2HZQPt2JqIwwbl0m4T26U0Eq9+zHEEW9ZdJQn+H/F/G
lhQvnwT5RfnLRzHzKyVh64x79+ZoU331JJiuEGpz44g1k2DluGB2+wtinSTs
UVYf6aBJ8+slQVn8cPy6b8RGSZgcqj/t2xZiJGHqfFVFC2vqb5aEYY/O+j/b
xPifhA8HjLWLdSjePgn++hlHhsZRvFMS7lssfXy6m/q7J+Hj4q2XFmSSzkqC
hYLmnqSLVC80CdtceBb1TVSPLe0/yeu/LBXilCSkJw4N4f4l5iRhVr8vF1t6
2eS/VOeley2ppn750v2CQo2txzL+JyH6yecVOknR5H8SpiwrlWvrpHnKk1Bt
c+vHWw7Vq0rCEv/WMbZpxDVJCPVJO2FaSfXqkjB7OsY9D2P8T4KR+qcPH3Vp
n+YkzPF4GZspovqtSagPHbZm9Ooo8j8JrmP6937PpfjeJKz6ZTnnz7EY8j8Z
R+zqObcLiOWTIWre7GGqT/MoJWNG242OLQOJ1ZORNcmap2VArJmMRZ4qQbvi
qb9OMiam6zv77Ikg/5NRd3bsOLMl1N8oGcaYMOBtBp0PkrGmyG93x1lis2Qk
jOSaaBjQvlbJMOFO3aw3kurZJ2Ojdv2U6P1UzykZx37knoieRvO7J2Pd3IsH
3VRIZyXj3PfVoyzyqH5oMgb05X7Z4kDx7GTsznr6YEh9MPmfDIu3Cm5ZeyLJ
/2QkO4f/dG4LJ/+TUaD1Ju77O6qXn4yjZ/JN5FmklyRjs56+aewPmrc0Gd+S
A1P3r6PzKk9GWaGkwjOZ8quScefv94Kj/cLI/2QcfLr2xmHzEPI/Ga9N9Fym
R1F+YzLya5fM3PSE4puTMXBGy/ROX+LWZDwO/3J+2X+M/8nQlGlZeCknlPxP
ho6X7sgBfjSvTArEMoPbtI8Ty6fAJHlDd1Ud1VNKwc1197e+eUjno54C9ZNt
D2fepPqaKfCKaDO9N5N0nRTU22ZfyLlC9fRScLxHUa1zLMUbpcD3TP8P6sOJ
kQJW5rilbydRvFkKzHQH3Lrwjva3SsH9oqUnWuuovn0KIrZO/hBqSPlOKZA9
V/bxcDrt556CIMP27wfOUD1WCm7Xr/jlZRhI/qfA4UXPSZN0qsdOwdldR1Q+
ZpDfKSkYe2B90HhTyuekIEnb797UbooXp6BHvsFzG5s4X3p+40qdXfzIn5IU
aB5pkulJDSL/U6D/9My22ep+5H8KYvOUVJy6aZ6qFCgdnHfS6QbjfwpSBeM/
5vFov7oULA1/I/lrSfGNKVgx4HdWuQadT3MKTm28lRSlTdwqPY8vc5ZpnqL4
zhQMMDQ0GxHC+J+Cy7pFrw5G0HwyqZgklCvIjAkg/1Mx4p7qmXpL0pVSMfzH
HZuBhTS/eioKB79my8hRPc1UjKqc3iqqpH46qZi39FwoaxHNo5cKt//W1KbM
oHijVGxclztexpHikQrXmqBnnn8o3iwVLQ5L7Rdl0TxWqYgw4CxtLaN4+1Rw
Izm8sGKaxykVMyZZ7Tk41J/8T8XO7e0/2i7Q+bFSMWHo5znt06heaCq8hWmc
iQaUz07F7oLC7qfuxCmpMLUexbc+RMxJhaYw6e2P45QvTkXr+ZXHFsYR56dC
3/rQJqcw8q8kFWFyLwwfelN+aSrGLzQptv5F+5Wnojz0P/XB2+l8q1JhsWKL
rK4fxdekom268aD572mfulSUuWr9kF3HIv9TEXvw4JPFf+g8mlPhsXRX1LQ2
ym9NxetDm46p+HiQ/6noyNPNe6BCem8q3DkS3oUh3uR/Gs5u/LDjwE838j8N
gs6jZ4Me+ZD/aXgtN6MvM8mX/E9DxN4TrlMOepH/aRBO422duZhYJw0142fX
V1ZTfb00VIn35BxNIjZKQ5Thacf20bQf0uAn0eNEDiLdLA1PD26JXj+X2CoN
ZX9y9E7J0P72aVAtfnDLU4P2c0pDRWTy6RVHSHdPw8LIR7a/l1I+Kw0v5w8K
576mfULTML+p3MG3neLZaVDqrDOaWs/4n4Y7neOee07xJP/TcOvJJMNNarS/
OA0OlxPKrM9Qfn4aZAd+vNhdTfElaeDpB/WW6ZNemobL8wuGZXwnLk9D4Hir
feVXdpH/aQiZ/ebGzT+u5H8aNvW2tX2X30H+p2Hk5DUxJh93kv9pGFbbuMAz
iM67OQ0XJDWLckdS/dY0JM5U2PvqO93PzjSM93PTPTGP5u9Ng/dRcd9zNfJb
Jh0/je57qrtQf/l0HFgYOJq3kM5XKR1/1c6xTXJIV09Hgv2qTsdY0jXTUTNL
uJMdS7pOOkI6RhhbVLiQ/+m4PG3S4iCj7eR/Olyzhcf8btP8SEeHiunKV+W0
r1k6/qxuVgqc5E7+p4OzXDztTDexvXS+i/c1ktbT/E7pSO5Sz+F9ciL/05GX
lxJy+xL1Y6VjQ8i5O1uzaJ7QdKibP0g4GUfnwU6Hfm7wEK2/VD8lHdGGmqdv
7KJ8Tjrc/pj/d2kT5YvTcd9oN2d/Kun56Zh/+Ofj4Tfp/EvSkXlyYsjq96SX
puO/fbHcdl+6j+Xp6FNodx43lvSqdHwbnqgwJN2Z/E9HuobJmEFxxHXp6GzO
XVRetoX8l57/71Tdzm20f3M6zthV1BXJbSL/07G7KL8oTo3uS6d03+PXqppO
biT/03H9x8FBapXryP8M3Bcrmp1+Qecnn4EB4e+OH7tjRv5n4LPWvMGDu0hX
z8Brt6mzU2bReWhmILfy4PMFvVRfJwOj3roa3F1D8+hlQHVkjxC2G8j/DKj7
7Nzg+Gob+Z+Bw/+5xfSwzMn/DJzWfRTz9zT9/xusMnB12+eO0/O3kv8ZOPT4
2s/Lig7kfwb8HQwuXb5B7889A93dP+zLuuk+sTIQxTsSWnx+PfkvrXdMK9pr
KM3Hls6fEBlktJfONyUD74Z6fm30p/PlZKCuOTvt/n46D3EG8tIvfx4iofPI
z8CgAY5+up9B/megpds36loHnU9pBtp6lP2C/tB+5RlQKLN7b9RrSf5nYEhD
VdadP0vI/wwIPzUM/mZkTf5nYPOVdeatPTR/Ywa+b9laHz7GjvzPwNb/yrfa
d9I8rRm4yH/g5z+a9M4MHJmUfaXgqRX5n4GTK+6GWCf+XfzP/0zUsSLdubfJ
H/lMeHf5eJzIW03+Z8J5zvDHAyspXz0T81dZ7MzpMCb/M3Htj53yx7k25H8m
qpZqmei10vx6mXhYdGDU2MV0P4wyYbE7TEN8z5T8z8QvGRx62I/O2ywTlRoN
1atmfb38z/9M7PHOY2nNofr2mTDYZqIsXL+M/M/E7MAVzjFzl1f+8z8TseMc
NwtZM8n/TKgVLrVeLtL9p4dm4l5FQU/d7Rn/mJ2J1fPTZ3maTf3HKZmYVcEq
cb2whvzPBG8j68KYGSvI/0z8FXfK9ymRX/mZCNLP39YUoEP+Z8JV/5neufgJ
/+qVZsJ2XNNsbYsR/7g8EzY/DctnDlf9x1WZmGjRwN37aRT5n4knVqH/JW40
/afXZeL2mRC9BfPpvBszUaMsvzZu8yryPxPGaRsTh162IP8z8f2529IyT7pf
nZko353QpH2P3lOv1E+TmxpPT9F5yGQhN/pwucnA5eR/FuzcM/esqLH+pytl
QXLor2HwfQPyPwuvY1ysxtca/NM1s7C53sC6wXjeP9bJQqrGzAVBl23+sV4W
6u8PaLJTpvdjlIX3dYt/WY9W/qcjCx5H5KsHDl/5j82yUDljrc6P0xb/2CoL
RS/yTGN/r/rH9lmYxNtz2d6P5nPKwjvZt/3j1OaT/1n4Yflqnb053VdWFsKc
apP25Uyj9y/V9zZ12T3SI/+zpH/+XxpzZdIC8j8Lzk0WG6cpkT+cLETPeFt1
ZibVF0v3GWYgmhO3/h/nZ+HKm6bc6RvM/nFJFgYWLbf+M2oD+Z8FIyPVQMX3
a8j/LPStyvR1XzaW/Jfuo7DTNUzP9h/XSPvvW1j7YCnNUyc9/36xo413L/7H
jVnQrD1Ve6hC5x83Z2G/6bPF7Qft/nFrFjb0xOdNXTvnH3dK5708M1niTfep
Nwuzug5a3hqqT/5nw/PtKWcXwbp/LJ+Nkac6Dm0v3kj+Z0OjbU9ppZj8VM/G
mqHXbg+UW0v+ZyOCw+u8pmBO/mcjcmC3U8nqFeR/NvY6KHVqnCc/jbLxLb/y
xeH9m8j/bCy6V606egqdp1k2Pt/q3zppHu1jlY0xf3IKdqXYk//ZKPe9+6xF
fjv5n42qyptnhus4kf/Z+OreOXtmOfVjZaMftgbHXKd6odlwa/nmAQntx87G
wMMGPo8Pkr8p2ZhYNMNxujrFc7KxWc3K4fwwB/I/G+q8zZcnt9M8+dmw6glJ
VH/lTv5n4/fKk/X2ptvI/2ysY7v+vd3gQv5n46amQ9TKeuKqbLCjj+wbP8yN
/JfuN23FXr+tW8j/bKzYfn59XiZxYzaCy/rf3D3KkPzPxi3z8hx1Wcpvzca2
kT/YP4ZSfKfUX981Vr/m0nn0ZkNm5HGzkC9032Q4aDTXm6R1gvyV46Bf8V1R
v35UT56Dhkuf7hydRfUUORi6Y8DZq/HkvxIHCot6zN/fsvzHqhxEXvv9450O
nY86B5xPKqr6XOd/rMEBNg7Kd5IQa3KQbe6qypm56x9rc2B78ri6hhL5qcOB
ro/Vl+5XdF660vwut+TlZa50vziYdO5Ph6Iz1dPn4IToz77UeprXiIN9n18E
bXOn+os4WFKV2RR2gfwCB0bzGjaPH+b5j1dwsNuvIX5PLN0vMw6OLbs3aY4W
1V/LQVoC79h8RXrvVhzEKpurXmzx+Me2HAy6eH+vyRC6L/bSegLW6G1COk9H
DiYkv9GsLqT77sSB+KWvz8DCnf/YlYMYc3HCNksfus8cfNbpOs4yp3peHDgX
Nxbuy6T9WRyMfe9w48SRHf84kINXkSf0VYOpXygHsnI68eHGtG8kB0qPv1fL
ZxGzOWi36Xtkc4vqJXDgdvKj84fZNE8KB37Cx/5z6+n8MjhYeeHu+mVD/eh9
cODVv17iWkT7CzjYZXf02NoGOk8xB6wnoSsehnj94zwOHpUvqHar9qb3w4Gy
avbUNC7lF3Kkv9/0FRq6KL6EA2Pf5Y1HbWmeoxz8uuNtyxlE9Us5cB/j0rZq
OuWf5sDxzZSBgx5SfjkHH+Sa4x2uU3wFB5uLtlw+NdSX3h8HrfMGV1bEUPx1
Dm7Pkx0RZkBcw0HppW9rf1jT/nc5+KG47ndvNoveJwdrbixu7tPw/8cN0vP8
72Ww3iI6n0YONgmvueka03xNHAhYL7yrDcjfZg6W7pUItrVS/TfS9/Wz+v65
/sStHCwPn+PyM5jm75C+Nz3ti2te0XydHHSt8b8ey6N6XRy83pYqw/8YQO+d
g/NKR+eYNlD/Pg6+Z/yKM55A88tw0ZNqbf6mj+aV48L6ruxhlXbqL89FSCUr
d68P+aXIhY3BrXuPhHR+Slw0XvoxY8FF8keVi73u8+WDdtN5qHNhK5JtTVtI
8Rpc/LlhNqO+jfppcjH5afNf1f3E2lwcGTRs9ypjYh0u1Bo6LnqvoXl1uRjy
e/o8eBLrcaF9/MuQ0UfoPPS5yI5TfKm9i/obceH6pyzoiGsgvX8uzm667bOY
6Q8uqrVeOe9VDaL3z8WsoPizcc9JN+NCceL3tIq3xGu5mHf/S+N7HtW34uLv
iImLX60gtuViYFeu/5DldP72XMR3Bv4Osab+jlxEV1/i1oyjeCcuyj+c0qmO
oH1cuXBZ1Zm0dxqxOxd+00YIbzRRfy8u7odtLA72ofNkcWE2ye3dqXyKD+Ti
XsusqboKYfT+uThwMtYtai7pkVyUrm597uBF+7K5GDvvkfKFYJo3gYviqa3D
bjP3J4WLWy3+FwqHEWdwMSqjoWXBe9qHw4XHt0qllXOJBVxkzlt+vm4+xYu5
uNoQNXHUfrq/eVzoDH6v5XKX4vO5OPPJOGxvKp1HIRf9A0pzZ4wivYSLdxZa
5w77h9L75+JZscPxy50h9P652Foj+Z2tQnyai4qasikhUZRfzsWSIuPux6Gk
V3BRNyJgeMh0qlfFxUL7Ub0LQoPp/XMxIOtD2MccmqdGev+C9KKOziK+y4Xq
aLWduoMovo6Loy4fhz2dQP40cGGVfyiFf5rOt5ELze/Lq4ZG0DxNXLgh6JHB
L5qnmYsHblua+slS/Bsu9qQ7juSsJ/9aueD2iTYs8aD4Di5uDJ2/bvVi4k5p
fH186IStkfT+uZjeeqkjsIX26+Wi3sZ+7rUm4j4uQhc7es85QfvI8DCtdqmF
fjv5JcdDQ4Xekzoe7SfPQ7Jy1p2GbopX5MGxpu1kQhLVU+Ih8Y7z8cvlNL8q
D1H5Hl4ZTTSfOg/avi8Gye+l+ho8fL2r/3GXJ9XX5OGSusq82t3h9P55WGaV
6vtKm85LhweDsSsj3t2m+ro82PCumI8dSfF6PHyXE1qf+0L19HngeRp9E76P
oPfPw5s9j1zOGVD8Ih6C/5prNrVQPfAQOuXz+sEWtM8KHn40Ds8seUHxZjx4
3TTq+32P9LU8jF2h9chkL+1nxUPP3Yacl27U35aH2WXmweM2kR/2PDjstlvn
P5/yHXmoNwm9rRNE7MSDWv2j3xddaF5XHv6uKzgvMiZ256FxvVD3/CWK9+JB
+aDkbEgizcfiodwr93x7AXEgD+4HepstT0bT++fBRO3uBP2BVC+Sh6UTlojz
3SiezUOm53a10yK6bwk83LCNKeCZRNH75+HPby2e4CXpGTzUNiyq008incPD
OdenLQPjaV8BDxP1lfYIrlO8mIcDzz5lhtwiPY+H4cptLX/n0Xz5PAx2+j79
ZgTNV8jDgkuNJnYcyi/hIdw928lIQvMe5UH9Pb+tZTf1L5X6vbSu4XMjnc9p
HjasX63q8ZXqlfOg8vTBrA3nqV6F9L4N1p1e+424iodtA07+GuNM8dd5mKf/
fsNXHapfw4NlxjL4bKL+d3nIvdugprOL9qnjQWe4/49dssQNUv97U35u51K9
Rh5WjFt5sLeVvv/RxEPdnTsz9MdQ/WYexl+4EdJoSPFveBjU+0vDtYviW3kw
f6xz3LmZzquDByPzB21ZRdSvkwfFN7n1nq5Ur4uHk0UvO31ekt7LQ3Zz2qgF
Yym/j4fnr97/GPGNWIaPW8cGv7vTQf3k+FjcfnZVZDzNI8+H7OdtcgMGUH1F
PoxiFF+7jqN4JT7WdtTUvm0mVuVjWM5Droo3na86H9Ozlnt+3E/1NPjIVgx4
dFeNvneiyceX01fGvG4kXZuPo39GtF85Q99P0eFjfMiULyOZ89PlQ63t+mX7
p5Svx8c4we2fBetpPn0+EnxVD9w2pv2M+KjdsNHy1nOKX8THMm7DZy9Vqg8+
YvhTpzc7Ea/g43H/+5sHjaN8Mz5eh2jxzJdQ/7V8iL5XyNz6SroVH2dXZaDj
DPW35cO06Ef0QXfS7fnIV/DIuGJA7MhH7NWAqJximseJD51bBfuWalJ/Vz4W
vil4XOBA8e58+PSblvF2LtX34qOxyGhPZwDls/hwMTwSO/YrcaD0PGoPJaeb
U71QPgq6ZsoVPSKO5GNzyAvzT5rM9234uLN6/STMof0S+Bi9yvm5+QP6/kwK
HyO7c6zW7qP+GXxoTGsdMkNI9Th8/Az0zne6TfMK+Pj+yTMur4fyxXxE980+
8l8ScR4fJfXd7PU5xPl8NNyO0pf9QPMU8vHkxQElyXiqXyKNfzZ37ho3ij/K
h617RYXzbNJL+bjg+GbOgQnEp6Xn+yN0yv7hFF/Ox5BI7d5rDTRfBR+lZ+1P
BnwhvYoPaM4PlplA/a9L7+uUyweeVFG9Gj4mWx+bNf0q6XeluuxI+wo25ddJ
/dhx8vTtSOIGPt4WP+v1n075jXxoz+lvJDhEehMf16/P/TGyP3EzHyonlqp0
h1P9N9L7dsOgoCievi/UygfvxYorabUU38EHK7OCe3MB1e+UvsdJbSf8U4m7
+Lh3M6f6UhJxLx+d/GG3HjDcx8fDDAXtrwJiGQF23D3WHcOcv5wAan1xe1a+
JJYX4PTq7R8uv6J4RQGmhcqb182i7zEpCfA1orl/2wuKVxXghkx3xv0fdJ/U
BejuV1Maf490DWm/numjDhrQ94w0BVB0u24bcZ721RZAN+Ov4/1K2ldHgKrm
g9ZzdhHrClB42XTGsVnM+xegx8pl4KtsqqcvQOupoiODd9K8RgIsnqtU3GNM
+iIBng84vvLLeOZ7UQKkxq4Kq19O+goB4vIN1w6+RbqZAELHOBcnCfVfK0DU
4bJu3j6qbyWAQtacKfJPiG0FEHt4LZnFonx7AYp7r05o1iN2FMBcy7VerY7q
OQmQd8gv7pcM6a4CrOKlKBjtI91dANu51p/vaxF7CWA9LylOQZnmZQkQrJ+6
oIp5X4ECrE/N99UQEYcKENq9IyOkguIjBdC2alBKqqF+bAHWNHaeztMgThBA
465Z+NzRzPsXILBf/32ZtbRfhrT+eZtJevFUjyNAupKvna4N5QsEOHrHyfTz
dfr+l1iaP9fuRYc26XnS81b207ieRPn5AqzNq/BpfEl6oQDuDX9tAsbT/SqR
1k9+OJc9hPSjAlRHP9jkFkZ6qQAsk6fyHcx5nxYgfriW+hTmPpQLsKsqKlJv
KHGFAB8Wvwi2YDPfMxPg49ARA/V0Sb8ugJ35I+X1cvT9sxoBPNx6turuJr4r
QMynkIifXhRfJ/VngJ6HUSb1bxCgtDxh7iEz4kbpfShPu5yWSfFNAihfMxyo
PZTmbxbggnzZ6kGdxG8E4Oz13hVgybx/AbgcPbtFCyi/Q4Ajyitvbgsn7pS+
R0et9nY78qtLer9dNyna5ZDeK32/BzcdHfWVuE/qzwyPgYq1zPfPhBgy6MLz
USeJ5YSovjDjl4o7sbwQ+6tTq8/F0nkpCvFx0aynR5h4JSGWta4vX3yN5lcV
Ig9PHC7FE6sLwdG6puSnTvtoCCGa2aeRUE+6phBnLEY0LQ4m1hYi/7xWwdAp
1E9HiLdd9Vn/zSHWFUJjXudaXxfqryfEsNVWbapBdD/1hRhl7vrb0ZfqGQkh
o2RnbllB/i0SospmvE/GVmIIYWKjsJp3iHn/Qtw5Hdd7JpXyzYTofrw0yGgP
8/6FiIo4uaz3MrGVEJ9d9Y5Y5tB8tkKU5yoFWfyifHshigJa5u83IXYUorZG
LnNQIcU7CRHz9sVoIXO+rkJEd7s/tU+jeHchdsw7t/XVKprXSwiFWIv+C9dQ
PEuIQUqVB94Pou8FBgph4FbJPs+cZ6gQA+qitb2OE0dK619+svPKBGK2EI0m
k9dwQogThLigrPegQobqpwhxtz2q5dJd6p8hhO7AF11jxcQcIT5lzex+2E4s
EGKN3fm9FpHM+5fer3tlD/+bQXqeEMNfW32OP0/98qV+PK4t0gohvVCItLHO
8VoT6fuJJUJMqikqGfeC6h0V4tKtTYYuZcSlQrz/5XPosQnFnxbiXWF4+XBm
nnIhXItXI2s5cYUQpe23s0p7mO8JSvNvxhSJVpB+XYisp5F/57yg86wRQity
4ZKNrsz7F6JspO+9tYbEdUJYJsU9fhtD3CAEO2qdJ+sRfX+xUYgSFa9367yI
m4Rot7T775gjcbMQkobfbyOvU/4bIWLnH+Ht3kDztUrf4zvfY4nWNE+HEF7F
G+LMBbR/pxCV1395vv1D+V1C6L13W1V/nfJ7hQidr6bAO0PcJ4Tjj7N2uWeJ
ZXJwQvHTmilnKF8uB/r9T/dt8aP68jkYVlvWmZZP8Yo5aD6gl6SiTfFKOTh3
+mqupibFq+YAfRoXdvwhVs/BE9X7JyM16H1p5OBzhZWcoj/to5mDmZWaOo3J
VE87Bz5RntbGQ0jXycGzMvvbzkOY95+DoaMfZs2eQPF6OZj8bNatVaXE+jnY
qXL8bbAXsVEONmcHFb61pPkX5SBG6+nHlkHM9y5zMPxkff3w7/TzaUUOnKZ4
V41TpHyzHIT2qXQbpNE8a3MQHbtQ+9FtyrfKQYehn8t0S4q3le7/0co4VUS6
fQ5e6SXdNO1i3n8OLN803Qtl/HWSnl/nftv2T8z7zwFnc9i5bg1i9xws7XdU
Yx/z88ErB3a3TbplkymflYMJ9fsGT2XOOzAHU08FjPn0k3n/OUiytcrpYX6e
RubgpLHKlpYC5vucOXCdveXnzlbiBOn+8RNXxq1k3n8OFIuvpyZeJv8yclBy
1NJvOvP9UE4Okn2817dUEgtysJuzdHnqWub952BE7XOfndOI83Lw9HWLrief
+f2fg6bC14ee/qbzLZSer69OQvMHOs+SHPyYrRMv84zij+bAq3vna4kS8/5z
UHHtOSeJ6X9aeh+Gtcw0tyEuz8EgBaR9VKT6FTloV5ncY36Cef85eHgCq0WM
f9dzsC00uF3wmPn9Lz0vDYcFVh7M+89B2U7TX6YmzPvPQZ3nyzJb5r425MBD
7g42qxM35uDNgMgRk9ypX5P0PDYUvDk8ieZrzoFpfdTx8V+Y9y+9L0ZJpYZt
zPvPwaKwDTN6mO+3duRA8vtoR99v4k7pfTef27emmX6edOVgfZfF6oAo0ntz
YFT+dtD5KJqnT3peUfPmbl9A8TIiGC5Q2m+USPPIiTBfuPKwC/PzTV6qj31h
8rk/xSuKcPHa4Xv/WVA9JRHu13+eOO8Y8/5FCNYcGmp6gPLVRSh6vFFn31fK
1xBh1pAbX7VtmPcvwo2ahDUKqcz7F2Gwin7voVXM+xchaPS0Pa69pOuK4CxS
+FTK/PzREyHgyZrpS99Sf30RSv4eO766h3n/IuRWyPLsDKneIhG+/NlSfWUS
871dET6dm6Kay/z8XSFC/uQbei+Z/cxEuPpad/fgmcz7F8G98trgrH0UbyUC
1/end9wv0m1FGOZ2W1j8k3n/Iuy8/2qF0hLa31GEZf6n1v84RflOInQ97vMN
aiF2FeGKUtGdor3E7iJ8dzk1o2M91fcS4dtow/N2zO8DlgghbWVfmqczv/9F
MJh04sOQ6dQvVIR5rL8GWiuZ3/8ihDlNb3Dux3wfWITlXsV/jHOoX4IIY3RH
VDmspHopIozruX/qsArz+1+EgqjiuWbFpHNEOHb9wjmFbGKBCJe+iGfd6Ucs
lp6fnbitVpP5/S/CnQs9w+55U/98ESK95L2OfmXevwirE8TPSrcw71+Eu1eH
f9eKoPijIoirgyMCtxKXitCWueOAWwLxaRGwflLGyliqVy6C2qL1pQ//Mr//
pfNXubXl6pFeJYJsWPGen4nE16X3p7C/8+l2qlcjQuwLp/9EzH26K8IbxXu6
10Movk4Ev+gXJjvtKL5BhAnfBt+ZuIf+PNIoQly1Y4HxQYpvEsH+tUnWBebP
U80iuB1b8nzDB9LfiNDpZTKlqorqtYpwxm+0XfhH4g4RTtqqa82VJ+4UIdG/
+uM85r52Sd/bOdezG8tJ7xXBRnZk8Za1NE+fCOvH+318yWPevxhJqxc9e5VC
+XJi7LwzxlEQQLq8GAsC3pVlLaV8RTFms3S1fvaQriRGh+r3URcXkq4qxoeL
lWW7BpCuLsbF5GSHlX+pvoYYZlcKRkUfo3hNMVJ6wz65ZBBrS+MLcx5Mfkes
I50ncmr7unpiXTEaHw4OzfMn1hPj2MaCbjtN6qcvxt41G0epzaPvexuJYXjv
7F7VWopfJEb1x4WbNG8x71+M1gGHnrsOJ32FGIV8j4fV96memRjDxlpsyDpI
9daKETqzcc+XKvpeuZUYQeG2B75KKN9W2n/q/ZUaCpRvL8ZM82Bhrz7z/qXz
Hy+u/P2X2El6HmlR1S1mxK5idJU9EyxroXruYkyf8nrw1UGke4nh5HVlgS+z
H0vqh47MQY1bpAeKsfjIglPe/9F+oWKYhlasL2wgjpTuPy2hIMGW+T66GDOG
OFaMZL6HniCG7KMFbDttqpciPf+UNaoDo4kzxFg/cflbfKb5ONLz8dd1eM58
n10g3WfMrqsF+0kXixG3w8wj9Rh9Xz1PDMkPm5AdzLz5YvypulN+jEXfgy8U
ozxw66WY71SvROqvlcVdvwWkHxXjAedNWnYvfX+9VIyHXu0Vep+Z9y/10/31
H/8lFF8uhjfrhUr5WPKrQgydDSrnm8cTV4nR/GnQ4iNvia9L9320sF92JM1b
I0b7xOcvnhWRfleMXFFCeK4hzVcnhsaq+YWDme/fN4gx9lpuRv4K+l5+o3T/
aVveRjP+NYlRoS5OSplHerMY2eI/wyfb07xvxNjzfZuLaCjprVI/p914quhN
eocYcrvTlyk7Ur9OMcp+H5j3YTnN0yW9n8ZyoRm3Kb5XjKNXIupGtdH8fWI4
mJuPMMknlpHAxyI38Cwzr5wEjrO7fMOsKV9eAlGG0vPoE6QrSnA35vcO3V/U
X0mCybFqcz9PJ11VAnMV42e6fMpXl+CWxdJe/R2ka0hg73R8/udAYk0JPLSH
u6icpXm0Jdg4tcD8bTSxjgQqGiFb1U8R60qwUP7ab/9TVF9PglOXfaZxfhHr
S+CwY1/3lWU0n5EEhgdfqdqOI32RBL0s8ZtoJeoPCc7VabqxjpO+QoLmIfP8
FDyIzaT8WNbgfAHxWglM48reeSdRvpUEdi2X1PY/on62Egxv+G/B8JWk20uQ
NKDLVG09saMEyx7UDNTJpn2cJBjT88LRYAv9fQuuEhTunjXi4nGKd5dA92yK
mWUJ9feSnoeoeK9YkXSWBNiy+4OdFXGgBB+1MrxFz4lDJZgT47nYYjLVj5Rg
wiPfBP+ZzN/vIMF/uq9m7R1F8QkSPKsed9qJuW8pEsidbe6/ZSPpGRLsM3LI
/LSZmCPB8qBnTaM6KF4gwSO93AfnhKSLpfvfOLK2IIY4T4KBW45IIvoR50tw
5Vhc5yJt4kIJ5m3dc64DxCUSSE72PBvBJz4qQXaDtY3jFepXKoHfpsDdegW0
z2kJvornFbX4Uny5dL/BBvH7N5NeIcGUheOk/8RB+VUSpJkIXZXHkH5dgkUy
q9u9ZSm/RoJu1cnNG+SJ70qQklXa19Gf4uskMNMa9rO/HvnZIEG+RDHzC5fq
N0oQ/Oqibe57ym+SoN+gDS0ujL/NEtTrpRzMUaZ6byQYv+RatMYm5v1LcMd+
xtyUVcQdEpwQ3/Dd8pXqd0rvy8IugT+T3yUBy2rEpgYjiu+VYOuI7mzVINL7
JJg1dUiVvx3pMrng6PSFFLpRPblc5B09u6pdneLlc2G7p2sxfwKxYi4W4vWU
m3uJlXLhzblZ/NiUef+5+KzxJv14HunqudDZLVPzkrk/GrnY+KiftuoX5v1L
4wdnye5n6mvnYuKq/godfsQ6uXi4eP33abYUr5uL9W+He1yPI9bLhaPb0vYb
9hSvn4tnO1tDrsoSG+Uie/XyR9FlFL8oF8uWRmV5Mz/PkIvfV3YHWG+g+BW5
UBRcqtihRH/filkuiuc2p33Npvi1ubCrt5lhHU/xVrlo3t8xvp8pse3/ajrT
uB6zNo6HUEkTRZaGJMpa0Txk64emQtJiKZJKEhVJFCVFCCEJuXcJITRkZK8R
sjWlUvZEyTLJlpA894vrvPx+fte5znKf77/eHQ5PRl3Zn5NP7Mlh0HxXk9fz
mf/qeg8OMbPNpdyXw9C3V64/vMX85xA8/UdpFxfiIA7uvkM0frHvEcKhi5Ob
dTh7/yWMg97p44tmW9J6Izi8iXWr7LuSOIrD+dVHAwa8Zf6r32PureRHzKc4
DhF+DgXDHlOewKF7hd9zJ18an8jBqHXefX4CvU+TxGFg3b1H30OpPpnDr/qW
gJns9ySVg78YZNJJhziNw9eBuSOdjYgFDn7uTzZ3NidWONQPKz4c2EycwcEx
tNrJsg/Nn8nBlj81dtEEyrM4bNMp/SL/ovVnc3g4xyd9WTbzn8NV98Bo16PE
uRxu1sa4b+1I/S5y6Bn/72LjDsR5HO6/zjd3q2L+c6jdsGvkK3ZehRyeFjy3
Tl1N9Xc4rOV626U+Z/5zaJ/S0tihhLiMwym31pZHLhJXcvD0kcPbBdH4xxzO
TDy6MOwN5VUc/r46La/XJ8pfcpjTeMu3KZO4jsNl/ZpjRm+Z/+r9nNeoY51G
4xs4XDL+zWR7FvOfQ87OIbzdDuImDptPTHdPesD857Bv5IxtRyex94F4/HHV
/cHbr8SaPIabC5nRX5j/PAIyKk6G6dF6dHk0DHBI+W0g81+tL3DziflEbMij
XUvcjVJ2Ht14JNx58OP7ALo/xjw+7rzcJryechMe1UPbaX4fRf3NeNgXmu0/
Y0xsweOnbm1q329UP5iHlvXwsm9sf1Y81rw6YdW6nPnPQy/0hsaI7jR+JI8L
Y6Kt9eJp/jE8xs4a/fnkd8rBI/Hq216ns4ntebgu8t+z7R7zn8fGB575dqHE
zjws97pqB9gSu/JwfpOSVRpJPJ1H8s4Wl8Qa5j+PpKVl8oeulHvzOPuqIdBh
KrEvDyuDiING1cx/HqtjLvy6FMb853Giw7BSew1afwgPpx/7ylLYfsJ4hMR6
DDMNpPoItd7wct9d3SiP4nGrvffp00k0XwwPD12HqAHz2XtS6nlf71k7qYA4
gccd7/BRQduY/zyWhPbMvHeP+c+j481W5YkxlCfz2FQzMGTPVuJUHs3CrZy/
TxGn8eh37HZjzTxigUfk4jf5jVeJFR62VhVP+kYQZ6jj96x8E76Q5svksdL0
eKdzZyjP4lEVF3rY5yzl2Txy0u61uvaB8hweozv6NJw9SnkuD+v7k87df8P8
V79XxPyvEywoz1Pv44Q2JzwmUV6gnr95wlmtiZQX8ghPv7H0UDzznwcfsOPX
kf+Ii3kYjHnQuw3zt4xHjEXrBfZ1xJU8xD63HKbvp36P1fkSXluPmUNcxcMl
2Ca53I34JQ83g5ijl4OZ/+p+P1jua+5H+Tv1vgQ1lJ6cSdzAI3Dy7bXJI4g/
83Bo18ZrnwtxE4/jY9dodNai98eaeSxqu6CkqhexhgCta/N1vmdSvaaAPPOM
leIiYi0B3Y4FRq/6h/kv4NyXu8NOelOuL2BqqzW5js+IDQWYnsu7tnga9e8m
4Kf7i7Z1fZj/Apb2NbULbKR+JgIez1140CuNcjMB32deOTjhPLGFgM19Zs58
yPoNFrDemfMK70i5lQAfT8XPvhexjTr/hh/zs5Yz/wU4pNm1zW4hHiPgiu1M
a79S5r+A+JL6Uo+zzH8BGfo/hA2taD4nAdVfKuomZlN/ZwG785IqklYTuwpY
ceawh6sn1U8XMHfIz5yVyZR7CjC+//P8UB3KvQX89bprL4ndT18Bi9IPrPdU
iAMEeKbE18eWEAcJcPSY6ldXxPxXee6M9xrfmf8C/piYFl9zk/pHCNB2cS/x
+sb8F7B43/KjK1OJY9T9SYn9yp6y//8FVJo5mOp0oDxBQOOxPYeqHKhfotov
5PJ5y1Dmv4B+ozoPN19OnKyu95C9ves84lQBR95ruVQb0fg0AaHHrQ5Z2RAL
Atw+vngzKo7qFQE1vZNXpcdQniHAS2dPn8+xzH8BX08dLDl+gjhLgN+RFvFD
EtVnq+ODvu4edoo4R0Cmcq3bw7fMfwH6/ptMzs+l/KIAPffyzjEc81/Antqm
98/3Mv8FtOXLX2poUn2heh7vDGN7s+97R4BLlwU7gwcRFwvYYrVr9Fhj6lcm
YM3YfRb5myivVO/7IKfSG3bEjwXcj593Y3wk81+9TxmfLR4UM/8FlPXK2Ziw
nurrBISUDuryv2jidwJuWu9uidzG/BdQOEt7R2I65Z8F3Mv8830h+95NAoot
bF6/mED7axZw221BaPtk5r+If0b86h68m/kv4pvRgChlKOVaIv7rlzOicgqx
rghDl+KSooHE+iJ6WjxasMCC2FDETrcVi7SL6X3DbiLW2BelnC6j3FjExre3
gx26UG4iYsPwoqBcTWIzEWMzPxQXdyC2ECFa3b43pJz5L2L5tEMG5uuZ/yJ2
l125YLaG+S8i22/3gRZfGj9SxL3lfc7d+knjx4i4a9QS8IAnhoj2X/WiR7Pf
G3sR75e8G53F6p1EdM3+d6hbKfNfxO/ndbK8Xam/q4ggx9ONjf2Y/yLWPfn6
vLclsaeIZQs2dSpk5+ctwn/N1hl/vyX2FRGfUeoVmEYcIGJF9/A+Vqeof5CI
xZGDK7ovojxEhOexbK93CygPE9HxffTPtbXMfxHWvdPW/naF8igRiZuCtZtW
Ux4jwsngRvaCO+w9ShEzipuK/B2pPkHEO3unmEUGxIkihKh/dOqYX0ki0kaY
63Z6SJwswiAnznP9YeJUEXeuVZ+P7UXj00REBPspF9oTCyKyMj5t7sr6KSLW
nhi7ZMhJyjNE/LWumu/SRHmmiJTxjmdNbxNniSg6zT1baUX12SJG1K1Ni2Hz
5Yjwffd5v18mca6IYU9maVTGE18UgdsNoX0E4jz1fPf99exAPfUvEHHr8F92
BrMoLxTh/XNK8ZdfzH8RO4q7PO3aQnmxOr78e3FFKHGZep+d9Ot/Z7/HlSKU
CrNuZ70pf6zeV4eHPQxfUl6l3u+4+uD8cMpfivi4ccmzgjHMfxF2fuPF7DaU
vxPx6qvG+hHMjwYRjo2ZQSY5xJ9FPLt5TGdzXxrfpPb7cji/9WLKm0XoDezw
JroHvVeqIeHR3XZ9nwRRrinhZZGdzZFVxFoSVsR5msx9xvyX0OGM0dcdnpTr
S5j8Q8vg7j5iQwlVzTDqM5b5L6Hdqct795gRG0sQLKY8M4pk/kuQapO2l/9B
6zGTcGZL4Oanj5j/Er6t9czRH0M8WMLZxutDPjYRW0noYdBmdP0IWp+NBKPp
g39uL2P+Szi1e/THUenEY9T1HRm6c4dEDAnHdvpnGHwmtpfQ8+yO4DITYicJ
erouBz4k0/qcJTisyBfN/Jj/EpZ49Ly+q4ny6RI0C0ut59RR7imh8kCFi1Ym
5d4SJln66Omy/ftKSO77vnOVGeUBEkqO11TPcicOkqAz2/P1fywPkdBi2Jji
0Zv5LyGgjPOINCSOkLBLv7OW+TDmvwSTjnGhjlrEMRLSej2IWL+TOE79fsuH
Pg9aRP0TJHzSDp69mu03UcIVffcF1+OoPkllh1VRLqw+WcLiyrU+/rOIUyWk
T7ftuS2b+S+h/9lJmkUvmP8SDhr/HDXFlOoVCRPS8xoispj/6veD4+D1bynP
VO9Hm56/KT+IsyQ8mdI/93MD81/CYc1RI67UMv8lGDZVPqy2Y/5L+Ojf5cbF
FOa/hJU3MqeVd6J+eRIWOovPfxoSF0iI2XTZ8HAacaEEu5LXNkWjaPwdCdrd
Tw5fq0Xv/xZLsG5X0KpYl+rLJDye2p9bE0lcKeHIxk2HvJyJH0uIMm4OHr6J
uEq9f/pFCanMn5cS2rtlVy67T3mdhLe+5q/72RO/kxAy0+dpsiVxg4Qa07vl
+RbEnyU0aKctGb2duEndX26W5u35xM0SOu4JH1L/hebTkLFlTkLbnCjKNWXM
WNZxjeNH5r+M7SfvTjeNpVxXxoFx9yoWXiHWl1G6aU/ZPDa/oYzEJ3rrvvcn
7ibDuOLk3Ff1xMYy7B+blj9eSmwiw2pg7akdF5j/Mm4FlfwduYb5LyPnekV+
+TbKB8sYtSFV2yqazt9KVv/+v/fTZPfFRsZr39+epJyjfKQMZzvlz6B2lI9R
+/VQXvccRjlkfOhss8UpjHJ7GZO6FqYkjSN2UnnLI/4/dp+dZZx/2TbLqz+N
d5Ux+J2vVvo/zH8ZvusX1L5Jo9xTPd+20c+nPmH+y5jetMzgbTSxr4zkwNzw
qGyqD5Cxro32v9GfmP8yvlxbuKPTRMpDZFxdUT7Ss4zyMPV7zE7anD2P8ggZ
G6yMG+u2EkfJsDi21OX7a+IYGXu2imcMprL3qmXU9XAxrNWg964T1PUNb9Ts
cpv5LyMzKqZkL3vvOklGtKOW04JvzH/1/BpMVnb4SHmqjH43vk1t6U790mQk
Od7/oLef6gUZT2I/eR5LpXpFRszh6n0eCcx/GfBqV93cm/JMGXotT/ee+cr8
l1ET28ktbArl2TL+a7HxCNhJeY7K8xOLvTcQ56r3+fo63Xm6VH9RRtOLfQkX
xjL/1fvpGSVELaS8QEbsDGnv4dnEhTI2Prq+8PRA4jsymqNyIr8cofHFMuK7
7pg63pf2Wybja/DPccPZe+CVMry8rJ/O8WH+y2hj2m60xQSqr5Jxbs6Mltgs
6v9SxoWJjZOHd6C8TkZVY+dD2i+Z/zIGFO31Kmf9G9T6y/55Aey+fZaRv2Zr
+LQVxE0yBtWVbO0xhPo1q/uP+29XWgt7v1zBkwmRqf+y+VsrMHpm9aJlErGm
grWetpOPfSdup+CO/+LL/nOJtRQ4aM1vDnYg1lFgYpN3o1mX5tNV8DIw81D7
t5TrKdBO2SikRxDrK6g3m/bH8f3EnRXo5zXqnapgvycK+thGfvRj+++qwDup
uluJNdV3U1BsGVEzhN33HgoakpWbi+xpfmMFB4T4/LyDlPdSsP4vvW1ho4lN
FIz69+8Nf3gSmyoYapm+I607vQdvpkBnZM4bc5b3V7B8vvvq/vuILdT5vrww
m1JD9QMV2KzaHbX2Gs0/WMEc94DCblOIhyrw3+6+R9ec2ErByq8eLy+b0/hh
CjoNtut9+0/qb6PAuqxPVnou8f8U7KrzuWhfyH7fFBSssrA8b0s8SoHxsKXr
pj2n/mMUXNL+fVP2acrHqee1Ljc7dDydJxRs+Bk/rcGA8gkKSncZRq5j+7VX
sO+SzpHUcGIHBb/X1XUKs6X+TgpsZ18vMLEknqzg5O2EmecuUb2zup45nU/Y
1hC7KBB76ScGGLHfTwV6x+4N+v0jjXdXsKSL3nYNnvLp6v6NmsdvuUw8U8Gq
6qPSunVU76lgaqBd8JczxLMV3BpfrWl+kthbQVvdghMnJxH7KDj1KPEhx87H
V91f68iiJuaHv4KqupZvHvHEAQqC/Gps97Pfx0B1vx9ClompxEEKOrRJb3N/
KPFiBXMrLu5NPkscotafMPEO2Uy8RIHkcFt76Dz63mHq+OcBM+f4UB6uYPv2
xskp7P5GKNgaNW3cw/u0/5UKuieVjTm9hf2+K/Dy7F/sl031q9Xve8A3tPoc
cYwC59Nlrm3yiGMVhOu+PqdrR+PjVL+GzOj//hPl6xREhT0a1+4FrS9BQVym
7kCP85RvVNC5aEbQ5iTiRAWb8q651l4i3qKAu9sw/FUwcZL6/beIDeu7EW9X
UGh1b6ReK+Jk9T7fWVTUFEjzpag+TCv70u8H+3uiwLH7zg8ZQZTvUfAuf4Tz
+h/s74uCw5OCY7PZ9+RU38N1ag/vJhYUdPl894PZCmJJwe5p4+qzTlA/RT2f
f6pTBpkSpyuYbbvaS2Ma1WcocMmvcyzNT7vyfyiwPgE=
         "]]}, {{}, {}}},
      AspectRatio->NCache[GoldenRatio^(-1), 0.6180339887498948],
      Axes->{True, True},
      AxesLabel->{None, None},
      AxesOrigin->{0, 0},
      DisplayFunction->Identity,
      Frame->{{True, True}, {True, True}},
      FrameLabel->{{
         FormBox["\"factor\"", TraditionalForm], None}, {
         FormBox["\"#\"", TraditionalForm], None}},
      FrameTicks->{{Automatic, Automatic}, {Automatic, Automatic}},
      GridLines->{None, None},
      GridLinesStyle->Directive[
        GrayLevel[0.5, 0.4]],
      ImageSize->300,
      Method->{
       "OptimizePlotMarkers" -> True, "OptimizePlotMarkers" -> True, 
        "CoordinatesToolOptions" -> {"DisplayFunction" -> ({
            Identity[
             Part[#, 1]], 
            Identity[
             Part[#, 2]]}& ), "CopiedValueFunction" -> ({
            Identity[
             Part[#, 1]], 
            Identity[
             Part[#, 2]]}& )}},
      PlotRange->{{0, 2130.}, {-0.04918722185067983, 0.06866471707311868}},
      PlotRangeClipping->True,
      PlotRangePadding->{{
         Scaled[0.02], 
         Scaled[0.02]}, {
         Scaled[0.05], 
         Scaled[0.05]}},
      Ticks->{Automatic, Automatic}], 
     GraphicsBox[{{}, 
       {RGBColor[0.368417, 0.506779, 0.709798], PointSize[
        0.004583333333333334], AbsoluteThickness[1.6], 
        PointBox[CompressedData["
1:eJw8fXdcjv/3fylKQih6WyUrIUkllTyJCmkJlVRoKu097/aue3WPhCiUGUKy
ykiiJCGEEELIzv7dv2/n+rz/eT+O1zjzec55va7rvpq0KdDec4CUlJS9vJTU
//9//3+9i8wm8Tu1lEov0D/A1PKy9t/OHUTLQzBj8RBne4ZWQk3Fa5/9JUKi
lREybovM2Gwu0apwGsl1WSjNIXo8ZO1LI296MbQ6Xvk9crUwjiZaA1oLec2f
NTKIngLjhU5lVbvTiZ6G4cNu6Z4RbiBaE+eM3MLWuekTrYWoOuuQJ8ZORM9C
cGN5xIiQ4EX9tDaGt79Lmr44lmgd9D52b/I7Fk/0XLwZmrww4p4v0bqQ01dT
Lh1YQPQ83J1y+HGhBYdoPUSNvxH57RWXaH3kJefvrJ3MjBvg7a/NT5+/Y+j5
+BpxVvnQIDbRhuD1Dq9ZebOI6AXoOp26w3W3kGgjcG/PSam2ZdYbo8l3ouG/
pSKiTWA0+uGTsiCGXoi55og+cLaQaFN4az+YNm2XgOhFED3buWzQmWKiAa5I
0LvtPY2zgF8eVRp2k5j9FiP2vaxj6Tmaz1qMrbdlqt4GM/ouwXSNwNh9RsSP
tQSxTZWCq8EMfzNMGxNutyJTTONm4Kg/XaniyKPxpSiVzV148j7xYy3FWl+d
Zztjt9H4Mjzc/mtcahDRrGUIGLVEz020k8bNsbXypEZ82S4aN8dnp8/uJfNL
aNwC4/b/+2s9azuNWyDlmKb5hLU0X8oSCtUWTanKjH6W2OX3xubGFsYfy7E8
MfdRTCszvhxJXcMs/9xg5FsBlWF9TZEqO2h8BaZfjglwPrGbxlci2vpI8oJ0
koe1Ej1jZBfuGcfIZ4VETkTJTY9SGrfCyVe9p8L0mfFVKC35V580idFvFRxr
NY0/Pid+UtZg1Y3YG/iWsY81lEzaX0OOkd8GosVnDvrvY9bbQOVW9YVRhxn9
bRGv/bHvptbefhq2eFG23D0vhJlvi9pzd1g7hxNda4uCvUk1q3Yx+tmhLDqv
r+U6jcMOf1l8x7BW8g/LDtV50y8/XUF0rR1qPK7pDVjHyGePyaW33X7UkP9h
j2dVk16Y3mbixR6DC7VqLonJHrX2iLrbkduawth/Nep6lJ6v8ib/YDV8epUE
rN2Mv1bDdNcw4zOPab/a1Uj5oJ/SY8Ksd8CGzWMiH3JIHjjg8RqZlRrZDH8H
LM57emvabJKv1gFtJeIGFSMGv2vgvkBLI0yZ8Ik1uH5tqOrEkQye1kDp+Y/r
M6Mo3mvXoKf+8Ktz5sz6tRCaTXz2+mgerV+LzhHrFmsPoXHWWhSO6/l1tz6d
1q+FgdrZDeYdmbR+HZQGWvnc1E+l9euQOMJiYuLIRFq/Dof/zdq9ZF44rV+H
3PTkMtGbZFrviCGxE7znORMNR9gdO39gAkOzHFF4bEP3KE/Kl7WOUN94zjYQ
cbTeCWYDKn8JPUNovROc1OruqS5d1p9/WU4Y++Tq7fXzvPvpWifYGV4arlK3
ifKzM2JnOglyfQL7aTijN+Cr5/yoNFrvjAWP6i1m3Y2k9c7YW9zwYUhwKq1f
j8eNrZqP/gTT+vXQdxloGDYmgNavR+0iV+mS4/G0fj3qjny/5P4hj9a7YJFp
t9f7o1Sv4IKT+Ll7YXQurXfBcNftfbwwNq13wZUxwdIn3hEttQGF3bK5ERYC
Wr8BBqXfIoMNi2n9BqwPeB2mklNI6zdAWRRjOn43j9a7wqJidoCKHrPeFYvG
q6reOkr1keWKGweyBfumHCX7u6JFPnG7StctWu+Gc6rewXKOHbTeDU75M7qb
nO/SejeYRH8LP8en+bVukPKOOsxf20zr3SGl+FQxdnpjP63ujgiXGxXbP1yl
/dyRm/N8wo2Q+n7a3R36zRkrbkhdpv3dUb1o4e5zHy720yXu+GPydqDbjDri
5w5dyxUTEq6d76c73fH9Ofv5ztFES21E4fnBxX/9zhD/jThct8l3h3UN8d8I
2Y/8zXIfq4n/Rkyatnb4zM1VxH8jri1Rm+J1/Tjxl+z3L8P4o8ox4r8R3iLN
xM3llcR/I5z1V7Y12hAttQmDsKhIEHuY+G9Cjcuo0Zwvh4j/JizXF0WyOAeI
/ybMOOCWvOrrPuK/CQl3N9vkzy8n/pvwBWMq5Lh7iP8mGA07oxA/nfqpzk3I
+aVrfzZ9N/HfjPefS9ebsncR/80ocVulP3kdjWMz8iJ3Oy00KSH+mzEzLrrp
k9924r8Zd1SUv4uUioj/ZmhuSFU/WUB07WYc7Bt1eokWxVfnZtiprlPI+49P
/D1gEFzn4qRL8a/ugeqmh6vDEym+4YE087srJzHx7u4BnYwChe+HC4i/B+64
hR6Q+0J4KfHA7SFSEw20k4m/B9ZpP3puXUx47vQA64Nw4PxJccTfEwXGJazg
bJqv7gn+zqxhenJJxN8TQ5x/ln6eFkH8PdHTe6u99sRW4u+JX9JzRkwfSvmj
xBPTtVf11vhGEX9PCC2cbs+MCCH+nmC7qGeYmvsQfy/4ermNvL6V+kV1L0Sk
XpjdPc2d8pkXws6O1XzG1e+n3b2Qkiq1pknRnfh7ISnN2WJP2Eri7wXHrksm
g1dsIrx6YeUNzdGnLfz66U4vqFyLihx+Qo/4e2OM9bPFcw84E39vmHet8Xe+
xORTb9yUizr40Hcd6e8NxVE7k/ZoeVN+9obFrzH3QnxW9tMl3lDb+8jw4dRI
4u+NRZtPOmxYSvM7vVGxt/Gh4RQvyt8+CBg5z7X1BPXH6j5YOl2Y8ceG+mH4
4Emg1tN5LZT/3X0wZP2fEBNNGmf5wOE/DcPt7Cji74Pbtb1GWeoZxN8Hj3wO
53zZmkT8fdA1jv/iSDHVKylf3Ks7e3RwD9U3dV+8X3Rwtvw/ph754tC/vwvW
rwki/r44UJfVOVWZ5rN8USz7d/UcXZpf4ouLxUqCrtkpxN8XYZajvI6+SiP+
vqhe2DSQbUbySG3Bss2JTeW3aFx9CyqnrnfftZWpp1swIGjRTLUhMcR/CybC
OiTsH9GsLbAYWWJZt5Pml2zBruorUSuPM/V6Cx7ZufhvOszw34L413PmTVzA
6O8HI5XaGq8NOcTfD9IHrD1+PSAafiiaHyLfe4vs6e4Hl1NXBoUbM/2BH0Ib
/DM2aOQTfz9ozTA0UfPKIv5+mLgj1uljNcnT6YdlhwxPtqiRPFL+OLY+2FCz
gOyl7o8V3duPPPvM9CP+kN9+Nvn9GJLX3R9LPkzcdDKO5GP5w+/1sR3VExn9
/TGirvxswFTG//4YNymw98Uf6kc6/XGhS+bgfh7JI7UVXnvXHhu3nEX8t2LC
LfavFwUkP7YiqLJpaca8XOK/FVu+3+8z30H9D2srDo4N4ooHkzwlW3Frb13S
t0iyR+1WPJ13Q+Nnbzbx34rezpum2gdpP6kAmN1L+RXby+gfgG+JggsvfRn9
A/AhYbmF9ROi3QPgJB3+O/Ab7ccKQMRq7cNBjL4lAVj6/A5Lro/kqQ3AygvW
zkGpjP0DcNvI7fvOw7ReKhCfLOP0i7bT/uqBaBgtrf3LkPF/IExlBm7Z48jo
H4iuvV2xp48y/APhamZn3c1l/B8I97/T+W+LyD61gXDIrThrJcXEXyB800Kn
P6xn4i8IN7/ZD1/7kWilIBw2c4ybWczIE4ThRS5xO1m0XicIMXX+48yuU/wh
CLoWWmPFr2m+bRBe/X0o+3QH6esehNEbEtOC4smfQUEY/16ra2gGI38Q/BIn
7tRRo/3YQbD8sU9fs5T2KwnCIM/n+hPGkj6VQahQyDO5dofBl0TecCe5E/fJ
fy1BEE+dHaA3kvF3EGSNdX74+BPdG4Tnnc1f7qwif0kF4/II1b+6j2hcKRh3
MmfvmLOP7KkejEEzTg77c5zk0wmGu8sOpTWyTHwEw/lEx6Znkxn9g/Fi61TH
Mi7dF7gH47Z/5V2nkbQ+KBj10rcGBUTRfFYw8nL26MpdI/uwgzFMScuuxJzo
kmB8/LdsUncB+acyGLI7ZVaf4DP4Ckbd4ofCutVkn5ZgbLtw5MXQBNq/Mxj7
v+5SOG1A8dMbjIY/38YH9RAepUKwubl81OuVJJ9SCJozbB5HTmLyYQik+MUv
GyOIv04IHDkspZR1tB9C4LLfuTpSl9bbhuDX9ltxq27Q/YB7iKS+NnaP7WD8
H4L5InNedyOTP0KgV1s0+ngU6cMOQVmb5hnTC4z/Q5A/uVUuw4P2rwzBoGK5
+1lZjP8ldJaaoqIzydMSAvnFDzgyXcSvMwRHxyzUvuvH6B+CyUsUz5grMvcp
oYixNN3qycSDUijUHDpdrXTIf+qhMPf2Op7RQut1QrHyr/SrDS0MPkNRP6f1
rdYjxv+hkNawqSizp3hyDwU7b6OFnx7tFxQKI+O5Sjf1iD8rFLZD5x5bdYr8
xw7Fk1rhpxXapG9JKPy3WVxenEHxWBkKxT+T1dKH0nitRL62uEOudrR/SyjW
zPzTvlia6M5QOAdOH5KnSfx6Q7FDs8rv5niSVyoMQb8/d42bQ/yVwjC5sc9+
URXJrx6GdXOsTw6ZR/vphEFbN3VR/GAm/sNQoPB7uVkyyWcbhtWvpdNGFzP5
KgyWxcVXPTuJDgrD3jXzvq1k7MEKg6GV18WPuWRPdhi+nwrOTA9n6kkYHMb1
FnzmEb/KMPzpUBRGG5M+tWGYNz70aawlxVtLGNy1lwg6jzD5NgwC9ukFU1PI
Xr1haNytdlfnMHN+Dset7QE6S4fQeqVw2B9If+17muJBPRza1rwl8SYM/sPB
injtv16DOe+H42HuR0OXn5R/bMMRb6a1/PNPpl6Eo+6JQc1VF8b/4bjd7D3h
5QCmfofjo1Mr968Gk//CsY4v2t91kon/cOgK4j4OrCf7VYbj/YwP30bpEl0b
jtxEvcbDaSRPSzj2DV2UuamMyffh+Fov531NnvTrDcfY+IzlPbeZ+8wImGju
Nxsxg4n/CMw+/33/i0GM/yNQmlr/5NZ28q9OBATuNTm/OmgcEUiTdar7FEH2
tI2AtKuKzuRWJv9FwMnTbM/UAsb/ETCV8tJr+E7+ZUVg8uKrGvcEtD87Arm2
d2a4XGfqeQRWNM3oqZ5L+1VGINB4+C7uFSb/RWCEHe+IozPZqyUCWwcds30y
l8F/BOaXLrnSdIHJ/xGQSn+xZKUjE/+RuPbRfnjrLyb/RaLp0VB2wicG/5EI
eSdzbP5OJv4jYXC8qfpcLlP/ImH9+8waYS2D/0j8inDWmB1M/N0jYbx5fcss
K0b/SJz/O27vKTcm/0dir8EBg58GTP6PhHzq96g6Mwb/kdCtr+iJN2bwHwm5
9lXSB+QY/0fCy9QtiPub8X8kVI92OqfUM/UvEoryg2aXraD1vZGQ4ql1sKyZ
+9soGAd+35v+kql/Ubh93tGXu4LxfxRevb05sS2Z/KsTBbXQZYIB/6t/Ufj4
ZZDq3iKS3zYKm+48iW/bTvPdo3Dlt/7IT4G0X1AU/spUa62IYOI/CupDFfLe
HmL0j0LVxGA3vjnZuyQKi+z26M+4Tesro3DdXlWvo4vpb6KwZHZhseU1wntL
FI7rB349EcP4Pwq/jwfHXrpG83ujEHjoVaD8G8b/0djp0HJ6mD6jfzRGGiR8
qH/O1P9oHFKw56ycwcR/NLTvqx0uO8/oH43Lnd1vZWWY+I9GRZ5iZ6who380
hgytb7lUwfg/WnK+G+S8PpLxfzQuOfBUa1XJf+xoWD34o5zgRPNLovHSyWn0
Oh7hoTIazbMEh/50M/1lNE7ur7z7xpiJ/2g4Vb1rWzKT8NUZjZIRR9955TH6
R+OBlu+0fcdpvVQM6m/cGD2eyddKMZi2vuKCjCrj/xh81soqn11H9tWJwQfX
bVV7HAh/iMGlrrUYs4niyTYGRV7lZQbTmPiPwZ6X3ud92Yz+Mdg2PMz5l5Dp
/2LwdsqFugGRlK/YMaiVa6yZl8rgPwbKe4xn2m1l+r8YVC4asWmVPlP/YhD7
skA7+iLNb4nBopq4bbYPmfwfg9Y2a82vGUz9j4H/l1cPXuQx/X8sAnuTHC8k
MP6PRewNg9mtNcx5IBYaeQah4nXkH51YjFn2MNpdjfaHZL1ombPDLSb/xyJl
cNLjK/+RPO6xeJ/POT00nYn/WCR5IObWM+b8EgvRv1kjt+1i+p9YmPd99gkY
x/R/sWi6+XNjWwGNV8bifmeM5Yx0xv+xsDO7dstkINP/xWJrm43OQVuiO2Oh
FnP7wVo9sm9vLB45zLk7ez/tLxWHnP/Ufr9/TuNKcdBZdePiQh2KH/U4HP8q
NfTNDJqvE4eoM/t+fGT8hTgUpxXv3mRDtG0cnr1z1z/eSedx9zjoFdcGeQnJ
XkFxGPLs3tysGub8Hgep2IHimJdkP3YchLUCbBIRXRKH5MH5V6Y00fzKOEiP
n9a03oDsWRsHoxHxnz4uY/r/OJSfGLB6XzsT/3F4uVB35rP5tL5XIl9A1IDV
w5nzfzwWmlZbvx1N+inFY96IqJeHfjL6xyNB9fziNeuY/BePmG8hDftMmPuJ
eOyveLM6x4Xpf+Jhs9bAMNySOf/EY6bzBM+yv0z/G4+Hc5uXpqYw9S8el47+
3OcdxeS/eAneX5oU7mf6n3ikys5uPaHG1P94bP0eclNbhon/ePy4d/dL2HJa
3xIPy+ta03U7mPuWeOyRS/24To3BfzwKXrA/TL3LnL8TUH/Ye9e7sYz/ExBi
VWdfupnp/xNwZu69xD9bmPNfAmwOZ2y+epXBfwLe6FkqXNhE+LBNQPE8vc/J
2xj8J8Dp9yOLuDCaH5QAbml8VSef0T8B0a1ls2sqmfhPQMfiP1tLlxK/kgT8
drqySjaI8X8C/Bes4i8pYc73kv30q9P2SzHxL5H3Yxln/kVG/wT4Ovg5PdnA
4D8BkxMjjH4y9zNSiVh++97EJ8z5VCkRfoOSw7M6yb7qifjw0GK6TSoT/4kY
e6V3yYerTP5PxNI246S1TL22TcTXpE1KHGmm/0uE4effSendDP4TsTZXEFTz
gcF/IlYmey2Z1EzysBNR4Hv4sVckjZckwrZjy9QiFpP/EqGx/dL3u/vJPrWJ
aP7V+Wd2AqN/Itp3lq/3aWHOf4kY5qaqu+8Eg/9EKDxZxl1owNQ/FvKLez+J
Ioi/PAvnVOVrzt2i/KLEgk/SZ35uHNlPlYWko9nmturET52FVz8xwWsh+U+T
BfXjurdiJzH1goWSxofnDs2icUMW9I64ROxiM/c7LKiMChu36CLJZ8lC0Jse
lU4H4mfLguf3IV/XnyHakYXwxrcfzz4nvLuz8MQmqaW8j/b3YcFw2td7Rx4w
+YYF04sTfPeOIbxGsdC00PL5a+a8zmJB/pR978dmun/KZGHwYxnB9EgGjyzA
eJC+UQLxE7FgVfjlwtJkiq8SFowMyrf0zSJ7lEvsk7w3b8NKWl/JwsCGhHvB
X8ie1SywNCfI7TBj+lcW9nBXrKteTPs1SObHnJ9R3EH4aGFBwTfQqkGDnre1
s2BXr9cetJXk6WTh4/fGlOkXKb66WRCl1SrIdtH6XhZGLZ4/86cR8etj4dRq
z45LzP2sVBLes9STltwjeeWT4C7+Me6SPdMPJ8FMqub+4nLSTzUJb+5VKO1q
Ze4rkxCaNeaaTxPZTzMJ5umPdIaeYvyfhBNeWivvyJL9DZPwbN+LgWM8mPvV
JOj99DDXukn+tUzC3fIxGmNPkHy2SThQFzN3qwLp65iEObH219ZeYu5DkxAx
zvaylTeN+yRha80Y1VymfwhKwkWpX/mbs0meqCSo5MqaljUx+ScJ2jo6V1BC
+mcm4cWF5/E8HZKXnYTjKYnz9TJoXJSE5+tZ77ZOpfvfkiRM6DiuPFKf+JUn
YerT2BLhB7JHZRJuR61L3xFG9+XVSXh11MZcs5OpX0n47vm4MkGJ9m9IguVp
+LbGMfUsCclv7F88sCf7tyfhY9DdRt0hDL6T4PWqufn7CPJXdxJ6n4zdVDsm
mvyfhMfLHxgUB5P+fUm4VqfzyDaF8qdUMoYH+b+/H0H2lE9GwW//ts+jSH+l
ZPRmLTSsMydaNRl9A7Vmrtdn+qNkNBfl8ufVEH/NZJQoVs32V2LqZTKKNO7/
c5Kh+YbJmJBx1PCAN90/IRmnNyV1Pi2m59OWyQixUPA6pED8bCXjt0/uP7CB
6otjMl4Evi80FRA/92R09dlMry6g5w8+yTAfua2R9yaC/J8MFc2nR2vCiY5K
Rkyx/bYJV8g+rGTMd75+u3Yg8ctMRsDx/At7Mik+2Mmwl3o/KqGe/ClKxmvx
L2m3d4THEsl8ReH0Z6tofXkyrvo9Xnggk+nXknF+xtqUvRvo+Ul1MhzCjzVv
vE371SaDs8PczOoK2achGZF7UpKvHWX8nwy97q4BBvEM/pOxO8PlseF4ojuT
ca3s6PFtKxPI/8nY5jlvviFz39ybjOiR36csMmD8n4yB3G2tv5SY5/8pqOto
OlHZSvLIp2D2BTV5ritzHkhB+5AbKaN/kj6qKYg3ck+t06f16ilIMyiID/lM
9tVMQdThVvl7c2hcJwXJvnePGl6i/GaYggGBQQODThM/pODqZNVL0w1pvmUK
XORSRGq7mPyfAgVp5fo4ZZrvmIJNfMfD0pW0n3sKVlh92iHoo/k+Kbjta1pm
NoTsHZSCr/4j5vhp0PqoFKhKjzCaO4N5fpUCloGZ2i1dwmNmCqZFpN5b8ZE5
j6RgofDh8W45okUpUPuaNrqeT/FTkoL1TvsNpt4j+5anIGRs/vcrUiRfZQoE
roXBYPrp6hT8tzuqyvca4/8UPB+yc3fVQ3pe15CCuTLP5E8EhpH/UxCsa3ve
RoP2a0+B+7+OK9LDmP4mBcvndge03CH7dafgteH95MPM85xeyf7vv+zZJkf8
+lIQZxGXOqiHyf+pOHdF4eqWULKHfCpK5di3Fc4z/WAqxu0Ynn6Uuc9STUXo
5om84IuM/1Phpn3xw6f7lP80U3Fn/tuJNbZkT51UDGlJ+1u6mexjmIojkdGZ
2wYwzxdTMdHtSow8l9ZbpuJQWXj4vUsM/lMhN4D1oKGN9HVMRUvAf3tkApjz
dSoOW9tPkT1O9vNJRZvHxUV/xbQ+KBUWAbza5IFkj6hUNF2VuVkYQ/mGlYqo
H6e85q8ke2SmImK79+jcWOLHTkX80JZwMzbj/1QYj1jZueQbPZ8tSUWJQ4j0
3hzK3+WpiGUfjH8NBv+pWH3i+WZrA4qX6lTId4cGvE5g+rdUJHVujsj9EUr+
T0X44QmjRvwP/6lo/fVxdtpb8l+7RJ9B6/RHBTD3G6nYXfvD/4IL5b/uVMz/
unqXcTLN75XQB1c4dZnQ/L5UyKj1SHVYM+e/NIyPHfB6FI/iUz4NU60HrJrC
3I8ppeF8w7lG5W0M/tMQKyP9z+Ej2Vs9DWzTbW35W4i/Zhr0n49p1hhA/HXS
EFbTKRP7g8n/aTiV/KmsN5R5fpCGM7M7v78woviwTMObVS5df1bT82jbNHCv
aJcP1CJ/O6bh9Gs39VLmvOSehldlQyIq/5G/fNKweMH3PRxZ4h+UhkUlwr+G
UlSvo9LQ5SrX8c+UeT8qDceHeY2sNKP9M9OAxQ2NbB8G/2lwujhBK/MCySdK
Q3Hx88duz0m+kjRwygxKTl8k/crTMGxq6atJP8g+lWmI//10YZA86VudhhN3
WeIODeJfm4bRpjaNFr1k/4Y0qCz0M9k8kOKrJQ3qo6cJkzvWkf/TYF4p2sqf
QvHbmYbQw/sGv6xm8n8azn5KMd42jOK/Nw3n+marbWCRffrS4Hlqqtzddwz+
07Hu/IWMzpc0Xz4dbaNq5F+pkPxK6ThZpqhw9zvFp2o6Tqjt0Rp7gfirp2Oh
T8Tz/cx5WDMdo6Ssn6/eQ+M66TjW82bSiQ+kr2E62j+91ZYvJHshHecO/9HN
OEXyWKbDivMYp6PJX7bp8Gp0XGWfT/nCMR16o+EztY95HyEdWjPc1tT+JP19
0rHDI9nGfQ7T/6djROEWm1H7aH5UOpxztS+eZp63sNIxreCBTYgy8ctMh+P6
xaqnmfMMOx1fn2y5yu2mfCxKR+6lEtnBzH1PSTom3D89e5ALrS9Px91bPRVP
V1E9rExHq4LwEHcU2b86HfnJJ++v3c70/+kwujNs13cNJv+nIyBqwMtlb8h+
Lel4K3+svHUq8WuX2OPJNN1gFsV3ZzrupD6OjU+g+OlOR4vmj85dQ+n95d50
3JbarPSyg+K5Lx3bajWWHrVi7j8y8OuK+4U5P4iffAbuJaqZq62hfKWUgXbO
T4+aDxTvqhkQP9stNMhkntdn4Havz07NOLK3Zga6G03S1WICyf+S9ekhs8Yy
9cgwAzuj5Ysr1jP1PwMnWqzZVyeQfS0z0OFuv+pOIMWLbQZGXx/fU/qC9nPM
QOShgkpzNab/z4CJXcPtUYGkv08GVMMNVn1PY/CfgYqQUl1lL4qPqAzU8k4t
fXiFxlkZsHoc/XJjJ71fkpkBv6maCrdmMv1/BjSHXjNQPU7vA4ky8KHaYmtI
IuP/DEze79kbZUv2Kc9AbO+cw/nXGf9nQKVtqrRHHFP/M5A1UuG5vBPZv1ay
n2msW6ARxU9DBh537j4kqiX5WjKQN+RRkcN+pv5L5LO5dXD4Lsq3nRmAm7/i
j/3EvzsDQ9jJ27Pv0369GbB2jDUbNZDk6ZPw8wjfot+zkfyfCfMpCV66a8j+
8pm4+jr3dKbBVvJ/JnaczbS9prCU/J+J8lnC+/+LJ/VMWL07NCYkmPhpZuLN
toFjDT+TfDqZONs4u/ViFe1vmAnevY027zSZ+8NMTJkV9fzcecovlpnIn/jt
XhKH8G6bibj/xnw48ob845gJmwT+1b+RzP1iJvxGh1+1msrgPxNy407vLpAi
ewdlQnHMG95PK4rvKMn6itXDOgYx/X8m7vS+qJ3BJvtmZmL8gbxzR2bSfuxM
XD7LntV93IX8n4m/bvWfFE+QPiWZOFmrntL8k+n/MnGQvfrskXrG/5kw8et8
tGyNLfk/E5yTHz+NOEX2qs1E1fAt4ovM8+qGTBxNV522uovs15KJ3T8MimrU
aX57JmKnHJKWWs+8z5WJ858XJ42yJf26M+GqtnY2v5Ts2ZuJ4bt0ktNkaX1f
JtxS5Ff8mEj6S2Vhrtb7FxMt6f00+Syo567Wcn7mT/7Pwq7IumtzsyleVLNw
os746/rhDP6zUDA8a82OMVSvNLOQKKNyfcUdOp/oZCHsewWv9DDlX8MssPzZ
EfqHKV6RhZlRrUOfXyf5LLPwx2bevcjX9P6cbRbqQ/6ZLnYgfztmwVWzjLdj
PvM+mETe10oztywg/j5ZCLq00WdqOHPfloVFgUNOlzlS/ojKwuRjMmXhq33I
/1kYq1muM8uG/JmZhd8KPROP7vUk/2dh9FyHs5fdSX5RFjQDVkqtbmLwn4WT
eq4bIj8x578srH+1ZemiPNKvMguvWjxWr3SheKrOQrvDxlD93Qz+s7C/dORp
cQ+T/7Nw/d6eRZc7CX8tWbjK1xOtuk3+aM/C4Sf2rt57A8j/WTjY+822oILW
d2ch3GGRzpXNlK96s7AxM9b1vBTZqy8LXRP0tn9rJXtIZSPsdEVP2H0N8n82
HOcojx+iSPOVsnE8OX2PsSuT/7MhOvdhhYz6YvJ/Npp1Bo8aMpb4aWYjccFf
U+tzVH90snEhcWzRcj6tN8xGyLtVpT/Xk72RjQ+eySOHc4mfZTZa3q4xtZxD
+tlK+PU+DfbypPh2zIYsLll46FF8uGfDJ0z+NcuY4tEnG54zXZpzoz3I/9no
OvZk+B0N2j8qGwVxKnozP9H+rGyciijQXM+875eZjQ1vPCs1aije2dlIeZ2K
ASYUX6JsFJsNiPd9yeA/GxMPrtwwL4TwXp6N2/+tOR/HnIcrszHv9OtL/L+E
x+psjMxc79gWyrwfmo20/PQTvEVkn4ZspMpneSiokrwt2Qifdqf0esZm8n82
9M3c944cR/7rzEbtk5sHZn8jPHdnw+vFc48Kbeb+Lxtuv8KGBs6l/fuyMd20
ZLpwPIP/HAx/NdZYJZWp/zlILY890iq1hfyfgxl6e/duUSJ/qubAYKrKfy76
hG/1HKwwlX6+s4zJ/zl4paz1z2054UsnB/sal9g9Zvp5wxwEnGGtV99J8Yoc
aDqYPpwrT/iyzEFKUsjC92OY/j8H9p11retm0/6OEvmU9SfVRa0n/+egtVuz
sXse+dsnB+c2xKbkriJ9gnJgeyd/ltIfpv5Lxq1S+FZSTP8v0d9ojJ3SJ/JH
Zg48uk9djHUg/LFzwF+gVfPWgewlysF5zpOFpy3InyU50O3oVFDupHpWnoP7
V1R7IxVofmUOLp9fdXVyHXP/k4O4yT4y6Z6Ub2tz8GPPw9JbLKIbcjDvQCz3
tyVT/3PAnqe5khNI9mjPwYcJI+/NciS6U0L7Z0hNZN6f7M5BgVZD+erXTP3P
QaJTuJV+A+GzLweF21fcsVhJ8SWVC2ERt+O+0Vryfy5aO99fPv10Dfk/FyoL
vq+58JH0UZWMNyf5riklPKjnYmSzVm5eCMWjZi4abn8delrE9H+5MDt+N2Xa
B6INc/H3mKtZ+BrKZ5Dwr9NmRzgTXixz8Xtr3ArvexQftrkI5OcUGCSRvR1z
4Zt90rUpgfoD91ykXJnNWrmSwX8upPXxRO4r6R+Ui2cjjDMvPiD9o3IxOWbo
8R4u8Wflgj30yMuxScbk/1xEPVM2rrtL69m5OOI1eOE0I4oHUa6kno+vvpJF
+CjJxbiM8QulJ1A8luciTH789u2dhJfKXJzctjr3uznli+pcHCg3FU3Upvpe
m4sVIR97b3Qx/pfYu2n7h155C/J/Ljqjgzx4o2h+ey5mtv1+OK91Cfk/F4IK
/SmJj5j+PxdWc8/8qUmi+b25UJcZLL8k05H8n4s16fq9v2so3qXysHe+0HuO
NL0PLp8Ho+TAY9sPriD/52Fw2Y01Yiuyl2oeYl5cP33M1JX8n4emdxPsjogp
X2rmIaft8/k15kTr5IF97WFFwQfCo2EenmYEZDTXkz+Rh+sKC3ZF5hAeLfPA
y51xQH+oG/k/D6Os3brfhzL+z8O4dq/ZK1Sp/3HPQwXnaK3PCZLPJw9yp6dN
lpExu9Dv/zwMCJOplT1iRv7Pg7K9prT2XOrHWHn4e9Z8iKvRBvJ/Hi4rVj2o
+ED82Hl4tmvLWt1kyr8iyfzminNzmPNgSR62pRcFPhRTfJXn4ZPjwtOfphC+
KvPQtSbF881lwle1RD6vM3gK0q82D1mPdD4G6zH5Pw/2pSfO3VtA+awlD52P
yq9NGkn1qj0PO1JufvczJLx05sGxpin5pCeT//NQo7tP224A+btXMn/l24yu
FMJTXx6mGnxco3CW6f/z0W5wanPrHwfyfz6mHvbe9Oow9ftK+TB09krtXkD8
VCXzW+zGd48g/dXzcWWl0u9ZXw367a2Zj2UXjhsr/1lF/s/HS0OFnpyJTP+f
D70vhfk7NMieyEdz1MxXMcYjyP/5cLqbl5Y5ifKPbT5ypXKsbQIoPh3zce7p
wwEZi4l2z8dD4we7P22g3wP75MPdZ9Tw37coPwTl4+M9Hbawh+n/8pEfvyS2
PoX0Z+Uj+pHG2vhTNJ6ZD96FmSf2zqZ8zc6HylcbwbEFzPk/H75LvH9HCpn7
n3w4PrFrlg2j+CvPx+MZMlnv3Oj3bZX5WGyi2zTlGs2vzkeb3RLzz4YM/vOx
YPHi2X2xJv3zGyT2Gn8o8K025ZeWfPglZKWzFlM+ac9Hh0BxofAaxUdnPrxk
dA9M9zUk/+ej4I9w24CJhLfefOzZs/GK/xDSry8fX+V3/Fo7k+JfqgAPnrlf
+DCO/CFfALXDqeFDn5C8SgUYOXeL67PtdP5RLcDtPykJW1nM/V8BYgeK65y9
Kd41C9B0YbDPgmiKF50CbFNb1VO6leLfsACpqYOLDu0hGgW4MqT0cLk2c/4r
gDZXuzmgm2jbAszc/TBwf65jv30cJXQ2r9eylan/Bfh55P0JsxV0P+ZTgMo3
tgqWEYTnoALU5L4aVFFA9owqgNEc2yGTG+aT/wtg+eJLUcs80jezAFLN68qV
DCgfswsQc2FW+3tpokUFUJQ1aDswg+KvpACsb1wpl0uUb8ol88fXGC2vsSL8
F2DJcM5fvWmryf8FWC8+EPLej+n/CtA5+UmQpaI94b8AQ3nBgdviKb+1FKCt
edJgTsYU8n8Bxj4UHTc+z/T/kv1lDH/mrCV7dBfA01+J7aNjR/4vQNS772Ud
byl++wpgGupzdLgc0/+xMcYx8MlRfYovWTamISD+6hayhzwbTwrWrG5uonyg
yMZt1k/7hwxelNhI+hO7Q+0C1UdlNs462r2PcyD7qLIxc8gDd1+v5f32Gc+G
j/SQcY9Tyb/qbGDzXbUJASTvFDZe/ElK839D5y9NNqpKzOyd3Jz76VlsvH35
Y9k/b7v+/XTYOLX/Ylicqn0/rcdGWMjRk59f0npDNpzG9ZzKuU3xbcLGcv3o
6+af6fdUYCM60u4/1elUT5ey8ffV/BPSJxdRPLJRONZbZmon4duKjdr3xwN7
tMh+tmws2V83qmkm5T8HNj7s0VQ+2072dmQjRMp6h8Uxk37ahQ2eOOQJT5vq
pzsbXx04aVHD6PdkHmwk5N3gaZTMpHwmGa94HZ1vSudLf4m+Mteedk8m/ASx
cSTSsvPMNtf++WFsBM4aapDE5IcoNi5ZNuXpRlM/HsdGfPKZI59n03oWG9fm
Xe6OvrK6f30qGz/SRqyaFEL1LJONcR13bNeokr1z2QiQuvHo+BDPfprNRvnL
daJVEVRv+Gy8Xp0hehviRHhhY7rRgh+jluv0zy9mI7zt7qPGUmvCDxvFuUd2
fN9B/WQZG/u2tKVkVS4lPEnGPWSkXTVJn4NsaF6vGTzxmiXlV0k8uS9tCOBS
Pa2SxKOsjYdv3cb+8Wo25i7LP/rGgPLhWTb+1b64fVRoRPiTxItol9LXFMLn
ZYk9nvtuMj0+mPIxGxaB7LnTm4j/Dcn8603zl2+hfNTCxtW0/EWazWv66TY2
Nh8JnLpRy7efbmfj97Xq/K5sy/71HWyYyLYHGjhRfHaykT12+wRLbRrvYuPQ
6CWy+TH0e8BuNv5E8bvmqRC+e9hYb+fx6dIPwlsvG/URDp/U1hCevrDh0q4Z
V+jm1b++j41hdtfCK+zovuE3G5kjnY+fWby+f1yKA8OxOdwxlVQPZTlwKIt8
cm0+2U+eg3bZpce8z9H3NRQ5eBFxct8SC/K3EgdfA1Nua36l/kGZg9R3A9gL
G2YQ/jl4dEr5VtErGh8vWR8y3niBH+mjzkHAfZXRD7yWE/45cJTJPN9+hPyh
yUH9rEP7RlhSPZ3FgYJgd31+J8mjw8Fl39rCo8fIXnocXEiPPh6yjeLLkINR
OSmitoukrwkHJxuFjiuiKF+Dgxm35T3HmlM+XsqBILpus9xCil9LDop+xR83
GwzCv2R+RHP70a0U/7YcSb9z8zhvNgj/HMQFaA9eH0r1yJGDvqS7T+R30/nC
hYONjmuLrVwo37tz4LIyuV22nfKbBwezOZ+/71Si/OnDwTHXq3un1C8g/HPw
0mFblkkg4T2Ig9+7NbaO3rSA8M/BMM0n1sFSJF8UB0uHn4w5co/iJY4DqdXX
e+vUyb4sDtSsv0jZX7cg/HNgOjB7hK6fRz+dKbHX/pd/PDdQ/czlIM1X9oWV
P/mLzUG46dKkF5ab++fzOSjOHpf1SpN+7y+S7K92bYN/O/EvlsTbI2nB2qHk
jxIO5rsJUyJ0ZhP+OaicZiaVY0PxV85B196Lrwb/Ibwe5CA3UEOufQP9/reS
g7oau1XWvdTPVEn8M/K+zRBtiv9qDq4Ji1NmFdn202c5uJM7cuKKTPJnLQdo
LTaLr6b4v8zBykCnE+9dKF80cNB4ymLi81LD/vU3OPDr1appt6Z61SIZV72z
cFoT7dfGgXj3+9eTzjDP6ziQGT/c9A1j7w4O9taqjWQ7U3x2ctAmZxUyp86l
f/8uDjgmrmtu11H+6Jbg5yfaxiyn81gPB3OLHwSbxM0j/HNwvnWGpfxryudf
JPtttLg3wYh+j9zHQXq51urkPW799G+J/3JSj+plUP6R4mLg/pcDveMmEf65
OBMhG2VRQfrIc1FU6Jx5FlTfFLkYtTNtgPgn5WclLt5UPlw8fzvZV5kLhdrh
T0qCrftpVS6C9b2WLbUjfcdzce/+vvs9LE3CPxejm35kzZ5h3j9/ChfntyUZ
DAih33NrchHb9CDENZPq9ywuTk4QtMsZj+mndbiImLfV42gwyafHxd36DxfM
Qf4x5OJq5b2y0gSqXyZcFGhZrnycR/0MuDg4aufipcNW9Y8v5WJKyNsZthUU
P5ZcLJMz2uh30b+ftuIia8DuBa6y9HtwWy5S7bxMqp8Rfhy46PU9OPytDv3e
3FFiv8anpYF/w/ppFy7O3tk2dvWYj+f/j3bnIr+5d+PjjFlU/7kYPv12idsk
wocPF4nZHoN3KpI9/LlI+GSsVvcf/V49iIuaiLGvvmyk+A/jQmVW5aDeHYTf
KC5s/IYfSVxH+sdxMc8z7I9JPsUHi4sh4+ayTv9H+SuVi/d1F8OqJvgR/rl4
ULax0UBE9S2XiyecEzMiHq6l+s/FmLq4QsV8yr98LqQ8egyd0uj+QiSR55j+
owub6ff2xRJ/vPtTea2a8FDChbr5w2n7Kyi+y7hw+zon5r9Y6r/KufC+V8m2
nU/96UEutjU0+6ueJX0rJfF31WH29TXD+vevktgvfO3zvKG0XzUX4ssPvL44
Un94loujw1wmLrUh+9RysfPiJO/tQi3CPxfF1d6sumUUPw1cVPwujzkzjfLX
DS7+3B1htvVKq+n/0S1cyC8W//mqS/m4TRLfW7XnO72h/rhdYj/7q3J3lpC9
OrgY6n/CYVAe2bNTom/vp99rXKif6OKitHHifYPZlE+7uZi+JN9pmgr5q4eL
+upWr1/B1C/0ctFxYNTNda10v/GFC35OKj+4SoPwLxnPjOmaGEf58jcXWyP/
xV04Y0r45+G2XbT69EiqF7I8bHBVXSX2JH/K8zBg+EwV3fskvyIP6reErx06
KT8r8TC4JzLnwEySV5mHy4pzm+Z9JDyo8vB1Pio6LEm/8TwM6dpfGnqD9Ffn
4d9crxc+XdSfTuFhIOvNyo2/6fsImjwodA0u2KJI/GbxYKTqdL2bS/2yDg8C
a97PT/9CCf88bH//r1lu34R+2pCHn909mz9Mpu8jmEj2t/f7m19L34cBD98F
1lN0rKleLeUhcXqnxTI7ii9LHoZeeG520iiG8M/DnGFHxr92If62PExcKVrx
6Tr5x4EHoVV9y+5uqleOPHSd9Lz+0G4u4V9CO55dvjSZ8p07D9KxGnV+N8g+
HjworV8+aMhdik8fHnYPPWp7JHAs1X8e/lvqW9/GfD8niAcXhzE7Ns6ifiWM
h3DP0/PP7iF/REnoIlnx2B6i4yT2UVjlb2hE9mTxkPYnc4d+Hp3PUnlozyqt
8VKl+Zk8SWJYPIK7g/J5Lg9/qgIH7TpB/Nk8BE70ZZkp0/d3+DzUOJZsMS+j
/CniYe7vua1HOPT9nmIeprwaZLbIm/lehyS+zjy4WXUvvJ8u48HWsGrOvmzK
n+U85N6Ytb/XjeLzIA8dusvtH6tQfqnkgfN55MgD1lR/qnh4d9IgXuog2bOa
h9jB/3YtZC8k/PNwImngXrP5lF9reVgZvuSuy8nF/fRlHixuLMyY30D5vYGH
Hb8i72VP+tKP9xs82Be/Gni/kfJ5iyReHFXL9lqTPm08nDl6s/LVUfJfu8R/
QSNbNr8j+Tt4GHtgRuPegVsI/zzsf/cjb249+aNLIr/POAvL07R/Nw+W3wSv
omcMIvzzoHX4zNUHr6j/6uUh+8CogdFDKb9+kfC7pds6ezDZr08SrzOk0rps
qF/4zcPn5AVfHu2ifC/Fx6Fj9VdnzKB6IsvHP6tLHcYmhA95PvZ0+tk8PM3g
n49jl/+btamB8KbER+zm1IE6VdS/KPORYZz/t7Wc8KzKR9ns5JPjbisT/vnI
9JJ+dL2a+ht1Ph4dCmjd/ZHkncLHl4NR4x9sInk0+bj/Xv/WoMuUv2bx0brL
ter3ThrX4UNBSca1exPZU48P2Unmzw34ZH9DPlKOnGm6Mp/GTfh4l/2m+ecr
4gc+xky7E/TThPL3Uj6uK91aJPzoQPWfj69z8r12HSP7WvFhnj683tiO4tuW
j+aZ0yIevaZ85sBHdfrfdBsp5r6Kj7P/Kv87tpPs6cJHTca7O/I8qsfufHRp
5N2RF1P/4sEH94pM0VATur/y4eO/x9lP6mXpvOvPh6eB/ekiEyPCPx/5tTM1
dqpSvIRJ/LV9B6v+A+WzKD7epPI3HzQkfeP42HbUxmOiE31vkSWxzz5/I/vS
eYR/Pko3Twt3/kf7Z/KxW65Cps2N8mkuH3lDX2jrldF9AZsP1z3i7evOE574
fFToPMjNGBVE+Ofj06wNPvNk6bxVzMffkMVSj6OonyrhY6Ov6S21JSRfGR+P
82z92SL63k85H29LT+T8KKf5B/kIt6/uGxxD9zeVfOirDh0UPI/wVcWHeN+K
lkEmlL+q+XCweXR53hWqR2f5mNjqx2mMofxVy4duqM/lwQJaf1kSn69q9fQ+
U/w08LFmylDvuj+Un25I7LM07LUn9xfVfz5Oh6asEj0ledr40Eo4OMpHQYbw
L4n/uvlVGEzx0iGR18NKpADq9zol/vCPfZtiSvHVxQfrud+Ls/FM/8/HzMC2
wtXNJF8PH0taJtRqMt9T65XouyngzE5nbcI/Hya/rmtfCqR46eODn54zVr3Z
mOo/HzunbXimsor0kSqE9/dJuvaHqN+TLUTHxp0G159RPpcvxLbfm99rtBB+
FAuxUGbQwzerpxH+C/Hcb7dc20/ST7kQt6uGHNCRJjypFqJt5U0PJxHNH1+I
T72VZSWZTP0vxAINOxfjH3Q+mFKIeqXGLTsKaL1mIaZtvyB/fAfpP6sQv+5f
n37/KuVLnUI0Xj+5ynYv1Wu9Qki1ZflcuEH4NSxEvPUVlRWzqX6bFELh0NoZ
YcuIPwoRfery8PBLFC9LC3HJ4GL8YVP6fpSlxB5hb/dGjZ3Zv79VIVg9GlqL
xXResC2E+kyF3l8OJJ9DIYobw8v6JpP/HAuhuu6txswbZE+XQvRxxooNz9Lz
CvdCdMXflp/nS+ctj0IU9g4Z7jmD5PEpRMwH+zPdSbS/fyGmOpZNLrMgfwQV
wuyXypLgZMJbWCHmOJTbqL2nehtViGUHBt8q/kP+jSvEs9Omx6onkn1ZhTjA
MkxaPIH641QJ/xi7RU4/iF9mIe6OS9Lym0f9Sq7E/xNutWWcovXsQmRMH7p/
1BnSl18Iu4Hvx9bIkPyiQrwwfRNRKCQ8FxdikNrCPexosn9JIZYvFJ2XsiZ9
ygpxOuOprMiK7FUu8W/j9LF1AwivBwsxpP531R09kqeyEKPaXGyW29L3AKsk
8TGxI+6DFe1XXQjpHXouR/TI/2cLcbxmJXfVb6ontYUorXnl1KdGeLhcCPe3
Nyd9Wk/5qKEQX1fNeugppPxzoxCrH1koOU1kUf0vxHxjYbneFIrHtkIsTd9l
43yT8nG7JL6mBatUuSQS/gsxm7cij91L+O2UyJPQdmq7BeXjrkJY77aJXP2K
9O8uxB7LZ6Wr9tH+PYVQWvtdeSLTH/YWIiju4d3weDrffymE119n/S3fqT73
FSK2e87J7KNUf35L4nmY+sTLQ5jvrwkw/+2GBHlF0l9WgLwyVbaRNMkjL4BS
8JYJ0adIHkUBWNn28sOsiL+SAB8tsnZs59H+ygI8FzeGnAqnfKYqwOIL1grN
KnSeGi9A5/72gZ+yaD91Aab0jXgY+YXiY4oAba5V3I+JJI+mALvsKq0OuJM9
ZwnQ80rIHnKD4k1HALl5frMOXiR59QTwDa5JyO2j+DQU4EdarZWhET1fNBEg
2+3W8c/bqH+AALXK1ye13qP8tVSA5twx/if45B9LAVYHVd2V6yY8WAlw0HOa
dkwB2ddWgJYuzdZBC4m/gwB73C2aBK50fnIUYN2zL1/X/KX4dRFg2mj5GEEu
nR/cJfItTjUc95f6aw8B3KZb3apn6qGPAE9L9pYJVBn8S/YfX6A3cSjT/wvg
9JZ15fhTosMEkKqs3xMuvYTwL0BucmD+xFWkX5wAL6eeSmpJpXzBEmB8lfbx
u7F0/5kq8c8Z00vHhNTPZkrs/1EmpluF7udzBTjQeGb8yns0zhYgVvv0m+Xf
SF6+AOyga60FlqSfSIDI4vcjRP/R/VmxAIpLP50zWkz9T4kAgcvuSc9QJHnK
BPg25mKG03vK3+UC3E+Le1jvTPnpoAArN7MniWXp/rlSgKaMTSbaubS+SgDt
1v+21D+k+8pqSXyzze8sEND3SM9K4u3KaKsFO2n/Wok/l7gKkz+TPJcFqNA8
ZCd9gPrZBgFq2p90/+NQvN8QoLu1Ue7IeIq/FgFMJ41nxeRTvWgTIKk7JLPT
lvDaLsCDqDybSVVEdwjwN2HSvu95JG+nJJ6LO6xeKVI8dgnwmHXqfrsr3c91
C6Bn4eah/YG5/xOgNezXlsHalF97BTiT5jd2z0jC3xcBzDRKolLuUn7rE+DS
q787w1YQHn9L4ktp2NfwXpovJZScpxoLw9fT80pZIdy9TCpPJJJ95IUY8a7q
k+cH5vmfEMWvtkXpMfeRSkLcNlIbfusS1UNlIU7pX1+zZRHJpypE/PW01+9f
UnyMF6LJP/HA8ldkL3UhlAZ5OafWUHxPEaJCeM5GaEf+0BSiZdPw6QH3qJ+e
JYTPFOMZP60J3zpCHIqdcnSRLd1/6knkVw54qZhB/ayhEMoxM1ODB1C9MRHi
ykEjM5kQiicIEbBptEueG50nlwohv85y/cx8yjeWQiwIdorb/ITksRIi9rvi
gexUwpetEP7u+h9+XqZ+2EEI1etjFgwTUP/sKMS9luArculUj1yEmP9v6orQ
DqLdhZAbx8lZv5d5/idEaKfNbvlLlP98hFhnP//NOmfSz18I7jc7YU+kdD8d
JMTCRMcTG64SvsKEmDVz5EwVph+IEuL4qbkKdQOnEv6FMFpw0GRAOp0vWEJ4
+DjbSs2k53OpQnzV/XQwnk/9SaYQWZXf0g+eI3/mSvzduGMe9wDRbCEOxxvz
kvTInnzJuFTFVsEY0k8kRMrQZkMF/hzCvxDD/eFTeoP5XqYQNi61Cw0Lyb9l
QmhfKhjW8IPsXS6E4ekRj8JukD8OSvxttCNa5jvJVynEmJSu/XXXbfr1qRJi
gEvgooYJhNdqIc6me+wt/E3Pb89K6I3Trt9bT+fnWiEu/DQ72LLThvAvRFzH
AqFzEOGhQbK/wp7R3n/oPvKGECqhD4pf7qTnoy2S+Ijxje4Mo/zaJsRr3XjH
Y7GEt3aJv5SiXl6soeczHUIkNp+ojlxwu//+t1MIV/b8Qw2jKH93CVGf+LRN
t4O+V9wtGTccwf03gvJNjxCC3DNxI+atIPwLUfB9++HPy0ieL0LMsy5ZUGxB
9yF9Ev8UvZd6F0PPm35L5N/QkDI6k+qvlAhqqY4m/xbRfFkR2C13rWVWE37k
RdgWWSE35ZAV1X8RIhaq/duqTfGoJMJw3TMrVD9TvCmL0HMk31bDlPChKsKj
KZ2cIY30vsV4ERavc07tWk/1Rl0EVfuFwTmj6HwwRQTlOYYVR/aT/zRFSCqK
21B8k7n/E6FENm6Z+XY6b+mIMEZX6ePdf2R/PREubU2Y9nkr9WuGIkhJHT+q
uJvynYkIEzrSYxbNIrxBhI2Xote8dmLqvwgd11+b/bUmf1iKcGBf5N5J8tSf
WIkw3ujXN9m1sYR/EWwHydXJVJD+DpL56xbUDVCl552OIhi73sh/70v6uIjg
Y1GydW8B6esuwqcVcVGybvT8xUMEYaLGmIsz6f0OHxF2lgrb7bzofOMvgvuc
+a4by5n7fxEUBsfPXzCf/BcmgudjQ1HwETqvRInAqbaq6FtJ71PFiTBXuz6i
ZR7z/VoRAhIEYbtDiU6V2EvW8tuiEsJzpghBuYtiVFVUCP8i3Bos9Uf5CdmX
LcLyHIcJWV+Z+i/CC41WQ6Uhkwj/IpSdeXHG/wbhs1iEsHdrnhzdR/FbIsLH
5pSZA3MpHstE+K/hWLPcTrJXuQgXJhWdWnqX+veDIiRfXaDkvYHsXSnCgkJX
xz0gfFRJ9nuunSi3hPxTLUJ24qbjprdp/7Mi6G9yDw5xpXxSK4nPaWOjlPg0
/7IIiz49NNm+n+pfgwiDj0zrcSinfueGCFZOCzIjRpG9WkRwqp52KJR5Xt4m
gnaQd9H2PNqvXQS37rNrFVXp+UWHxD8x/kXVifT3LTol/k9MKDMPp36ySwSD
lKOlfU30/eNuyXrT6M/GMxII/yL8feZ9I0iT4rFXhM8PvYNvRZN+X0RY9l98
ZZA21dc+EaTD7TnvjOm88luEB+tN9Keb0XlQSoxxhzVjzkmTvLJiXH/e5x3B
fC9dXjK+5b/r5ra0XlGMo7s0rZZ5kTxKYtQ4n/D9tJnGlcXIGe+S0idN8qiK
McfxdIG0A+kzXozIWZHmVZPpfKouRrFxTO6Rc+SPKWKMXDt+6NxYGtcUg6/h
2DCujvSZJcbE7at97TdRfdQRY+h2TpD1A1qvJ0bmdQXt774kj6EYU9s1Dm74
TrSJGEvTrt7f9IX0hRgo25c/4jbZY6lEvx2+p3wcqZ+3FENvxLXd0nbM/b8Y
8e0y0cYRDP7F2LhoVmvGPub8L0Zgg/+a1Ykkj6MYewdJL4gbTPNdxKh6G1Z9
Zh3J7y7G6IGOe4U1ZB8PMTQ2ZKasOZdC9V+MtRskYfSU7OEvhsLJkYfvPKb7
tiAx0s+eLLk2ifQLk/jrpYI1xlL/FyWGw2n3w1en0nicGM+ckrLKn5A+LDFS
ehbwT9hSPKWK0e7VFqp6jfCVKcYap+SXb01pfq4YmhULfr6bSvHLFoMnOHDW
8QXlA74YXaXfONMdiJ9IDOsfM2VUnpP+xWJozVnO//SX9C8RY24je2HTUBov
E0OupTApIIc5/4vRpLpRfthgog9K5t/EPn03Bv9i3GIdWbJIi+K1SjL/pO4+
12GkT7UYgw1n2rokkz/OiqHLuxvX+If5ewJi9Aximxo2kv8vi+FRND7FzInw
2CDGyaWs10anid8NMc6+jQjQuE7+aRGj03rFgoGdZJ82MQ5I1TrkRVI+bBdj
kfknl1njyB4dYiR9fPCn0J3ySacYDX9L/4wJpf27xJjtoTHv4wfm/l+Mw6df
5BZ7kzw9YtiP35jxYQ+d33vFuDLB7X3SS+q3vkjwYXH4pOEI6j/6xDj3RuVt
8HTS97cYo04eHV7qRPylijDjxMlB4xKo3skWQfppgG6jLeVT+SJ4lL72fLuF
wX8RvP976X0ti2ilIizlKvlX/0f+Uy7CdO159XZ36O/1qBZhebGa7Cw1pv8v
wsOAYz0BExj8F0H5RXnH2QDKJ1OK0DcwTLFzA4P/IkTMfbLqxnyiZxUh9Pxm
Cy9j0l+nCO9X/p6R+YPqu14RXj0yGvxmGelnWITd5TEGdQeJv0kR2F9jg47a
Mff/RTBsVd309DfxX1qEXsVFH27tI3tbFqHY7V9rQRGNW0n4X36uey6VaNsi
2JnfHDbsMMnnUIQtXy6F6M8jPDsWoW7G2ugpmcTPpQhr96loNaeTf92LEPVr
8r1SWbKfRxGiq02D9a6TfX0k9t6yO76vj+TxL8KGHAudDgZfQUVoYW1IMW4g
e4QVQfRG8YvDbqKjiiAoipt4/xndj8UVIajk/9V05WE5bl87SpKiwdAhx5Cx
UqGRcKt0oiShU0emJCTJUCEqNLxHI0LeZ5RQpPKTI4QkKXOEOCEU5SRTKFLf
813Xev5c19577bXuda+19t5PV2/+g63Z9P/2o5UoWqO1zmsbjccocYoN9A1L
J38USuQf7fIp24P+f3+iEt7brnWgjOpjqhJTuv63U+lO+ZamxIJbo1WOyueh
dCVuvHNL1z5A/rJKPO34ks7HUb6ISgyurc2EXL8ylShwWD0p8iHJWUqsXvtK
O7uJ8MmR5s+Mb1q6mfTlK3GyV2fSxg4aL1Biu5biwPrDFJ9CJWq+B3j1LCP8
ipSwWVt/eEA3ik+xEkrXNetrRpJcqkREp1DwRs7nciUaUqocovcTXreUWF46
LUznCu13T4l4k3QPNWvyv0oJg40/hr19SHK1Emefnz/3bDjhVaNEsWdOyu4B
5F+txMcn5e5uh2i/OiU8zabbZd6i98IGJWLvz7IM8iP+NClxsPRxTw0F+fdR
iXYfO+NdlWRfixJJy0eda/mX/GlVwrg9oJ/WEpLbldhzoJfB9hPUT1UYVDUP
W3C1jeKtxsAoKV0n8qfc/xns+1y+qriY+KTFYKrD3Bvu5nT/02HQ9tWr1+BW
sq8PA8X4gwYmZXL/Z+BiN+ORmly/DRl0/1Fy6Koh6R/C4Jd6RVJSsHz/Z3Ax
y6C7kEN4jWbgM+Hsfd1EwtuUQeXlPdfnXiR8LRhoL2sw1/tJ+i0Z3NH399fP
oP5iyyBf/0G9+yDy355B4Y2ei1u//k35z8A5ut8srVDaz4nBlwSjysjtcv4z
CD7y08FCQfFwYxB2bYawxpr89WDgpm6200I+b8xjwHiE62ocIXu8GYz4oXu8
OYXs9WWwmVsYt9qA8FzCwCbPIqVzF+n3Z6CfElnpvIj2X8nAyn26R4wn4RXE
IG/4yG4XPlJ9DWHQXt5eOek97beRwf3B90c23pHzX1r/906nZTydB7YymKJ+
vMh5JvWvaAYZO4yM5kwl/sUwuHb5+WLnrYS3QsLzVqbw5yDyL1HCo+8tdKsg
f1IZGJec2usbSvanMXAdaTj2aiPZk87A0e/5s5mNFA+WwQ03E7OuRrRelPjn
HsX8dYPOD5kMTqYlF3V5In//Y/CyffNOgwA5/xkUDOpcen4d8T+fQcezN20X
isi+AgZlrw6sSTMg/woZVNTYRqmfIn1FDO6aHJrZvEv+fRBpvCPBPKlEzn/J
n6eBvR9NJ7mcwbQJtxdYF9H54BYDLcOPBp5XaPyeZK/JPzmxS+T+z2B8sfJp
Dwd6z6hmEJUy+4BuX8KjhkFu7r0BxRWEVy2D4V9fGRiaUP2tk/j/tbr+hx/5
0yDtv+W/F1bJJDcxsF2WKR68SXh8ZOD08m1r3mDS18LAonfISE0T+fu/xJfE
gN0xK6g+tDPQrGvMCrlD9quwuKic1dBLnc5zaiw8bZ8Nu7KJ6qsGCxXT6NPl
LoSnFovQ9LnxL9NpvQ6LLLZzx5E24msfFomHAkaYF5O9BiwOBb/+ZZlP8TJk
0brljFb2XLJ/CItA15aTkXbE5+EsXnfy2Z9V5Pd/FrZpv2L9PpA+UxZf7mBQ
39eElwWL72syDvvlyOd/Fu5DJ8Tf20zxtmXx5q6yc3O0/P2PRb2rc9mxILIX
LGYUJXkEvZDf/1gc1wnOu55N/rqwaBuXe1tRSPXRjcUeHau5Y8YSnh6Sfed8
jy2bSfI8FtOmzHQfP4L89Zb0u/roWhXI+c/i9zSdUS7+cv6zGJyqnHDxINnv
z+JKV2Nfdozc/1mwJr6/fWojvINYPFo0+U+H48TfEBYRxeaBh3Kpfm2U4hd/
cmztIxrfJOG/TGNsw3vCeysLDY8Fiwx86XwXzSJnf8Lk0+epvsSwGBjyNuD9
YvJHIeHdOGzKxRriVyKLdpS8WPqG/EuVZJ1HxSby3wOlSfFcf9HJ+xHpS2el
/jp0v54zySwLTb/ea7hK+fs/i6qdxx47Kqn+Z7K49mJC9Rpduf+z2FUb2nRI
/h6Uw+LZtDW7M3wpnvksFivWJXcNVVD+s5g+6eWca9MJ30IWe/ddV8b2IvyK
WGzsnPV0GUf2F0t8G5q980QV4V/KQq3b6baoSySXs/g2K3HNJD/5+x+L/Ycm
Nt6z20X5z8KsODy+0FDOfxZR551MOyzl9z8WeUY/cq7Ek/01LJKf7P1U2Uj1
uJbFWn7AzXwNsrdOyg+zyo0jVYkvDSyqz0clec8k/U0sBlwu8Y1sJ/s+sngw
ckzarG3kT4vEXyudt+3WNL/1//d/99RNjepXO4uD6gO72S+l+SocFhgpdZeG
El/UOOztX2/RokrrNTjMsemqerdEzn8OZfH//PH9JfFJh4PponUfZk8kvvTh
ENz7xfzlDqTfgMPInY5DvS0oPoYclD2Kf7nMo3wfwuHNeJe5qS3y+Z9Djylj
x12yI/2jObi1hKuqd9B8Uw6jj2r7522l+mbBYd8og4VvLeT3Pw7pyY/LT4nE
N1sO5qleKDpL/LXnELqy4ex8FbIHHAb+qB5XvZvOq04c1EKD6hXLKB4uHJLC
hd45lyjebpL/3w7/vkWNzsMeHFaYvBnUbTDtN4+D46lhdWIq1RdvDiUaW/qr
viT/fDkI5vcMdpgRH5dw2LrpW1fvElrvz+HSx0EWN/bJ938Ozrc638yfL/d/
Dsdm/0wI0KB+EsIh953VpqvfSN9GDqVqK19/0Kb6uImD3te1j3dZU3y3cpg2
YFWqQu6X0RxObbL+dS+M6kcMh5/WRjFZS2k/BYfEale7smQaT+Sw20Hx8sh+
wj+VA7vz8Kn4PfLf/0nxfKSMWh1F+KRziO5TVluaQfawHK5/divSnkD4ihwq
bIPWDwmm+prJoZdZ+MCrseR/FodHRxN0+heQ/TkcPgzcEBanI/d/DvVp/DcN
pXz/5+CJip2Kt3S+K+TQf/6jTtv+pK9I0udT5fc4Tr7/c8iakatT7kj351IO
h91DFIE1xOdyCc+qD8c+WdD4LQ47lDej+xyn/e9xYKLmVgx3p/lVHCzOepd8
Wkv30WoO1Q2Gf/6viuyrkfjWO8LYJ0B+/+Pg1bQ7feAXyuc6Dn2mFCpD06me
NnB4Z/pg9IjZxP8mDh+f6wfbzpP7Pwduyxfz2Fzyr0Wyv1fMOO968q+VA1wK
u1nsJv63cxjRzaQ99ALJKjymtqs2YwytV+Mx9NzOp26ziB8aPD4kbnhi1IX4
pcVj+7SY4z4JxAcdHguunMg+7SK///EofRCS0FpF9cOAh4Pv3ij3qxRvQx6F
Vds9tfNo/hBpfjOnZZRO+AzncdZheMnvDXL/55E8ykG70JvsM+VxS8OjVmUd
8cuCR2bZ/em9N1J+WvIwZWKm5ifQfFseQ4wqr8dtINmex9ySy8NWN5L/4BHn
NeMBm0KyE48TfmmFiZ5y/vPof7Vi1agW2s+NR1v230nzbsr9n4fW4Zv99zvJ
/Z9H1vFZ6jedia/ePHpUcOMHB5A+Xx6VLyN+mSvk/Odx71tgyJcYipe/hHev
76dUAolfK3lE8SH/Zdwn/UE8zAfaxi3zIbxCeAieNg0P4+X3Px5H/jBpvPiO
3q838dL5aHNzbx36XraVR4XvhHXmjtRfonm82Tw7Qgil9TE8ghrSdsQGkX0K
Hv9TfTvi9ROSE3nMe7XF0nEk8TWVR6+QM89nbyZ80iQ865rG/jVZzn/J3mSD
kiR90s/y+Ikh4Zod5I/IIy/qkuoPK7Ink8fk11Otjsu/D5jF41hO7NjQXJqf
w2Pibi9r/QSqP/k8mlcq/JbL960CHkZ+1oM+GBP/Cnk4db3nodpG64t4LDzR
+DUuj/KpWIrnhqQGuxlkXymPsKB1FmnZlF/lPJ7zdyPCzxA/bvFYPun3pl9q
cv/n0beioNnWm+pNlYSXoWtzG0/9pZrH3rwhzMu5cv/n0THAUf+kCvlXK/HN
te6fiqXkf53E3/KYK+4FZG+DFC8V4ztfbYi/TTzUzy053kM+n33koWGrv7mK
k8//PKwGa1pr69F4q4SnvUZAyEHiSzuPeJtS0aQv4aMiYHT5gYXB/lSf1QRY
R3rNUC2g33PUELAhadzati6kT0vAOMeEId1t5Pc/AX+nFE7Nm03r+whYZG/g
rrma5hsIGBXLeH0PItlQAN+je83PwbT/EAGX9Mu62cv9ergA34vqWd/Dyd/R
ApYlJS3fZEXrTQWULhqXc3gb1U8LASNyHgtjcmm9pQDjoJGZ5+X7vq2AQVqK
/avsaL29gCUJcyb/XkD6IeBZbrz5nNNy/guAwndetwjKPxcB2tvej+cHkH9u
Akz7XPjHapqc/wJ6SD3FX86XeQLeZRw953Ob6qO3gIHH+r78spv45itAdfbV
9XNqCL8lAtTyznfVukv54i/gxEo7VZ8I4t9KAWZOGc34k8aDBPT1KjlQsYLG
QwTk//bj2gVtOf8FDPZO77IigPbfJNm/NdzV+rz8/idg9oqTVXs6qT5FCwhM
dmzjcsn+GCl+hhEqQ5+RPoUA0S5L41M74ZsowKZG/adHvXz+F9DHzM703yyy
J03A5ylbEl7L9S5div+FVr81M8h+VsA+NtzY8h/CXxRgNGlF+6+hNJ4pwP67
qWmyRwLlvwA9/dHfvWMJvxwBh7ZVLNKcT/jnC3h15ENl73Fkf4HE1+Lobcu7
k/2FAm7qXQ2wLiP/iwTMqNmje2iy/PukAq7eXlj23IbkUgHDTtWHWL4gf8sF
6Lwwz9ScQ/vfEuBf3m3LiPvy/V+A5oKwmIMb5f4voEMxUfWZLo1XS/yY2RHr
Jd83agRcbkzWbJ1Av59aK+DMdt8z7U5kb520f8ppvvE94dEgIN5F7/reyyQ3
Cdihq3rhvxPE/48C7uZMWnxei8ZbBPR09Rbq5fN6q8TX9vQwt1k03i7g7dEr
5h/06LyrIsJK90ZRhg3Z11UEXAuL+j2k+WoifMPZUUUO5I+6iLSAuw2N+eSv
hohdHZfuTPWk9ZoiVPVtAste03otEaO94ka/lr+X9xLhszZ+1e1jdP/UETFH
11o7LJHioyciw+ZJhGeyfJ8QUaTl1b/mE8n9RPz7p+NvkeZUfw1EXCwefiRy
F8VrgIgxz7wGLZbrraEIZ40RZi+OU37/LmJq0qovbk/J3iEiZm8uHLpvFO0/
TESPqnNCmA7ZP1zEx7FzhN561G9GiujX02OESRPFa7SIfUfsh1cspfnGIrRZ
4eLXevl7pYgdJ0d93u1B/DET4RW8NPiaIckWkj15b1OaS4kP40VohB0N9E2g
+FqKSAl9nJByjOJpLaLu16Dbs+Npva2I4sS/urz/RvMniojMYpifSKZ6J2Lz
Hu/y69lk7xRpvCC8TuxB50uISPVRNz4TS/3KQcT4fDsfY1X5PVREux3/bCVD
+zuLmOubM3FPBe3vIvFh0tRF7w+Q/pkiEo1tOs3uyt9LRXR84NcOMqVxd8k/
nVe/5vcg2UPEQOvwpEkbSPYUcXzDUabVU66nIq5Z9v10YhLZ5yXiwPWt9hu+
kT3eIrZnFwZavyL//xJx97+A20+KaNxXxCyHjbWVDRSfRSKWDXXOs7Smfr1E
xPunNcX2cn3wE/H0kfj3ohCKt7+ImnvTysrf0voAyZ/IPCH/Jc1fKSJ42E+9
PzxJDhTxQT/H1c2Mfi85SOLTrhSvT+sIr2AR567+fPj1E+kLEWF+6d+nA0tI
Xi+iabHRXydVyP6NUn50PXRwQBPxKUxE3JRpDS1/ED6bREQMfTq5tIHkLdL+
cdPUb/STv/eKSNq9QnO5XN8jReiWXbho5CS//4pwOXkqt0C+3+0QccpQ73xU
p3weFJHQ29PSWovqeZyIpbrTF653JnsVIuIP/6xXdaP83CXh0b3k+YOBJCdK
9WVH5atK+XtMsgi9wL4HJ0TReKrEtx8e6avl+rlHxO2QgLEh/cneNBEWn15/
3rWN7N0v4lt2L+3PD0lOF5F80+NBj2jCXynif4v11vyWROOsiNwyjU2OiXRe
5aX6wggpDwJpviiN24RHNJ8gPmSISJ+UXLu0mfbPlPjjldEW0zP28v8BrnDR
ow==
         "]]}, {{}, {}}},
      AspectRatio->NCache[GoldenRatio^(-1), 0.6180339887498948],
      Axes->{True, True},
      AxesLabel->{None, None},
      AxesOrigin->{0, 0},
      DisplayFunction->Identity,
      Frame->{{True, True}, {True, True}},
      FrameLabel->{{
         FormBox["\"factor\"", TraditionalForm], None}, {
         FormBox["\"#\"", TraditionalForm], None}},
      FrameTicks->{{Automatic, Automatic}, {Automatic, Automatic}},
      GridLines->{None, None},
      GridLinesStyle->Directive[
        GrayLevel[0.5, 0.4]],
      ImageSize->300,
      Method->{
       "OptimizePlotMarkers" -> True, "OptimizePlotMarkers" -> True, 
        "CoordinatesToolOptions" -> {"DisplayFunction" -> ({
            Identity[
             Part[#, 1]], 
            Identity[
             Part[#, 2]]}& ), "CopiedValueFunction" -> ({
            Identity[
             Part[#, 1]], 
            Identity[
             Part[#, 2]]}& )}},
      PlotRange->{{0, 2130.}, {-0.442872868294568, 0.06696555543264465}},
      PlotRangeClipping->True,
      PlotRangePadding->{{
         Scaled[0.02], 
         Scaled[0.02]}, {
         Scaled[0.05], 
         Scaled[0.05]}},
      Ticks->{Automatic, Automatic}], 
     GraphicsBox[{{}, 
       {RGBColor[0.368417, 0.506779, 0.709798], PointSize[
        0.004583333333333334], AbsoluteThickness[1.6], 
        PointBox[CompressedData["
1:eJw8XHlYjN/bz1oIUXxDqIQohBDCpyShCKVSUbRLTfuuaZ/22ZtJUSpCEoXs
2ZI9hBClkhBlj8I77+V+fv5xnc55zn3ufTn3GY1tvhtc+8rJyW1QkJP7////
/etaFi9wVlm1o/Qi/QFReVV1izeW0VgB1rr9P25uP0JjJXCrJdbFZw7SWAXH
Lbu2Xrh2mMaqGG05de8fswM0VsOvzLYJN32Y9eqYwfZMEs0vpLEmnmv67N4w
N5vGWjBNKer8TySi8RSoKsqP3eiZRWNtTNjzd9g7SSSNp8N7hOJA9WdaNNbF
/L/VLvZj+DSeiad/pg1awkqjsR7inzw633fO6GX/xrPhW7dteNZxZr850E3e
phs4Lo7m58L4aGBR/xRmXh9eE7jDd8/m0vw8PPrZuvSJGTOej/Qf/P92HD9E
4wWoWKLldlvtMI0N8OCd46o1H5j1C3H/5idWnEk2jReh8k/ATF54BY0X45nm
AOXDDftpbIgR6e9r8ksLabwEjmajwu7lHaPxUuwZEa9sd59Zvwx680ZmfqqW
0hj4c/Hs9G0T6Hs28ES5rHrcogM0b4QDv5R/dR4rpXkj3A1YkJL5i4FnjIi+
onuegwgftjFWfqx2NH9SRPPLUX0S+DWa4LOXg3u28ZTmAwZ/E1hFNEg6kvNp
3gTlfkvtvY4y512B3M5Ny1vMiml+BQrmnmh581FC86bo6qvdbHib4LFN0aci
aOgB/j6aX4kBg25ZrkunMXslbvjuuzNCgTm/GWxmFzelPMyheTNsLtKY5xW0
l+ZXwTMsoffLSuZ8q2DZ6uXbXb6H5lfjOlQCt4XSevZqxJ17aznfL4/m1+D6
fxvv15gQvdlrMKz0QW/HB+b85rC4lPTl6VUxzZtDJcQ3LVSdwd8C1xymy/f4
M/hZYPB2l5m+xcz+a1E4bMKDHz3M/mtx7MOX8Gc25jS/DnlP95QefRZA8+vw
s6rNc/m5dJq3xMvZUlalj/SfPMMSpXcnv+hVN/o3Zlsi+1j60JzBif/WV1ni
dlnu0qmRDP3W45LSiknjlNL+jbEemm6qUxK7aH/2enhO2TBp+E06b9V6jLP1
GrfE3Zm+34C+m3ItMgtJP7EB0zsLnuau96PvN+BWcNTDs50x/+arNiB/Q3aY
wCOavt8Iq9fRxg17GPgb0fvs5o98k2A6/0ZMa1MfcZttQvA3wrH+xuStdow9
scISsx+mgp8MfCts2nLnRng16SPbCtH9zvEL2CyCbwWlLV95byKL6HtrXF9f
XLXWNpLgW+PXNHejmSuJnmxrpI4/0S+wPJDgW6NIf2XYg9cCOv8mlBqZun5v
SyH4m1BlvmniqyUZ9P0mRA1NXTb+CJu+34TAM0t+LfZxJ/g26Ds3+XueN9lP
2EBTJ2VFlx7zvQ0imrRD7J3I3lXZIFw4rtXkM2NfbcEfcUJ8qCSZvrfF2x25
544m5dD3tjBT17gy/mQ+fW+LcVbHbjrF5NH3drgdHi0ZZUTrYQfx0KvrDZRp
nm2HttWcP5ybRI8qO5z509M1cYMt4b8Zmr/v71i9jDn/Zhz57HHcat8++n4z
VEZOt7yuW0Lfb8am7Zzp21Yx9tseGr8PGlwwJ37AHhZtDZ59fxE/2fY44CTf
T/U57V9lD03Bqms9PfvpewdcsXBbZcPeS987gLVuYN32PvH0vQOkNgOnO8kz
3zvg5Xc1rUct5fS9I04dPNg5cTD5RzjCzmTyyIdrmPM74v3qbcnFK4g+VY54
8qhz5hBLxp9uwdR3O632uubS91sg8dY4JDeY9mdvwaJY77GHPuYS/7dgSFtx
4kTb6/T9VrzmnOpaq3mfvt8Kc+P3rW0GtB97K7oi9h76bEn2s2oron8Y1OIb
Y5+dUFwefeOiPdl3dSe8kcsJnDmY7BmcsOK3rpxIsezf2MkJnPrPb6dzD5J+
OGG3p5aC+vjyf+M8J9y+XPv5WSytr3KCsCJl8baBBL/JCVPHPTB1ZDH23xmf
AwP23Pen9erOWBsfVf3XkfwXnPG6/tDx8PkMfGfMtWQN7NxeQPCd4S063WB0
h/xrnjMc6gL7HnpK9rPKGXGuN+4+7yR8m5xx4fdttQ/VjD/ehqr2/Hlz9jDw
t6GutnFD22EG/jZ8X9BzdPQ6Or/TNiTE3a2rrqHv2duQ/jdwk+FLokfeNpy5
nKCsf47sY9U2jPq04M+dWXSepm1YVF0zdbcKg/927PFYNv8aQ0/17Xggnbo6
/Dz5X2zHC/P6l/22ET+ctkPi3mwTNIeh/3Zcix8puLST+Je3HdmVPz5NqKf5
qu2QNk5XKG+g8zRtx50pWkr7rjH+xQW7rHjfrrAZ+C5IaHmcMmIKg78LTOv8
WR/vEr5OLjDa+FqluI3B3wXunlrvlHtpvzwXzLQz3xmWQeepcsFOw9eWAecZ
/rtALnjSyfGjSZ7lXFHkMFp+83vyr+qusGqeH6vqQOeBKyZfKHxn1UD8c3KF
m9w6g0KPLILvirM6uS/cPx4h+K5YAQePl2vpfFWuOF9fVtOcRvLS5Ioj7SfO
zLuXSvDdMPluyDqV/uR/1d2QUp0q82dk/+EGi1eWVptShQTfDW3RP86/U2Hi
CTe0doRMX7ic9s9zw+U9s5QOn6XzVLnBb93UFaMVE//pY5MblH4EVv70YeIr
d+xrUZyrIib+qruj1IVv/HEIYw/csXNU2NugDuKfkztEt6uM+iaTv2O7I8lC
anGqd9e/9Xnu+DO07cCaQV5kb2Tz9772zDm8leC7Y6q8NGfNEKKfnAdq/rxD
ywGKH9Q9cGtFl2+NxyKC74Gk8G/fUn9lEnwPLO4sedr1jPGPHhhx76N7+fPN
hL8HFPgnQkpP0foqD0zMvVcy4z8ngu+B4lOtt6aXEL3lPNH3dZbfChGP4Hvi
uMWHXydjowm+J2Zvaghx/2H/b+wkm49abDIcGQTfE9v/6h0ZfCGF4HsiIWbZ
xi2ZJE9VnuBMazQwVSd6NHniSLjjkPBO8udyXrD4aD0jrJ1P8L0QF5kQcrTv
coLvhbettr82xQQR/l6YW6xk8vj3z6X/4Hth+7kQHbmH5M/yvCB2Me/XGRJB
9PdCwOmxHMepRN8mL3Txhq98dZuh/w60HCuUHEmI/bdefQdevnG7xU2yIPnb
ga9PHWI8d0YR/B3Q1fgW7/qY8g/2DuxXYU/1PxlH/N8BlZbv7TmZjL/fgTez
z7D0TxgT/B0od75ruIsbQ/C9oXtrUXx7/VbC3xunepKrTlRKCH9vmMzw22Ie
TuudvKER9cKkcTnjH73R7+s3+01xFB/mycZT1JNZ/dkE3xuf5x0Zt9BzIcH3
xq3HRe/4T5n4aye2lq4855PNJfx3ojHi3Mz/kom/2InEsISCeUeIP047kZa2
XjptroDg74Tp95pLmo1Ez7ydOG49ns05RfJUtRM743pf7VjvQ/zfCUmPWOVM
dBLB98H1v5GWcxzDCb4PHgycO2T9fSYe80GtZN2wnEWEn5MPbM/X929cqkzw
fTBufJn3yaE8or8PtJTXbBLfZ+JFH4TYyM8OcuMQfB+4LNj89uAVO4Lvi7Sc
SzvtORTfqvtC3XD/zycNAQRfNs8bdUf/ZQLB94XIYIYn68t6gu8Lsz+iJxVb
Kd7J88Wf1D0FMxVDCL4vfhVJssZk0H5NvljEG+LRsKY/8Z+Fq5c369bvc/83
VmJh/FJHL6WbFA+qs6AybkJdSXHQv7EeC2NGuNdZGJF8g4UMrcKqY4UU71uy
UGoy3dSw0ofOy8KCD4YZkmSKX1my/U/yhI3yVnR+FhTNy42PLCb6cVk4sEp1
54FvjDyzYGN7t+/y8o3/xmUshC46cK52P0NfFkbvMgnyNSb7V8vCskG3QxY8
JX42scBdZpzJGWL5b9zFQp+P5470/mL47we22cmV39dSvKzkhwbz4fvZPYw8
+mHWoDNzRm6g/fX84HrPzy1yKO0PP4zXkZqNuE7nt/TD8JeuSYVCivec/DC5
TNvvvinJK8sPP0fM9i+f4k34+wGqjpYDN5B+cf1g3E9tSU0n6W+eH0bZT484
EkL6VOaHeR+X2s4ey+iXH14H9zusvoPOX+sHZYnPrz+hVD9o8kP155VNiyWk
r11+2HH/buVfoT/h7w+jU52B001IH5X8ce2hSsfUfBqr+6Pg1YKOxwvIPun5
A3rbgo4qEDz446NplWTtSKKnpT90B6b90cjxJP77w/Fv4d6QOJJPlj8C6lal
vs9k7Jc/BiXrvjyeKyb++yN53MfRB00SCH9/vLq56ZLKSF/C3x9LI35cDvhE
56nyh35Zq86qi5Rv1Pqj4ttTpRmLiH5N/rjgvrOu+hvJc5c/cmtPuN7KZuof
ARi9vsD97kKCrxQAzddtpqnnwgj/AKwc1Pu98zD5E70ABGy7FDSxZjfhH4B4
zdkPD+vGk/wH4De4x6I0qD7lFADPyUVb7mWGEv4BuM8zyVtW6kH4B2C7/Pld
wXJEL24A6maOyZRjpxP+AdjwosYumuX7b74sACs2uOU/VCV9qArAtwPWOQsz
KZ+rDYCvRcWie8MIn6YAhH68Hlz+mvjVFYCxOg8zR/9P/gORIeisnMJn+B+I
4P2b+iy0IXlWD0RUh85RIyXaTy8QfZIuRRzOEhL+gTCr58+1HEn8tQxEwSlr
tWx1yk+dAjFapd4j8TLpOysQIzeMUx7/YRX570Bk/fW+5BVM+sANBI/7La1n
5RbCPxCWtca2qpGkP2WBOODc5LtuFtUHqgLhPuPEvZghdP7aQDwOzrPJ0Sf5
aArEkNWLv8+aT/zpCsTy1udWn0LI3soFwcdIMVhXkey9UhACZluLY88TvdSD
UH1poaadOoN/ED6fnq+z1pvsD4Jwq/x84KIf/Yj/QVBOfTzkcyDt5xSEp0f7
64g30ZgVhAX8Z2Xa6QSfHYTtliW/hjWRfHKDkGT5fH/9AprPC8Kc2/NmjLHf
QfgHISrOecesmyQfVUE4W5I2260oivAPAmvxAZ0SfZK/piAoms55G6ZN9ZAu
2X6+LmcfjCN6ygVDceHRJ5unMfYvGDc8nZ3FziH/8FEPxosOjwMalVSv0guG
Up3zxdnazoS/bN717W8jObJHlsGYNkUleksG7e8UjM1XuSUa28nesIIxtsF8
PzuYiR+C4WgfZnJSjdH/YJTdOsXxec3Yv2C47XKYsf0K8bcsGJqHz09oMCB/
WhUM49Ni7U9HyN7VBsNlh80A3b0EvykYw7jjfva7QPLZFYz8pH4eq8bvJPxD
8OS18kOTKNpPKQQvuG3OWXMZ/oeg4IdRvpGA6KsXgoA4G7cLU4j+CIGS7tom
6yXkDy1DsGH2IpO5ziTvTiEw/3B99+oTZC9YIVgl+nGhYxLxmx2C6OpKr9S/
hB83BBK1OX0nhYT9wycvBBcrzym9rSB9LAuB6O2L65wNTHwXgrq3Lvv2e5A+
1oago/lZ0608it+aQhDa+VN+Y0gm4R+CsL+uy22OEH5yofBo8u7D6WL0PxTR
V25knGCTfVAPxbjKp+oarhR/6IXi64H4czeXMfWyUGxbNConX5XyH8tQTNo6
at2TRfS9Uygqt9V6de0m+WXJ9ns+wodlQ/kfOxR7qjLcSiIY+Q+F75YlR36f
ZvKZUKBOwz1wC9WPykKx9a1a8P3bjP8PRcG9Gb4lG4kftaEIOq0xpDUR5P9C
0eZ8tOXsMsb/hcLacW+34D+q18mFof3tsKzZ84heSmHI8Hyx+upjis/Uw6Ds
n6M8/ATFA3ph6Ju+KK32xjbCPwzmUYY39rApP7QMg/PUO+4FU8n+OIXhY0P/
FR4jSJ9ZsvXn564zP0r6wA6Da8u9cbP3kPxww3DeYu2h0s+M/wtDy7D+zxtM
SD/KwvDU7Ly4uJ7OWxWGFB+/dW2ODP/D8Gvf1Z7Nn8ieNoVhiHXhgcu36fxd
YXBj59a49yV5lwvHae8vTiNHEHylcKR8CjuUP5nG6uFYbyF23hWUSviHo/DL
W5HwRvI/fBGOV3PXa6kMIPpahsOmnm0eqEljp3CcCzm+OEVI8scKxyPddVsW
1xkR/8NR737a9a8mnYcbDu3d5/WvFFO8lhcO75w+wVcMKP4uC4dmjEHOalPG
/4fjzI5LG7R/OBL+4ZAbNMVbkkPnawqHruqi0j3HyF90hWOcxYjdG0Yw9c8I
LFVZUbG8mfI7pQi03WlY73iY8f8ReBqjcb8mZRfJfwScnfI5C6Yz9d4IvPmg
Oz6y7xbifwQ6fjnt3q3o9G/sFIFtNn8V+VqEHysCi7P1Gs21Gf2PwM5TU2z7
hLkS/hFYePCnXpAWyXdeBObHyyvPSKfzl0UgrOnRAaNNTD08AlfyjvmOzqD4
ujYCxunJu+8YOxD+ETjmxTkq50j06IrA/sWVeuFRa0n+I3EgtzNovCnpt1Ik
pp+22KKYSfmCeiTadbiDN4wJJvwjUfvFpSh/NOGHSGhtHr3wntMm4n8khv+Y
Pajr+c8L//CPhKRddcnXWXR/xopEqQp/cLEx6Ss7Enf2+uyLWm5G+Ediy8W/
6cluVC/Pi4TqjQmXjv8meSqLxAvj7L3nvlJ+UBWJ56aeYyPfUL2hNhKaow2i
94wneW2KhJu2YaX+HsKvKxIXN/xoNdYmeyoXBe1zI+cclhL9lKKQ0U+rKXMQ
5Z/qUXhc+dPXy5L4pxeFBy2hP8qvcAj/KEyQrp173on4aRkFv/LyZk1Xf+J/
FPa9lVitGMbwPwpf29Ypo5rklx2F6lOTK3dL6T6DG4WwcYtGH/Il/5UXhUm3
bPxF1WRvy6Jw6+c3Y7svVE+qikK67Sy1yYeJHrVR+L0o0mLJRSbfi8KzvQXB
quupPtEVhQt1o+S21TH3p7ugoHzqavsZyo+VduHiuKE9Bv50fvVd2LJTeUKC
8wrCfxfKVg/JkNvmR/ZvF3ySUgqmGVO+Y7kLl2NDb4QqMvHfLlQ5G0yvXsnE
/7tgX2SY3C+M9IW9C39zrHyOxZM95e6C8DDLuWIz2be8XahJq1G3T6b7m7Jd
KDw/6dr+0G3/xlW7MKI1Z17HGrKPtbvwuWPxmP0aTL6/CxvzB9+UH0b+p2sX
Phg0rki1pvqAXDRm/NrjPm8q2UelaFSLSm+tsGLy8Wi0cTwLVnsTfnrRUP1z
b1YpYy8QjYW3llwWNpL+WkbDf8epNytbSR6cojE96PzVEx89SP6j8XFJbprm
DMr32NHAnssT7tuRfHJl64+ljzMvongqLxpNlgt9O6vJHpdFw2aod/DYZ0Tf
qmgMGdKdHPZ0N8l/NESxR4yOa5H/bIpGAL9Z4ONO/OqKxnfV2el3A0i+5dhY
kDH6oko2rVdg4/JZ1TduUwl/JTbkp/ZV7Vvp9W+9KhsKHX3+HLhA9TF1NjRc
N712P0n4arPhG51zsHAnya8eGzkfrgsk1jP+fW/Axq+0vdL6Hoo3wMby0sVj
dE0p3jRjo27bYenxu0w+wYatjvV1W7Ud/+Zt2Uj9dpMzUp7kw4mNQwKDUPdt
BM+DDb8Df7K9kkk+WGy8ud9yZ+oIir9D2RA0Z03lvyP6stn4OHHW9MIz5J84
bCQ/y1xtkE/1Qi4b+hKterY28V/CRr/eo9v4h4jfeWwsOee91O4B1eeKZePl
z8/bjaPzlbFxT62fo2ok1WMq2cj1xaZrzH1wFRsjL3VucHpJ+lzDxpeBDaGn
T1C+UsvGNePd47++pHprPRsbfS45ZAsZ/WbDchZr0Vxnmm9nI5Sz8+jjVNLv
LjYuHL78oK894dfNhsP+5jOfYpn8NwY73j+KOWBM+qMQA+vJlfULeaQfSjFY
mbBn08EJO4n/MXDx8qm6EU34qccgympdJC4TvbRjcOtaWmXrGuKnXgwm3X3y
BTuIPwYxOD0nNHnHdua+OQahXwpE9s/p/t0sBvpxXNdKP4pvLWNg/FfLOmo+
4WcbA+W5Ty74vaV4xykGN0xWrj4SSGOPGKRdvj9/iB7Vl1kxGHORO8+MT/lz
aAzOphQPHdjO3IfHoD2v6N2PrVRP58SgaOGeKU7XKV/ixmBTcUq/OaD6siQG
OTWx4yaZM/FpDNbXnK82syP9LJbhz0uyPrCW1pfFYF/T5kqbcsKnMgY2Dm82
a/ckEf9jcMA1MGGjOdUva2JwMPKCWrQx3R/WxiDe8rPTVyvyb/UxUM0cv93k
GNGrKQZb2Vf/bmH8X3sMPsROke+xIHp3xcDIaEK/XWfI33fHQO2E0elcZaY/
Ihadig5pi5xJPhRi8Wv2pyFJP0OJ/7FYW118rXcz+VPVWGgtXrRiX7ML8T8W
jlxR1u4R5D+1Y3FWEPvU6BXpr14shrP99NvfEH0NYtFi12f+BRWKJxCLxU/F
6suYfgizWCQ8nrb7rJD0wTIWNx5vmXBMl+hlG4uhN381LO5D8ukUi6NJqdl/
RGSPPWLxakZR9iDJduJ/LL621Nc2HyR/GxqLHwPs6x3HUf7HjkW/vTf6zqul
ei4nFnvEyyxLllH8zY1F78WVK/M73vyLZySxmKJv92h3MGOfYzEhOHnr+lVk
H4pjcSXhptUeTdK/slhs3T9t1N3+5F8qYxG5PopTZEb8rYqFhdN8m09jKL6p
icXo9KTlO4vovqQ2FpameXo9e8l+1cfirYva4V/3qH+iKRZKosE+ud8pX2yP
xYubg/Qy1lC83CWD90V7bvRjR+J/LN4IlA7cfE36LhcHE5vaw2OG03kV4sCR
DM/pp0bxolIcvgjH1y4/TPV31TjcWngwq0WH5Fk9Dge+dz4OWEv6rh2HNwd9
hg19T/GnXhxKXT4f6UknehrEocnu5BG9GpJXxCGfY6Rv6Ez8NIuDav5UMafv
HuJ/HJpNPlce2Er0s40DtrY1u7yisVMc1khiN+8RUv7vEYcKhycW99pJf1lx
aBFHJ0SNIn0IjUPPPv1nRnXbif9x4JVenPXUnb7nxGGKmqnOf0Fk37hxeKi+
SM61nORZEofNpk1TQocRvnlx+IuRR3LeU/xWHIeiUoxdFEH5S1kcjj89+Z93
Pul3ZRwiVa4dermI5L8qDltSPx8V80jfauLwZ/XTkDkXid61cYgXviysWkD6
UB8Ho8jZjwbOI/ya4tA+s0p54gmSn/Y4tM6zyN/MZ/gfB9brNftaPEkfuuPg
azNutOoM0ge5eHg878xuVCJ/rxAPQwWPTYerCB+leAQOa7v5MIn4oxqPNfzf
1x5FU31fPR4Gm8p5zoYUf2jHY6tCfODgSYSvXjyc64fmq1UQPIN4/Liy3WiN
MlM/iscVToff9Ftkr83ioWlaliH3hOyNZTzGD2BrnGeTvtnGY7/Lypg2McUv
TvFw/JlYsX4V5Rce8cDtqHnvbEjeWPH4Yqx4UDyN9guNR576Z80pTP2MHY8h
sR/6j7QienPicTpGf67QR/RvzI1H/+snXE4EED6SeCjOSHR948/cT8RjY3fe
6e1DCJ/ieChV2vZ5uJjqRWXxqHlutKYjwI34Hw/l32pPVbzpvrcqHqN2rQsf
cYJF/I+Hl13GI7dmqifUxsN4+KKThn6Ub9THo/Lw/TFuTL9gUzyO27JP272j
+nJ7PNbv6Nit00j7dcXDarOcb0gM1Vu647G4Vv7b+7W0v1wC1o+857R8AMUb
CgkIW3l8z5j/SL6VEvBkmpKG/RBar5oAj0Gv9L0imPpQAtxHLajgnaZ8UDsB
yZqOewcOo/xYLwFmbo8+ye0m+26QgLscxZnmrURfJKDWgN33ThvhY5aAyUeM
/hsynrlPkK138ptecYLyddsEBOZOG29hRP1kTgmwaRp/8JkrxV8eCRjoFhuw
uIDyR1YCnO78/ObcTPFvaAIckzfsT6xm7H8CPlddtUyvIHvESUAVWy3pjQt9
z03Ao/JpwRO2Er8kCfBb/vuX9XVv0v8EFNdf33QhuYD4n4DZZbbzT7uSvS5L
wP6mYYIlYygfqUxAxMToJ7cGMffTCWh5K24ssib7W5MAo4KQtZ7ddN9Wm4Ab
Mz9ynjwm+a9PQNCJbQerspn6ZgLem6wuPT+L7Hm77Lx3R9z4GkHwuhLQ3aex
/zcJnb87AYtfum7mppA8ySViTHqSp+uiWOJ/ItRvnZnVWsDUQxMRITfAdYiA
4lfVRJhXvLDSmUz2RD0Rc7Mf9t5n4mPtRNRrFlzXt6Z6p14iPI0j3/mPJnk0
SMTHhW5eX3OZ+lEi3i6PyDy73JX4nwidy50n50ykeM4yEa//rEbzF8o/bBNh
Jhp/uK8D4/8TYVdWsLtgKhP/J4LfxFpo0kX5FCsRB/evuBoTR/4yNBFHA2ui
zvQw+WciekOcg0q2UD8IJxE7jp/4NuYbxTPcRJyJsk77eoH6MSSJuJEd/dLl
F8l3XiIuS096ph+i+6fiREy/d8HN3J2pVyZCV2sxa+QP6hetTMTJmxajh9xn
7u8SUX3RebL8KKJ3TSKCDHt3vL9G9bta2f7TR9kIM8le1Sei33veoPUBzH2+
bP/D45ccfkv61Z6IHD+Wg0sWU+9MxJtD7O172JRvdidC2ffVwB85lG/LJaFT
vfVShT7VQxSS8MtVOiLJjeivlITYvdnPo2eRvVNNgu31B5EPmX5B9SS05Nye
Y1NB97/aSShamxtg3Ur76SXBqfHRIV0NoqdBEqy/pPtsPMrcHyVBwLIZyPlF
9tksCT5b+w6+OIfsrWUSPPs3fXMyJPrbJuHZBiul9PkM/2XnX3hjh3E4+WeP
JHzbuGHiGG3yp6wk2Gm0fEzWIf8ZmoQjYd91TD+SvrGTkDJ6CuuHAfUPcpJQ
2ptsuqSH4HGTsOv9fvCOU3+gJAmPe5v7WHsw9/1JWCHxHqJWRvFzcRJG7m/Z
vWAvU69JQsGIH4sLc6i/ojIJfcS/+0VvZvx/EkZZLT+eYEX6W5OE1j5mp7TX
Ur9lbRKeOznoaH4g/1qfBO4uC70qBaJ/UxLKPBqsbU8SPu1JkK6odz3Tl+xp
VxI0rE7mFEQx+V8S5J8ml4T6MvUfDhI+PerP20n2QoGD8LZb/eOY+wElDmZE
3Eu2i6J4T5UDhb8HXkxm+i/VOdA5MTFxSwLxU5uDkjsqj8KvUn6vx8HZkJ2l
VcmM/+fAYPcqtT9DGf3n4L2LibBwBcm/GQcZY3h3W7jMfToHn1IDDG/8Jv9m
y8HsmEvKboNJX504aJrZ1zPvMtknDw7sAsb9eRVD96MsDlJa3phlPKd+6FAO
TOePaghhMf2hHBS1BZXteEf9DxwO3ilWeXRnU3zB5cBsqXOsC4geEg6an/X9
efgKw38OxhgN3ok68mfFHJh7DB3HKmPsPwcDqgtyOEPIP1RyMCfM86O3MvGv
ioNJ4cZRO+son6qR4Rve98UsOfJntRw0Ku2uLItg4n8O5L7Iv/pmTPaniYP+
zUFWagsov2rnwL1PeF2HG1Pv5+CCwfzkoUfJn3VzIH53omKkB8WPcsn47Bq4
1X8U8UchGWGDz10wmkL2SSkZ1488X8pypvOqJuOKVFivIUf6pZ6M/B2eA2MO
k7xqJ2OZu7Bw5HKSB71ktE2qihrJIf9ikAyV1f0e/bUm+4Rk6GYsZOk1zCL7
n4zEgpAg4+FM/CeD59tnb0Qrya9tMp6/nhZVtJXJ/5Nx6evzg8OGEnyPZMwb
pTH4z3uqb7CSUTjNoQo5TPyfDL38rzYxt6h/g52MZL/Tj3QySL85yXBSuioU
OFC9kJuMoXMaqqePoO8lyWgWlGpElTL9NsnwuRa042UsxdvFyZihNvzjLw71
N5QlY5rf19UFqZS/ViZj27ta+/Ym4ldVMnK/XXyxQUTwapKh1rfFf/Meil9r
k/Gn8cMj75V0X1SfjE+r3L8GvyD715SM8y77h/YpDCT9T8buflcm9fGkfuWu
ZAypP9o7+z75o+5kxIxcWbz8IpP/pWBDb8uAkyGUjyqkoCEq4vaHpeTPlFIQ
ZJTn5ttC/kc1BcY6Kk+cdlM8pZ6Cmhafpf4W5O+1UzDfbGEh+y5zX56Cxn7T
/HoUyV4YpEAquTeh8DX5A6Rg4tNlzh+TGP1PwccfwfDKYfL/FLzOvfBUq5Pk
3zYFrEdDavWnkH12SsHZK76nFmSSfHqkwHTj0C3XttB9CSsFtnKBQ5WekX6F
pkDjj2Sq6WEas1PwiNvhzZpC+R4nBeOPvzh3bQ3xl5uCo7Ny7Ay3kTxKUpC2
cZ6hgz/Fu3kp0N+tKakKIP9YnILo3MlXgph8sSwFdueT4jcupXi2MgVNDV9f
Dn1F9buqFCQWeofrl5B81aQgb9x7+Y0dFE/VpqB2r/agPXyyN/Up2L+5Zc7F
N8SPphQMeffQYMPWWcT/FMwz7Q46/ZDyqa4U7PE6Iu88hOpd3SloFaed3rSF
9EcuFc7nX+0suEH0VUjFS497uslhTD9MKub0Hu9e8YXWq6Zi8MCVxmVaRA/1
VIybbdjaPYyp/6aiIn5KUbY85e96qdg5SDjYaDPtZ5CKwPHhRg97KR5BKsZv
fX/CYQitN0vF5QEDXJIOLiD/n4rV/Wf+/qVD9TXbVNj2SLaOmkT3s06p2B6n
WNxyj+jvkYrb+3vjH98kfrJSgdcWT1fXMvqfCqXVzimzrpJ8sVORlX/VdOFo
sk+cVBhaC3ZbjaZ4kZuK7ju7cuwZfy9JxcacPxPPfid7lJeKhSvS2NPmkD8q
TsUvw4l+7OfEv7JUdM05nxQ+n/xJZSrCz1y8b8jch1SlQq7Wa+m+g7S+RkY/
+YeDjk5n+rlSobeY/ekLE6/Up0JTo5t3ytGT+J8KgVxVjZTpP2xPRarNyc8L
sym+6ErFg/xjaetKST+7U5E2ci77Ugfj/9OweozFzWhNsjcKadiysmv+5DXF
xP80KD1S0rJoIvqrpmHIPMcfs+bQ/a16Gu55Wagm6ZB8a6fBPuxtmo05yade
Gma87rWz/k32xCAN00fMeupkw/QPpOGI4y/huKskX2ZpuFqguP/iK6KvZRpW
fmyy69/L5P9psLzzft7J70x/VRo+JB7SHqxJ9VaPNNS5J5QeiyB7zErDrnFL
uteoEf6haejj3/Py6zKSD3Ya/tht2DO+yI30X3Ye6ZhjiVfIvnLTsG79VVUn
Q1ovSUOj/iidga8pn89LQ0FLts/1OYRPcRpSPpY8nD5qHvE/DeE6H0aV5dN5
K9MQ+HeT8Qtl5v4+DcG9u4syDSg+qEnDf04NKVuPM/F/GhzOnnaI/kb2oj5N
5k+PiV95kH9pSoNyHqtxmpD0t13Gj+HH2DFbmH4XGf7FW1oCIwxI/9MQO+PH
0jyQvMmlI18cozcWdB6FdFjdLrc7+ILx/+k4OaBk3q1ugqeajhFnli3zzCN8
1NMh3OD+5koSyb92OhYV5yQo2K8h/qfj+FrfwUo/Kf4wkK3nbWh1HsP0t6dD
T7Ax71QY1V/M0pGxTvvc6UHEL8t0PPRcLc/6SPpgm46+P4/ZHJxF9RWndFyu
ZS2aU0LveTzSMfOSQppp4td//dmsdPy8Pt/+nhnZn9B0uFQ3D4v/wrzPSoct
v2CsOpviVU46VrurdQTnkb/lpsMrUs21cSXFK5J0dO6fHTue4V9eOipaWYU/
Mxn+p+M/L+lgrV8Uf5Wlg7Pdd5ZOLsGrTMfHDa/PyC1i+J+OzB7FR+vOU/2t
Jh1p5cd/VzqTPtemw17+fnTfbCb/T4eG1ieTzmbavykdN7WrppVXkz9rT8eO
z0cVhxmTfehKx4cH2xI28mh9dzr6t01X/unD3H9nYORp0+onOkRPhQywn8+9
fnouxQNKGXgW8LJlzQyqD6lm4Py2jVtymHqqega6rtac0btM9lc7A5dvvQm1
qiF89TLg+HzksVNpFB8bZCBF66RzyW6KN5EBteAlsY5vyT6YZcCrqk7joxxz
/5eB+rym853h5F9sMxByeczlPneIX04ZKNo3/Dlvvi3xPwNTr4S5O6wle87K
gFTN3ezXO4p3QzNgO+Xd1bZU5n1bBg4p9R8yQI7w4WSgO2/Fwcj5lE9wM3Bv
dKdi/AfyF5IMWDml1/6YQOfNy8DCJ38fnYsifhZnwOLhz7XiCWTPyjIwRW7B
xZRmsmeVGehYe0rqG0/18aoMNM7WOBHnTfdJNRkIjn477/Q16getzYChY++v
nz8pvqvPQPbwPalF+6g/pSkDBkbdReVbiF/tGWhdcDK5SIfp98zAwOQLViNy
yT50y/Z/emrp9aVkn+UyMWbQ6eFPJ1F8ppCJhjGpHbmHGP+fCeEwtbNqumTf
VTNhNlxDlc34L/VMNPYm6+1j/I92JrqWqV/mXGTsfybubo1qdi5g4r9MZOtF
yge1kDwiE4mvDvZLryd8zDLh8OHZpjWLyR9ZZuL7ZKnLpXlET9tM1LK/7ar3
YvifiXafObd4p6g+6JGJZR7NiiH5tD8rE79fGfdN20/zoZn4b+0K5cSXTP6X
iY0XT5QHXSb7xMnEOv8JMybXkzxwMzG98Jy50kaG/5mwuxLqrzFvHfE/E1X9
r89rvE77F8vgzVzsezKQ8ouyTGx6/SpGaxVj/zPB233oxc18Rv8zoed4X+eT
ARP/ydYPaJF+TKN4uDYT/AX+2kFJZC/rM7HgSMz17VOofteUicCk494bAhj/
nwmVdmsFQ6Y+2JWJ4Yf69GjEkP3qzsSj7tQPi4zJvspxMbzoaVf9LqoX9OdC
0pshv96D4Ctw8fz+sn1PK0n/FLn4M/PP2DPeVC9V4qIwKnyXnhnF8yqy+bDb
lcfCCF9VLtq3f7/9cza951Hj4pFx6PTcEsq31LloVJsxSH4T1V+0uPi5psf7
ejnZM20uXubOXXvtIPFblwvFBSFu+7sY+eKi391h8ZEONK/Pxfq2acvmfqV8
yoCL1UuyF1yaSr8/YMjF8ktHlgRNZd6rcnHq/c+irlqihwkXUXs782Y70PnM
uBiTwPkbvYHsmTkXpn9GVR7i0P2IJRend6+77vub+G/FxayLZQcD3jH5Khd5
kfYvxWuJ/g5c9LGL6jPXh+jlxEXLTo5hXS7F0y5c3Jqb5X6mhuB7cCG49vro
URO6X/DmIrH80qp5swhfFhdPxiiG3Y+k+8JALtpWjHg8SY+57+RiYNjf5t9M
f22k7DxHokZd+EL6yObioUl982Mngh/PRf34bg8jK9IfDhflw4z87KtofRoX
03bv66fzl+jB5aIDQ2P37CD5E3LBYkfeD7Ng6qVcpL89nXT6KtmnHC50H5Q/
05tA+OVx4fltpMXkT6RPhVzsTHY0rGf6h4tl540wqFmrR/FQCRdX0q+Iw/7X
DyWj1/vGK8FDyF5UcBGZtKxr+Xjy35VcqIznG7Z4ET7nZPR/WxprOZrpn+Ki
TNHZOwsk71e5eG9om2xoyvhjLuRk4cLmhRT/3uaiy1E3d5Y202/KRUTjDJuE
Nsq367gYZbI+c8p04k+9DL/IIBHbgOxxAxdhCQtf1vvR+Ztk/IxqPH0vi/jV
ykXI0q8zbpQSvdu5cNltdOJ0Fa3v4MJ6cU3jhNV0/9Ylo2+baXeZPPH3KxeH
x8wccvQM+aduGT52PX83baL6WS8XR+tX7vRdSPSQ46F4je9QNea9cH8eLqX9
uLHlApMP8NDzLTlD9Q6tV+Thu0Jc/q5w8qdKPIxx5a2o76T4UIWHPV3+dxu2
Uj6nysN7nYWOO1WW/DuvGg8ZV/jbhZPInqvzIJmzbubMUqKPFg+CnMSetkWM
P+Hh58j8Er1Awl+Xh4Qe87p5HDqfHg83JmvZe67ZTPrPw4FM2+gLfUm/DXjY
EOK49uIbkjdDHjKnuPzYocL0n/Bw3aJlyx9/qh+ZyOiRH9P+Vo3mzXhYvXDc
xOlWZJ/MeVgzcM/6I/JMfCL7fsDEIRKGPlY8XNhROyZ2Gs3b8lD41WN/SQDB
d5B9HxH0NqM/yZ+TDN7M+OHSfOK/Cw8bD34oU2ph+ll4MH1/fD9/HsmbNw+X
WUv7rikje8Liwbds3LGRG2gcyIPrim8jbBqJ/6E8ZE+7MYNvTfAieZiwqW1v
ZyDzfo6HX/ovSsOZ/uJ4Hm71DqyMaiX+cXh44TTg4Pu/ZM/TeEg8p2m+1IHs
JZeH/6qlT64KaCyUyUfVeKvyZXReCQ9VT8+7jk5cRfrPQ6jfvOiX7USvPB7G
avxxc/Si+KJQxp8Dk7ZuGU7wi3loN3s9buhish8lPKj8CkdhNZNf82D7ff6i
30x+XyHb7+HZvmaqFD9V8vB5zsUb95n60DkeBi9d/nhmKPGjioeIvW0nMkcT
fld52GV/cPXyV8SPGh7uH37RM+e4y7/9bvMwUW5m3xR9sge1PDyYYjPgih+9
r63jQRyQm6g1gfxPPQ/9HM1msy7Q+Rtk5zFYufYO896miYenYUUr5lhQ/NrK
g/lM3bqYh4RfOw/RR49+GSwl+ezgYYvJGwMra7JPXTL9mTIEwnGUr3/lIdDO
7kT/ApK/bh6OT0hp+r6A9LWXh60xPTOnPKfzy/FhfkTJnHOK6v/9+XD6/OOv
dRrBU+DD4sNU1k03gqfIx5jipWP6M/U9JT7SCwPyNjH6oMKHZ3P1myUGFG+q
8vF+/5Sq4BFU/1Dj48zZA90uZ8keqfMhUnKcuHwj8VuLj41K/mFhj+l+UZsP
Zbu/N94NpPPp8nH/RaTRqA+M/+cjqcD8yJVk8g/6fLjfs4tiy1M+aMDHrmnn
7gTtpP0N+Si4vOB+3DTm/Q4fU0xrSjdsIfkxke2Xfe9nsxPl42Z8rDr2fJiH
At3HmsvmLzaqWHoR/pZ8/Gieukgxk7634mP2Ht3w5pMEz5YPceCdM1rTTP/h
48DHqI43nyrkmP5FPj5E+04P9KOxCx8xFy5Wjt5LYw8+iotuR8ZzSZ69+Zje
6Rg0LIzsE4uP2/XeS4YtoXEgH5oPeF+OfGb0n48a1mXJuRskb5F88I/H/w1O
YO6/+Kg+t+TMNXeKX+L5UIxL+JPGJvvD4SNWcfT2kbMY/y/jVyjXpLmU6Y/h
YzLW/zcphuRLyMc6yZ+cZSNpvYQP65s5FyY/of1y+LinN2hj6jYmf+bjsv4A
bV8u2Y9CPhKLTl2aXUj2v5gPjZ3vhKdGEH4lfKSWBJ8K62Tyaz569ln+PlNK
+l3Bh63qy+iJrbR/JR/6czOGXftD8dg5PtYYXik6eYu+r5Lx3zdfXqeH1l/l
Q3BvQUDNLzpPDR8ht0/O2n+L+j1v83HtSn1NlQvxu1YGT3+CBzeJ4NfxsaG2
c7/1GdL3ej7yrjfn/mfO6D8fXbojbLRuM/f3fLxJuzrq0yiKv1r58FcTx7a1
kP6185GdZDn94zKa7+DDK9QlYv5rOl+XTH8vn17zegbj//l4qt3S37+N9u/m
wzcyY2m7M8U3vXz4TLh9ZMNNpv4rwHKl/fPEG0ge+gvwfdS9Oxwecx8sQF3V
Ve8Bj2msKEDzk9KXCYOY90ICrPhSmb9rFn2vIsAH391e728y/YICdBW+/3tw
Gr1nVxNgX9/EkdtXMP2jAuyewLWY8or20xIg2m2uTqUb+VttATKCD0YdKyR7
qCuAuvmWow92kn7qCXDu3vxaZeb+WF+A8gk3dlo/YPpNBXieXrtwywQ6v6EA
jatOmfa7zPh/AR5nKsddPczovwAGq8Y8sZ9G9sVMgNOtph1fthG9zQW4t0Zo
xfeieUsB7jt8KYlm+rOsZPNzqtW605h+NQHSVVp2Po2m+MZBgNsr3y3t/k76
6SRA2iGX1L9PKP5yEcDj8vRXgiCyNx4CnC1+rrRbl87nLTt/u82R9euY/FaA
KI+MhpnFRJ9AAUYsu/ti3SPaL1QA49+qz6PuUXwaKcD1zQlv7QOZ3wcSIO6s
w9qhHKp3xAugNGl1oxAkfxwBvN536A/LIXueJsDG5iutGfnMez0BjvbljW+t
MSH9l53veeNU/kPCTyLbv3Fut3Y+nS9HAOeRdaEuzsS/PAFKZkWJm5UJn0IB
hkXkvT/YSvJULMCQ4Knf391h/L8AnbGNSS5KjP8XwPz48POPeoj+FQKst+e6
d9whf1QpgN8zw3KvLOL/OQHsbZ++6GLoWSVAyGkvtYNMveyqAK3p5TN7TjH6
L4BgocSvuoDocVsmLyGvau2kzHtbAQIsVj1++5voUSdARaGG+Q6QftULMMNs
xvLGDILfIMA007NyczcTfZoEKJvmHLZGQPLfKoB34ZSxKcW0f7sAaiY3TF4P
o/UdAqwN2jF0qB7Jb5dMH3ZOWGq6gvD/KpNXZTfD/XJMvUcAm/R3H2OYel6v
TF8nDuaYa5H+yQlhpDJ8y9lS2q+/EAl6xxJ3NFI9XEGIVHEK92o30VtRCNtf
F1TP+h0i/RfiVOu4/lEvCH8VIbqiZi2Xu8fUi4UoDm4Osd1A+KsJsfyRz9UV
1URPdSF+al85aVZN8qAlRPootdDUjYSvthBbxj3enr6G1usK8aRhbHPCQsqf
9YRonutuXP6J+KkvhIa694EOU3PSfyF0Ppz5e4jHxP9CWK0SH5nnQL8/CCFE
rko2U8Dk/zJ8rqDx6yiSRzPZft8vvk9yoe/NhXjbf1jSjULqt7UUwkt7bda3
/VQ/tRLiz7zSgpm5FI/bCrF6v512VDbx00EIh22T4LaN4gMnIUYMk54f9InR
fyE+nhirfsCAif9l9LnXPEdZmeTZW4h374zmzlOieZYQu/7rl8d9QPXDQCEO
5V7aPyGf6XcUQuVyyISaHuJ/pBBb7f3HePRj6t9CiEu+TTW3ong3Xoi5f6dO
Mr5L+HGEyLKKOXx0GeXTaUJ8FtwZvOcU2ROuEDXrHcZYv6fzCYUIuKdXVe/I
6L8Q9oPerZ3+iPK1HCEu/3J2ZpkSvnlC7P6semI8c99ZKMS9yaeXuY8l/Ipl
9Nx0694X5r1jiRBKKvc/f3Eh+pXJ9jNx93U8SfyqEOKDQ83oJintXymEyx2V
35ZbSb/OCfH34I30EnuStyohIgtWXN6+mepTV4VwVFpifG030atGiDAp/8by
d2Qvb8v49/yh68anVI+vFeLZ/vvWKxUY/Rfi9QRVC7mPjP4LEXJoUGfQZLJn
DUIE2k6xtehm3qcLUX71+xyjFZT/tMrkLbsx7OSZDaT/QiyOsQpOvE3fdwhh
KeZ1/B1F9awuISb4Kt7e/ovex3wVQnJnUUPuUOa+T4jzF2d/epotT/ovo6+x
e8S3lcz7TxHOL9GfrDiS0X8RdgaxJy+9RedXEKHPti65faOI3ooivJ24QPN6
O9U3lUSoW9yNoWPJX6mIkFN5LXDoZ+KnqgjyDh8ctJn+GjUR3tv22+2QxvSP
itDopt0teU73B1oi9HwSLp7H/F6GtgiL09Yeraxg8n8RTPhns0ZG03o9EU5n
+Q99epzed+iL8PXpjcszJGRvDESonKBbJHhB8mMoQm1v3ZNN5fR7chDhy5MH
aCti/L8Ili3bpzssDP+3n5kI9v1c1lxXI3zNRUgLXnBEaS/1j1qK0P/kq0NK
eoSvlQhFNvvvLgkgetqK4OU2XHQkn+63HETYvqCvxvvjjP8XYZnQ5/fwH7Te
RYSHeZ/n50ZSPdxDhGPGCtEeySRf3iL87jh2esQBxv+LwBXoPW+eR+cPFGHh
4un3VjXT/UeoCIaP9pY1DKX1kSI8OuCo2ZRK9oItwp76qZsXMvFTvAiXc/6M
qr1P8s4RgVW3ymbkTNKnNBGmf01ULGHqc1wRPBbmF5Q+JH8jFEH6NEJ+lQvV
byUi2A4M669hRvYxRwQF88vVTxLJPuaJwBusuKRUkexjoQga124meycx9T8R
Vk+9fv32D0b/RXj97OrxpU9JX8tEePcMFcLLJB8VImgPfKG+7C7BqxRhQrb3
0hcf6f70nAiZHausB+mTPaiSyXPbltryF5RfXRXhjTRJI/8JxXc1Iji5hz+c
bsbU/0ToFdV+Nmhifm9AhIpZA2f1ERH/6kTQNHCaYv2O+FUvQt+FVvNPHCN8
G0SY+UVhxYmFFG81iTB8xdxBbAfqj20VwWL0gknjePRes10mPzWdP1x9SF86
RMhd+2hfaTz1N3WJsMJhodI6N6LfVxG8zWw3PJpP/UXdMvkOk/+tVEf61yvC
8RH/CfwdqB9ETgwFI/3GjbM2/hv3F6M1d+QWpY/0+0IKYvyY739u4GJ6X6Mo
xnCRnmiyFeXPSmIsW7f2wXcxvS9SEeNL7rgcr0Vm/8aqYlzfqNmVc8ae9F8M
u+sOb8uX0H2Luux7rbgaoxqSdy0xygde5qRfoffE2mKs8v+Rn3qU+tF1xbjz
OaLPmQV0fj0xZgRnjIgeRO9V9WXfn+e9fehDv69pIEaeUDT6xyuKjwzF+F6w
ZN3PVUz/kRhLN/3ymbSD7vtNxDjGT0+OmmlN/l+MsRMP3FabTvGhuRibVqSH
7423If0XI/bl4/KyIOKflRjVv6tKPA1J/2zFyApsW+U4g87nIMYTvblHJhyK
+Dd2EmPRnDOFxX+oHuIiBmfjgv+G9KP7HQ8xXtncnlx0iPoNvMXgn/QeE59E
/ZMsMf68qVKQX0f0CBSjp+hy5sADhH+ojD4xFakDmsieRYrx1+Prj3MTacwW
Y+u7zJrth8k+xIthab/6/t59zHs4MbYMCEpa+Izuf9PECCvPOhWuSf25XDEu
bnz3+cUhOo9QjIUzBDV5k+m9gESM9SeX/KelS/vliHEy4paiWhzdB+eJcVbD
K7dBnvhRKEbT9axBWtdXkv6L8UnXLeieMfWvl4hRMu7QDZ1ZRP8y2feXr+15
y8CrEOOF/QnDCHU6b6UYH3c7DT4zgu6rzsn461PUEqpK7+eqxMiYnef+wYTu
v66K4Xx1avNvI/IvNTL69Mj/Lvei/W/L9MXNwt50BtUDasVYqZkj3rmH+q3q
ZPwfsVjFO5zoWy8Ge74Vv2Ai9e82iOH9xWTdvBLm/Z4YXsOEZ71MiD6tYizO
k7aJ1zPvOWTrs0+Pn/2a+lk6xPCIVr2h8Jrun7pk+Jn65kXk0vm/iiEYWLBp
pDr1v3WLsfnmhbmzllG/Va8Yuyw97qfaEP3lsqDrfOfQcRH1j/fPQliezRXh
SZpXyIJvv5g1JZE0VsxC9ZH3rPqBzPugLDzdfkP38FF6X6KShdx1FdW9HDqv
ahbErlYOc+PofGpZODKkdHNaHfN7i1mQ38XX3XuQ4GtlyeipPO/wXYKnnYWT
catS6iJInnWzsF6n7KvLXuZ9URaaXZcZhB4i+ulnoe/dC33fTWT0Pwsdwyt2
vXtM9DbMQuKaVWuf1pA/hmz9qaoZ3w1obCLbb3j23f/ZA7Ms/DAY1noxhuhn
noWHViXisGHM751lYeqPr/72S6n/yCoLcxel/exl3qPZZuEO93SQRjzh55CF
VN8Q65R5ZL+dsjDufPQ4tx6ih0sW7B5P/bRCjeTFIwufp1mrD/UkenjL9gvX
1cpdyvS3ZuHBx575BqVkLwKzUJyr1vuAeb8UmoVdWBZ0YTX93mRkFqJKfjfo
jqTzsrPgMUp/jI2E6BOfhUstte4vftH7FE4WVg3tqpjhR/DSspB2imMxuIjW
c7NQIG9de2cV8V+YheDk8w+3HqL3pRIZveYMbHkbQeOcLHxsnfh2iC3Vg/Oy
8GvKmxXD/hJ9CmXyci8zfibDr2KZfL20aNurTfJTkgWbLx2OwQsIXlkW8P1q
HGso8a8iC9MOD7ONekfzlVnYZL88fPVhoue5LHixzndeLSL6VGWhUXnzzWM6
9PuiV7NQm86uPXOS+nVrsjApf4Vy1WDi5+0sGOcJmybGkPzVZkHlic+agSto
vk4mP5cN+BtX07g+Cxzbm7t/DiX70ZCF3u6WsRUeRN+mLNyfrn5W4S3h25qF
eWPzTvFq6Pc+27PAtm5LvZNM33dkQVjzIGacK9nDriwcvL7vcVsoneer7Lxd
Ep2Th+n77ixsrOvYdWcw0bc3C0sffDnxqQ/z+/ISzL8bomNbQL/f018Cw/2B
Dt19iF4KEhi7bS8bs5zkU1ECp9gW4+5w0i8lCRrDdsb7jSR4KhLwXhv+eVxO
vwerKoFngSdnZQ+911KTQDruyqyWDOb3RiXo+8m2Uyuc3sdoSbDgS04/KfN+
UFsCn4aKU47bCV9dCdzKxn/5T57kSU+Ce+mXJtxkfp9dXwKdtx+2at0neTCQ
YEq+yuv8/2jeUILHrQoVvZNpDAlqNgqVEp4SPUwkcP1+4VTYQ5o3k0BU4PfY
q4nssbkEbIMHllUi8peWElxINdxb5ErnsZIgLufXsH25hI+tBDePK5VcrCP8
HSQIKhnwKYx57+4kwe4j8hdnahI8Fwmul/6RV37A6L8Mn2s5/ceOPkr6L4HW
9yaxXR3RgyXBkN6vM21L6fyBEiwKGzNz+BzS91AJhk96eDDjGZ0nUgKTNUGL
rh+l95JsCSaP/aQ9TY34Gy+BldPJ/lquxD+OBL+iu92XatP50iTouuEdNlmB
9IUrw6eiqTE4luJBoQQLE3WH3hnF+H8J/G2vSHiTCX6OBPycjErHhczv5Urw
/eTmib41VF8olCBZurPx9GKmn17GH52eXR35FI+WSJCzdZuc62PKv8ok/9+5
+Hy7JZ2nQoKS5XkiIxtL0n8J7Hyc012ObyD9l+CRfOiZNub9ZJUEiV1nrTc+
o/NflaDPH6mm6VXmPb4EKZunyYXG0/3SbQnUdPKk148TP2sluOEErQMdlK/U
SSA3S7/x8xTKF+slqLM0WLIphPSjQQY/9MPDY10D/s03SVDlsNclFRTftUpg
Pn31vINKdF/aLsGJIfcvleVRv3mHjB6L7xxxUiL57pIgrCuv76RNJH9fJXCo
Mb+v8ZnyhW6Z/Oi37mu3If/YK9OXLJ1XytZEHzkpJk6X1xh5h+L7/lLcHVbO
XmtH9TsFKQp2qLq7TqF6haIUxz7ddmsoIvooSfG3Wl51rD3leypSxF7wP1Dt
QvGwqmy/J591HN5RfUJNijPBJ0/fUqH3LepS5OnuazFxp99H0ZIiSOHG8act
zHsyKfqNzfY5c5Xssa4UjmqsW/JH6L5VTwq7m00td/ZSf4y+FFl+xy69O0X6
ZSDFNn/lxicvSB4NpejYs3jhmJcT/q2HFC1LXLKWML/XZCLF6bv1Lira1qT/
UmgvsHn75BDhZy5F4zmnfUGlFK9aSjFT86bO+eV032slxdk/E25MWUL420ph
spzlV1FF+ztIYe2q7F50gPIZJyleRYk7zQNJ/l2kcPea7brnJfV3eEhRbfOz
+F03xbPesvMPxghFB+b3xKSICfjV2nyW3jsGShHZeXbd5DLaL1SKwhjXJVZ2
9F4jUgq5jf89rPej/mS2FGV6w3qWSWkcLwXr7PKRA4dS/MqRIs3i95kr9Vak
/1IYL9I+1a1J5+fK8LPWtL1VwcT/Ujx0uNd/Gp/4LZEiNy8ltWE50StHCosB
6wv8XMn+5EnxqVe92H4V8adQis1XEo5GhtP9b7EUCwZXRTx0pvywRAqNAYnb
f5WR/pZJIS53cN1lTfMVUpzquPFzeF8m/5fRU+7FYtYAysfOSZHO3h226C31
K1dJsfxghIp4ENW7rsrkyyYqNMyc1tdIsVti68ZZRL8nc1sKs1VP4p7MJP7W
StHNvXnKLo3sY50UdV1ntDW30vf1UnxIWmeQ7UH4NMjOuzrEpjmY5LVJCh91
5WNhgyg/bZXR701n9ujXWuT/ZfJZ63Ty4mDytx0y+jn0UzwSR/t3STF/24oP
M1zWkP5LsanekDXpEfPeS4qL6lJ/+W1Ur+yV6fOqiDr9KSQPctm43DXng0om
o//Z+Dhg8rnODyQ/Ctm4oiyvaZdF8qiYjaMD5bqSlaleoJSNS0dV75xpIvlU
yUauZK1noQr9fqdqNnSWaMaxaqg/Ry0bps8ezeh0Z37vOxutH9rrDzDyr5WN
0orOhh/FzO+JZONuV/THmUsY/c/GTcmMOYdKKJ/Ty8bmyUkhJ7sIf/1szHUN
/7najPTBIBtrNKoHvDhD9swwG1NzZvfOMWJ+3z0bBXnrp741o3zJJBu2kQOs
lKLJ3ptlw3GSKLBnMO1nno2BQbFp3Cain2U22oLTxDHfSZ6sZPS5+OAO73/6
nw2f9cfv36qg/MEhG4o3UhTX/WF+HywbTsn/V9OVx/WUdvEo7RJCK6lUWihK
IdM3shai3oQiTanJ1lCESmhaCGVCfnfVNGmaIkpC9ii9RRGFtGDGMhmNsaRl
5r2fz3vun/dzl+c853y/55zn3HvPM9PF0ZLq7aHSeHqtc83i5fW/NN+72hbz
mmn+6xUY5/q32aV6+f8GBaKau+Z0BpI80Qrwu97u63tP9a5YBbJPNbY3h5D9
4iR9XXGrCXgj929X4Pv3auPcHKk/SJICpntznj7zpX4+qQoYB6ffm5NA9d10
Bd4cOHTl1k3ib4YCr8z55d5apJ8sBS6/+mPGgWkUn7IVqLrgVTZ8IP1Pwyqg
5frZZ/oY8heiJO/42R/KlxOecxXY+4Np2tpsp/+Pl6+A4uz68aF7CZ+FCiTE
HF83chnps1gBu6qTDVpppP9SBQyVTuTNaaH4Ua7A6lrb1WpbSH8V0nh3L/rt
NCX5rknyd5tPeqRE5ysl+6XHTxYuUn2xWoGcqNN3A+xovVurwOHHH/8dMITm
X6/AW5OR/fOPkP9plPD+74vSuMfUL7BZgQL3b/Q0O4gfLQo0PP3pdtBuwlu7
Al0H75+1TaPvW14qcNb5vL1vI+HntQL6N+pD3sbRfDoVuK+33cGnWO5nq8D4
U5xNdAPl0x8VQNSk0l+sKL52K/CkydFziZq8/pf4Xj79csFDeT8rBiWr7Rte
RVD+o8Lg1cqxjbf9CB/qDMTtM0p2vabv1bUZPOpKHl/eSetHXQYa5t6F1/vJ
fnoMjP7q3zr2Kfl/fQZh13b6TY+keqcxgwXx0x9o6RHeTRlMGzGmdrQX/b9m
weCPfa7L4xjKB6wZdA9WGOjI9Qk7Bj1Gy/55tE/uR8rgw/Mri8N7SV9ODOZ4
fXNlw0X5fwMG/ZPNWMfB5A/dGJSb1LemVRBewGBIw80lO1xoPp4M5l3WyfH4
uJjiP4PdXzT/HXyMxvdm0NQWO67Ig+KBD4Ps6Sk3fwwkffkxyMDy0pI48l8B
DN635HnseUT6DpTkUzNrUysmfx7MoOhYjugbTvKEMohUPey3aDrxI4KBsrvv
oLzPtN5Yz0DtCr+wNILsH8Ugq/SdzRRPwls0gxGLx7T/bUD+JZZBXLPj0Im2
JE8cg1Brhe3QKMJ/IoPVx95c2t1N+WcSgxWD22rC6wlvqZI+IuPel5fS/8bp
DNzNbZTKPtJ4GQweRKTOs99E/iiLgb+R0nOdUurXnc2A09O/tuou6Ydl8C77
ut1wef8BkUHl++enYlxk/jNo1xk0aetvlN/kM4ipbqprBemjUMJr17YEEyuq
nxZL9jk4eZRNFeGhlIGl1YS55R2E53IGK9smOO7MousrGMQHPnwWfon0c43B
1t2pJ8apkj0qGejZtasOkv9XqmbgBZM0d3vKn2sZ/FLiUJTiSfOtZzDgyW3H
Zamkr0YG5hcD1VbYkD9pZrC0Mdfk4GTSfwuD+Ut3Te54QvprZ+Azv3PQVFuS
/yWDig1/VhprE35fM0hJ3GhpoUX+p1PS/6T3+8faUH/hLgbf1cz50pFL+P0o
8a0kXzHVnvTVLfH1pKuBRYQ/8Z/BssvnR+52oXq8EovyDYXjMjfSfFRYzHzX
OuDbTIqv6iz+WszPtrGl9ag2iziPw/Z6pWQvXRaeRQWZdZUkvx6L04Z/DzDq
p//D9Vk415um50+n93PGLOoet9UWrqb4ZsriTvzCYc9m0fwsWAw5Hl/AhBK+
raXn31N2XrqIvkewYzFAb7vuCU/SrwOLisJl/AYTuf4vXX97Qu4Sub+dKwuv
Z0dfJTwk+7qxqDbSCekbKfefYeE3PHF/Xohc/2Mx2DznwjAr+l5vHgvTaU/f
7VCQfr1Z1J6yjP6wmvjiw6Jkz4FyJoT06ceiaLiHp7Y55TcBLJoSqjj/N3L8
l+QrGVYzMpPwEszCW7twdk4ujRfK4vWZbYmfA6k+FsHC3fDEtdWnSd/rJXmu
PasL/kr+KYrFqh0r4l+fpP89o1nUtM7ffv0L6SeWhfJvwgBHA8rX41hwvWxx
z3/l/e5Y2Ca962FUaX2exCJ1yreOu6yo/p7Kouz7fb+phRIe0llYeRiHR0SS
fTNYvEy8nrI2gfiVxSLzvB5mGVC+m83CPniv7lcdwgfLItCxwLDVjOwtSvK9
exiebUj5by4LVa3ta+8PIL7ks6jS3Ff45ldajxSyKCjaP+ZzNvnLYhYj7x2e
euKQzH8WxX6TUi0fkL8tZyHaO3gnL6XzFSzS3a59N/YlHV9jofXrVMf34YSX
ShbMuLIvTXK8rmaxbEfSx4EzyH61LFSWlPYtNCc81bM44rNKp+0s4amRhca5
CJ1jn0jfzSzSZu2xTguj61tYlI52MOqJoue3szjUpGe6rUau/7Mo1J8SPzud
9t95zWJgaVVX/0PCXyeLXP2NfVpyP+QuiS/+zIJwlvj0kcUwn5i5/ZNpfd7N
wnr/iZD9PVQP7WORtHRMTHAI4UOJw78DNdULz8n1fw5TffecPrGV8KfOwTq4
InGvAelbm0O/erOD9i/kz3U5TFQ5pKGhSdfrcbh86bN9hrw+1ecQM/FlFmdM
8zfmcL9rawd3kupVphyGTa0x+2RuS/GfQ7rRi+SMQuqvZM3hvdnRGh9Pwr8d
h6Kcps0GQ8heDhyMVU8eX9dEx04cHv1Q5tKuR+sdVw4zGjK8TPfR/W4cLoV5
HuG1iX/gsHULH1Yi88GTw4QvlefuqtJ853F46L5/snYu1Ve8OXR/KHPLKpTX
/xxOZHtXnHQn/flxeOlm1HS/le4P4OA0IG38tgDSfyCHFkNbIXMLxdNgDlW5
VjVDfyf8hHIw+HGY8+KdhM8IDvde8ppPtUje9RwWrv1v/mRD4lsUhzFfhxqs
KqHxojnkjxk+Ns2Y4ksshxEeffMzrAkvcRyOZUVlpTTK9X8OzTovV868Q89P
4vCD75B7VhmEp1QOrgXex5zk/o3pHH4pP1q1RIXiSwaHd2otzWceEJ+zOAxZ
oX1b8yjNJ5vDCm2tQTvv0/qe5cC1b+uYGkTHIoeuhJRTh52ofpbLodZP7FSL
J/7mc3Bmb+gvv0V4LeRgb7l8l6sN+aNiDlc36WfeDiH5SjmcMd5xcPEp+X97
Dqo+Co8pKiRPBYfv695a3zGV++9wMFrvHZeXMon4zyHvgaC36yjNr5rD7bF/
fbdfl/BYK+Gz1eBKshblp/UcvLr/1ojuI/s3SvO1jdbtaqD8u1k6X9yY9P4o
4a9F0u+eRdONH8n9OyT8aRyxZBTE15ccBoVtLw1qoXj0mkMhn/T1lbw/VyeH
KMNSm7tp8vs/DpPKcxcYLZXf/0n8GGV5eOZ+mf8cbs4+cm7AZtJnH4efoqyU
X9tQvUqJh03+N5/dTtL1Kjzsa9htg5tp/uo8fLNLvM7zhAdtHg2ea87P+YWe
p8ujT/QYvYylfF6Px5Mcw/luIr2P1ufxY1zC8FwNmo8xj0+F+NCvSusfUx6x
k0ZOxUb6fsSCh9dO94usm7z+53F9yMBH8VlUb7XjoRJrt7cui8Z34HF1WVSN
WhfVV514dKT3lJb7EJ5deYy63tuZVEz2cePhEMmMNfEgPIFHhNv25OpvaDxP
6fpdhhqxT4jv83i454y6cyiW+OXNo0Y5fluJLtXLfXh0OqufXa9M+PPj8cMm
G6v5crwK4NHdzs72/0LfcwTymN+yddaOVJInmMeNzb7ad0MpXw3l8eY7fzes
kfN/Hr/f++TDyv1/1/Mw/2Zo6Jog0kcUj11X3dI7TKmeHs3j4cHkjotN1H8y
lsesHtWWvMd0fxyPF5XJJ3aPlvN/HhXHDvmOjaf32UmSvB8eq+ZNo/FTeRyZ
utHsURz563Qe2dYx90elEb4zeKiFLt736nvic5akvw13FKuSSb5sHntclJ1/
d6PxWB6ecz9m+owl+4g8xm+t8n/ZRHzO5ZF140DCc7mfQD6PApdtg2rny/k/
jxKn4WubN1B8LeYR6W5j9PA6za+UR+bDVxm/NpC85Tx2Lzg8t+AZvS+p4NHq
qB+3o1juv8yj2HsXl/yO5KuU7LHd8eBNB5KnmsdI9UiFSw3Zq5aHToVXYsxt
qkfU8yjSszk1Xc4vG3mcn9mrbNsu1/94HPI12luziuRr4bHoauWhxCLyx+08
EoaZX7jYRHx+yaP91CHnvW0y/3lsWaZv+q3cj7mTx63vOE6hRPjv4hG/bomv
W6XMf4lvfg6qurokfzePjdrjWk95kb36JH55+uuF9VF8URKg9O6KuXoU5fcq
AtjXtctLz5D91AUcUD+V4yvv56stYFmnzqaJOvL6X8B468yf6txI33oCPh5N
ORbwlvyJvoCmqmk9k0bTfI0F5NybrPzpirzfnoDULaMu9svxxEKAMLjcUKuI
9GktILuh4oxWKPlvOwFlZmE3j7aRf3cQYBNkrui8SPI5CcgzPV+1Yg/5d1cB
/k973Cado/m5CXDrGbPB+R+5/4yAmQYBEeny9yCeAqqME80GZsj9KATEFKjY
dV6l894CjJXWrN7sRnjwERCrODPo8ER5/S/AesS5J3emU/wNEPCfVTPNBlYR
PwIFrBEcBsdqkf8IFnBs3qIGJxUaL1RAz7/DvYJ85fgv3d/P1Sk/pfvXCyh8
4eKbu5j8cZSAZzuC84MraP/FaAH/qChZZm2hft2xAlTHDA2PX0X1pTgBJ0MG
CBmOpN9EAaMtDW/MMic+JAlofvbk6jh5f+JUAX6hsyz2mlL8Sxfwdk9dWEU1
nc+Qnjd21/hpRyh/z5Ls6W9yw7eA8ttsAVGB5ckegcQ/Vjq+WWjacoDuFwXo
9DalsGvo/V2uAEXe+SCPo4T3fAHzfV3LQuLp+kIBV8ytP9xKIH0UC3hX3NYU
LfOzVEBrcGCR5Vc6Lpfk36muud+Z5KkQoNL2n0TLW+Qvr0l41MhpGfe7zH8B
Hy7dP1An7+dVLWDvopTMtSLhr1bAtKTDNiNb5f68kv5PdK8sCKL1YKMA9+q7
zFFNkr9Z0odFWWFsIuGnRYDv3TdFNnI/3XYBJVZZdS3j5PxfAJdW7/fXb4TP
1xL/boRdHn2U8NIpIPr47TlXQHjukvR1+eeHG+T/9z8KOHRu0ZLPJ8h/dgso
75iRVPWc5O8TEOQUsNe1Qt4/WcTv5w3t5/mTvgaKCLVy+vSUpetVRPBh1/6K
kOsvqiKer5hh5elN8quLeKO7IaZqFO3PqSnitGDce7mJ+K8tojEkXGtGIdWn
dUR8tipU17eXvx8Q4TMeeo9XkX6GidDIz3ubl0n61RNxMLNy0Mk60sdIEVVN
F346tJnivb6ITotZLiouJI+hiHN/pljaDSH5jUU8CUousJLj/WgR2XnnzVtu
yf3rRFif9F0104b0byZCYbvwmMe3lM9YiNhS3bHwwBzCg6UInTLH1PpM0oe1
CNHBb1PNA/p+1kaEl+HI3q1rKJ+1E1H68euTmGEk3wQRP1d2566MJf46iLjY
69y+YT+dnyTi/osT5xaeovzDSQRj5X7h+Gbi5xQRA0r3zF87mPyvqwj7mOrC
ywsIH9NE9N/LWH1wD+HBTcSavoYFUaeJL9+IiHt3vzj3nLz+EaGpdnZKsTPx
c6aItW/VNO700vw8Rdx5YKjZO5PqA3MkvHhf7V2gQfFlnojg9yZWa0aRf18g
wu78KraZoWNvEd9briwYlUf18UWSvoyCT/65n+zrIyLszzUTlH6k73eXilBW
29IwUJWe7ydiZdDFWpNUwpO/CMc948w6kuh9UoCI/JFlyutZms8KEdEePYO2
PiF/GCji2z/HB6zzIf2sEjGmw8D1kZXsf0XY/DMoPFOOnyEizKzXj9F+Rv4y
VMTcGV5ldyNJ/2tFLL+fO35dmVyfEZG44nXZP3I8ixSRHlO9IWionK+J6DNV
3rfGhfC4UUTyHBM//RVyf2IRdUfO9jbk0fnNIlJ2h/7Y5k/8iJbkWXzkasxZ
yie3itgpPK04KBAeYyX9fo3c+OIpPW+HiPBarrXmGB3HiYh907RWRd6/N0FE
WlvDb39YEx4SRSwojY1cp0r5yh6Jj721ZRfi6XvnJBGRI8rifHxG/f98soiv
+uodlZ1yfJD43PxzrX035fP7pOMDU1ImhpO90kWUJZusbRBp/5aDIo6ftE6L
HEfyZ4gIVFJeiOPE78MijK/P5f9eTvrIkvBeM89gsBadPyrh4fnXqMpY+f2S
CGFppc4ylvijkPA3wPhWsEDHrOQfqvO3RfXS+1ZexJLl23VGbFpO8UeE7YsX
xmGDyT/kiNjREGEBebxcEZueJ1Y8dEl1/x9LHKVG
         "]]}, {{}, {}}},
      AspectRatio->NCache[GoldenRatio^(-1), 0.6180339887498948],
      Axes->{True, True},
      AxesLabel->{None, None},
      AxesOrigin->{0, 0},
      DisplayFunction->Identity,
      Frame->{{True, True}, {True, True}},
      FrameLabel->{{
         FormBox["\"factor\"", TraditionalForm], None}, {
         FormBox["\"#\"", TraditionalForm], None}},
      FrameTicks->{{Automatic, Automatic}, {Automatic, Automatic}},
      GridLines->{None, None},
      GridLinesStyle->Directive[
        GrayLevel[0.5, 0.4]],
      ImageSize->300,
      Method->{
       "OptimizePlotMarkers" -> True, "OptimizePlotMarkers" -> True, 
        "CoordinatesToolOptions" -> {"DisplayFunction" -> ({
            Identity[
             Part[#, 1]], 
            Identity[
             Part[#, 2]]}& ), "CopiedValueFunction" -> ({
            Identity[
             Part[#, 1]], 
            Identity[
             Part[#, 2]]}& )}},
      PlotRange->{{0, 2130.}, {-0.26771901614678334`, 0.07999522575482387}},
      PlotRangeClipping->True,
      PlotRangePadding->{{
         Scaled[0.02], 
         Scaled[0.02]}, {
         Scaled[0.05], 
         Scaled[0.05]}},
      Ticks->{Automatic, Automatic}], 
     GraphicsBox[{{}, 
       {RGBColor[0.368417, 0.506779, 0.709798], PointSize[
        0.004583333333333334], AbsoluteThickness[1.6], 
        PointBox[CompressedData["
1:eJw8fHlczN/3f1KEJETZQ5K9EFHyFJEWrZQKaad9X7RM+7TP1DRLQhKSkIQQ
BkkIRZEsZU+ieKMQfvP5Oa+vfzxud1733HPPOc+z3PN6TXX2s3KTlpKSspKT
kvrf///+9aycGsEzOeRZfpn+AP2CGY/2/3eGxnIokC7yWjL0OI0Vceaj/ulP
7NM0VkKK+L6BthIzVsGPh5Xbxp5k1psI0eHNun/Wn6CxKm48mMvVZzHrTcOj
AbMzjAVHaKwGmaNuEZbPi2isjruHOJ9eLGXmNbDEXaRV3Cei8WyIzAJGeurE
03gu1Eqj//ok7KfxfIyI/Jas+FVIY02Em3Sefprns/LfWAuxEgakDLbTeCEM
n748OPbqHvr9IvicOTLv87g4ml+Ma57Hhjm9z6CxNuq1iuYNki+k8RKctN78
5smoozReCvPa5csSZ+2hsQ70wiMbq7ptaf1laL7hdaRtj5Dml0NV/sCLzjUn
aawLq3GLXXInFdNYDzJ3spqvdDDrr8CqesFVlmEFjfUxqq31edHkMhqvxLnJ
Z7Stc8tpDKgWdPYuZVX+G7MAvSN/Ii4/obHUKniouh6R452i+VXwGnhji/xh
Zj0DKPTPnCT36RjNG2Dnn8UfTvky9Ffj9se+L6Ju2h9rNVz4ealSd5j5NVg5
puiSgoD4Y63Bz14Z50GuDL+GuJ008/XsEqLHMkTKULesY48Z+mvxS3Rv4awr
zPNrUdGcaX74xXGaX4e/HgOu1548SPPrsNDwt+sB5/00b4RCYyOnpU1HaN4I
LcFR62bcZ+SzHntHRkSPWEO/Z63HybaJj/UNaD0pY3h+uZOyYMZhmjdGfovC
X7cOAc2boFXTmxMr7UbzJrDW/pItU7CX5k3xcv9Q2YtHdtO8KQof148bX1pA
82ZY6LgyboGsC82bIdr7rLdilIjmN4AffF1+hdI+mt8Ad9OFLXEWUTRvjve1
0jsrbqv/0y+WOYaGnTs/cogtzVugaIm/eG2r1r8xLDD5w93Pr6szaT0LPLfo
MtjSRvsRW6DTc6bRC2VXet4SoaeHPyn/HUrPWyJFaYn33esJ9Lwlfh3Ltji8
JP8ffbElwu6dGjdkNM1LWSFI7u3qhEarf/OwQvQXl/6Dp2Jov1bwUb5+9K+S
PdG3wtwYl8jK9VyyF2vssXi38URQJj1vjR3cp/euptM8yxr/lfPqJp1bSc9b
wyJq3eS4M3b0vA0eV1Qu+qaZRM/bwFm2ZuG9D8n0vA1evxs3tX8A4YfYBs/n
2h/arGFG+9+IBsE5Z8/l2fT8RnibrMoN30v4wtqInFud+yM/ET6JN2Jwp+Yt
w6v7iP4mNLwqvXd/yl56fhPmBKod67AuoOc3weXmRlXL0Rx6fhP+Gx472fbl
QXreFt+kg7nFLFoPttgy+fhiYVAePW+LV1ETxc9+HaXnbZEVcEX2/AAGT+3Q
L7OtKux0CT1vh855pTva9hG+suyQ+GDIQOHWQ/S8HX4KlP6ytGgstRmD7axi
9PbRetiMaVtam1pUiun5zVAo33bK1JzWF2/Gh66xMvx6Bq/t8ebYlOrNNQx9
e8RcmrrUJq+QnrfHTJGL7ObnpfS8PXbezAkdd5PxFw5IOjVqVU4b8QcHrK1t
33CsgvbDcoDl3bq/xR7M8w74cULt2b4K2p+UIwbNj6yMW0n8whGhPaO36uwn
/liO8McG89rbtJ7YEXP02MNEWcz5b0HybKHyNzatjy1IGOvjyvnOnN8WCK0S
7z8YxvC/BUr9R85n7WP84VYc15ayWb+5gp7fCvOvr0zPKhF/rK3Y+9BYnLD+
FunvVnSVLIssHXydnt+GoCeGdRfVb9Dz2/Bkk/Ztl2kMHm1DxdKrTwItCX/F
2+AVrNkhs/wM6a8TxOO5/V/zCO9VnXCnufHQ2ZmnyZ6dUCGef7m9lfDfyQmK
a09ueHKIwVsnmC97s9LblfC20Amlkw8/eldLY7ETuOYqrWPHHPo3bneCSqv0
M53xhLdS26Gy7JB4iZD8mep23PYPGcFiHSD627Hzxww9M2XCX6ftaPKcc2KV
Rx7R347xv4xGaVkR3hZuxxP/Z2tf9fCJ/na86fi109Awn+hvR+8uz6vSUxn8
dMbdn9xx44TpRN8ZWp+vRxgo0xjO0HX6b7zCesIrJ2fM37jEREHakeg7I8tn
9wWr6Gyi74zposymj/E8ou+MCTGDJnevpP22O6Ovz3faF5doou+CY7HDd67W
1iH6LnAfHWn/+1A40XeBy5P6WVvXkH9wcsGNqqatjUPiib4L7O++/DHcfxbR
d8F/H0fHpRjlEn0XZMrF1szyjfqnH+0uqAh78/jgWCY+ckX1nIOn55gYEn1X
aBalJ8e8zSV9csXkWUFbJ30h/HFyhe3L28mfhtCY5QqhoV/C8n7Cm0JXtMcf
efxDm+IlsSvGZ1l3dq6NI/quqM1Xtlvzl56XcsO+V1mCm+a7/41V3aCQMGek
4VbyF3DDfNnazh+vCd+c3HDskIGa2U7CS5YbvjsHywVFEb1CN2xjj1v6ThhB
9N3gcGmwqJZF+2t3gyt/xDmvdnc6f3ecP9f7qGgH7UfVHW96SsfabqP9wh2l
Jz/13pPyJfruKJn5OWiRo4DouyPLr/WDxWTyN4Xu+Duk1mmJeRrRd0e4791D
/pMTSf7uMF1wTu7LTgY/PSAes23v3uwwou8By6/2T1cNYeTvgQ+f+Xf3ZfOI
vgfOibd6/BlF/orlgbDA8zePvyH9LPSA8jDuacs2FtH3wBnPT/3+2xn6Hoj/
Y/LfjQbm/D1x6r178EYpwjdVT8gfubr1UXkQ0ffE5ccTjmyfxCf6nhih9SbU
diL5O5Yn8FJ7h34H+f9CT7i3m15WU6LzFntiPPum4Z8FFC+3e0L5u0Z0pzfj
/3bAS8973hohyVN1B/YFrbX2j+QS/R1QeaPVyXFi7G+HxH80Dnq2hMHXHei9
1Rq0uor4LdyBaXU6Jdvyyf+Kd+CW6WEV21WxRH8Hpn/6s3Sk11qivxNzdnt/
mafM6N9OaLU5WP9J3U7y34m4L27X1pXmEP2d2H0ucm5s8E6ivxNSV2OXPlda
QPzvREam5eERCyKJ/k5UzjJYvfQm+Zv2nZDJjW+7+ZbxH15YLFtaF28ZTPS9
0HrpxvTKlkSi74WjS18MtVsYROfvheC7h5U/3Eoh+l5QUJZrtqsjey6UzHtN
utD00Z/oe0G0O7bV8jbNt0vWj51p4soPIPresNWbp/TwiAfZvzcaDDe+d1Rz
pvP3xs5xV0wvXnEi/iW/X17jcyg3gPDHG2uME+BU60L0vdEbrd/7fRKDf95I
+vbj6xR5kme7NxQ4muwHczlkfz6I9AzKPmtI86o+mPzK//vS9ATi3wec2mXj
h08le3PyQVUgVzfKmPCZ5YPPPXP/iEeQPhT6wOaR9BGWP52v2Ac+MY6adZ/d
iX8fnHxiNOqzgOxHyhcW5xvrq2tIvqq+kN11YdXGd4SX8MX5UPmwSSco/nPy
hX+lzffqCwx9X+iNzrzbUkP+ptAXKkWanVO/ziP+fTFna+frbjeab/dFwvHg
ssDfDP76QX/04wMT/TYTfT9kjTnzzizIiM7fD5kTfq9OjCP9cfLDcKWXuz5u
pv2y/BA+/IiL+mmK9wv9YHGv0ty/wpD498Ob81/NlF4w5++HsVNEwd+++tP5
+8PKJk5Q40fyVfSHz8OKiuehJB9Vf7xIH2fWOJ31b6zpj+YD58q2zmHiXX/Y
qbJ+S2tTvGrhjwLLsAED19DvnfxRXBO+Qjgz5d/Y3x/Dz2c/aTQn/8SS/N6p
e9uIWWn/xhx/hC6xVhvG4G2hP2r+/hz56D7hUbk/vjlV2rLXJ9P5+sM/xLW8
eAvtv8Ef1oVWg4srSH/b/bHfUl/me6rlv/V6/CG32/n48NGM/w3A8PQ5FYPX
0FgxAFrik0nsmxHEfwDOmY/ryHqe+u95zQB4vV+dPGU88YcAONp6PDU/R+dr
EYCOy88SA8+RvJ0CcGZo5CeNWSQv/wDklCYPj7Ek/WIFIG7nYG25DhviPwAT
I0ZW9/oRXhcGQN2lpGvE3STiPwCtM9UnJI8m+YkDsFRu0PG4+lTiPwC/jZW8
RsuRPbQHYGTRnVi3BKLfI5lXuHtz10Lav1Qg1ORHDLLe7f3v94qBmHlY78Xm
HYS3qoHoWjt5Ae8S2bNmIJzrBLLtNUQfgVg936G5b88Ckn8gnj42kQkooPNy
CsSCRJEo/lEk8R+IQRcmzNP3I/qsQPxwP1cT+YLOixOIvndLxR5/CF8KA2GV
/ObgsQTyx+WB0LZa0Bu0heot4kAU7ll9jp9F9ZKGQOx/J+hvvU721B6IpYGs
xH2BpH89gdhXOyasYRST/wTh5Aav360axI9iEK6fSD72y5HoqwZhm9QmP7Ec
4YlmEPR/Bp6ZcYLsA0Ew1vf/qzWY/IVFEPb2G7M9bjP+SrKe+HrjvvaQf/P+
QVi9X+v4EDdXkn8QVhxYlHJLfQvxH4RnI390blxE+lcYhMkKn86PmkP5ankQ
3Mqjo8ZP9CD7DoLwpuuUymeERw1BkJY6Lh/2hvH3QWh9UfyNvYnme4LwofrX
WJMTXiT/YLzkh2iapZH+KgZDY8/Y8WFtFF+qBuNOw+Hj3kbEj2YwJjlOjQh7
QPUBBGNA2a0zvFEkX4tgDI+etLCsi03yD4bz54Ezhr3OIP6D0fR3PldtAPlr
VjB+OJ0e1L80i/gPRu6nkp+TzlF8VhiMvywTLaliol8ejHnHFVjRTeQvxcHg
GZRdP7qD4uuGYHwIvbC1PY30qz0YirdGT4y9E072H4zRLg5Zfe+IP6kQlJW9
3bFkYAzxH4Iv/M5jplGMPwqB8KLcI3sFqndohqC3btbzJ7+Z+DgE/PSBO6Ub
KL6xCEF5Quvnropgkn8INj+qv9OdE0j6H4KWR5yLjf9n/yHQCbPSdT9H+sQJ
QXvqxYaqHRbEfwhOdckt0L3lR/yHwNfwdvObz4T34hBc6LyZp/mH9KshBIri
beWFLiSf9hCMlz0f6RDvTPyHoOH3oI8HDDyJ/1BE9E49fGUZxUeKoegU/wl7
b0LyUA3F7qG3T12zonhNMxT7vHNlR3hpEP+h4Ho4vTrK+HOLUIjeJXXLhhBe
OIWiXO7JgLPqfiT/UPhW79E57cb4r1DMDRu43HMoxY+cUOQ01bpc5xHeFYZC
49dodl+cNfEfigcJh0d/mEPyEYfiZuY0o5/6FB80hELZkx3hP5DR/1D8endJ
J3ogm/Q/FM7nrtQOfWpJ/IdB/4rMctm4aMK/MIS3Pz767TrV21TDoKl67OiC
TNqfZhiSK8a/GzWS9BNhsFg3T6hcSPGFRRgcn/418TlL5+EUhkm+WqM3xlB+
6h+GvLHGi4dbEF6zwmB9y+5j3nbSX04Yyj5Hz5zmysRzYfA7vHVMehTpQ3kY
fJQ9dgw2pvxVHIaPH2VepjtQPNMQBvvVShodGkXEfxgC5jw96hREeNkThnr3
M6ucbSm+kAqHV7aJT902ypcUw3Fzhp7/eQujf2PVcDh9e7+pbjvFY5rhKPJy
3L29i+SLcLils+WuDyL6FuG4XH1iuLQ+I/9wdMh92LJ/FNmDfzjEg7cM+mJ0
gPQ/HNnOCSpPMuk8OeEIM7adpfaJ8LgwHJkqN+46yhJ+l4dD58k00x8Pmfg2
HBu/Cb/E2JJ9NEj2E136OWM2k2+Ew8ppsfTkBIb/cMxOvLfap5KJfyIwZevu
4KBVFI8oRuCNu5ZVUiPVH1UjcMg8hdN6jPJ7zQh8GR/4J9OM8AsRCLs4eNPX
3znEfwSeXzjhpD6S8f8RaOT33mhbT/vzj8DATTJnfBqZ/D0C9Zqr3Sx4vsR/
BF7cWtsUo0H7LYyAIOXrns913sR/BHRzXw9/FEZ4Lo5A6ObjQadXkr43RGD2
Npm2posM/xEoPjOqY+hW0r+eCFzZYK+hKEX1UqlIrMncMTpQgfINxUioyZ5+
n8IleapGouZqzbF1VaYk/0iMOj5boDuWiY8jsePLlkmnLlB91iISl0+d863U
pv05ReLxW/6p/5Jo7C9Z78K5xX5bmfpqJDxOpYxVn0z2wImEavXxhqpfTDwb
idWj2iJkzSgeLI8E28A2+ZEyxXviSHQWqo15/ZP20xCJoveC+yvvT/03bo8E
V++E7J1Ykm9PJH6kpq15Lc/4v124eD3Xynw14Y3iLgwauXPuzygm/t2FwHUj
lLQ/kf/Q3IUf++4lKHlTPQm7cK5rSrLbEwb/dmGV5dHbC0Yz+eIuFI/Tv/ha
j/J5/1048tZkn/UCijdZuzDkyfNBOq60P84u9Pb90vGaxeDfLty45JXt5U74
UL4LEy6mqH7WJXmKd6H68/sdtTUkz4ZduPn1WdG1dWtJ/ruw7PCWsP27KT/r
2YXgi6eSNnkRnklFIe25Rvu51bSeYhQub9z8cWwd7Uc1CnLad7+Keul+TDMK
R7x0gscMpnoUopC7b+TWaatJny2isHf2uzMGlkz8HwV2qmrC1ZE09o9CuN0B
J80lhA+sKGzoztAIUQgj/qNQ1XRov6sD5QOFUUiq0H9j3Ex4Xx6FGh39zBoW
o/9RmBT7ak6uHOl7QxSaTgQ4nnVl/J/k+YFyjbHdtF5PFC711SdnsgkfpaKR
4rb4zIVr20j/o3Fv1oo8/aW7iP9ouOnsSxP4kP/QjEbPBnsH3RcUfyEaT1Rc
O90f2JP9R6PEZkjMxRPkT5yi0eI4X7rUiYn/ozHnVtfEghUM/kdj72E9s3h3
xv6jMSNVYfWfa0w9Jxq61jPWu/IoPimPRvwN9bfbDtC8OBqnje90/p5E+tgQ
DZH5ttjXaSSf9mikhfq+Vu6k8+mJhovI43WnB/EjFQOLc20p5qdpP4ox+M/l
Sw7Lm/BENQaijfOXhtwmfjVjoHlvqf79X/Q8YhArijR/LqD7LYsY5K68FFXm
Qfw4xeCq/fXnM9kkP/8YfLQS3BkQSfEiKwbea6/Vu8WRvDgxyD5/dMm5UUw+
HQP/5xf08paQPMpjUHXFPargD9mPOAZ9puGbZ3CY+DcGR0+rru3dTvbTHoMR
jub1CQFErycG6y61mxnqMvdPsTiwdN5/D6sZ/mNxZrSu4Xe7XYR/sZA65rIh
2JjsQTMWAe+uPpaZS/4YsYjaMGjDxp9UH7CIRXXi4YUyJeSfnGIhSq1fpWdP
+OAfC2n3Hye7NCneYsVCqFInNMhh4t9Y5D2tN5pzdifxHwvlgte+bdvI35fH
wq3NcuWdneQPxbE4tX/TgAJ7yr8bYvHA/8Bf46tEvz0W04ti160KofizJxYr
qh+MHPyLqT+x0G+s8NXiLeGLHAsLk1c8OXmV8g1FFjTFzwpjmui8VFi4kcIu
OTMqhPSDBbXOjb82MfGABguWQvXauWfJf2myEDR48GHtTuJXh4UOzaRyVhGN
wcLvoW0T2ntJn4xY+G+Nt2f+IdI/Cxa697/z3RRH8Z0dC0ZvTJvMVjL+lYVb
+RqLKoxJvz1ZOPfh9IvYH4y+sbAtONG2tI38STgLU0KUA7RtaH0WC7am39xt
sqj+xWaB/3dPy+rTjDwk89G/bS58JP0SSvgT/SrSGs7cN7DAjleSG3OC/EMJ
C/fbDEKmCOn5chbse7InPC6l86tiYezaRcvWlDH3gSx8a2i5MiiA6hl1LDRL
kqpJh0jfGljoy9ks33OH8ukWFibLK57un8v4dxYur/9dPvEz1Yc7JPtJsV/Q
soTo97AQe+1IomEb+Z8+FrSyReFXR1F9VioOt24Ervy9nu5b5OLA3nmmul6e
6r2Kcfh5UVnFv5LwXSUOXzt1nDb0bCP5x6Hy1bpxPqsZ+cdBfqOV3FarrYQX
cbj4ouPUlUbiRycOp69sHFi9m+SHOEzxGho2+dPhf783ikNMt++xvx8DyZ7i
cHR923rtUWQ/dnHwmWw+nbeOkX8cxufvOLhlLeGrZxzell44FHef9Ns/Dt1G
VacuraP+ivA4BPoOvOBykvJTVhzGXZkq95ud/m/MjkNzh+mgDw1kL5w4VPTk
j196iOqtwjgIS1OCd6QRHhXGQb1t0Pafh+j3JXH4MLbocaEiE6/Goc0k4Pvq
VeR/quLw7nrwV/V3ZK/iOGxWy28MP0/yq5OspzT3yIEf5J8a4tA5f0V292aK
L1vi8EYsarw8lO4b2yX8alz4PWco3Sd2xEHLdG+d2QrqP+mJw7AEX+2nCyif
6IvDSstjQbHaVG+XisfbT/WPxcGh/8Zy8WgpGRHX3eRI8peMrSuvrOwjfVOJ
x1j/0/PCpcifq8bD91xZ0UJnwj+NeFSF7T5WuoL0WTMe+1KflY3lkf7qxEPc
6ZDFf0D+DPFQMhy9elMqnb9RPE6omIzaH8TkU/G43nLF5v5juj+1i8f8bGle
8Em6P3GKR+M4xSUbxxF+eMajc6Kj2a1xpP/+8XB2/PJ8QSn5x/B4CLk+g8rG
MPFHPK68xd+cKWQf7HgESI1bF6RK++PEY3bxypHK6yj+EUrmsUS4+jLxXxgP
x0VZ5ZUmJO8SCf+f6hwW/iR9LI+H/tYrm/O+UP9EVTxcFu4NaxxM+iyOx/R5
e3ddHUR4WSc5z8/+12yryH82xEOvMX/S8b+E/y3xsA5al5qzkuqh7fHwEv22
PF9J/HbE4+7gBwWuHNKXnngM2vN1vMzpHWT/8fhSv+R08l2mPyQBjzjrc7r3
0n7lEuBnYH6+OZTyM8UErDL8Wa33h+rPKgl4LGt6V/0A+UvVBLgfz326PJ/2
p5EAowElJo8H2ZH8E+AcrXmj/jbFdzoJcNuqfU77AnO/kYC/+h+6lv9H9RWj
BIzsFi24vYXWs0iA4deGj9PdCD/sEpAhN5gdWU/n5ZSAmJpliYX3CT88E3Dg
2i7T991MvTkBMxc0N6w+S/4tPAHzL2gtGXSS+GclQBjhGnG+n/SJnQAH7Q/b
a09RvsdJwJIulurFFKrXCRNg3LEg08SL/EthAqZcfjWn5RnZc0kCaqU2jo0/
RfpfnoCTme0fF4+g9asSULZv+SWNe6Q/4gQkz3XTt31P/qUuAacznvrt7CG8
akjAldauLVkGVN9sScDRfZWRmusp3m9PwPuae7taPTaR/BOQsk9BO+8y+bOe
BGyLfZb9s5H0pS8BSg31SDpO+b5UIp6lzOLVj9tA9p+I/B2iXTHSZM+KiWBv
OaOasKqM5J8IoeF7zqEb1B+nmojeg2sPWF8hfdFIRBH3uWUNj/BFMxEvB0+y
W6BP+KOTiNk1Ghq7dSm+QiJGjaq9cozprzGS7Gd4+zA55j7eIhGbL+X8uv+V
8hU7ybj53Ymgt9Qf4pSIDcK1j9+zKZ/zTIR+yv4fUY16hP+JUJ35ZfLmPSSP
8EQ0HOT9DlzM3N8kwkKq6/ucPtIfdiJ2LLHnXfpN/HASkflk8n8LF9G8MBE3
rC4XmaWQvRQmInZk7eWji8iflySiyrpgWf0usu/yRCybcUF34SKSd1Uiuq9J
n9rhw9xPJeLVt3EXbJn8pU6yf+nZ3JBFdB4NiZiusdRE6wDFFy2JeF+6x/Z7
NnOfnYhNVWYayqUg/E/ESAO7+RHXKP/rkcw/KXrT70z770uEVthbo04Tpv8l
CbeHl27q6qR6uFwSDiruPdgQSvcHiknYOuGh+XRfxv6TEDJ4qGH/c7Iv1ST0
p52+uOwK+TeNJGg6CYfprdIm+SdhaKBB/vp2Ok+dJBQcyv8+O5XpF0pCt+na
yiILur83ksyn1tqOXM7UU5NwZvzw5s3CWML/JHjOC/Wp2U/8OCXBrsxvd/Ah
sj/PJKzNyb4+5Dbdx/snIbLh7QEDLYpXw5PA1Tv9yLlmFck/CSPu+4f9MWfs
PwkdN/UnWrnRfQMnCS89Zxc/kqV+HGESzvVkfzhgTPhXmIRredefaGwiPCqR
8H/pgc36IQ7/fl+eBIPdVtfaj9F5ViVhlO+rTwmXqJ4qTkLRvonzc5fSedZJ
+HnJ2Vo4nu4fGpKwL6p3nkMN6VNLEkZu3rM04ReT3ySh8ZxqhvQlOv+OJNTJ
Thu+/Azdf/UkYdGcwJ76d6RPfUmQbfJpvTOI6Z9LRv7hZeLvf0g+csn4rz1N
Jk+VuQ9IRsQCr2/TGX+qkowR/aXnPI3InlSTYWN97qtaAeGpRjLOeVoKLnTR
/YVmMlofG+69mETxpE4ywn/ENv4cTvqEZPByDG6MG0bzRsn4bLL99YEZhLcW
yShzW9T1257q7XbJCHp7/6j7DOY+NhkWbyzN+otpv57JmMU1so9XoPX9k3GW
H9nXEZH1bxwu2V9Q7NDZLUx/XTJcP/eP/HWJ+iHYEn5K1ogq7Ug/Ocl4tkot
VqnLk+SfLMFfvu7qCrL3wmRsqN0zyOEK5cclyZgXYu/t+I3wpTwZZmO/mHQ3
kr1XJePTu/FXbdUpHhIn4+LAE2/vVRMe1iXDWEn4PXkQ1RcbkvFwlcXUgPsU
H7Uko7Jsfa7jI+qPaU+Gx9fG/84y/q8jGWqZF7b+Uab4picZZ1gFz41N6Pd9
kvUur1Q0n0P3MVIpuJoWzho5nfYrlwLFrboPm1vJXyumoM0y/dud0VQPVElB
TYhaiFocyUc1BTpfDnJ+jCT70UjB2BGlU8q4TL00BX+sHA6dV6D4TScFP07r
Zf75TfE9UnDq2MawlM2UjxmloFl/bmdzFMnLQvK8rPSw5GW0P7sUqH+cMO3k
cUb+KbDTOv3ixlzKTzwl6y3iGB8Mo3n/FFTIiAfl8oleeApKRx4rimyQJ/mn
gCXXcJ7dTfEGOwXW6wbYKFsQPU4KgocNNEu8TPUUYQpe3eoddazQgew/BSEb
t/+ZIKb6QkkKpiRaK4Zz15H8U/DLML/TbTjpU1UKLuWZWHJXUXwmToFMUYpu
/k+yl7oUTBqxYV9TAcXvDSlYvc8x/3kU6XNLCkSrLvs+SiJ8aE/BjbRpZ057
UD9KRwpcZevDVAro/HpS4PhRYX8Jl/C0LwWBtZ6/+6dQPCXFhnjol92fpQhP
5NhIiWmT2yrF3AewEeTczDtxneIPFTY+d6Tf3HGHzleVjR+q7RWXxetJ/mwo
vpynHniC9FeTjevZf/bvXkN4o8PGaeX8Vb+XMPjPRun4RNasCNI3IzbOuc0/
qulF9XILNp7bXzGJ2kV4Y8fGKd0qDv8W+QsnNi4oq6gteGxD+M/GY5+0WT89
yT/6sxEvPXDGKjHVl8LZiJCLWRLSS/fDLDYWjHjce+YErcdmQ6Xp1rUXR0m/
OZL9R1jLhF0gexJK9jPFz/RwIuP/2chMeLlCbiflYyVsFNx5s/D2Rro/KmeD
6zgdn7+SPVSxIVQrE9bOI30VsxEgf0Nt8QHqP6pjI7bSb/VsTcLjBjZeTk2N
8V1K+WULG8m7K2pPvaP4rp2N493jZqoGE350sGEvnHF34hiKN3rYKHZZHsD+
xeT/bITO3Gzf+8iM7D8VJwNeuEwXUD4tl4pan0Z292HmPiwVQWKPy3a3KR9V
SYXO4NVRBw8SHqumwmyj4dhJjyj+0EiFz/6y8PYK6g/RTEXXnY53Zg3UL62T
ivyR6SrLpumT/FPR/uGs7Lceuj83SsXjqVvf9k+i+NciFRt6NuxR1WD8fyru
W7invQb15zul4r/Rky29ZBj8T8XoxFE+7y8x+X8qpBVknUYy8gtPhZrCoE0n
Mpj751RcO/afxfgw0g92Kmw07RdHKDD1eMnvO7YOSFGi8xamIuTveQNDBbpv
KEzFoEVVvcFvKB4tScX1E8NG3Bkymfx/Kuqdyj6rPaf5qlS4zovZbLOQ7FOc
iqqHppa3jzP+PxXKakYrI38w9zmpePD0THLmacrPW1IRvWhPkqGQ8qV2Cf/F
q77L3yf77kjFHE7/lTBD4qcnFYqrppfK3qR8oS8VI3+nfJM1IH8llYYwg6lz
Hm9h5J+GE60zZljPIzxUTENii4zLUn/y7ypp+LSdHcKZyNSHJc+//qmWf4Du
9zTSMLEi/lnHAdJXzTR8vll2bEkfjXXSIK28ZpPuH4qPkIaljw8u8nSi+zaj
NOzPOrFgK4vpp0nDmRgfpZVKG8j+02DStX/8xAzmfiENB4rflbyYSvVOzzTM
LjoRMrWFxv5pUIm5s9f2wxqSfxp2JFiHBktvIvmn4UigisrdJ4RP7DSslvac
OH0a2RMnDQ7Vfdnu3+j8hWkYP31NqNZUqgcVpqH2UUvsLWfCr5I0TCmOPBJx
g+qb5Wl481hNOekh1Xeq0vB2lAzXXpH8kTgNRVu3epoPIDypS8PZI7bCiiOE
Dw1pcNVmcUatpfv2ljRkDS8pL1Vh8D8NQ2LeXuYy9cSONJy/Wtu9fSXhc08a
1vee99s9hvCwLw3XjzkNcJhH8aFUOubzH9+5qb3l37xcOuxnVl5IMGPqv+l4
XTrX93we0VdJx80A2UPPvtH7K6rpuF4sqCprI33TSEfXpz8x8VkkT810HO8Y
d8e8mvJvnXR4XrF7u6yM6R9Lx463N3uDEglvjCTrDXa4MmwS1Qcs0uGDhWzd
g6S/dumYOrbxbdko6jdySseCtprV7Aa63/JMh4bzJsuekSQP/3REHVg7o+8w
9deGp2OsY7fKvTqKN1npeFdSteTXEMIzdjrijnVZZ64l+XHS0TlH6v2MtRTf
C9PxQEPOX9GXif/TsXygu8urYSfJ/tPhOPBw87AUpl8rHSe3HOw5akz166p0
BE4f/HncBdIncToUO7wcBe1Ub6tLR6TSw+1+z61I/uk4dcNLJi2a6k8t6XDf
3adz2p3y6/Z0+FbclV+sQPfzHemIkUrKmaxN/PWkI7n4v6p+MelLXzqaaob2
7Upn3k/KwMBN7rPeVJH9ymXg16W6wVOYfkzFDLyL6V3hc4fyd5UMyOp3b9OR
Yvp1M3DkRbeDhoDsRyMDgXJeFp88qX6nmYFP87ftvzOH4gedDBgYrWSNP0r9
6sjAwtGJuVPbyN8bZSDJJ23EmxdOJP8MTKnyyFpWS/2vdhnQL1wQPMiOzs8p
A9J7nvTwKim+9MxA+/7WZfMqyZ/7Z+BEqHGT8UfG/0vorxh20HAN4QMrA04l
4VNFykz8l4GGX9uPKD5l4v8MeJg9C1DcTvGdMAPfpA1fXPIl/SzMQPGXZ7Y7
yqj+WJKBY9mHcpeUUP9xeQYOdzpP+Hib7gerMrAhce2ZN/L0PpY4A7V/gvke
38k+6jKgFLR9GqeK9KchA7bWth37Kuh9g5YMvAzKeB25i867PQPiroKzlR2k
Xx0Z6Mz6b7fIgbnvzsAm3Q3Zph+ontmXgUev195/foiRfybCNto3NiqRvchl
YucQ92cb8qg/SDETmXXrp8h8pPt6lUyJNbZoc1Tpvl81ExlDdt7unk7+TSMT
G4Seh4+vp/5izUy8tu4b+IHF1H8zMf7KjJY+dXOSfya0eWq3/iyj8zaSrHfA
NGd3HnOfngndIye3rFUledtl4uTew6eMLtL+nDKxT0spsnsi4ZFnJhJmrrgV
5+ZF8s/E3A9vr21aT/ganon89UlyK+0oHmNlon50YMM0Jp9nZ8LdLVhl/WDq
3+dkovVRsPGzi9SfIsxEzdLf0aH3yV4LM1E3abrC+J+kXyWS9cdcNojetozs
PxNm17nhohsU31dlYmpI6IqTPPLX4kzET9B2KHpL+6nLxJC0Jru1PYz/z0TS
dWdppcvU/9CSiSr5XGv/Qzok/0zY7rt18swVwtuOTGwxHJfxfi/lsz2Z+GSf
tEioQfWjPsl+tn2R7g1l7n+z8PBkD7/Gg+IhuSysr9yWrelD/YiKWdiYgx/u
zH2BSha0hTMj0ybT/atqFky1gsU/R5G+aWTB1+39zmY95r48C49OrJhecp32
o5OFQaw1wbf+r38mC+bqY0SzFQi/jbIQufl9k8dp8u8WWRj4cGxRay/5W7ss
7GfNjHyvTu8LOmXh3Kt3Yxwt3Mj+s6BaoN4y6zjpk38WCl81yL4ZTfYSngUX
7rfHdUcJT1lZGK/Sme9sQP6RnYWxMqVrtARMP2YW3pteNDv2gPI5YRYstHx8
5juQPhdmYa5rwOezgwhfS7IQd2OhMvc71UfLs/Bzvt9697iWS//knwW/Lx0x
5cmkD+IsmKidOtb8gOypLguvtpV0r11A9aeGLBwY7vtm9HFavyULNWoh3os7
Ce/bsxDYMfOFlhbZd0cWlv36qZzK3N/1ZKF83uRY0/TpJP8s3LB2Dpy0jvIb
qWx0r5taaqBN/k8uG9dm7uAvL6Z6sWI21FiHtW9Y0e9VsjH8QsvXb9bM+yrZ
aBm2aWIRU4/SyMbCrpI4g0/0/oNmNlpXPxV4RlI+pJON1fV67iun0DyyYV8T
wX0WSv2LRtl48uRs9qQs0ieLbGQ6WM2+3Eb+yC4b2YuMhjoXEH2nbDitsrnc
NZ/8h2c2zm+zC5RSMyf5Z+PMooNOvQ+pPh6ejbFHzveURFD8w8rGiq2Nucan
SR/Z2TgW/1xtRQTpIycbAzyntJtY0n2hMBv3qzmZBzOpX7owG5O7jQoOVtF5
lWRj44T8xzMXUr9leTaWzvepVjpEeFaVjcjbn10e9jD399m46z9BJ7qDzq8u
Gy+a/wZ231hE8s/GlbtPxjQaUb7akg3vD80p8sMZ/58NeSc9b6UKyo87spFz
y2/qpmrCv55s9FdHeWg+p/33SeSzvfJxkRblU1IcbDp4fvAXBcJvGQ7GSqcu
4DP3fXIcVKX58dSTyJ7lOfBqGekfdpLoK3LwH3IaxqWQvilxYL6p7ojgJMVr
Khx83Xo+xP0uyXsiBw9iGkLxlfptVDnIKnj1o3om8a/GwduDXvWrphJeaXDA
/rne/pwU1W/ncnCyZMeGrzY01uQgcOEhvZf+FK8t5uCW/rHmLXuZegMHs9xj
3kYx8aceB75ybk1yxRRfgYNmh2VuRYZEfw0HLXH692JOM/dRHGzW9leTG0D2
aMqB+BM/JEaazsuCgyUuypV+/hQ/2HBg11fXnRhF9Owk+7HdvSKolfyXIwfn
P8y1jxvL1K84GGk1+7q4g/yvKwcLPqpfbsoiffHk4Jrb5yE7B1D+4M2B1DPV
0qUZFP/6c7BX+PHd610kz2AO7ov6Ds1Opf7OcA50TwxuUrpO+XQUB3u2zrKs
cWbwjwO07N67tID0J5GDw4JPRWlrqN7H5sB/cf5QXWmyvwwJ/7qCUyMd6bw4
HJQP3tSm7kjxIY8DjmlQWcF4yieFHAQX7uk9lEX16QKJPC3uPjHKI34LJftX
PzR5SgH1RxRzsFKot2ZVF8U7JRyYGG9RDN9D9bgyyX5ch9XtemVM+MqBoUdf
3ptmspdKDiI73HbqK9N9UBUHnQ5/HGWZ/o1qDj4f8taK2kR4LuYgZk1rc/NR
wp8aDra+3Jm7Mp/qrXUcbJiVErg0nOKBeg4+/VZ4sd1pM9knBzInpk4/pUDr
N3EwRTVp8pmLhMctHOS8thgW8IDihaccGKv3zDVqYt5P4GCed7NYxZrO7zUH
y+QcRtY1Ur90Bwf7xLypuWakP10c1Ln3jp29kuLPHg6++/1uu2RF9Yivkv0t
fKK+wIbiuz6JPe81bLGVJvn2c3DkGM9zfQbhgxQX474KF+WnUP+HDBcl0VNu
qJkw9s+F9+2qsYOfjCD758Lvr79ewmy6D1Dk4qXzl3tfkqh+pSR5/tyupB/b
y//5OxUuiu0Eem3HKT6dyIWV9Zzrr+Yz90dcXN68bt8Cb9q/GhcnHv+ME56n
ersGF/Lmus0XmPubuVyMWeOy7I038a/JxZMRV+d9TKXzWczFu3G+f8aPovhB
h4vWmSUVay9S/Kcnoe+1b5vCfYq3wIXUefUv7Fs0v0bC31Jj28ReiveNuPjZ
IBj3m0v5gikXNwWmmaFnqB/WgotmV/s3O9hUH7bhIv3+nPDnw8k/23HhOtW8
+Mswqqc6cjFtxZZHIYNJv5y4EKbJq9duIntzlaynGf5g2yTyx55ctMzIae5W
pP15c8H/5hSq2Uv24i+RX5HP8WVsikeCubh+cKrPHGmSfzgXL4I77d03U70n
iotJa6bo266g82RxMTFw7+/G52SviVxUOt7UjT1O8Qubi/tX/jZKa5K9Z3Ax
/vuDQ6MTCJ85XDhYD1efnETnxeNiQueoMqv5hPdCLvRZLWZlI6g+UcCF7ZOU
q1u4VF8p5GKmzuSg5afovIq5MB2f/2r3W/K/JVzMHzO3TrOM6JdxIfuyqnjM
YSa/lsh3s/SJphbq76jkwlLnR+bIuYRXVVzYjxTpvg6j31dzEdy7+ntAGuGD
mIvcaq2rg6NJvjVcLLym0/DWhp6v4+Ltzec1FWvJn9RzEaMx7vH+gxTvN3DR
qbf+u6wm6V8TFz1R6geu1JP9tHBRoHv58alEer/rqYTerxVbw7Xp/YN2LuJW
DB4iuED1sNdcBMZpFJSoUbzUwUXHhZdh65SpftvFleQ3+3oP3KD99HBxTcFN
w0yZ8OYrF2vuX3vGe0D5Wh8X4cEXj/X2U/2zn4s7Y95fV3OjeEcqB1YrW2c9
VSf7lcmB7vNZ24p4VJ+Uy8Fjy98j3mlQ/C2fg/At780Gq9H7N4o5+CU/6HpM
H9VHlXJQr3D6h/QjihdUchBsvVnXdBj5y4k5MP7vpOilLsXvqjlofjDEKl6W
8FctBy/m6YUrMP2SGjk4HhK16pca5UNzczBt0t+9jxYz/j8H/e+Sc61iKJ5b
nAPDGwvcmhxJfjo5OHr+We3xFKr36UnodR2Ubmbep0YOdi+44briANFfk4PE
ZTd2Kf2m8zTKwfnHiYMujyW8M81B9ZbdXWNamH5/CX+sW819i+h5mxxIl5Z8
q6wifLPLQen0T05rP5K9OuZgSK/Sds8JzPtBOZinsG2RzHy6v3HNwZsNTl83
+xiQ/ecg1/+rxXoW0fPOwdfUWrPJ70nf/HPwLeT0oomLSH+Dc3Ah0upA4iIm
383BTKGJc8gz8rdROTj2aO2hWdnM+8M5MLNIl1bfR/WVxBzknJ5zX389xd/s
HHitme9pfoX6ezNycKjxYe60e8Zk/zlwSTl5Rv4GxT+8HKgs73xaMYT6jYQ5
OOAZVGQ0kuofBTlYuvTIm6lqTP9MDtyDDaUHJpK8i3NQpNAqSrQn+ZTkYPnt
nzH/6VM8VpYDh+pJ3KgJFM+X52C73wvNrx8pH6iUyKNDKs/jPOFRVQ7GN6xP
9HGm9yeqczAmhZX1K4LpH89B6oCmR5+XUH5dk4PPaqvj53fR+yF1OVjwIcFL
Pp3ui+tzkNbp0KjeQflvQw40KmrXlhvSuCkHNfWDw2uYfqUWibyf5H9su6JF
/j8HbqNOePiOovcX2iXnf95t1BAb0s/XOQio3COoal1N/j8HmVXq3ipWtH5X
Dl6tKt3+O4D0rScHtz3u/7ovR/H91xx8f2CtXSoif9CXA9foddFVK8je+yXy
V/7lKXuA8EQqF7YvHxZFaZK+y+Ti5vv/fv+1IP8kl4uXarrfju6leEc+F7rn
y5cVCgmfFHNxqHZDjXoC4YtSLnhzd+gt8iF/r5KLCWWvttVUkr1OzIX/UrOl
02Xpex6quXA0Vf1yrZbsQy0XipOyXgT9pXqhRi4i/6qdvmxP/M/NRVR2d/U6
D7qP0sxFR9C5/FmqZD+Lc6FyMPxqXucv/f8/1smF3s48vrI1+Ve9XFzq9hnv
Gcu8v5IL8eOusYUOVJ9Yk4tut42TT2uP+Tc2yoXykYx6xSrKL0xzcUCBPcBG
QPmdRS4alxoU9DhS/cAmFyZzH+uObtUg+8+Fc6rCwP53lD845iKgyGJfshrV
951yUdpg+3SFMcUPrrko22a37d4qkpdnLiqbune2SRG+eecicWWYTcYE5n2K
XJhpqfzcp0jj4Fwk1yrJnj9L9hKeK4mnHIKH88m+onLxxuCWzZsD5J9Yuej/
XDRuMxPfJv7vPGdvmOVN+MHOxbjEjCEPbpN+ZeTixc0zdjPOkr/i5GL8xvYU
h9e0Hi8XqiszG2a/pnqcMBeTtzzcenbhSrJ/iX5d5X54JmLuT3Ox417kj3B3
er+vOBfLO5XPv06h9Uok/O0uVpFdRvdPZbnI27zw1ZQHpL/luaivmuXbUEH+
oTIXFqG6cZtjmX7bXDz7OM/TfQTFX9W5+DmiMqOYiQfFuciytnll0Ev0anKx
5a2gbm6yz7/f1+ViktZNtdjFpB/1ubhcyUvvrqd+zgaJvso23KlbSPFHk0T/
moVbS3LpPqMlF98tD85u7aT9Ps3Fx/xs370TyN7aJfo91XPBlnYTsv9crDK8
bLJrFt3/d+TiyDvpCQ0xpH9duVhbuSG6K5Xyy55cFN8a+COcRfL/mouJmX86
Xzkz9i9Z31m82moK+Zv+XLzuntJ/vZvsW4qHm+e/ZtklUD+zDA+rFlZs2+pC
+CLHwwurG59MbSl/kOfhhuvWgAZV+l6PIg8JSfXrjUoJ35V42Pzz9kKFIVR/
U+FhXJXoVdl/pF8TeTi0a0Ns8wTyJ6o8nDgwMSWJef9fjQfLJ+9e2pmSPDV4
MNbQ7fvvFPm7uTxcNfQ3ebCA4h9NHirH7MnOmEHx3WIeZi3vPfHsBuGFDg+f
BMGiIm+K1/R4WFg4hD0/lXl/mYfseYOWLttC572Gh6CXhy973KP41ogH18sm
9boZhB+mPHh5TAoscye8suDh1uzIVY9qaN6GB12pazfyd1E+Z8eDr8KGva9C
6LwdeaiY3csVb6b9O/Fw6pT3pFkjyN5deTg6b6HJ1b5ZZP88zK5UUmMNIv/s
zYOS9iFOqA7hhT8P3KEfnrTfpng9mIdIYxX1spd0XuE8GOmmFo5+TfF9FA+7
Szs9tgxXI//Pg9+MyzG8N3T+iTyoT7I5EMUlebF5mJF2dkrNV8LLDB6eetRz
4+yZ/mgePnu9lNnYRvUHHg8zTeHBHUr2IOShvqM76P/evyrg4Qrvd2f3NqZ/
mgftS37rZ1wm/ot5cNkl+vRsK+23hIfDibuiPnfQ+mU8rHhy4f3UPfR+QTkP
R/5E5t17T3hcycNoe+4Wz9k0ruJBR3/2vtKHtH41D97P7rurryb9FUvktbdj
wJAOuo+s4eH7nVMzcg1Kyf9Lxt/0LurPo/y4ngcpl8FvM8cRPjTwoGjZ26kz
jtZvkuzXuOCNkwnlpy08lNzOb5pylO4Pnkr2IzViCH8snW87D91X7x5JsiY8
ei2xl7pCveKBxH8HDxvbfyy+H0j1/S4eOi98mfyIwbceHpRtfLnP/Chf/sqD
Rs+edzZ76T6jjwfVxUnLHJj6ST8PuOHpr7qH+f5LHg54DOl7WEvxm0we1m64
OTVXl+kHysPGsenrFjL+WT4Pc1r/m6b3mvI3xTyozi26rv2Q8mmlPGznFYem
BVO9SSUPrJcb/yiuIPycmAfx4gsWgS+Y98vzEGH7X8AZe+JfLQ8Z2icbRk+g
/EIjDxtEo28NKaHzn5uHxX4vP3R4UP+HZh6aXOJnXN9J9cbFeUjyKJho3Tef
7D8Pl3XY6jNV6HuNenng+GT5Pt9O8QMk87Pv/wlyJLxek4fSwMt35rZQ/GeU
h4bFt9eIZEifTPPgfG1T/TAB5ecWeUiRl/YOHkz6bpOHfYIrw/cMIv2wy4P1
urp9b3fQfb9jHormPpoVZ0v245SHB0H1HSJ1ig9c89D2orhLfgTFr555mPJ+
8hHVY4S/3nmYWJzn711C8vLPg/7DVeUbo2kcnIe4oksBNcco/wrPw0K9H22i
LsKbqDzEXI1KeTqGef8pDxUPHEu7ukh+iXmYYWM5btY+is/Zedjv5XfQfDrp
Y0YefsoM4MdPIv/HyYOBxdPG9IskD14eJp/VcvecQvGNMA89dUW/vArJXxXk
YarLcbfDPOb7Jnk4HMa7MPA0rVech3aZgCjD9/T9upI8jHF465wFkn9ZHrgD
omZlDKH4sDwPgZeVzW8Mo/Ur8+AQvJw/7zvpb1UedG4JZS/pUjxeLaFvO9mt
Zg3lP+I85Et56SucJP2rkfBnsq2tex3Tj5GHT3v5FXtzCK/q8yQeY+5zwx1M
f0YeXlhLZ9WWE/9NeTilPUv/6GXyJy15cMvc6fi9ooTsP0+Sz35RdhXRftrz
8NslsGjHX/JHr/Oge3jnyfY40q+OPLh7rcgIcqT5Lok9Vs63e2BK+tKTh+uf
5V3br9D81zwIn104Hihk+r0k6wm/fbt0k/xZfx7U5Jacm+zEfN+WD6NLcdtr
1xF/MnwMGt+ap6pO/kuOj0yj7h65Noon5PkQHo4+MpFL+agiHyaHPLoELmR/
Snzwx6hOya2j+oEKH5vKLi1aGEb53EQ+pgTJJ69g7jNU+VD7b4uC1R96Xo2P
e00a0ycJqT6twUfz4YLVVX60n7l8LEl6omPiS/2rmnxczhaNnnmE5LmYjwss
/ZaiBqo36fBRHBA7rW821Tf0+Niw5f6I3C7CI/BR/fhX3q1x5L/X8BEdvcXA
QMS8jyQ5n+uP5HvGEz+mfGTsab3ta0/zFnxkTTu/dEcY5d82En50I5vb3Im+
HR9jtFPtLHQoP3Dk4/WpfSvLz9PYiY9yucULNRsoX3Llw2ftr3dVqtSv68nH
5MV6UT8SqF/cm48ZoeOudw+m3/vzMTr7we63JjQfzIffb+VMu4dEP1xynpam
3mX+JK8oPh6fOBTtlk7yYPFx7V743ouDiV4iHxU3hlZ2jKV5Nh8z/RK/ioZR
PJfBx0KPb3eCtjH9EXxcOSRz59VdOk8eHxP8Nxxd+5n2I5TM24399V2W+iEK
+Njt/e5lqCndHxXy8ePL43mPFtB5FPOhNeV8Ut8Y2m8JH5WtJU+LnlH9qIyP
bgN9hYjfRL+cj0TnXZrx6bR+JR8pL4x+LmTqTVV8PG0NGVudQ/xV82Hpp/1Y
q5HmxZL9xI05+5Dhp4aPIcftD9pxqX5Wx8dqNj+mQon6Seol+vt9/tLqz8Rv
Ax+pZ4NmKP4he2z63/ktbIiyJvtt4ePunZotd/+Q/j2V2NfknGaTbtLXdj5m
82+nx60j/X/Nh8d8Xuv9HLof6uDjFdRtSzfR/rok+m2206O1leTbw8fVP3WC
sWlUn/j6v/NJiDAaSvLr4+OJZZrlpiai18/HUfPDc+620ryUAHPiP3bXjab1
ZQSQcbqR/imJ+JWTzDedrXt7hc5LXoBns34p8a+RvBQF+N1WtSzhJO1XSYCz
7lefqMjT+ioC2HEnLUuoYer/Aih1fR29OIjwRFWAX2M3JPb60PpqAnirt71T
2U/6oSHAyAku+R3hxN9cAeaXDdCcepL6oTUF8Pce7px0kp5fLMDGdfom26WZ
900EkN+WIIrwoHk9AXKGZ64Ylsd8L1eAI4tu7XnEJf1ZI4CJXMOkKWn0eyMB
3prry4QcpfM2FWDtuqNT4mxpfxYCvNgbrVA9lfi3kex3ifDK5w00thOgyjpV
vWU88e8owKl9cuJpIH1wEmDm+VKX4QNp7CpAw+y+WPFf+r2nAB3nUje52tB6
3gK4xT5a/X4q8ecvQI1rV+z+ELKXYAGWZZ/69WIf8RcugJ4c3yMf9H3cKAGe
b+8qLemlfmWWAAfrXK1mT6H1EgVYLnx5elkk8csWwPKR2dIn0Yz9CxBkOuDA
Slk6H44AlTUNcBtJ9HgClK1//LRtI+mPUKJP9z4qz39B/bgFAlwYbWvsNJro
FQrwNa1y8LPZtF6xAO7zc5217Em+JQKIe5p7i+XInsok/Pb9OB7aQ+dRLsDU
URYnlI7R+pUCuHCt9t53JXlWCRB6tVn5wUx6P6FaAD+egXnaX+Z7xgJE6v4I
esj079YIYFWqr5IgpnygTgC5u+m3owrp9/UC9LcEXDtVRfrfIICXsdmVo/eI
XpMA30ZNsV5/l9ZrESCh+5rK9E2036cCDP99Ttv6IL1P1y6A7IjRR26vpfN9
LbEns6PGTT+IfofkPHLenDoznNbrEgA/Nw1O0qDf9wiwaIaxToY87e+rAJ/z
ctpLpzL9vgJsKx57y6CLnu8XoCTu4KKRiaRfUkLMe/p82rrTpM8yQqQd+K6e
cY55H0yI5g0nnl0Mo3l5IVbE6BzP+EX6oyiE1IA7Xto3mft/Ieqc150vKCR5
qAixpEJz1tKNtN5EIRYmzBx96QTJX1WIc6o2Ee9YNK8mxE/xOlmFM8z7xELM
WSKoAJv4mytEutDgaI8F6bOmEI36iWrNY2h/i4UY3OZ45mMj876RENWTjKwt
20k/9YQQWk56/SaK+d62EBnGy7rX8On3a4QoLjUy8JhBeGMkREhV/JH++RRP
mwqhldpwSiaO4mELISL0uGc9zUlfbYQYnSwcoL2XsX8Jv3Oy/kyVov07CvE6
ccNyM4Y/J8n5fDxz7V4tycdViIC8gy8OzaP9egrhYHujNJv5/qO3EIk7Rg7a
2M/0Nwlxbda8u8UytH6w5HwGtr21ENN8uBBtaeunfEoi/xclhPFagydrflL+
xhLCefXVwtmTCT8ShZCtexQzMoDkwxZCckAHhiyn9TOEcGsrGLJ7AGP/kvUP
WU6f0Uz9TDwh5Esm7EyfTfsVCnGn6M6o1N20nwIhLg4dM1Hgwdi/EFP2SLfG
HKb7uGLJ+aotu7+rlO6HSoSISj2ac+oZxdtlQnisGDhKO5Ty33IhJgduTmuP
ovOqFCJ6aESS30X6Hn6VEE/6zZuSRlD9sFqIkplKrk6Dme+pC3GpV+tO0UDK
92ok+5tpvNAknvitE6J8x8nlxmzKj+qFWLtCfEo4ifhvEGLq1SH3sjZS/0+T
EEMXbpk4awXlgy1CmI1ZKzfU9BjZvxAvxjy7s34j5TvtQuy7mjBQ2pLyvddC
yPk3rjsgYO7/hHgZ2HNi1m/q/+oS4nNB7sCp7dQP3yPh54favMa3pL9fhZjp
fvig4VTSzz4hvkx9MtSzgeol/UJkVituH6xO9SQpEXyfvTb4Mp3682VE2MD1
j21cQvmfnAib/mpXvn9I9SZ5EZbVjR55bwnFu4oiyK1Ku5zqQOerJIK/j8cC
ce0Ksn8Ryk4+K22bSPXniSIMGxu+YqQ53ReoijDi1/VpLT3UX64mgsAjtok9
hOqxGiIorOLPb0ul+u1cEX44xP7Mj2W+RypC/K/yKU/Lif5iEdgWXBmtx4TP
OiJ49w+ZIbxH9TA9EcSFy6eP9mO+XynChTntL2u0qf65RoTeCzv6d+Qz+b8I
NXcHW1g0U75qKsJNc9NnT+8x7yeIcOuL888FhvS+vo0IP82u19pnUT5mJwJ3
5qtI/jiSh6MIG4Vv6k2Z+qGThN+M74Frkug+xFWEnobz8WNvMv0/Ev53JZep
dFD/ubcIc19b5I8xI/3wl8hPbXXq4Gs0Dhah80Ufb/0n5n0Xyf6H2zfzjlG+
HCXC+GIlzVPrme+nS+RxTtV9xzviL1GEDy+sl9fOoHobWwTWbaH0zmo67wwR
Ykzv6i3PIX3liHBnr/m8KRz6Xg1PBMXkkrFPTzPvy4lw/bv/6G9RpL8FIoSd
/Hkb+5nvpYvQ8PtTjexyqm8Vi2CwYndYz3u6HysRwSbMftqCvcRfmQipj09G
tQbS/sol+jVXWnZ2JuX7lSJUjNMK/L2d6iVVInxSS9lzzo7G1SL8Sb47wJi5
/xaLsHVaGHu7E/VL1Igw8bJ6c5In8z0GEe61D1hpWUL6UC9CodqwielJpG8N
Ijy7fdHsRxLhQZMI6e5+a61fUX9Riwg3Ule2PvpC5/tUhF1fB3mFGzLfp5Tw
o601gJNF+38tgsNf+cs/zjLv84pg/WK04a0C+n2X5PxXa0ztDGS+ZyiC7p32
G9L1hI9fRRi44baUdhTJp0+E3ysmnR/L9Lf0i2C+49iCZTXa/8ZS+XhfMe/C
/aOE3zL58HA4fvbYYeZ90HyU2iQrpS8H2X8+9nbKHtm/mPJzxXz8Uj53esVx
kp9SPnp8Bp3KYPq3VfLR/HZnv0k55fsT8xEgKhvwzJK+D6Gaj4/cF++NVtD+
1fLhsLi28vYH5v4vH9Vc1YFeCoQHc/PR4bBh++7XzPdI8/G3qy12/i26L1+c
D5vGcK0Vzky/aT7GR89MzN5G9x96+dhQfyZrDvM9X+SDPU/G9Mgxqs+uyce3
B7dPvjMl/o3yYbdUu+FvNtVXTfOxcvWB/EObCb8t8qEx/f/VdOVhOW1fOImG
a2hA/apLCHHTzdBEeEuIQqWIotAlVGQsKt0UUSlJN98ZkbjhUsqQMpUpIQoh
JEmFlKko+Z3naZ0/v+ecb5+9117r3e9ae+21N21uuUHz665AWvjtAat36ZL9
K2CjPnXrhFB67q2An1FEgvNM+r+vAr4r5sz/YUrxUD8Fkm+onr6jQXjhr0Cv
bz0PZUXTfkaAAh4dLVcmDKX5X6NAn33FW+vbSX7rFbh+PTnmulyfNkQaT34i
Oyie1qMwBaw7nqyJNafxRypg1fZ2crRc/ytagfMzapO4OsKHWAVce9zqPkmO
t8Ur8OLhFd0/b5M+JimwP+1ZhOkN6n+KAkOqIlSC0+V8WQVSgoxVZzjT/TKs
AjOH2Sgssyn+LCrwSJ1vu/WB7DNdmq/SLssZY8KvowqUCgFMXRbV8zuuQOKJ
kPTVXW3I/iX9WjrO/+dXyp/OUcCpVnngSl3aLzunQN9YvYTTD6Z1vp8v6euD
xZYxb+X65AqoLDFXcpTrlRcp8CzH9t7zeXL+j6Tv0yY2vaui+ShRIPLKiimT
iqkeRakCv1+fM1A3jfCiXIF1D4c3bouh+ahQoNDhfm51B+2HVirQMuLf333k
/dIq6ftn3modH0f2XiPZ323j1j+bqb06yf72m81avoXOw7xX4FzI27NxB+V6
ZgocrLN+rLeS8PKLAt/yAiYGXSN9a1VgOn9kwc8Iwpd2BXRTDaZl1lD8WYnB
kpUXBvtNpXi9CgO7cxtLTo6k/BU1BnvcfvfLXEP61INB7LwT2hXOsv/PYPKX
iUeS8kh/+jCw6ghed2GnXC+KwccLCqem5xTvNGSQYnHA0tKOxmfEoLtFz+V/
qxP+GjNos9k0ec8s0i8TBr23RN99+JLic6YMtPrpl2dmUrzFnMGcHiHe80JJ
f8YyODw5JUOpjfDOmoG2t12Y1hZq35bBk4Zh1TNVyf4gjUc9IcjaivDBgcH9
F77+HpnUX0cGx6q3TqrzofadGYT51NQ+LqB8GhdJPv3j/qi1pvl0Z7D6YZRW
dDPJ21Maj9eQG2Mt6bc3AxWLVdWfgl06++/LYGrv2UoP6+T9PwbOeU1IySG+
5s+g5MKya2MKST8DGLTmLvB56Ev2uYbBUqcF7UbLKV90PYM857kHVZOJz4Qw
uLhozNBTjXReJozB5jdx5WbLqD+RDCz8vh8zbCV9j2YwO7Bwv/oc4t+xDKLK
MyyjhtD34hmYPF81vmytbP8Muj392XbAVOb/DDZOZ7YMuE75+GkMttb4Tgiu
pOcsA512k6Kr1XReW2TwKW+Rc8wiyqdPZ+AxXrgx/rFs/wy8vn671PaI8O64
JJ8FBbXsA3p+isHpqhUXziRQ+zmSvjn+68SskPP/GMREDzgS6k32kc+gdm3+
IVsTOf9ekr9P1zWn+tF6XsRgncG74qPJcj6+pB/ZitEHLxF/KWFQmZDlYR4q
1xtnYGRRbFJ0iuLp5Qz+N2G28OUq5bdXMND/uvuI+TzCp0oGIT5nE9zDSP+r
JP2P+bi7exnhZw2Dbb23vNv6iPLT6xjk6P7wfGZIz99L8iryMBo5lvCticH8
66qalg9ofr4wcGg+1PXpD6pv0spAeVSiT7My/b+dgVvj7NurPxI/U2LR0+RU
mbUTyVOFhcdLl8OP31K+khqLnV9jX4tzaT+uB4u+Trvj71tT/zVZ/Orw9W1u
IH+yD4ugT5YG82aQvemx8I5RiF99yB4NWcxhn1h1MSW8M2LR1elYUHUi2Y8x
i8uXA4eZrKb124TFlOGTLxqPInmbspjqOJ0d2E77deYsuhW1/XLtoP2OsdL7
kW53v6TK+b8sEkYJs4I3yfxfGk9EcvdgG1qfwGJc+c0T51cQn3RgUdpYsuXl
Mdn+Wayc1a49w1q2fxb9Bhc96T6I5O3CYl7XHeHd5P0rdxbLHHLLTl4lPPFk
EWBteH7UYbJHbxb+TiqLQ4cSn/RlMSA53G6XBfmPfiwGGfZ5kOtHz/1Z5LlW
nLp4jeY7gMXV6I8RjSvlevos/GqVip9/IHmuZ7G2of5JXp28/rO4HnuFLThJ
fC2MxQSYjbvwguJpkSyUs05+Gf6a7CeaxYWPfb28f5fXfxbLM34ct91N9hIv
zWfzi6EuvYiPJLGI1j33MvO9Mdm/NP8XHw5YMYC+n8ZCWJdUornCofN7LIsx
XiP9Fiyl/SiRxab8xlWBGrQ/ms6CcarT13akfKej0vfPban5O4nWl+Ms7P/5
99GSX/J9ECzWmdWsbpLv38hhYdYtoObpVMqnOcfiu2r8+rDJ1J98FhEI+qD2
XD5/xaJhW2nj0nOkv0VSe1cmvtu1l/Z7b7LQ0bv6wqOc5r9E0j/u3SDtTbQf
Vcpiocu0MVvSiQ+Us3jdPCr0fBfCkwpJv3am12UkEB5WsjhoUloSpzWn8/9V
LJp+iA5hN8nea1gkm2WXHZ9B+FXH4lLqx/8VRMv5/yx2jXk26J4dyaOJxew9
Ty22baX+fWHBpRmsydhA+dStLJaubc10X0Hx3HYW30wXxWYvXkT2z2F9aL/A
nfpUf0GFw/7xcep5SqT/ahyyrsXNiFssr/8cHi9XXzUkiPRZk8P8rI6XVqZ0
/q4Ph2tzVVer/0b7oXocPswZX3JNzucw5NAYvqo+Sb7vwYiDxY29GsdkfmHM
QaN74JeqZ8THTTiwXO7YPfrkL5pyCGnvmOuxjO7LMudw4L9iK603tN8wloNz
a4FQ8Ynsw5rDzHcDox8NInnacigJnzDw2m35fi8O9lVBI2ffJT7qwOHCY2UP
v4nkXzhyUM1T1TyuQ+05S8+zLWYvdSb8dOHwPVb0X3iW7NOdw7He/S60iXS+
wpNDQ0ef04o99NubwyNOXLlf5vu+HII3qmYYipRP58chN3e059hQml9/SZ6/
17b/GEV8PYDDjKc7Q97Vy/VkObhs91L5byHh53oOO1zdr4yU71cJ4fB7YkaO
Wh/yt8IkeXc1Sd5vT/MXKclrr9fMK3cIr6Kl/qSFcXtHkf7Gckg0aFf1C7Yn
+5f683Pj7qHdiV8mccis/7zdMojy9VM4PG+oOzw8gPQpjcPTHIO5dtkryP45
7FH2rRtWT3gtSvqmo/uvrw71N53DvQT7dhs3Wi+OctBO+bauPpDiTcc5nM96
0ZxcRnzglDS/wbdn2b6h+iI5HPSK1lq0HJPrrXIoCPrjz32HaX7yOVQl1jZX
uVF85jKHngVqXv4rab+viEN+l6N7jJ/L9dg4HO6TtFNvFuWvlnBw29Rr5JjX
Mv/nUFFxJX64NuVHlXMIuvmE020hfljB4Y1hZOucLpSfWsnh1jLzI8EM2WsV
B6WXPzvMXYkf1HA4ODTMNHQ69aeOQ/SNbmPP8HL+r6T/Kl9ubJhF42vi8FKh
rH1rvOz/c/DNPhJqUEF40crh9ua2t9vOUny1nYPRd5fCA22kX0o81oyzc4ip
If9dhceLbq1FGU6UL63G47mwYLZRJH2/B49H1ab9lXXIn9fkca3v69NZcr2P
Pjzisg2Gfg0lvqXHY/D3J8Eq50d3tm/I46zykkeec4gfGPFw6BDObM8n/8iY
hxtXH+mZTf034dHlzsIZWl0on8qUx4Prv7YN2krzY84jpDZ10AYjc7J/HonW
g1qCs2g9tOZh1O+a/qxUwg9bHrtyh6h+sSX9Ao8VbC//mtU0PgceBj3M0j4W
k7458rDfr7e5I4Diyc48ohr19JUKyT5ceMzP+WZVD2rPncedzPF8uS3xE08e
Ef18Np3IJX7lzePr8sasc8NIX3x5nJ7Lm2X+Tfrgx2OE3upPZWvIHvx5+AyZ
XKcxXub/PCZvT3wTn0P7Q2t4CNaOZmoPKJ67nkf6ZlOvfhXE/0J47PlQ/HAZ
K+f/8PicHzA/147wOpLHonBtzSXBhEfRPKa5hVV3iyP9iuUxscHN8e5DOj8U
z8PqyuM711Ll89E8FKmJgScyiS+n8PhR+Vt6lKds/5J+OXeb+FiH+BjLw7bv
zkvaUwm/RB67D0cdQhfCo3Qedjr7L4bL+HyUR78Cu+T7rvT+cR6q7y8cDKun
fP9TPJryB70YtZz4TA6Pxr/WjBnwlvLpz/EIPzxQ3TSV/Od8HrkaCuMHr+T6
6TyG5arvTjWR8395tByq8tpRQvvlN3nc3JS5ZpEL4UcJjy1XC7Ra4gj/S3mc
+xS57NNrGl85j0DLIXG1VwmfKnjM2PhpoedIkkcljyE5Dptn7ZPr9/Aodv+R
1NRC+bY1PPT2Nj6bVUb2Ucejx/xbWb230/jf87BB9j8WHwivm3jcuGTt0Xc4
Pf/C45lZQvKbATQfrZI93kt73X859b+dxyqT8NO9t8j5vwJ+KZ/SOV5J57VU
BNzIa/jwyYbwTk1Az/ooD5sWsp8eAizWF08/OEy+L0fAiTbdt+G+sv8vgFd9
6qRxmfiHngDD/akJgXI8wFDAvQ/lYdM2y/UDBSyJq49xyJDjfwIuel2e0H0w
+VsmAgouut+5PNyp87epAKX1Zbop9RTPMhfQsX36iOIoWo/GCvijTklrnT3x
D2sBBr4nP0btIvnaCpg27reeoxXEZyFg6DOfaRYdZA8O0v+nP/Cb7ErxPkcB
E68OLN6xneTpLCBXtUtKQKBcn0KA1YZSxA/26HzfXcD3lrv2+k7EFzwFzDbz
Tcz/m/wlbwE12japHoMJn3wF9M66WT0km8brJ6DLXf//ZiZf7Ty/4C9g2+wR
gkEqySdAgG+qpd3g6l5k/wIO1lY/ejVczv+T+sN1Hz3pKvHNEAGbP6+PyHGW
8/8FmF/yGjVXQ65/IuDP8z8abRrl838CpqZoPxj4Wl7/BTw/vTO4ep/M/wU0
xNQ7xXWh/iQJKCu8ufZgBvlnKdL4qzb7KIty/E9A6N4r7Q02dN6NFbCld83/
ms/TeTFR0h/13lOCNcg+0wXMfFVf2fGI8Pio9Nzs18efK2g8xwXMidy17N5+
iheckvr3ODx66kzyt3MEvA9f5mo+gto/JyC2iVUNukTrfb6Akn46eTs3aXa+
f1mAzdqTH5pGEF4XCch+JUyYYkvzcVPAq6XsrHv6pO8lAhLGa6ZcaSP8KRWQ
6vzbthE8ybdcwPiiqNi7uwm/KgQc9SmzNmugfLVKAe5KoStc98n5fwL0Lrt2
TP5bjv8J+Limx8aQA4QvdQL2bti84/RLmf8LmLdglZrnLdLHJgFf7d+7hIUS
v/0i6W+I76bp7hTvbBXgXB0UqHpL9v8FuIw8u+DbLfn+KxEJPX/uLf1O+KUs
wrXPJ73tAcTnVERMO9vxxO8/ih91F1FxKKQyjSN5qYmw+utUqPFy8t80RFjq
R6hHNVL/eojweVz9aWQpyauXiJ0pGWennqDxaIooyHoR6XOf9E1bxPNh2cc8
Yig+1kdEc4uNmps+tddPxIGwHYF9TUw7f+uJuFZjnXfanPxFfRF9I1oMHgfR
/BmKEG+bqV3+Tvy+vwhNe5v/stsI741EFD1M9vCNIX90kAi96sDmialyPrKI
hpX2olsh3Rc6VESc7ZI9dgryD02k8Zxs0cpzJfsbIcJtfGVhUB7Zi6kIv0f3
R3X0pvkxk56Pu+wbe0++T0JE+YZNXXovIbwfLWL3V8XPru7mhGcilg9Tz/wc
QfK1FKHarKGZspLWL2sRqZxW/w8i2cs4EVddK8f5J1H7tiKMex36dtuT4gkT
RXzIsU+3jaH8BojQNdo6fztHeGAvwoRt+LTPiuzJQURa5EvbRbfJnqaKuP1X
/+ryDMJ7R0mecQOHvMmk9WGG1P9XmR3zrOTzEiI29N0xc3Ei9X+WCO1orVV1
Mt92kfRlVE2Ddhbpp5uI+e+eDR44mcbnLuLURc7+5BTSt7kirgxerGfWi+4f
8JTkszdr5YlY0ucFImrrW3WKC4d1vu8tIj798x9DzUm/F4kYkL0o1jGa/H9f
ETke1j7L+9P5lSUi2Lq00Q6aVF/BT8S9xKVaZ9qIfy4TwYem/9xmQvWV/UUs
WXLc7tc3sv+VItYO8Mp9PZXwIkDE4dejvc8vJb4XJGK/UtS+G7ly/raIH4VW
jg+eU7xrrYiZn396TW0mfFsv4k6W8KbgJq2nGyX9uzTYoLyA5BEi4k1frR2X
xxHf3izi11qTuxm7yJ7CRNTl5V+saKfzkhGSfj9e9meF/rzO35EidDwML9UU
kb8dJdmLWPiwTd6fjRZx/8EbnAGtX9tFjJx4p+t8LfLnYkW82DG/40A46fsu
Sb8WZhjnzqXvx4tQX/y03E0gfN8t4cHs7ofPNFI8MUnElLI/lAsmEf4lS/qT
Vr8xvp7OG6aICKmecSLzMPGpVKk9je0bprwl+aaJSBq5v1DQoHoRCsmeFG/v
XdYle2BFvD/hFf7PafoeLyKjvMCr6hrhsyhi87+OTy4sIz5yUGqvz89fpQdI
P9JFFLpovuMmRk/6P3zBhz8=
         "]]}, {{}, {}}},
      AspectRatio->NCache[GoldenRatio^(-1), 0.6180339887498948],
      Axes->{True, True},
      AxesLabel->{None, None},
      AxesOrigin->{0, 0},
      DisplayFunction->Identity,
      Frame->{{True, True}, {True, True}},
      FrameLabel->{{
         FormBox["\"factor\"", TraditionalForm], None}, {
         FormBox["\"#\"", TraditionalForm], None}},
      FrameTicks->{{Automatic, Automatic}, {Automatic, Automatic}},
      GridLines->{None, None},
      GridLinesStyle->Directive[
        GrayLevel[0.5, 0.4]],
      ImageSize->300,
      Method->{
       "OptimizePlotMarkers" -> True, "OptimizePlotMarkers" -> True, 
        "CoordinatesToolOptions" -> {"DisplayFunction" -> ({
            Identity[
             Part[#, 1]], 
            Identity[
             Part[#, 2]]}& ), "CopiedValueFunction" -> ({
            Identity[
             Part[#, 1]], 
            Identity[
             Part[#, 2]]}& )}},
      PlotRange->{{0, 2130.}, {-0.1808697917838021, 0.20536848916315348`}},
      PlotRangeClipping->True,
      PlotRangePadding->{{
         Scaled[0.02], 
         Scaled[0.02]}, {
         Scaled[0.05], 
         Scaled[0.05]}},
      Ticks->{Automatic, Automatic}]}
   },
   AutoDelete->False,
   GridBoxItemSize->{"Columns" -> {{Automatic}}, "Rows" -> {{Automatic}}}],
  "Grid"]], "Output",
 CellChangeTimes->{
  3.778314162432872*^9, 3.778314677213084*^9, 3.7783148520457077`*^9, 
   3.778316784878437*^9, 3.778317295620502*^9, 3.778393331776376*^9, 
   3.778393490266883*^9, 3.779179098427042*^9, 3.7791793533959417`*^9, 
   3.7791840722181263`*^9, 3.7794375264185553`*^9, 3.779441966372429*^9, 
   3.780051867986862*^9, 3.780300536332591*^9, 3.780300924843833*^9, 
   3.7818767068116093`*^9, 3.783425223637932*^9, 3.783425285766266*^9, 
   3.783425829003079*^9, 3.79169968243095*^9, 3.815310993670104*^9, 
   3.8153110357953587`*^9, 3.8153110731512136`*^9, 3.815311151912903*^9, 
   3.815998209209506*^9, 3.816405896340227*^9, {3.8164062461451683`*^9, 
   3.816406260139159*^9}, 3.8164096528480587`*^9, 3.819436135334716*^9, 
   3.8205795607561703`*^9, 3.820579748949957*^9, 3.820580829680829*^9, 
   3.820901609264038*^9, 3.821356870212227*^9, 3.832387279591201*^9},
 CellLabel->
  "Out[996]=",ExpressionUUID->"0b6c10bd-2612-4494-b7fe-70ef22028df9"]
}, Open  ]]
}, Open  ]],

Cell[CellGroupData[{

Cell["Spectral analysis by fitting of the carboxylate band", "Section",
 CellChangeTimes->{{3.8323230442123404`*^9, 3.8323230483913097`*^9}, {
  3.836470629594386*^9, 3.836470642761427*^9}, {3.836473064767858*^9, 
  3.8364730662394447`*^9}},ExpressionUUID->"ccb64347-7368-4b11-bd4d-\
249d93e1c090"],

Cell["\<\
Importing the reference spectra of type A and type B zinc carboxylates, and \
definining interpolated functional forms of the spectra\
\>", "Text",
 CellChangeTimes->{{3.836470776869446*^9, 3.836470803372504*^9}, {
  3.83647115835352*^9, 3.836471161649719*^9}, {3.8364711932662897`*^9, 
  3.836471206746256*^9}},ExpressionUUID->"9296d04c-0a2e-4272-8e1e-\
7e3583066ca6"],

Cell[BoxData[{
 RowBox[{
  RowBox[{"typeb", "=", 
   RowBox[{"Import", "[", "\"\<typeb.mx\>\"", "]"}]}], 
  ";"}], "\[IndentingNewLine]", 
 RowBox[{
  RowBox[{"typea", "=", 
   RowBox[{"Import", "[", "\"\<typea.mx\>\"", "]"}]}], ";"}]}], "Input",
 CellChangeTimes->CompressedData["
1:eJxTTMoPSmViYGAQBmIQ/TK/gnti3htHtr/+QiB6XoCeIohOY3JWA9H3RCe+
mQSkQ5hcPoDoZM2tOpOB9F7Xi7ogeoXLir0C+W8cn32+BKavyHRfAdFZ8s5X
QfQBkUPygkD6LV+SAojWWL1RB0RfCbxmCKLnHXC0AtF71jc6gGgBpSsB4kB6
6s55gSA6Pi9nOoh+s2Q7mD7RlbsVRK/4/3QHiOaTu30cRE9pZj8Boj/P4/CX
ANI6M+PBNIN11QYQ/fhB6EYQLTfXZzeIdrWOPgiiZ1rbJZsDab+az6kg+otv
d5xu+RvHo3xLwLTSAZ53iyveOM6R5HsPogFxypC1
  "],
 CellLabel->
  "In[686]:=",ExpressionUUID->"504cf017-143d-4a71-94b1-ad196bb70f7c"],

Cell[BoxData[{
 RowBox[{
  RowBox[{"typebfunc", "=", 
   RowBox[{"Interpolation", "[", 
    RowBox[{
     RowBox[{"Import", "[", "\"\<typeb.mx\>\"", "]"}], ",", 
     RowBox[{"InterpolationOrder", "\[Rule]", "3"}], ",", 
     RowBox[{"Method", "\[Rule]", "\"\<Spline\>\""}]}], "]"}]}], 
  ";"}], "\[IndentingNewLine]", 
 RowBox[{
  RowBox[{"typeafunc", "=", 
   RowBox[{"Interpolation", "[", 
    RowBox[{
     RowBox[{"Import", "[", "\"\<typea.mx\>\"", "]"}], ",", 
     RowBox[{"InterpolationOrder", "\[Rule]", "3"}], ",", 
     RowBox[{"Method", "\[Rule]", "\"\<Spline\>\""}]}], "]"}]}], 
  ";"}]}], "Input",
 CellChangeTimes->{{3.821346918932173*^9, 3.821346921277149*^9}},
 CellLabel->
  "In[655]:=",ExpressionUUID->"f3a9df5d-41a0-41b0-a875-4f6c07778c5c"],

Cell["\<\
Defining a Guassian band shape, and a function that is a sum of n Gaussians\
\>", "Text",
 CellChangeTimes->{{3.836471227340872*^9, 
  3.8364712778830147`*^9}},ExpressionUUID->"8b9f91e6-7171-4c2b-a9b5-\
3d8c2a4c5ce2"],

Cell[BoxData[{
 RowBox[{"Clear", "[", 
  RowBox[{"x", ",", "u", ",", "w", ",", "v"}], "]"}], "\[IndentingNewLine]", 
 RowBox[{
  RowBox[{
   RowBox[{"gauss", "[", 
    RowBox[{"x_", ",", "s_", ",", "m_", ",", "w_"}], "]"}], ":=", 
   RowBox[{"s", "*", 
    RowBox[{"Exp", "[", 
     RowBox[{"-", 
      FractionBox[
       SuperscriptBox[
        RowBox[{"(", 
         RowBox[{"x", "-", "m"}], ")"}], "2"], 
       RowBox[{"(", 
        RowBox[{"2", 
         SuperscriptBox["w", "2"]}], ")"}]]}], "]"}]}]}], 
  ";"}], "\[IndentingNewLine]", 
 RowBox[{
  RowBox[{
   RowBox[{"kvar", "[", "k_Integer", "]"}], ":=", 
   RowBox[{"Through", "[", 
    RowBox[{
     RowBox[{"{", 
      RowBox[{"s", ",", "m", ",", "w"}], "}"}], "[", "k", "]"}], "]"}]}], 
  ";"}], "\n", 
 RowBox[{
  RowBox[{
   RowBox[{"gmodel", "[", "n_Integer", "]"}], ":=", 
   RowBox[{"Sum", "[", 
    RowBox[{
     RowBox[{"gauss", "[", 
      RowBox[{"x", ",", 
       RowBox[{"Sequence", "@@", 
        RowBox[{"kvar", "[", "i", "]"}]}]}], "]"}], ",", 
     RowBox[{"{", 
      RowBox[{"i", ",", "1", ",", "n"}], "}"}]}], "]"}]}], ";"}]}], "Input",
 CellGroupingRules->{"GroupTogetherGrouping", 10000.},
 CellChangeTimes->{{3.768710494270556*^9, 3.768710512511272*^9}, 
   3.7687106157137203`*^9, 3.7687106485154257`*^9, {3.768731227389059*^9, 
   3.7687312297794027`*^9}, {3.768731309243144*^9, 3.768731314865733*^9}, 
   3.768734270436689*^9, {3.76889482949328*^9, 3.768894831154797*^9}, {
   3.768894996755781*^9, 3.768894998597559*^9}, {3.768896483107387*^9, 
   3.768896498424625*^9}, {3.768897409151569*^9, 3.7688974241113443`*^9}, {
   3.768898072955625*^9, 3.76889810493045*^9}, {3.769229897531704*^9, 
   3.769229897873625*^9}, {3.769233298170259*^9, 3.769233307855413*^9}, {
   3.769233498661706*^9, 3.7692335005626297`*^9}, 3.7704539501676083`*^9, 
   3.780982640476549*^9, {3.780982715786677*^9, 3.780982726850047*^9}, {
   3.780982777457292*^9, 3.78098277895114*^9}, {3.780982896820306*^9, 
   3.780982928782837*^9}, {3.780983562485854*^9, 3.7809835646828814`*^9}, {
   3.7809842019343777`*^9, 3.7809842081832647`*^9}, 3.780985793676818*^9, {
   3.7809916261360283`*^9, 3.780991748413475*^9}, {3.780997999543261*^9, 
   3.7809980071968193`*^9}, {3.780998196498191*^9, 3.780998198544009*^9}, {
   3.780998252555498*^9, 3.7809982856855707`*^9}, {3.79716012328564*^9, 
   3.797160141129134*^9}, {3.797161691512905*^9, 3.7971617071907263`*^9}, {
   3.797161766093952*^9, 3.7971618309066353`*^9}, {3.7971618758843822`*^9, 
   3.797161897268821*^9}, {3.797162012302176*^9, 3.797162182816536*^9}, {
   3.797162643886676*^9, 3.797162663768195*^9}, {3.797239250701933*^9, 
   3.7972392905051327`*^9}, 3.798353962822381*^9, {3.7983539992135344`*^9, 
   3.798354024467174*^9}, 3.798354084695506*^9, {3.798359091527581*^9, 
   3.798359094653049*^9}, {3.798359138735271*^9, 3.798359192657988*^9}, {
   3.798359253009575*^9, 3.79835927607944*^9}, {3.798359308106783*^9, 
   3.798359312673067*^9}, {3.798359345178569*^9, 3.798359423801547*^9}, {
   3.7983594756772127`*^9, 3.798359521807131*^9}, {3.798359566808614*^9, 
   3.798359572936205*^9}, 3.7983596667929897`*^9, {3.7983620862920303`*^9, 
   3.798362090145159*^9}, {3.7983682140054617`*^9, 3.798368220722886*^9}, {
   3.79836833044501*^9, 3.798368361276713*^9}, {3.798542980482922*^9, 
   3.798542982963215*^9}, {3.807358693460432*^9, 3.807358694471711*^9}, 
   3.807420241791144*^9, {3.807420276965886*^9, 3.807420326490786*^9}, {
   3.807421355657789*^9, 3.807421357210761*^9}, {3.8152200293960867`*^9, 
   3.81522009735394*^9}, {3.815220623255807*^9, 3.815220662187028*^9}, 
   3.815220884408012*^9, {3.8152209293905487`*^9, 3.815221050400426*^9}, {
   3.815222471188917*^9, 3.815222528836648*^9}, {3.815224552965377*^9, 
   3.815224554592063*^9}, {3.815224634337569*^9, 3.815224666969798*^9}, {
   3.815224697192009*^9, 3.815224823379657*^9}, {3.815225818419201*^9, 
   3.81522586749087*^9}, {3.8152263223217897`*^9, 3.815226324263834*^9}, {
   3.81522635663453*^9, 3.815226358425*^9}, {3.815285035118824*^9, 
   3.815285045684188*^9}, {3.815285465999565*^9, 3.815285471900655*^9}, {
   3.815285521893506*^9, 3.815285539820492*^9}, {3.815286447682436*^9, 
   3.815286449185421*^9}, {3.815286618205513*^9, 3.815286735700233*^9}, {
   3.8152893835420647`*^9, 3.815289394004693*^9}, 3.81528946420651*^9, {
   3.815289516790493*^9, 3.8152895403342752`*^9}, 3.815310053310429*^9, {
   3.81531010734974*^9, 3.815310122660081*^9}, {3.815310187685937*^9, 
   3.815310235317698*^9}, {3.815310287559527*^9, 3.815310290246232*^9}, {
   3.815310323936047*^9, 3.815310326119028*^9}, 3.815997503262745*^9, {
   3.815999629760626*^9, 3.8159996358862143`*^9}, 3.815999767320232*^9, {
   3.815999826200926*^9, 3.815999826263927*^9}, 3.815999920588163*^9, {
   3.816002010883703*^9, 3.816002023641849*^9}, {3.816065352152957*^9, 
   3.816065516498599*^9}, {3.81606558657365*^9, 3.816065590242969*^9}, {
   3.8160656490472517`*^9, 3.81606565214039*^9}, {3.816065876506266*^9, 
   3.816065935934764*^9}, {3.816065985763836*^9, 3.8160660058335342`*^9}, 
   3.816334596148326*^9, 3.81633463412994*^9, {3.816334852374669*^9, 
   3.816334927353581*^9}, {3.816336151698132*^9, 3.816336173385487*^9}, 
   3.8163409552391644`*^9, 3.816341027099017*^9, {3.816341372904869*^9, 
   3.816341404305389*^9}, {3.816341513263527*^9, 3.8163415344685373`*^9}, {
   3.816341705475761*^9, 3.816341710548534*^9}, {3.8163417512331963`*^9, 
   3.81634189023123*^9}, {3.816341944929267*^9, 3.816341947217656*^9}, {
   3.81634255925556*^9, 3.8163425595512342`*^9}, {3.816342778193386*^9, 
   3.816342778357024*^9}, {3.8163430793150454`*^9, 3.816343080321957*^9}, {
   3.816343131255982*^9, 3.816343238592395*^9}, {3.816405957187759*^9, 
   3.816405966690506*^9}, {3.816406139902519*^9, 3.816406167255138*^9}, {
   3.8194362297860937`*^9, 3.819436229857546*^9}, {3.8194362681550293`*^9, 
   3.81943626881343*^9}, {3.8205796066807213`*^9, 3.8205796076291933`*^9}, {
   3.821346733735894*^9, 3.821346847543274*^9}, {3.821346888956068*^9, 
   3.821346928236199*^9}, {3.821349151226102*^9, 3.821349159189651*^9}, {
   3.8213509577354803`*^9, 3.82135096141492*^9}, {3.8213511480203247`*^9, 
   3.8213511553334913`*^9}, {3.821351191903508*^9, 3.821351194492907*^9}, {
   3.82135254843137*^9, 3.821352553578702*^9}, {3.821358763645061*^9, 
   3.821358765106494*^9}, {3.821358861153647*^9, 3.821358879141418*^9}, {
   3.82141818641302*^9, 3.821418188136428*^9}, {3.821418242909584*^9, 
   3.821418244831325*^9}, {3.821418544838396*^9, 3.821418546826848*^9}, {
   3.832323538587303*^9, 3.832323558154974*^9}, {3.832323605059722*^9, 
   3.8323236051155024`*^9}, 
   3.8364712244988832`*^9},ExpressionUUID->"6e3f5783-7b14-402b-9cc4-\
6c37c04ee246"],

Cell["\<\
Defining a fitting model that is a combination of 4 Gaussian band shapes and \
the two reference spectra, transformed into functional form\
\>", "Text",
 CellChangeTimes->{{3.836471339518601*^9, 
  3.836471431165859*^9}},ExpressionUUID->"2e6ae9f2-b165-4aea-b669-\
47abfcee3d0e"],

Cell[BoxData[{
 RowBox[{
  RowBox[{"fitfuncdat", "=", 
   RowBox[{"Table", "[", 
    RowBox[{
     RowBox[{
      RowBox[{"gmodel", "[", "4", "]"}], "+", 
      RowBox[{
       RowBox[{"s", "[", "5", "]"}], "*", 
       RowBox[{"typea", "\[LeftDoubleBracket]", 
        RowBox[{
         RowBox[{"x", "-", "1500", "+", "1"}], ",", "2"}], 
        "\[RightDoubleBracket]"}]}], "+", 
      RowBox[{
       RowBox[{"s", "[", "6", "]"}], "*", 
       RowBox[{"typeb", "\[LeftDoubleBracket]", 
        RowBox[{
         RowBox[{"x", "-", "1500", "+", "1"}], ",", "2"}], 
        "\[RightDoubleBracket]"}]}]}], ",", 
     RowBox[{"{", 
      RowBox[{"x", ",", "1500", ",", "1650"}], "}"}]}], "]"}]}], 
  ";"}], "\[IndentingNewLine]", 
 RowBox[{
  RowBox[{"fitfunc", "=", 
   RowBox[{"fitfuncdat", ".", 
    RowBox[{"SparseArray", "[", 
     RowBox[{
      RowBox[{"{", 
       RowBox[{
        RowBox[{"Round", "[", 
         RowBox[{"x", "-", "1500", "+", "1"}], "]"}], "\[Rule]", "1"}], "}"}],
       ",", "151"}], "]"}]}]}], ";"}]}], "Input",
 CellGroupingRules->{"GroupTogetherGrouping", 10000.},
 CellChangeTimes->{{3.768710494270556*^9, 3.768710512511272*^9}, 
   3.7687106157137203`*^9, 3.7687106485154257`*^9, {3.768731227389059*^9, 
   3.7687312297794027`*^9}, {3.768731309243144*^9, 3.768731314865733*^9}, 
   3.768734270436689*^9, {3.76889482949328*^9, 3.768894831154797*^9}, {
   3.768894996755781*^9, 3.768894998597559*^9}, {3.768896483107387*^9, 
   3.768896498424625*^9}, {3.768897409151569*^9, 3.7688974241113443`*^9}, {
   3.768898072955625*^9, 3.76889810493045*^9}, {3.769229897531704*^9, 
   3.769229897873625*^9}, {3.769233298170259*^9, 3.769233307855413*^9}, {
   3.769233498661706*^9, 3.7692335005626297`*^9}, 3.7704539501676083`*^9, 
   3.780982640476549*^9, {3.780982715786677*^9, 3.780982726850047*^9}, {
   3.780982777457292*^9, 3.78098277895114*^9}, {3.780982896820306*^9, 
   3.780982928782837*^9}, {3.780983562485854*^9, 3.7809835646828814`*^9}, {
   3.7809842019343777`*^9, 3.7809842081832647`*^9}, 3.780985793676818*^9, {
   3.7809916261360283`*^9, 3.780991748413475*^9}, {3.780997999543261*^9, 
   3.7809980071968193`*^9}, {3.780998196498191*^9, 3.780998198544009*^9}, {
   3.780998252555498*^9, 3.7809982856855707`*^9}, {3.79716012328564*^9, 
   3.797160141129134*^9}, {3.797161691512905*^9, 3.7971617071907263`*^9}, {
   3.797161766093952*^9, 3.7971618309066353`*^9}, {3.7971618758843822`*^9, 
   3.797161897268821*^9}, {3.797162012302176*^9, 3.797162182816536*^9}, {
   3.797162643886676*^9, 3.797162663768195*^9}, {3.797239250701933*^9, 
   3.7972392905051327`*^9}, 3.798353962822381*^9, {3.7983539992135344`*^9, 
   3.798354024467174*^9}, 3.798354084695506*^9, {3.798359091527581*^9, 
   3.798359094653049*^9}, {3.798359138735271*^9, 3.798359192657988*^9}, {
   3.798359253009575*^9, 3.79835927607944*^9}, {3.798359308106783*^9, 
   3.798359312673067*^9}, {3.798359345178569*^9, 3.798359423801547*^9}, {
   3.7983594756772127`*^9, 3.798359521807131*^9}, {3.798359566808614*^9, 
   3.798359572936205*^9}, 3.7983596667929897`*^9, {3.7983620862920303`*^9, 
   3.798362090145159*^9}, {3.7983682140054617`*^9, 3.798368220722886*^9}, {
   3.79836833044501*^9, 3.798368361276713*^9}, {3.798542980482922*^9, 
   3.798542982963215*^9}, {3.807358693460432*^9, 3.807358694471711*^9}, 
   3.807420241791144*^9, {3.807420276965886*^9, 3.807420326490786*^9}, {
   3.807421355657789*^9, 3.807421357210761*^9}, {3.8152200293960867`*^9, 
   3.81522009735394*^9}, {3.815220623255807*^9, 3.815220662187028*^9}, 
   3.815220884408012*^9, {3.8152209293905487`*^9, 3.815221050400426*^9}, {
   3.815222471188917*^9, 3.815222528836648*^9}, {3.815224552965377*^9, 
   3.815224554592063*^9}, {3.815224634337569*^9, 3.815224666969798*^9}, {
   3.815224697192009*^9, 3.815224823379657*^9}, {3.815225818419201*^9, 
   3.81522586749087*^9}, {3.8152263223217897`*^9, 3.815226324263834*^9}, {
   3.81522635663453*^9, 3.815226358425*^9}, {3.815285035118824*^9, 
   3.815285045684188*^9}, {3.815285465999565*^9, 3.815285471900655*^9}, {
   3.815285521893506*^9, 3.815285539820492*^9}, {3.815286447682436*^9, 
   3.815286449185421*^9}, {3.815286618205513*^9, 3.815286735700233*^9}, {
   3.8152893835420647`*^9, 3.815289394004693*^9}, 3.81528946420651*^9, {
   3.815289516790493*^9, 3.8152895403342752`*^9}, 3.815310053310429*^9, {
   3.81531010734974*^9, 3.815310122660081*^9}, {3.815310187685937*^9, 
   3.815310235317698*^9}, {3.815310287559527*^9, 3.815310290246232*^9}, {
   3.815310323936047*^9, 3.815310326119028*^9}, 3.815997503262745*^9, {
   3.815999629760626*^9, 3.8159996358862143`*^9}, 3.815999767320232*^9, {
   3.815999826200926*^9, 3.815999826263927*^9}, 3.815999920588163*^9, {
   3.816002010883703*^9, 3.816002023641849*^9}, {3.816065352152957*^9, 
   3.816065516498599*^9}, {3.81606558657365*^9, 3.816065590242969*^9}, {
   3.8160656490472517`*^9, 3.81606565214039*^9}, {3.816065876506266*^9, 
   3.816065935934764*^9}, {3.816065985763836*^9, 3.8160660058335342`*^9}, 
   3.816334596148326*^9, 3.81633463412994*^9, {3.816334852374669*^9, 
   3.816334927353581*^9}, {3.816336151698132*^9, 3.816336173385487*^9}, 
   3.8163409552391644`*^9, 3.816341027099017*^9, {3.816341372904869*^9, 
   3.816341404305389*^9}, {3.816341513263527*^9, 3.8163415344685373`*^9}, {
   3.816341705475761*^9, 3.816341710548534*^9}, {3.8163417512331963`*^9, 
   3.81634189023123*^9}, {3.816341944929267*^9, 3.816341947217656*^9}, {
   3.81634255925556*^9, 3.8163425595512342`*^9}, {3.816342778193386*^9, 
   3.816342778357024*^9}, {3.8163430793150454`*^9, 3.816343080321957*^9}, {
   3.816343131255982*^9, 3.816343238592395*^9}, {3.816405957187759*^9, 
   3.816405966690506*^9}, {3.816406139902519*^9, 3.816406167255138*^9}, {
   3.8194362297860937`*^9, 3.819436229857546*^9}, {3.8194362681550293`*^9, 
   3.81943626881343*^9}, {3.8205796066807213`*^9, 3.8205796076291933`*^9}, {
   3.821346733735894*^9, 3.821346847543274*^9}, {3.821346888956068*^9, 
   3.821346928236199*^9}, {3.821349151226102*^9, 3.821349159189651*^9}, {
   3.8213509577354803`*^9, 3.82135096141492*^9}, {3.8213511480203247`*^9, 
   3.8213511553334913`*^9}, {3.821351191903508*^9, 3.821351194492907*^9}, {
   3.82135254843137*^9, 3.821352553578702*^9}, {3.821358763645061*^9, 
   3.821358765106494*^9}, {3.821358861153647*^9, 3.821358879141418*^9}, {
   3.82141818641302*^9, 3.821418188136428*^9}, {3.821418242909584*^9, 
   3.821418244831325*^9}, {3.821418544838396*^9, 3.821418546826848*^9}, {
   3.832323538587303*^9, 3.832323558154974*^9}, {3.832323605059722*^9, 
   3.8323236051155024`*^9}, 3.8364712244988832`*^9, {3.836471306325925*^9, 
   3.836471330744671*^9}, 
   3.8364714369053926`*^9},ExpressionUUID->"4f33cca9-89e4-45d0-82fb-\
8fd12f07955c"],

Cell["Defining a set of fit parameters", "Text",
 CellChangeTimes->{{3.836471438040455*^9, 
  3.836471444749895*^9}},ExpressionUUID->"c28eb0c2-4219-427a-a647-\
1fd7f360ba95"],

Cell[BoxData[
 RowBox[{
  RowBox[{"fitpars", "=", 
   RowBox[{"Join", "[", 
    RowBox[{
     RowBox[{"s", "/@", 
      RowBox[{"Range", "[", "6", "]"}]}], ",", 
     RowBox[{"m", "/@", 
      RowBox[{"Range", "[", "4", "]"}]}], ",", 
     RowBox[{"w", "/@", 
      RowBox[{"Range", "[", "4", "]"}]}]}], "]"}]}], ";"}]], "Input",
 CellGroupingRules->{"GroupTogetherGrouping", 10000.},
 CellChangeTimes->{{3.768710494270556*^9, 3.768710512511272*^9}, 
   3.7687106157137203`*^9, 3.7687106485154257`*^9, {3.768731227389059*^9, 
   3.7687312297794027`*^9}, {3.768731309243144*^9, 3.768731314865733*^9}, 
   3.768734270436689*^9, {3.76889482949328*^9, 3.768894831154797*^9}, {
   3.768894996755781*^9, 3.768894998597559*^9}, {3.768896483107387*^9, 
   3.768896498424625*^9}, {3.768897409151569*^9, 3.7688974241113443`*^9}, {
   3.768898072955625*^9, 3.76889810493045*^9}, {3.769229897531704*^9, 
   3.769229897873625*^9}, {3.769233298170259*^9, 3.769233307855413*^9}, {
   3.769233498661706*^9, 3.7692335005626297`*^9}, 3.7704539501676083`*^9, 
   3.780982640476549*^9, {3.780982715786677*^9, 3.780982726850047*^9}, {
   3.780982777457292*^9, 3.78098277895114*^9}, {3.780982896820306*^9, 
   3.780982928782837*^9}, {3.780983562485854*^9, 3.7809835646828814`*^9}, {
   3.7809842019343777`*^9, 3.7809842081832647`*^9}, 3.780985793676818*^9, {
   3.7809916261360283`*^9, 3.780991748413475*^9}, {3.780997999543261*^9, 
   3.7809980071968193`*^9}, {3.780998196498191*^9, 3.780998198544009*^9}, {
   3.780998252555498*^9, 3.7809982856855707`*^9}, {3.79716012328564*^9, 
   3.797160141129134*^9}, {3.797161691512905*^9, 3.7971617071907263`*^9}, {
   3.797161766093952*^9, 3.7971618309066353`*^9}, {3.7971618758843822`*^9, 
   3.797161897268821*^9}, {3.797162012302176*^9, 3.797162182816536*^9}, {
   3.797162643886676*^9, 3.797162663768195*^9}, {3.797239250701933*^9, 
   3.7972392905051327`*^9}, 3.798353962822381*^9, {3.7983539992135344`*^9, 
   3.798354024467174*^9}, 3.798354084695506*^9, {3.798359091527581*^9, 
   3.798359094653049*^9}, {3.798359138735271*^9, 3.798359192657988*^9}, {
   3.798359253009575*^9, 3.79835927607944*^9}, {3.798359308106783*^9, 
   3.798359312673067*^9}, {3.798359345178569*^9, 3.798359423801547*^9}, {
   3.7983594756772127`*^9, 3.798359521807131*^9}, {3.798359566808614*^9, 
   3.798359572936205*^9}, 3.7983596667929897`*^9, {3.7983620862920303`*^9, 
   3.798362090145159*^9}, {3.7983682140054617`*^9, 3.798368220722886*^9}, {
   3.79836833044501*^9, 3.798368361276713*^9}, {3.798542980482922*^9, 
   3.798542982963215*^9}, {3.807358693460432*^9, 3.807358694471711*^9}, 
   3.807420241791144*^9, {3.807420276965886*^9, 3.807420326490786*^9}, {
   3.807421355657789*^9, 3.807421357210761*^9}, {3.8152200293960867`*^9, 
   3.81522009735394*^9}, {3.815220623255807*^9, 3.815220662187028*^9}, 
   3.815220884408012*^9, {3.8152209293905487`*^9, 3.815221050400426*^9}, {
   3.815222471188917*^9, 3.815222528836648*^9}, {3.815224552965377*^9, 
   3.815224554592063*^9}, {3.815224634337569*^9, 3.815224666969798*^9}, {
   3.815224697192009*^9, 3.815224823379657*^9}, {3.815225818419201*^9, 
   3.81522586749087*^9}, {3.8152263223217897`*^9, 3.815226324263834*^9}, {
   3.81522635663453*^9, 3.815226358425*^9}, {3.815285035118824*^9, 
   3.815285045684188*^9}, {3.815285465999565*^9, 3.815285471900655*^9}, {
   3.815285521893506*^9, 3.815285539820492*^9}, {3.815286447682436*^9, 
   3.815286449185421*^9}, {3.815286618205513*^9, 3.815286735700233*^9}, {
   3.8152893835420647`*^9, 3.815289394004693*^9}, 3.81528946420651*^9, {
   3.815289516790493*^9, 3.8152895403342752`*^9}, 3.815310053310429*^9, {
   3.81531010734974*^9, 3.815310122660081*^9}, {3.815310187685937*^9, 
   3.815310235317698*^9}, {3.815310287559527*^9, 3.815310290246232*^9}, {
   3.815310323936047*^9, 3.815310326119028*^9}, 3.815997503262745*^9, {
   3.815999629760626*^9, 3.8159996358862143`*^9}, 3.815999767320232*^9, {
   3.815999826200926*^9, 3.815999826263927*^9}, 3.815999920588163*^9, {
   3.816002010883703*^9, 3.816002023641849*^9}, {3.816065352152957*^9, 
   3.816065516498599*^9}, {3.81606558657365*^9, 3.816065590242969*^9}, {
   3.8160656490472517`*^9, 3.81606565214039*^9}, {3.816065876506266*^9, 
   3.816065935934764*^9}, {3.816065985763836*^9, 3.8160660058335342`*^9}, 
   3.816334596148326*^9, 3.81633463412994*^9, {3.816334852374669*^9, 
   3.816334927353581*^9}, {3.816336151698132*^9, 3.816336173385487*^9}, 
   3.8163409552391644`*^9, 3.816341027099017*^9, {3.816341372904869*^9, 
   3.816341404305389*^9}, {3.816341513263527*^9, 3.8163415344685373`*^9}, {
   3.816341705475761*^9, 3.816341710548534*^9}, {3.8163417512331963`*^9, 
   3.81634189023123*^9}, {3.816341944929267*^9, 3.816341947217656*^9}, {
   3.81634255925556*^9, 3.8163425595512342`*^9}, {3.816342778193386*^9, 
   3.816342778357024*^9}, {3.8163430793150454`*^9, 3.816343080321957*^9}, {
   3.816343131255982*^9, 3.816343238592395*^9}, {3.816405957187759*^9, 
   3.816405966690506*^9}, {3.816406139902519*^9, 3.816406167255138*^9}, {
   3.8194362297860937`*^9, 3.819436229857546*^9}, {3.8194362681550293`*^9, 
   3.81943626881343*^9}, {3.8205796066807213`*^9, 3.8205796076291933`*^9}, {
   3.821346733735894*^9, 3.821346847543274*^9}, {3.821346888956068*^9, 
   3.821346928236199*^9}, {3.821349151226102*^9, 3.821349159189651*^9}, {
   3.8213509577354803`*^9, 3.82135096141492*^9}, {3.8213511480203247`*^9, 
   3.8213511553334913`*^9}, {3.821351191903508*^9, 3.821351194492907*^9}, {
   3.82135254843137*^9, 3.821352553578702*^9}, {3.821358763645061*^9, 
   3.821358765106494*^9}, {3.821358861153647*^9, 3.821358879141418*^9}, {
   3.82141818641302*^9, 3.821418188136428*^9}, {3.821418242909584*^9, 
   3.821418244831325*^9}, {3.821418544838396*^9, 3.821418546826848*^9}, {
   3.832323538587303*^9, 3.832323558154974*^9}, {3.832323605059722*^9, 
   3.8323236051155024`*^9}, 3.8364712244988832`*^9, {3.836471306325925*^9, 
   3.836471330744671*^9}, 
   3.8364714369053926`*^9},ExpressionUUID->"3dfaace2-303d-4e41-966a-\
f3db06672da9"],

Cell["Setting a list of parameter estimates", "Text",
 CellChangeTimes->{{3.836471449640654*^9, 
  3.836471461838174*^9}},ExpressionUUID->"42dcd112-e703-4e58-b3a1-\
ebf7f53c9f5b"],

Cell[BoxData[
 RowBox[{
  RowBox[{"estimates", "=", 
   RowBox[{"{", 
    RowBox[{
     RowBox[{
      RowBox[{"w", "[", "1", "]"}], "\[Rule]", "10"}], ",", 
     RowBox[{
      RowBox[{"w", "[", "2", "]"}], "\[Rule]", "10"}], ",", 
     RowBox[{
      RowBox[{"w", "[", "3", "]"}], "\[Rule]", "10"}], ",", 
     RowBox[{
      RowBox[{"w", "[", "4", "]"}], "\[Rule]", "10"}], ",", 
     RowBox[{
      RowBox[{"m", "[", "1", "]"}], "\[Rule]", "1547"}], ",", 
     RowBox[{
      RowBox[{"m", "[", "2", "]"}], "\[Rule]", "1565"}], ",", 
     RowBox[{
      RowBox[{"m", "[", "3", "]"}], "\[Rule]", "1630"}], ",", 
     RowBox[{
      RowBox[{"m", "[", "4", "]"}], "\[Rule]", "1595"}], ",", 
     RowBox[{
      RowBox[{"s", "[", "1", "]"}], "\[Rule]", "0.008"}], ",", 
     RowBox[{
      RowBox[{"s", "[", "2", "]"}], "\[Rule]", "0.003"}], ",", 
     RowBox[{
      RowBox[{"s", "[", "3", "]"}], "\[Rule]", "0.004"}], ",", 
     RowBox[{
      RowBox[{"s", "[", "4", "]"}], "\[Rule]", "0.006"}], ",", 
     RowBox[{
      RowBox[{"s", "[", "5", "]"}], "\[Rule]", "0.4"}], ",", 
     RowBox[{
      RowBox[{"s", "[", "6", "]"}], "\[Rule]", "0.025"}]}], "}"}]}], 
  ";"}]], "Input",
 CellGroupingRules->{"GroupTogetherGrouping", 10000.},
 CellChangeTimes->{{3.768710494270556*^9, 3.768710512511272*^9}, 
   3.7687106157137203`*^9, 3.7687106485154257`*^9, {3.768731227389059*^9, 
   3.7687312297794027`*^9}, {3.768731309243144*^9, 3.768731314865733*^9}, 
   3.768734270436689*^9, {3.76889482949328*^9, 3.768894831154797*^9}, {
   3.768894996755781*^9, 3.768894998597559*^9}, {3.768896483107387*^9, 
   3.768896498424625*^9}, {3.768897409151569*^9, 3.7688974241113443`*^9}, {
   3.768898072955625*^9, 3.76889810493045*^9}, {3.769229897531704*^9, 
   3.769229897873625*^9}, {3.769233298170259*^9, 3.769233307855413*^9}, {
   3.769233498661706*^9, 3.7692335005626297`*^9}, 3.7704539501676083`*^9, 
   3.780982640476549*^9, {3.780982715786677*^9, 3.780982726850047*^9}, {
   3.780982777457292*^9, 3.78098277895114*^9}, {3.780982896820306*^9, 
   3.780982928782837*^9}, {3.780983562485854*^9, 3.7809835646828814`*^9}, {
   3.7809842019343777`*^9, 3.7809842081832647`*^9}, 3.780985793676818*^9, {
   3.7809916261360283`*^9, 3.780991748413475*^9}, {3.780997999543261*^9, 
   3.7809980071968193`*^9}, {3.780998196498191*^9, 3.780998198544009*^9}, {
   3.780998252555498*^9, 3.7809982856855707`*^9}, {3.79716012328564*^9, 
   3.797160141129134*^9}, {3.797161691512905*^9, 3.7971617071907263`*^9}, {
   3.797161766093952*^9, 3.7971618309066353`*^9}, {3.7971618758843822`*^9, 
   3.797161897268821*^9}, {3.797162012302176*^9, 3.797162182816536*^9}, {
   3.797162643886676*^9, 3.797162663768195*^9}, {3.797239250701933*^9, 
   3.7972392905051327`*^9}, 3.798353962822381*^9, {3.7983539992135344`*^9, 
   3.798354024467174*^9}, 3.798354084695506*^9, {3.798359091527581*^9, 
   3.798359094653049*^9}, {3.798359138735271*^9, 3.798359192657988*^9}, {
   3.798359253009575*^9, 3.79835927607944*^9}, {3.798359308106783*^9, 
   3.798359312673067*^9}, {3.798359345178569*^9, 3.798359423801547*^9}, {
   3.7983594756772127`*^9, 3.798359521807131*^9}, {3.798359566808614*^9, 
   3.798359572936205*^9}, 3.7983596667929897`*^9, {3.7983620862920303`*^9, 
   3.798362090145159*^9}, {3.7983682140054617`*^9, 3.798368220722886*^9}, {
   3.79836833044501*^9, 3.798368361276713*^9}, {3.798542980482922*^9, 
   3.798542982963215*^9}, {3.807358693460432*^9, 3.807358694471711*^9}, 
   3.807420241791144*^9, {3.807420276965886*^9, 3.807420326490786*^9}, {
   3.807421355657789*^9, 3.807421357210761*^9}, {3.8152200293960867`*^9, 
   3.81522009735394*^9}, {3.815220623255807*^9, 3.815220662187028*^9}, 
   3.815220884408012*^9, {3.8152209293905487`*^9, 3.815221050400426*^9}, {
   3.815222471188917*^9, 3.815222528836648*^9}, {3.815224552965377*^9, 
   3.815224554592063*^9}, {3.815224634337569*^9, 3.815224666969798*^9}, {
   3.815224697192009*^9, 3.815224823379657*^9}, {3.815225818419201*^9, 
   3.81522586749087*^9}, {3.8152263223217897`*^9, 3.815226324263834*^9}, {
   3.81522635663453*^9, 3.815226358425*^9}, {3.815285035118824*^9, 
   3.815285045684188*^9}, {3.815285465999565*^9, 3.815285471900655*^9}, {
   3.815285521893506*^9, 3.815285539820492*^9}, {3.815286447682436*^9, 
   3.815286449185421*^9}, {3.815286618205513*^9, 3.815286735700233*^9}, {
   3.8152893835420647`*^9, 3.815289394004693*^9}, 3.81528946420651*^9, {
   3.815289516790493*^9, 3.8152895403342752`*^9}, 3.815310053310429*^9, {
   3.81531010734974*^9, 3.815310122660081*^9}, {3.815310187685937*^9, 
   3.815310235317698*^9}, {3.815310287559527*^9, 3.815310290246232*^9}, {
[truncated: 469,167 more chars]
